# Supplementary material for: Cancer-associated Histone H3 N-terminal arginine mutations disrupt PRC2 activity and impair differentiation
Source: Nat Commun. 2024 Jun 17;15:5155. doi: 10.1038/s41467-024-49486-5 (PMC11183192; doi:10.1038/s41467-024-49486-5)
Supplement: Supplementary file 6 — Supplementary Data 3 [file 41467_2024_49486_MOESM6_ESM.xlsx]

## Sheet: R2C_minus_WT_DGEanalysis
IDs	Symbols	baseMean	log2FoldChange	lfcSE	stat	pvalue	padj	label_pt	label_pt_goi
239027	Arhgap22	1110.09	-3.42002	0.120659	-28.3445	9.7832e-177	1.45525e-172	FALSE	FALSE
17082	Il1rl1	2758.41	-4.49428	0.1671	-26.8958	2.45808e-159	1.8282e-155	FALSE	FALSE
11658	Alcam	3463.47	-2.38288	0.0902296	-26.409	1.07918e-153	5.35092e-150	FALSE	FALSE
15364	Hmga2	9949.52	-2.33734	0.0907925	-25.7437	3.79036e-146	1.40954e-142	FALSE	FALSE
19092	Prkg2	1775.99	-3.31541	0.134955	-24.5668	2.85918e-133	8.50605e-130	FALSE	FALSE
226041	Pgm5	1666.5	2.79307	0.134129	20.8238	2.63554e-96	6.53393e-93	FALSE	FALSE
50530	Mfap5	1609.82	2.88573	0.140291	20.5696	5.13355e-94	1.09088e-90	FALSE	FALSE
12404	Cbln1	1112.89	-3.22416	0.171293	-18.8225	4.94106e-79	9.18728e-76	FALSE	FALSE
216565	Ehbp1	4166.36	1.70857	0.0920213	18.5671	5.93645e-77	9.81163e-74	FALSE	FALSE
26968	Islr	1725.47	3.61528	0.196252	18.4216	8.81212e-76	1.3108e-72	FALSE	FALSE
72780	Rspo3	1094.36	3.48964	0.194733	17.9201	8.21124e-72	1.11038e-68	FALSE	FALSE
20319	Sfrp2	608.618	3.5957	0.202264	17.7772	1.06111e-70	1.31534e-67	FALSE	FALSE
16010	Igfbp4	635.376	2.74907	0.155948	17.6281	1.49861e-69	1.71475e-66	FALSE	FALSE
68655	Fndc1	172.648	3.83293	0.217886	17.5915	2.86437e-69	3.04339e-66	FALSE	FALSE
14370	Fzd8	1505.18	1.76269	0.100604	17.521	9.90052e-69	9.81801e-66	FALSE	FALSE
239217	Kctd12	983.01	2.09936	0.122108	17.1927	3.01233e-66	2.80053e-63	FALSE	FALSE
11732	Ank	8552.42	-1.55051	0.0934134	-16.5984	7.16287e-62	6.26751e-59	FALSE	FALSE
117606	Boc	1317.23	1.86344	0.113765	16.3797	2.67006e-60	2.20651e-57	FALSE	FALSE
21687	Tek	1400.15	1.68096	0.103816	16.1917	5.77233e-59	4.51913e-56	FALSE	FALSE
18811	Prl2c2	235.436	-3.46307	0.216534	-15.9931	1.42652e-57	1.06097e-54	FALSE	FALSE
224093	Fam43a	2479.08	1.40957	0.0883802	15.9489	2.89755e-57	2.05243e-54	FALSE	FALSE
17183	Matn4	795.214	2.75735	0.173387	15.9029	6.05096e-57	4.09127e-54	FALSE	FALSE
11735	Ank3	1257.24	-1.76036	0.110978	-15.8623	1.1561e-56	7.47695e-54	FALSE	FALSE
12192	Zfp36l1	2572.23	1.9544	0.123998	15.7615	5.7257e-56	3.54874e-53	FALSE	FALSE
17380	Mme	1937.44	1.77754	0.113568	15.6517	3.23342e-55	1.92388e-52	FALSE	FALSE
14456	Gas6	1135.57	2.14349	0.137295	15.6124	5.99683e-55	3.43088e-52	FALSE	FALSE
237523	Ptprq	399.508	2.41041	0.154544	15.5969	7.64136e-55	4.20982e-52	FALSE	FALSE
20564	Slit3	167.196	4.88499	0.314823	15.5166	2.67712e-54	1.42222e-51	FALSE	FALSE
12955	Cryab	2184.55	2.01053	0.129776	15.4923	3.91201e-54	2.00659e-51	FALSE	FALSE
106042	Prickle1	340.389	2.34242	0.151353	15.4765	4.99565e-54	2.47701e-51	FALSE	FALSE
76969	Chst1	775.3	-2.23272	0.144684	-15.4316	1.00286e-53	4.81211e-51	FALSE	FALSE
15077	Hist2h3c1	379.357	2.23414	0.14771	15.1252	1.10497e-51	5.13637e-49	FALSE	FALSE
320982	Arl4c	1219.42	-2.34256	0.155036	-15.1098	1.39537e-51	6.28973e-49	FALSE	FALSE
109700	Itga1	691.807	1.98195	0.131449	15.0776	2.27235e-51	9.94151e-49	FALSE	FALSE
68682	Slc44a2	4441.07	1.70286	0.113132	15.052	3.35159e-51	1.42443e-48	FALSE	FALSE
21753	Tes	1861.5	-1.44767	0.096255	-15.0399	4.01937e-51	1.66078e-48	FALSE	FALSE
18133	Nov	16771.4	2.02267	0.135819	14.8924	3.69451e-50	1.48529e-47	FALSE	FALSE
15117	Has2	964.873	-2.48336	0.169635	-14.6394	1.57417e-48	6.16205e-46	FALSE	FALSE
15354	Hmgb3	1155.37	-1.32752	0.0913445	-14.5332	7.46939e-48	2.8489e-45	FALSE	FALSE
67448	Plxdc2	755.185	2.06795	0.142773	14.4842	1.52486e-47	5.67056e-45	FALSE	FALSE
116701	Fgfrl1	2441.53	1.46046	0.10119	14.4329	3.21248e-47	1.1655e-44	FALSE	FALSE
268977	Ltbp1	2755.54	-1.72754	0.12044	-14.3436	1.1681e-46	4.13701e-44	FALSE	FALSE
71111	Gpr39	541.686	1.97131	0.137901	14.2951	2.34852e-46	8.08429e-44	FALSE	FALSE
20344	Selp	798.254	-2.23764	0.156546	-14.2938	2.39132e-46	8.08429e-44	FALSE	FALSE
77569	Limch1	820.064	2.36464	0.168472	14.0358	9.41286e-45	3.11147e-42	FALSE	FALSE
11517	Adcyap1r1	244.99	-3.7997	0.272686	-13.9343	3.91893e-44	1.26726e-41	FALSE	FALSE
20603	Sms	1296.97	-1.33633	0.0961853	-13.8933	6.95826e-44	2.18137e-41	FALSE	FALSE
14366	Fzd4	512.373	2.02543	0.145794	13.8924	7.03905e-44	2.18137e-41	FALSE	FALSE
18479	Pak1	1770.92	-1.60119	0.11656	-13.737	6.09137e-43	1.84916e-40	FALSE	FALSE
58223	Mmp19	184.398	3.06746	0.223755	13.709	8.96525e-43	2.66716e-40	FALSE	FALSE
57440	Ehd3	821.105	2.32677	0.170093	13.6794	1.34835e-42	3.9327e-40	FALSE	FALSE
16421	Itgb7	181.324	-2.80868	0.207293	-13.5493	7.9984e-42	2.288e-39	FALSE	FALSE
218397	Rasa1	2961.48	-1.09676	0.081278	-13.494	1.69648e-41	4.76135e-39	FALSE	FALSE
21788	Tfpi	2888.15	1.28131	0.095104	13.4727	2.26315e-41	6.23414e-39	FALSE	FALSE
12266	C3	124.157	5.22396	0.388179	13.4576	2.77739e-41	7.51159e-39	FALSE	FALSE
21346	Tagln2	7289.1	-1.19819	0.0897187	-13.3549	1.10883e-40	2.89365e-38	FALSE	FALSE
18812	Prl2c3	143.531	-3.65464	0.273721	-13.3517	1.15792e-40	2.96966e-38	FALSE	FALSE
16764	Aff3	1542.9	1.93148	0.146148	13.216	7.09792e-40	1.78952e-37	FALSE	FALSE
20363	Selenop	1415.46	2.49177	0.189398	13.1563	1.56612e-39	3.88266e-37	FALSE	FALSE
67896	Ccdc80	4090.3	2.05436	0.156181	13.1537	1.62022e-39	3.95093e-37	FALSE	FALSE
77976	Nuak1	8175.15	1.4894	0.113542	13.1176	2.61164e-39	6.26583e-37	FALSE	FALSE
329628	Fat4	4747.06	1.50881	0.115067	13.1124	2.79589e-39	6.60142e-37	FALSE	FALSE
12443	Ccnd1	12158.5	-1.06851	0.0818459	-13.0552	5.93489e-39	1.3794e-36	FALSE	FALSE
494504	Apcdd1	416.298	-2.19154	0.168863	-12.9782	1.62706e-38	3.72347e-36	FALSE	FALSE
56320	Dbn1	388.331	1.83504	0.141434	12.9745	1.70684e-38	3.84686e-36	FALSE	FALSE
21808	Tgfb2	1188.25	1.9129	0.147644	12.9562	2.16786e-38	4.81298e-36	FALSE	FALSE
217692	Sipa1l1	3457.68	1.21193	0.0938419	12.9146	3.72302e-38	8.14411e-36	FALSE	FALSE
18415	Hspa4l	1365.78	-1.69926	0.13206	-12.8673	6.87502e-38	1.48212e-35	FALSE	FALSE
226844	Mfsd7b	707.44	-1.39409	0.108445	-12.8553	8.03067e-38	1.70652e-35	FALSE	FALSE
12159	Bmp4	6211.59	1.4097	0.10984	12.8342	1.05519e-37	2.21069e-35	FALSE	FALSE
104943	Fam110c	115.001	-4.05423	0.316073	-12.8269	1.15926e-37	2.395e-35	FALSE	FALSE
13010	Cst3	11381.2	1.08873	0.0850408	12.8025	1.5878e-37	3.23541e-35	FALSE	FALSE
116847	Prelp	6518.43	1.94995	0.152626	12.776	2.23221e-37	4.47502e-35	FALSE	FALSE
20148	Dhrs3	217.627	3.1399	0.245781	12.7752	2.25631e-37	4.47502e-35	FALSE	FALSE
114774	Pawr	389.057	2.38939	0.187537	12.7409	3.50335e-37	6.85689e-35	FALSE	FALSE
12305	Ddr1	4365.79	1.1117	0.0873802	12.7225	4.4323e-37	8.56239e-35	FALSE	FALSE
18074	Nid2	11729.7	1.32591	0.104295	12.7131	5.00155e-37	9.53821e-35	FALSE	FALSE
252838	Tox	704.913	2.28894	0.181254	12.6283	1.47338e-36	2.77424e-34	FALSE	FALSE
14457	Gas7	199.94	2.44565	0.194622	12.5661	3.24229e-36	6.02863e-34	FALSE	FALSE
20963	Syk	1937.95	-1.27548	0.101657	-12.5468	4.1372e-36	7.59764e-34	FALSE	FALSE
319192	Hist2h2aa2	410.671	1.97662	0.157644	12.5385	4.59678e-36	8.33867e-34	FALSE	FALSE
12291	Cacna1g	580.438	2.82736	0.225521	12.537	4.68407e-36	8.39465e-34	FALSE	FALSE
26388	Ifi202b	671.26	-1.52689	0.122955	-12.4182	2.08099e-35	3.68508e-33	FALSE	FALSE
239405	Rspo2	11086.5	1.49251	0.120353	12.4011	2.57849e-35	4.51235e-33	FALSE	FALSE
50908	C1s1	564.811	2.04574	0.165104	12.3906	2.93802e-35	5.08174e-33	FALSE	FALSE
215748	Cnksr3	1237.58	1.21805	0.0985012	12.3659	3.99782e-35	6.83535e-33	FALSE	FALSE
14199	Fhl1	6306.58	1.51281	0.122674	12.332	6.09424e-35	1.03013e-32	FALSE	FALSE
15213	Hey1	464.846	2.47436	0.200737	12.3264	6.53162e-35	1.09166e-32	FALSE	FALSE
66736	Emc2	3947.83	1.27616	0.103654	12.3118	7.83003e-35	1.29413e-32	FALSE	FALSE
67451	Pkp2	188.483	-2.603	0.211606	-12.3012	8.9273e-35	1.45927e-32	FALSE	FALSE
329252	Lgr6	94.0775	-3.88644	0.316019	-12.2981	9.27074e-35	1.49894e-32	FALSE	FALSE
12759	Clu	527.908	2.17965	0.177284	12.2947	9.66951e-35	1.5466e-32	FALSE	FALSE
14009	Etv1	413.971	-1.58634	0.129545	-12.2455	1.77525e-34	2.80924e-32	FALSE	FALSE
16779	Lamb2	10392.1	1.17728	0.0963227	12.2223	2.3636e-34	3.7009e-32	FALSE	FALSE
15159	Hccs	3051.37	1.05459	0.0869053	12.1349	6.89641e-34	1.06858e-31	FALSE	FALSE
107351	Kank1	983.863	1.84822	0.152455	12.1231	7.96805e-34	1.22191e-31	FALSE	FALSE
16367	Irs1	8392.83	1.14271	0.0943039	12.1173	8.55611e-34	1.2987e-31	FALSE	FALSE
22042	Tfrc	1980.23	-1.75798	0.145781	-12.0591	1.73755e-33	2.61071e-31	FALSE	FALSE
102644	Oaf	2728.4	-1.12421	0.0934544	-12.0294	2.48816e-33	3.70114e-31	FALSE	FALSE
223649	Nrbp2	1138.97	1.71992	0.143846	11.9567	5.98845e-33	8.81962e-31	FALSE	FALSE
11988	Slc7a2	3602.14	1.35176	0.113196	11.9418	7.16649e-33	1.04511e-30	FALSE	FALSE
98711	Rdh10	983.245	-1.57461	0.132163	-11.9141	9.98804e-33	1.44245e-30	FALSE	FALSE
14373	G0s2	162.192	2.98726	0.251352	11.8848	1.42031e-32	2.03145e-30	FALSE	FALSE
14201	Fhl3	1254.17	-1.48883	0.125675	-11.8467	2.23826e-32	3.14095e-30	FALSE	FALSE
19703	Renbp	516.727	1.6618	0.141041	11.7824	4.80987e-32	6.6247e-30	FALSE	FALSE
269424	Jade1	1051.24	-1.59208	0.135184	-11.7771	5.122e-32	6.98988e-30	FALSE	FALSE
54635	Pdgfc	584.752	-1.45626	0.12369	-11.7734	5.34928e-32	7.23369e-30	FALSE	FALSE
12836	Col7a1	404.055	-2.23278	0.190031	-11.7496	7.09738e-32	9.51113e-30	FALSE	FALSE
18783	Pla2g4a	2443.22	-1.0257	0.0874965	-11.7228	9.74261e-32	1.29394e-29	FALSE	FALSE
171285	Havcr2	119.139	-2.99117	0.256001	-11.6842	1.535e-31	2.02063e-29	FALSE	FALSE
67468	Mmd	783.203	-1.66263	0.142461	-11.6707	1.79835e-31	2.32612e-29	FALSE	FALSE
102791	Tcta	810.642	1.25021	0.107502	11.6296	2.91306e-31	3.73549e-29	FALSE	FALSE
94227	Pi15	169.947	3.44855	0.296588	11.6274	2.99043e-31	3.80194e-29	FALSE	FALSE
50708	Hist1h1c	1053.23	1.61586	0.139218	11.6066	3.8132e-31	4.8069e-29	FALSE	FALSE
67847	Sncaip	116.814	3.05273	0.263627	11.5798	5.21934e-31	6.4698e-29	FALSE	FALSE
74127	Krt80	350.157	-1.76506	0.152583	-11.5679	5.99564e-31	7.37067e-29	FALSE	FALSE
242050	Igsf10	3500.31	1.92928	0.166802	11.5663	6.1057e-31	7.41832e-29	FALSE	FALSE
56349	Net1	855.895	-1.24909	0.107998	-11.5659	6.13414e-31	7.41832e-29	FALSE	FALSE
30938	Fgd3	467.598	-2.25315	0.194903	-11.5603	6.5448e-31	7.85113e-29	FALSE	FALSE
320924	Ccbe1	1337.21	-1.22863	0.106307	-11.5574	6.77222e-31	8.05894e-29	FALSE	FALSE
18828	Plscr2	358.504	1.60561	0.138986	11.5523	7.18652e-31	8.48408e-29	FALSE	FALSE
225870	Rin1	1521.03	-1.53829	0.133302	-11.5399	8.30656e-31	9.72913e-29	FALSE	FALSE
53614	Reck	1749.11	1.50351	0.13046	11.5247	9.90926e-31	1.15156e-28	FALSE	FALSE
77446	Heg1	1751.98	1.36092	0.118821	11.4535	2.25842e-30	2.60418e-28	FALSE	FALSE
12819	Col15a1	1004.64	2.38897	0.20865	11.4496	2.36176e-30	2.7024e-28	FALSE	FALSE
100039239	Gm2115	180.119	-2.32144	0.20321	-11.4238	3.17844e-30	3.60911e-28	FALSE	FALSE
75404	Arhgap36	164.034	-3.19421	0.28063	-11.3823	5.12388e-30	5.77407e-28	FALSE	FALSE
13805	Eng	647.947	1.62222	0.142683	11.3694	5.94199e-30	6.64565e-28	FALSE	FALSE
242362	Manea	2897.01	1.16376	0.102433	11.3612	6.52523e-30	7.24349e-28	FALSE	FALSE
100040294	Gm2694	93.736	-3.44443	0.30343	-11.3516	7.27919e-30	8.02059e-28	FALSE	FALSE
16948	Lox	118466	1.07934	0.0952484	11.3319	9.12354e-30	9.97048e-28	FALSE	FALSE
11513	Adcy7	1201.05	-1.52891	0.134928	-11.3313	9.1829e-30	9.97048e-28	FALSE	FALSE
22403	Wisp2	6172.15	1.32896	0.117424	11.3176	1.07353e-29	1.15715e-27	FALSE	FALSE
16534	Kcnn4	256.117	-2.14735	0.189803	-11.3136	1.1241e-29	1.19894e-27	FALSE	FALSE
17295	Met	1373.26	-1.09429	0.0967263	-11.3132	1.12841e-29	1.19894e-27	FALSE	FALSE
64817	Svep1	8156.1	1.32003	0.116842	11.2975	1.34935e-29	1.42351e-27	FALSE	FALSE
16403	Itga6	2344.37	-1.43636	0.127215	-11.2908	1.45698e-29	1.52624e-27	FALSE	FALSE
13836	Epha2	1421.74	-1.93019	0.171085	-11.2821	1.60934e-29	1.67405e-27	FALSE	FALSE
14183	Fgfr2	672.84	1.50754	0.134102	11.2417	2.54509e-29	2.62904e-27	FALSE	FALSE
65962	Slc9a3r2	167.48	2.22379	0.197966	11.2332	2.80258e-29	2.87506e-27	FALSE	FALSE
12583	Cdo1	3699.3	1.17574	0.104817	11.2171	3.36285e-29	3.42619e-27	FALSE	FALSE
23893	Grem2	159.729	-2.79127	0.249027	-11.2087	3.69558e-29	3.73957e-27	FALSE	FALSE
99326	Garnl3	516.05	1.64343	0.146672	11.2048	3.86296e-29	3.88254e-27	FALSE	FALSE
14421	B4galnt1	483.118	1.43241	0.129143	11.0917	1.37722e-28	1.36575e-26	FALSE	FALSE
12505	Cd44	4141.15	-1.03285	0.0931525	-11.0877	1.43894e-28	1.4175e-26	FALSE	FALSE
12606	Cebpa	357.093	2.09205	0.18897	11.0708	1.73857e-28	1.7014e-26	FALSE	FALSE
13808	Eno3	458.288	-1.85149	0.167613	-11.0462	2.28565e-28	2.20773e-26	FALSE	FALSE
14371	Fzd9	172.738	2.11438	0.191475	11.0426	2.38008e-28	2.28411e-26	FALSE	FALSE
56306	Fam60a	473.817	-1.36496	0.123936	-11.0135	3.29081e-28	3.13787e-26	FALSE	FALSE
381199	Tmem151a	494.776	1.60925	0.146711	10.9688	5.39609e-28	5.11254e-26	FALSE	FALSE
20848	Stat3	3156.73	1.28619	0.117906	10.9086	1.04848e-27	9.80891e-26	FALSE	FALSE
320916	Wscd2	623.217	1.91875	0.176325	10.8819	1.40597e-27	1.30711e-25	FALSE	FALSE
11641	Akap2	5410.71	-1.14093	0.105041	-10.8617	1.75403e-27	1.62057e-25	FALSE	FALSE
58250	Chst11	1319.12	1.39033	0.128134	10.8506	1.98124e-27	1.81919e-25	FALSE	FALSE
242202	Pde5a	2499.3	1.23793	0.114132	10.8465	2.07313e-27	1.89189e-25	FALSE	FALSE
11815	Apod	158.966	2.78163	0.25658	10.8412	2.19593e-27	1.99174e-25	FALSE	FALSE
16449	Jag1	5636.55	1.68735	0.155759	10.833	2.40036e-27	2.15092e-25	FALSE	FALSE
18438	P2rx4	1499.97	1.1804	0.109012	10.8282	2.53019e-27	2.25369e-25	FALSE	FALSE
17318	Mid1	7237.44	1.27397	0.117761	10.8183	2.81992e-27	2.49681e-25	FALSE	FALSE
270192	Rab6b	1600.04	-1.11398	0.103006	-10.8147	2.93231e-27	2.58095e-25	FALSE	FALSE
16206	Lrig1	682.418	-1.41955	0.131843	-10.767	4.93015e-27	4.28866e-25	FALSE	FALSE
17988	Ndrg1	1761.52	1.21199	0.112635	10.7604	5.29491e-27	4.57917e-25	FALSE	FALSE
18108	Nmt2	1967.37	-1.04181	0.096885	-10.753	5.73575e-27	4.93175e-25	FALSE	FALSE
319924	Apba1	535.621	1.65784	0.154532	10.7281	7.51466e-27	6.42417e-25	FALSE	FALSE
353310	Zfp703	2479.85	1.37562	0.128496	10.7056	9.58576e-27	8.1016e-25	FALSE	FALSE
17118	Marcks	18377.4	1.0308	0.0963139	10.7025	9.90262e-27	8.32212e-25	FALSE	FALSE
237175	Adgrg2	2995.03	1.53624	0.143595	10.6984	1.03549e-26	8.65335e-25	FALSE	FALSE
16181	Il1rn	4001.16	3.11839	0.292194	10.6723	1.37138e-26	1.13962e-24	FALSE	FALSE
216190	Appl2	2544.73	1.41733	0.132951	10.6606	1.55672e-26	1.28645e-24	FALSE	FALSE
223752	Gramd4	1189.25	-1.05018	0.0987338	-10.6365	2.01504e-26	1.65601e-24	FALSE	FALSE
20289	Scx	169.481	-2.52075	0.23707	-10.6329	2.09414e-26	1.71155e-24	FALSE	FALSE
14184	Fgfr3	278.879	2.28675	0.215491	10.6118	2.62504e-26	2.12215e-24	FALSE	FALSE
15361	Hmga1	9731.83	-1.7047	0.160979	-10.5896	3.32973e-26	2.67728e-24	FALSE	FALSE
52377	Rcn3	2160.16	1.13248	0.107242	10.5601	4.5634e-26	3.64949e-24	FALSE	FALSE
71690	Esm1	419.187	-4.41827	0.420406	-10.5095	7.8081e-26	6.17795e-24	FALSE	FALSE
14073	Faah	442.376	1.73179	0.164881	10.5033	8.34168e-26	6.56521e-24	FALSE	FALSE
18295	Ogn	5719.54	1.53651	0.146297	10.5027	8.3958e-26	6.57303e-24	FALSE	FALSE
98496	Pid1	1434.78	1.6456	0.15689	10.4889	9.72023e-26	7.57007e-24	FALSE	FALSE
209212	Osgin2	1014.46	1.48052	0.141645	10.4523	1.42961e-25	1.10184e-23	FALSE	FALSE
68481	Mpzl1	4724.19	1.30098	0.124743	10.4293	1.82194e-25	1.39698e-23	FALSE	FALSE
16975	Lrp8	1201.22	-1.71667	0.164906	-10.41	2.23216e-25	1.70274e-23	FALSE	FALSE
107065	Lrrtm2	334.527	-1.4213	0.136679	-10.3989	2.50865e-25	1.89422e-23	FALSE	FALSE
84004	Mcam	340.764	-1.83668	0.177171	-10.3667	3.5148e-25	2.64054e-23	FALSE	FALSE
17691	Sik1	949.122	1.01225	0.0977497	10.3556	3.94889e-25	2.95175e-23	FALSE	FALSE
11630	Aim1	788.026	1.8758	0.181761	10.3202	5.71312e-25	4.22799e-23	FALSE	FALSE
380928	Lmo7	2127.29	1.41737	0.137702	10.293	7.57592e-25	5.55132e-23	FALSE	FALSE
15951	Ifi204	708.224	-1.10305	0.10785	-10.2277	1.4907e-24	1.08697e-22	FALSE	FALSE
20254	Scg2	129.804	2.84671	0.279523	10.1842	2.33356e-24	1.68503e-22	FALSE	FALSE
11504	Adamts1	16789.5	1.13409	0.111442	10.1766	2.52285e-24	1.81292e-22	FALSE	FALSE
319880	Tmcc3	901.311	-1.17167	0.115257	-10.1657	2.8213e-24	2.01763e-22	FALSE	FALSE
11819	Nr2f2	2435.35	-1.04494	0.103397	-10.106	5.19466e-24	3.69715e-22	FALSE	FALSE
13860	Eps8	2006.8	-1.442	0.143146	-10.0737	7.22317e-24	5.09216e-22	FALSE	FALSE
68852	Lrrn4cl	304.465	1.47115	0.146179	10.0641	7.96517e-24	5.58877e-22	FALSE	FALSE
20296	Ccl2	602.04	-2.13707	0.213513	-10.0091	1.39052e-23	9.71081e-22	FALSE	FALSE
18010	Neu1	684.153	1.2151	0.121755	9.97987	1.8671e-23	1.29177e-21	FALSE	FALSE
94212	Pag1	288.833	1.65646	0.16627	9.96244	2.22532e-23	1.53248e-21	FALSE	FALSE
13841	Epha7	1008.39	1.09486	0.110196	9.93554	2.9158e-23	1.99873e-21	FALSE	FALSE
68617	Mtcl1	252.29	-1.71022	0.172611	-9.90797	3.84368e-23	2.6227e-21	FALSE	FALSE
69784	1500009L16Rik	187.923	2.04535	0.206498	9.90497	3.96089e-23	2.69033e-21	FALSE	FALSE
21416	Tcf7l2	1401.24	1.10529	0.111656	9.89913	4.19916e-23	2.83921e-21	FALSE	FALSE
218454	Lhfpl2	721.632	-1.21138	0.122959	-9.85188	6.72723e-23	4.52795e-21	FALSE	FALSE
19288	Ptx3	5967.36	1.73311	0.176093	9.84197	7.42461e-23	4.97483e-21	FALSE	FALSE
93689	Lmod1	185.373	1.86102	0.189213	9.83559	7.91064e-23	5.27671e-21	FALSE	FALSE
69953	2810025M15Rik	878.996	-1.34354	0.136858	-9.81702	9.51121e-23	6.31604e-21	FALSE	FALSE
448987	Fbxl7	852.263	1.16188	0.118674	9.79054	1.23637e-22	8.17375e-21	FALSE	FALSE
11550	Adra1d	790.063	1.06845	0.109571	9.75117	1.82346e-22	1.19489e-20	FALSE	FALSE
68728	Trp53inp2	1822.25	1.2401	0.12719	9.74997	1.84529e-22	1.20389e-20	FALSE	FALSE
74190	Exoc3l4	141.066	-1.90314	0.195545	-9.73246	2.1923e-22	1.42404e-20	FALSE	FALSE
23972	Papss2	1593.46	1.27742	0.13138	9.72308	2.40398e-22	1.55475e-20	FALSE	FALSE
14313	Fst	936.048	1.05845	0.109148	9.69734	3.09455e-22	1.9927e-20	FALSE	FALSE
213436	Zcchc5	151.5	2.63623	0.272193	9.68516	3.4866e-22	2.23548e-20	FALSE	FALSE
56524	Mpp6	1288.66	-1.54902	0.160362	-9.65951	4.4801e-22	2.84793e-20	FALSE	FALSE
16000	Igf1	1100.04	3.60169	0.37398	9.63071	5.932e-22	3.75483e-20	FALSE	FALSE
15227	Foxf1	181.258	1.89504	0.196988	9.62006	6.5795e-22	4.12954e-20	FALSE	FALSE
269608	Plekhg5	785.257	1.1352	0.11823	9.60165	7.86778e-22	4.91736e-20	FALSE	FALSE
244723	Olfm2	63.1421	3.93989	0.410452	9.5989	8.07983e-22	5.02876e-20	FALSE	FALSE
11492	Adam19	1072.42	-1.03305	0.107731	-9.58917	8.87951e-22	5.50345e-20	FALSE	FALSE
21355	Tap2	285.65	1.87411	0.195664	9.57817	9.87794e-22	6.09686e-20	FALSE	FALSE
16425	Itih2	167.982	-2.32683	0.243167	-9.56887	1.08085e-21	6.64365e-20	FALSE	FALSE
64929	Scel	153.586	2.33064	0.244015	9.55123	1.28169e-21	7.84576e-20	FALSE	FALSE
20563	Slit2	9730.41	1.05397	0.110964	9.49835	2.13249e-21	1.28947e-19	FALSE	FALSE
19283	Ptprz1	142.712	2.07512	0.218574	9.49393	2.22482e-21	1.33984e-19	FALSE	FALSE
17388	Mmp15	163.781	1.79995	0.189696	9.48861	2.34145e-21	1.4044e-19	FALSE	FALSE
71093	Atoh8	1404.74	1.50056	0.158303	9.479	2.56725e-21	1.53365e-19	FALSE	FALSE
14132	Fcgrt	1349.01	1.42722	0.150698	9.47076	2.77824e-21	1.65305e-19	FALSE	FALSE
19039	Lgals3bp	965.852	1.67151	0.176767	9.45601	3.19932e-21	1.89601e-19	FALSE	FALSE
74096	Hvcn1	109.601	2.30849	0.2442	9.45325	3.28457e-21	1.93881e-19	FALSE	FALSE
20361	Sema7a	431.104	-1.83162	0.193783	-9.45188	3.32812e-21	1.95675e-19	FALSE	FALSE
12763	Cmah	1259.39	-1.02047	0.10803	-9.44619	3.51397e-21	2.05789e-19	FALSE	FALSE
18553	Pcsk6	1669.82	1.36037	0.144606	9.40745	5.0832e-21	2.94212e-19	FALSE	FALSE
108154	Adamts6	177.828	-1.77194	0.189014	-9.37467	6.93902e-21	3.98429e-19	FALSE	FALSE
68278	Ddx39	2937.43	-1.07748	0.114939	-9.37429	6.96414e-21	3.98429e-19	FALSE	FALSE
232086	Tmem150a	419.859	1.36371	0.146021	9.3391	9.71536e-21	5.51587e-19	FALSE	FALSE
56188	Fxyd1	61.0091	3.03044	0.325723	9.30372	1.35618e-20	7.64135e-19	FALSE	FALSE
69539	Trnp1	1158.24	1.21846	0.131519	9.26448	1.96039e-20	1.09587e-18	FALSE	FALSE
243659	Styk1	139.786	-2.25467	0.243541	-9.25787	2.08549e-20	1.15753e-18	FALSE	FALSE
11352	Abl2	2302.76	-1.083	0.117111	-9.24768	2.29419e-20	1.26863e-18	FALSE	FALSE
14221	Fjx1	252.713	1.53977	0.166781	9.23233	2.64798e-20	1.45884e-18	FALSE	FALSE
70762	Dclk2	1095.91	1.54133	0.167559	9.19876	3.62105e-20	1.98757e-18	FALSE	FALSE
77864	Ypel2	598.308	1.73394	0.18895	9.17671	4.44469e-20	2.43069e-18	FALSE	FALSE
21415	Tcf7l1	1574.46	1.01321	0.110513	9.16825	4.80782e-20	2.61964e-18	FALSE	FALSE
74155	Errfi1	1177.72	-1.3061	0.142595	-9.15948	5.21497e-20	2.83112e-18	FALSE	FALSE
667742	Piezo2	254.236	2.40564	0.262928	9.14943	5.7236e-20	3.08473e-18	FALSE	FALSE
67800	Dgat2	271.136	1.50416	0.164533	9.14198	6.13197e-20	3.29289e-18	FALSE	FALSE
235312	C1qtnf5	370.144	1.60531	0.17563	9.14031	6.22757e-20	3.3322e-18	FALSE	FALSE
15365	Hmga2-ps1	369.033	-1.51195	0.16567	-9.12625	7.09147e-20	3.78085e-18	FALSE	FALSE
106878	Smim3	234.927	-1.59742	0.175319	-9.11147	8.127e-20	4.31747e-18	FALSE	FALSE
17076	Ly75	242.313	-1.52407	0.167295	-9.11002	8.2365e-20	4.36007e-18	FALSE	FALSE
70574	Cpm	75.4475	3.08681	0.338972	9.10639	8.51653e-20	4.49232e-18	FALSE	FALSE
20347	Sema3b	193.013	2.31962	0.256371	9.0479	1.45746e-19	7.6337e-18	FALSE	FALSE
11876	Artn	183.613	-1.79216	0.198235	-9.04054	1.55895e-19	8.13662e-18	FALSE	FALSE
12813	Col10a1	131.991	2.35973	0.261581	9.02101	1.86356e-19	9.69247e-18	FALSE	FALSE
69550	Bst2	270.921	1.4705	0.163085	9.01679	1.93676e-19	1.00381e-17	FALSE	FALSE
26563	Ror1	903.689	1.04512	0.115924	9.01561	1.95787e-19	1.01122e-17	FALSE	FALSE
72634	Tdrkh	116.279	-2.61337	0.290798	-8.98692	2.54264e-19	1.3042e-17	FALSE	FALSE
21892	Tll1	1295.09	-1.5182	0.169237	-8.97087	2.94187e-19	1.50379e-17	FALSE	FALSE
20682	Sox9	4169.6	1.00951	0.112617	8.9641	3.12816e-19	1.5881e-17	FALSE	FALSE
268709	Fam107a	90.2433	2.96859	0.331645	8.95109	3.51974e-19	1.78082e-17	FALSE	FALSE
667728	Hist1h2al	140.887	1.98094	0.221687	8.93573	4.04485e-19	2.03267e-17	FALSE	FALSE
20513	Slc1a6	342.185	2.32571	0.260929	8.91319	4.95871e-19	2.48353e-17	FALSE	FALSE
67860	S100a16	157.743	1.9923	0.223782	8.90287	5.44214e-19	2.71651e-17	FALSE	FALSE
13717	Eln	7751.94	2.7494	0.309393	8.88644	6.3097e-19	3.12856e-17	FALSE	FALSE
53972	Ngef	47.7407	-3.9038	0.439463	-8.88312	6.50096e-19	3.21268e-17	FALSE	FALSE
217258	Abca8a	112.886	2.39408	0.269759	8.87487	7.00152e-19	3.44859e-17	FALSE	FALSE
50909	C1ra	666.576	1.67317	0.188615	8.87082	7.26112e-19	3.56466e-17	FALSE	FALSE
21833	Thra	1505.4	1.06933	0.121014	8.83639	9.88656e-19	4.82172e-17	FALSE	FALSE
19664	Rbpj	4331.23	-1.04403	0.11817	-8.83498	1.0012e-18	4.85107e-17	FALSE	FALSE
12169	Bmx	61.4491	2.88956	0.327753	8.81629	1.18318e-18	5.69575e-17	FALSE	FALSE
235402	Lingo1	204.065	1.64422	0.186958	8.79461	1.43548e-18	6.84384e-17	FALSE	FALSE
435965	Lrp3	305.236	1.50967	0.171927	8.7809	1.62168e-18	7.68231e-17	FALSE	FALSE
68024	Hist1h2bc	950.389	1.18617	0.135434	8.75824	1.98325e-18	9.36535e-17	FALSE	FALSE
226250	Afap1l2	148.026	1.79515	0.205423	8.73879	2.3561e-18	1.10211e-16	FALSE	FALSE
14609	Gja1	1065.26	-1.28981	0.147645	-8.73588	2.4176e-18	1.12733e-16	FALSE	FALSE
68797	Pdgfrl	1467.72	1.15031	0.131984	8.7155	2.89484e-18	1.34565e-16	FALSE	FALSE
20411	Sorbs1	885.282	1.57748	0.181087	8.71116	3.00785e-18	1.39382e-16	FALSE	FALSE
216198	Tcp11l2	465.354	1.53854	0.176665	8.70878	3.07164e-18	1.41896e-16	FALSE	FALSE
14999	H2-DMb1	85.8361	2.35914	0.270972	8.7062	3.1423e-18	1.44711e-16	FALSE	FALSE
70370	Fbln7	71.0194	2.64308	0.304337	8.6847	3.7973e-18	1.74336e-16	FALSE	FALSE
239447	Colec10	378.56	2.25945	0.260668	8.66792	4.40068e-18	2.01416e-16	FALSE	FALSE
13527	Dtna	529.187	-1.37067	0.158262	-8.66072	4.6881e-18	2.13912e-16	FALSE	FALSE
16008	Igfbp2	69.356	3.74364	0.432721	8.65139	5.08774e-18	2.31438e-16	FALSE	FALSE
75785	Klhl24	1340.53	1.08355	0.125334	8.64527	5.36797e-18	2.43441e-16	FALSE	FALSE
208890	Slc26a7	58.0278	3.20217	0.371096	8.62894	6.19228e-18	2.7997e-16	FALSE	FALSE
93887	Pcdhb16	492.663	1.17951	0.13682	8.62091	6.64267e-18	2.99423e-16	FALSE	FALSE
12389	Cav1	2103.61	-1.08579	0.126138	-8.60798	7.43607e-18	3.34174e-16	FALSE	FALSE
64074	Smoc2	5587.64	-1.39131	0.161736	-8.60234	7.81083e-18	3.48907e-16	FALSE	FALSE
72269	Cda	186.296	-1.43172	0.16647	-8.60045	7.94068e-18	3.53645e-16	FALSE	FALSE
15214	Hey2	189.451	1.75354	0.203934	8.59858	8.07101e-18	3.58377e-16	FALSE	FALSE
17130	Smad6	2871.92	1.23341	0.143472	8.59686	8.19253e-18	3.6269e-16	FALSE	FALSE
18049	Ngf	1450.83	-1.70381	0.198263	-8.59369	8.42201e-18	3.71743e-16	FALSE	FALSE
192197	Bcas3	517.484	1.06182	0.124022	8.56158	1.11336e-17	4.89976e-16	FALSE	FALSE
236920	Stard8	379.416	1.35625	0.158593	8.55181	1.21172e-17	5.30129e-16	FALSE	FALSE
56277	Tmem45a	3204.67	1.10248	0.129305	8.52622	1.51202e-17	6.55721e-16	FALSE	FALSE
54357	Epb41l4b	1144.21	1.16141	0.136435	8.51255	1.70147e-17	7.33604e-16	FALSE	FALSE
23888	Gpc6	1452.33	1.41596	0.166474	8.5056	1.8066e-17	7.76683e-16	FALSE	FALSE
72713	Angptl1	323.218	3.73206	0.440985	8.46299	2.60598e-17	1.10754e-15	FALSE	FALSE
77938	Fam53b	358.282	1.30836	0.154753	8.45455	2.80169e-17	1.18395e-15	FALSE	FALSE
238055	Apob	53.8552	-2.8459	0.336885	-8.44769	2.97112e-17	1.252e-15	FALSE	FALSE
12830	Col4a5	3125.4	1.06527	0.126181	8.4424	3.10893e-17	1.30637e-15	FALSE	FALSE
329540	Nol4l	86.8868	2.31594	0.275068	8.41952	3.78036e-17	1.57651e-15	FALSE	FALSE
117600	Srgap1	645.148	1.16678	0.138583	8.41942	3.78363e-17	1.57651e-15	FALSE	FALSE
21981	Ppp1r13b	404.223	1.05361	0.125153	8.4186	3.80994e-17	1.58304e-15	FALSE	FALSE
14187	Akr1b8	475.04	-1.16015	0.137852	-8.41591	3.89863e-17	1.61538e-15	FALSE	FALSE
235611	Plxnb1	122.216	1.92147	0.228776	8.39892	4.50591e-17	1.86182e-15	FALSE	FALSE
50876	Tmod2	518.94	1.40624	0.167472	8.3969	4.58438e-17	1.889e-15	FALSE	FALSE
67488	Calcoco1	1107.7	1.05828	0.126151	8.38902	4.90223e-17	2.01438e-15	FALSE	FALSE
18793	Plaur	755.578	-1.65503	0.197408	-8.38382	5.12389e-17	2.09966e-15	FALSE	FALSE
381308	Ifi211	222.714	-1.39605	0.166603	-8.37949	5.31563e-17	2.17225e-15	FALSE	FALSE
16598	Klf2	1786.33	1.32544	0.158418	8.36673	5.92379e-17	2.41415e-15	FALSE	FALSE
20377	Sfrp1	1156.99	1.14534	0.137369	8.3377	7.57526e-17	3.03725e-15	FALSE	FALSE
208777	Sned1	564.657	1.92524	0.230932	8.33685	7.62952e-17	3.05078e-15	FALSE	FALSE
12509	Cd59a	391.624	1.10481	0.132714	8.32476	8.44991e-17	3.36977e-15	FALSE	FALSE
225579	Slc27a6	228.583	2.27327	0.273551	8.31023	9.55199e-17	3.78037e-15	FALSE	FALSE
319876	Cobll1	1075.89	-1.14416	0.137682	-8.31018	9.55577e-17	3.78037e-15	FALSE	FALSE
21452	Tcn2	1045.23	1.35442	0.16317	8.30068	1.03517e-16	4.07361e-15	FALSE	FALSE
320865	Cdh18	290.241	-1.57471	0.190448	-8.26847	1.35694e-16	5.27009e-15	FALSE	FALSE
13036	Ctsh	402.152	-1.11679	0.135186	-8.26117	1.44254e-16	5.54466e-15	FALSE	FALSE
23936	Lynx1	571.857	1.07141	0.129878	8.24935	1.59258e-16	6.07426e-15	FALSE	FALSE
268567	Tmem229b	69.4996	2.43833	0.296414	8.22609	1.93426e-16	7.30258e-15	FALSE	FALSE
72754	Arhgef10l	854.087	1.07495	0.130821	8.21694	2.08756e-16	7.84152e-15	FALSE	FALSE
74055	Plce1	969.994	1.06366	0.129571	8.20908	2.22896e-16	8.33059e-15	FALSE	FALSE
18569	Pdcd4	919.992	1.461	0.178398	8.18954	2.62222e-16	9.77582e-15	FALSE	FALSE
245474	Dkc1	1594.29	-1.31957	0.161186	-8.18664	2.68625e-16	9.9895e-15	FALSE	FALSE
11600	Angpt1	616.89	-1.30277	0.159303	-8.17797	2.8866e-16	1.06546e-14	FALSE	FALSE
16002	Igf2	54.7375	3.98003	0.486918	8.17392	2.9853e-16	1.09917e-14	FALSE	FALSE
72585	Lypd1	72.023	2.4277	0.298495	8.13311	4.18409e-16	1.52545e-14	FALSE	FALSE
19228	Pth1r	72.6165	2.66275	0.328427	8.10759	5.16339e-16	1.8597e-14	FALSE	FALSE
18604	Pdk2	293.208	1.21849	0.15034	8.10489	5.27946e-16	1.89691e-14	FALSE	FALSE
12609	Cebpd	1298.98	1.46723	0.181086	8.10242	5.38763e-16	1.93111e-14	FALSE	FALSE
14200	Fhl2	1660.07	-1.29458	0.159788	-8.10187	5.4119e-16	1.93514e-14	FALSE	FALSE
245527	Eda2r	445.892	-1.05667	0.130449	-8.10023	5.48547e-16	1.95207e-14	FALSE	FALSE
103140	Gstt3	283.241	1.28788	0.160012	8.04865	8.37109e-16	2.92988e-14	FALSE	FALSE
233733	Galnt18	228.191	1.36851	0.170606	8.02145	1.04503e-15	3.6235e-14	FALSE	FALSE
20499	Slc12a7	1100.26	1.26194	0.157349	8.02005	1.05705e-15	3.65665e-14	FALSE	FALSE
13537	Dusp2	58.3683	-2.90299	0.362426	-8.0099	1.14801e-15	3.9621e-14	FALSE	FALSE
15932	Idua	384.416	1.23194	0.153991	8.0001	1.24314e-15	4.25097e-14	FALSE	FALSE
13617	Ednra	409.294	1.91652	0.239831	7.99111	1.33726e-15	4.5519e-14	FALSE	FALSE
545886	Gm5886	63.6958	3.60672	0.452605	7.9688	1.60223e-15	5.41664e-14	FALSE	FALSE
20350	Sema3f	1953.75	1.16888	0.146726	7.96646	1.63284e-15	5.50758e-14	FALSE	FALSE
382111	Susd5	128.265	1.95844	0.246245	7.95323	1.81712e-15	6.11532e-14	FALSE	FALSE
245857	Ssh3	597.18	1.0567	0.133382	7.92237	2.33027e-15	7.75453e-14	FALSE	FALSE
20720	Serpine2	11121.9	1.0543	0.13311	7.92053	2.36502e-15	7.85262e-14	FALSE	FALSE
213417	Klhdc8a	3189.19	-1.27512	0.161099	-7.91517	2.46917e-15	8.18016e-14	FALSE	FALSE
238161	Akap6	435.92	1.60399	0.202725	7.91216	2.52968e-15	8.34345e-14	FALSE	FALSE
170460	Stard5	323.417	1.2485	0.158414	7.88123	3.2417e-15	1.06446e-13	FALSE	FALSE
399603	Fam84b	93.4687	-1.85175	0.235036	-7.8786	3.31067e-15	1.08472e-13	FALSE	FALSE
70358	Steap1	226.208	-1.67993	0.213568	-7.866	3.66155e-15	1.19704e-13	FALSE	FALSE
12837	Col8a1	2796.13	1.07712	0.13706	7.85876	3.87967e-15	1.26005e-13	FALSE	FALSE
224090	Tmem44	174.186	1.95384	0.249038	7.84555	4.31044e-15	1.3969e-13	FALSE	FALSE
11856	Arhgap6	444.022	1.32982	0.169692	7.83668	4.62631e-15	1.49276e-13	FALSE	FALSE
192166	Sardh	355.695	1.20851	0.154244	7.83501	4.68792e-15	1.50937e-13	FALSE	FALSE
13008	Csrp2	1876.21	-1.14742	0.146643	-7.82459	5.09305e-15	1.63274e-13	FALSE	FALSE
239114	Il17d	112.112	1.69146	0.216385	7.81693	5.41293e-15	1.72784e-13	FALSE	FALSE
107239	Carns1	120.087	1.6286	0.208454	7.81275	5.59526e-15	1.77841e-13	FALSE	FALSE
387314	Tmtc1	660.43	1.53822	0.197396	7.79256	6.5667e-15	2.06948e-13	FALSE	FALSE
329735	4933431E20Rik	280.867	1.42214	0.183066	7.76845	7.94523e-15	2.48419e-13	FALSE	FALSE
56615	Mgst1	140.767	2.00747	0.258415	7.76838	7.9494e-15	2.48419e-13	FALSE	FALSE
14622	Gjb5	248.726	1.33277	0.171829	7.75637	8.7396e-15	2.71402e-13	FALSE	FALSE
94253	Hecw1	311.214	1.37169	0.176926	7.75293	8.97985e-15	2.78282e-13	FALSE	FALSE
210622	Pamr1	477.643	1.91247	0.247396	7.7304	1.07209e-14	3.28134e-13	FALSE	FALSE
15116	Has1	63.0491	-2.49738	0.323419	-7.7218	1.14696e-14	3.49611e-13	FALSE	FALSE
72828	Ubash3b	111.201	-1.71487	0.222552	-7.70548	1.30348e-14	3.95698e-13	FALSE	FALSE
14696	Gnb4	498.866	-1.05161	0.136503	-7.7039	1.3198e-14	3.99838e-13	FALSE	FALSE
12839	Col9a1	45.8337	3.03615	0.394765	7.69101	1.45973e-14	4.38655e-13	FALSE	FALSE
71774	Shroom1	104.131	1.74741	0.227312	7.68728	1.50296e-14	4.49831e-13	FALSE	FALSE
240672	Dusp5	512.651	-1.47118	0.191464	-7.68385	1.5438e-14	4.61124e-13	FALSE	FALSE
114142	Foxp2	348.435	1.02878	0.134021	7.67631	1.63734e-14	4.86136e-13	FALSE	FALSE
64707	Suv39h2	309.921	-1.20951	0.157699	-7.66977	1.72299e-14	5.09532e-13	FALSE	FALSE
230991	Fndc10	102.788	1.89221	0.247704	7.63901	2.18892e-14	6.43483e-13	FALSE	FALSE
114249	Npnt	1635.82	1.28388	0.168693	7.61077	2.72459e-14	7.99376e-13	FALSE	FALSE
328232	Gfod1	399.581	-1.1241	0.147756	-7.60777	2.78859e-14	8.16541e-13	FALSE	FALSE
18584	Pde8a	599.958	-1.02473	0.135156	-7.58181	3.40768e-14	9.86172e-13	FALSE	FALSE
244867	Arhgap20	183.309	1.61207	0.212937	7.57065	3.71362e-14	1.06436e-12	FALSE	FALSE
19223	Ptgis	374.965	1.02764	0.135972	7.55774	4.10129e-14	1.1732e-12	FALSE	FALSE
20539	Slc7a5	3608.7	-1.32471	0.17537	-7.55377	4.22842e-14	1.20725e-12	FALSE	FALSE
14860	Gsta4	1472.14	1.38331	0.183303	7.54656	4.46919e-14	1.26869e-12	FALSE	FALSE
225341	Lims2	227.596	1.43024	0.189755	7.53731	4.79767e-14	1.35676e-12	FALSE	FALSE
19663	Rbpms	245.723	1.21928	0.16203	7.52499	5.2726e-14	1.48542e-12	FALSE	FALSE
15483	Hsd11b1	240.508	1.57528	0.20946	7.52071	5.44809e-14	1.53195e-12	FALSE	FALSE
75316	Taf1d	998.867	-1.03463	0.138021	-7.49618	6.57047e-14	1.84407e-12	FALSE	FALSE
17294	Mest	5347.28	2.591	0.346893	7.46915	8.07147e-14	2.23998e-12	FALSE	FALSE
77128	Crebrf	931.141	1.16298	0.155758	7.46655	8.23232e-14	2.28037e-12	FALSE	FALSE
100039246	Plac9b	674.553	1.23026	0.16479	7.46564	8.28977e-14	2.29201e-12	FALSE	FALSE
71145	Scara5	8155.23	1.35041	0.181274	7.44954	9.36668e-14	2.57065e-12	FALSE	FALSE
17122	Mxd4	1241.76	1.03424	0.139638	7.40658	1.29598e-13	3.51141e-12	FALSE	FALSE
242409	Tmem8b	169.249	1.34725	0.182303	7.39015	1.46667e-13	3.91682e-12	FALSE	FALSE
59036	Dact1	286.242	1.92839	0.261381	7.37768	1.61068e-13	4.28602e-12	FALSE	FALSE
66120	Fkbp11	441.765	1.2123	0.165013	7.34671	2.03142e-13	5.39596e-12	FALSE	FALSE
51800	Bok	324.927	-1.11588	0.152308	-7.3265	2.36247e-13	6.24187e-12	FALSE	FALSE
19193	Pipox	60.2092	2.82513	0.385871	7.32144	2.45323e-13	6.45874e-12	FALSE	FALSE
98363	Efhd1	184.139	1.70804	0.233438	7.31692	2.53724e-13	6.6681e-12	FALSE	FALSE
244550	Podnl1	186.111	-1.42395	0.195143	-7.29693	2.94399e-13	7.69629e-12	FALSE	FALSE
27027	Tspan32	117.179	1.96247	0.269213	7.28966	3.10736e-13	8.06666e-12	FALSE	FALSE
414801	Itprip	783.882	-1.09095	0.149726	-7.28631	3.18559e-13	8.24099e-12	FALSE	FALSE
66859	Slc16a9	164.402	1.61058	0.221123	7.28366	3.24884e-13	8.39002e-12	FALSE	FALSE
12224	Klf5	119.751	-1.61506	0.221758	-7.283	3.26469e-13	8.41633e-12	FALSE	FALSE
75599	Pcdh1	259.773	1.73094	0.238147	7.26838	3.6383e-13	9.31492e-12	FALSE	FALSE
380969	Nckap5l	460.906	1.06535	0.146718	7.26126	3.83515e-13	9.78522e-12	FALSE	FALSE
18710	Pik3r3	1064.61	1.204	0.165912	7.25682	3.96283e-13	1.00592e-11	FALSE	FALSE
14972	H2-K1	399.94	1.20273	0.165803	7.25396	4.04768e-13	1.02571e-11	FALSE	FALSE
239796	Mb21d2	243.935	-1.22406	0.169063	-7.24025	4.47854e-13	1.13104e-11	FALSE	FALSE
14559	Gdf1	108.472	1.85587	0.257481	7.20778	5.68723e-13	1.41942e-11	FALSE	FALSE
56207	Uchl5	799.392	-1.01154	0.141091	-7.16938	7.53395e-13	1.86159e-11	FALSE	FALSE
208117	Aph1b	783.118	1.06858	0.149287	7.15792	8.19127e-13	2.01397e-11	FALSE	FALSE
100303738	D030025P21Rik	479.45	-1.04461	0.146245	-7.14291	9.13726e-13	2.23547e-11	FALSE	FALSE
74116	Pi16	73.6358	2.10653	0.295171	7.13664	9.56397e-13	2.32838e-11	FALSE	FALSE
231162	Cytl1	59.617	2.74693	0.385862	7.11895	1.0875e-12	2.63463e-11	FALSE	FALSE
192976	Lrrc75a	320.076	1.10503	0.155412	7.11033	1.15766e-12	2.79096e-11	FALSE	FALSE
107272	Psat1	6697.27	-1.01351	0.143085	-7.08328	1.40787e-12	3.36688e-11	FALSE	FALSE
22710	Zfp52	342.895	-1.04043	0.147054	-7.07516	1.49275e-12	3.55844e-11	FALSE	FALSE
232714	Mgam	134.495	1.94766	0.275693	7.06461	1.6107e-12	3.80304e-11	FALSE	FALSE
235180	Fez1	416.074	-1.02976	0.145773	-7.06412	1.61639e-12	3.81042e-11	FALSE	FALSE
69217	Plekha4	58.2501	2.28103	0.322959	7.06291	1.63053e-12	3.83261e-11	FALSE	FALSE
15166	Hcn2	328.11	1.23444	0.174778	7.06287	1.63095e-12	3.83261e-11	FALSE	FALSE
56741	Igdcc4	452.802	1.31094	0.186052	7.04609	1.84017e-12	4.28364e-11	FALSE	FALSE
13819	Epas1	1636.62	2.7917	0.396785	7.0358	1.9812e-12	4.59756e-11	FALSE	FALSE
78896	1500015O10Rik	170.619	2.02018	0.287287	7.03189	2.03748e-12	4.71345e-11	FALSE	FALSE
71785	Pdgfd	265.312	1.11158	0.158732	7.00293	2.50672e-12	5.72773e-11	FALSE	FALSE
78134	Lpar4	268.265	1.1618	0.165939	7.00136	2.53495e-12	5.77448e-11	FALSE	FALSE
20583	Snai2	1636.99	1.19706	0.171155	6.99398	2.67188e-12	6.07711e-11	FALSE	FALSE
107250	Kazald1	109.653	1.6732	0.240597	6.95437	3.54142e-12	7.99373e-11	FALSE	FALSE
277154	Nynrin	1041.04	1.1035	0.15874	6.95162	3.6112e-12	8.12656e-11	FALSE	FALSE
73910	Arhgap18	244.699	-1.37069	0.197419	-6.94304	3.8376e-12	8.58411e-11	FALSE	FALSE
18600	Padi2	65.9469	2.33935	0.337145	6.9387	3.95723e-12	8.8384e-11	FALSE	FALSE
210530	P3h2	139.609	1.64809	0.237746	6.93216	4.14454e-12	9.22906e-11	FALSE	FALSE
56464	Ctsf	121.008	1.56608	0.226052	6.92795	4.26989e-12	9.4798e-11	FALSE	FALSE
213945	Col28a1	2055.15	2.87756	0.415696	6.92227	4.44449e-12	9.85272e-11	FALSE	FALSE
407800	Ecm2	148.649	2.0822	0.300852	6.921	4.48464e-12	9.92693e-11	FALSE	FALSE
242553	Kank4	107.166	2.50066	0.362129	6.90543	5.005e-12	1.0997e-10	FALSE	FALSE
94249	Slc24a3	553.813	1.07745	0.156196	6.89804	5.2726e-12	1.15678e-10	FALSE	FALSE
16526	Kcnk2	147.191	-1.35641	0.196784	-6.89287	5.46792e-12	1.19787e-10	FALSE	FALSE
30953	Schip1	410.154	-1.1356	0.165229	-6.87287	6.29207e-12	1.36039e-10	FALSE	FALSE
57764	Ntn4	274.28	1.09748	0.159757	6.86966	6.43536e-12	1.38733e-10	FALSE	FALSE
12816	Col12a1	33829.1	1.02595	0.149378	6.86814	6.50448e-12	1.40021e-10	FALSE	FALSE
54403	Slc4a4	1062.03	1.06341	0.154863	6.86675	6.5683e-12	1.4119e-10	FALSE	FALSE
67486	Polr3g	307.514	-1.37636	0.200624	-6.86038	6.86789e-12	1.47417e-10	FALSE	FALSE
320078	Olfml2b	234.541	1.1696	0.170563	6.85732	7.01659e-12	1.50175e-10	FALSE	FALSE
52187	Rragd	631.213	1.1667	0.170254	6.85272	7.2461e-12	1.54865e-10	FALSE	FALSE
27528	Nrep	1594.33	1.18905	0.173559	6.85101	7.33325e-12	1.56278e-10	FALSE	FALSE
432530	Adcy1	465.797	1.35709	0.198391	6.84049	7.89218e-12	1.67709e-10	FALSE	FALSE
18400	Slc22a18	71.2151	2.00908	0.294058	6.83227	8.35836e-12	1.77109e-10	FALSE	FALSE
20393	Sgk1	2554.21	-2.19903	0.323616	-6.79516	1.08193e-11	2.25719e-10	FALSE	FALSE
70008	Ace2	30.3452	3.58343	0.52848	6.78062	1.19658e-11	2.47898e-10	FALSE	FALSE
12825	Col3a1	59532.7	1.12995	0.166661	6.77992	1.2024e-11	2.48758e-10	FALSE	FALSE
15893	Ica1	122.116	-1.44373	0.213964	-6.74752	1.50389e-11	3.09411e-10	FALSE	FALSE
20203	S100b	377.831	1.55706	0.230913	6.74305	1.55096e-11	3.18655e-10	FALSE	FALSE
373864	Col27a1	241.428	1.15812	0.171766	6.74241	1.5578e-11	3.19618e-10	FALSE	FALSE
227325	Dner	69.2788	1.92978	0.286407	6.73791	1.60683e-11	3.2877e-10	FALSE	FALSE
319480	Itga11	975.853	1.00596	0.149319	6.73699	1.61699e-11	3.30395e-10	FALSE	FALSE
66614	Gpatch4	411.258	-1.23294	0.183212	-6.72958	1.70158e-11	3.46251e-10	FALSE	FALSE
12035	Bcat1	1582.82	-1.02042	0.151691	-6.72699	1.73211e-11	3.51983e-10	FALSE	FALSE
93960	Nkd1	173.874	2.16632	0.322874	6.70949	1.95303e-11	3.93649e-10	FALSE	FALSE
224454	Zdhhc14	210.141	1.35251	0.202221	6.68831	2.25762e-11	4.4956e-10	FALSE	FALSE
11839	Areg	24.4774	-4.40585	0.664708	-6.62825	3.39693e-11	6.60515e-10	FALSE	FALSE
231327	Ppat	975.971	-1.01582	0.153489	-6.61822	3.63541e-11	7.03209e-10	FALSE	FALSE
67134	Nop56	3553.26	-1.10527	0.167296	-6.60664	3.93151e-11	7.54596e-10	FALSE	FALSE
244418	Prag1	587.419	1.1042	0.167213	6.60351	4.01528e-11	7.67703e-10	FALSE	FALSE
93688	Klhl1	25.3459	-4.68995	0.711987	-6.58712	4.48437e-11	8.55192e-10	FALSE	FALSE
18619	Penk	176.109	1.44951	0.220202	6.58263	4.622e-11	8.78062e-10	FALSE	FALSE
14964	H2-D1	377.788	1.20566	0.183265	6.57882	4.74206e-11	8.98576e-10	FALSE	FALSE
216892	Spns2	67.0467	1.83657	0.279822	6.56334	5.2614e-11	9.89423e-10	FALSE	FALSE
18986	Pou2f1	724.848	-1.45656	0.222011	-6.56076	5.35331e-11	1.00543e-09	FALSE	FALSE
74007	Btbd11	224.411	-1.01945	0.15567	-6.5488	5.79998e-11	1.08385e-09	FALSE	FALSE
100041286	Snhg15	154.214	-1.36861	0.209132	-6.54421	5.98111e-11	1.1149e-09	FALSE	FALSE
103511	Fam26e	197.376	1.39726	0.213548	6.54308	6.02653e-11	1.12056e-09	FALSE	FALSE
22240	Dpysl3	8519.27	-1.00173	0.153457	-6.52772	6.67782e-11	1.23089e-09	FALSE	FALSE
19222	Ptgir	84.4453	-1.58843	0.244335	-6.50102	7.9779e-11	1.45252e-09	FALSE	FALSE
14283	Fosl1	817.892	-3.36291	0.517498	-6.4984	8.11811e-11	1.47444e-09	FALSE	FALSE
74229	Paqr8	1492.24	1.11167	0.171525	6.48108	9.10655e-11	1.64593e-09	FALSE	FALSE
242653	Cldn19	47.9379	2.94233	0.454031	6.48046	9.14426e-11	1.64856e-09	FALSE	FALSE
30878	Apln	296.404	-1.1782	0.181814	-6.48023	9.15835e-11	1.64856e-09	FALSE	FALSE
12484	Cd24a	106.07	1.62097	0.250153	6.47993	9.17654e-11	1.64856e-09	FALSE	FALSE
225028	Map4k3	2362.31	1.02074	0.157573	6.4779	9.30066e-11	1.66885e-09	FALSE	FALSE
12268	C4b	33.9877	3.72362	0.575303	6.47245	9.64282e-11	1.724e-09	FALSE	FALSE
68695	Hddc3	172.441	1.14716	0.177291	6.47049	9.76849e-11	1.74437e-09	FALSE	FALSE
26457	Slc27a1	319.248	-1.09967	0.169966	-6.46997	9.80212e-11	1.74828e-09	FALSE	FALSE
18164	Nptx1	26.0367	-5.0133	0.774939	-6.46928	9.84683e-11	1.75415e-09	FALSE	FALSE
11522	Adh1	54.526	2.87897	0.445855	6.45719	1.06668e-10	1.88667e-09	FALSE	FALSE
29807	Tpk1	232.492	1.13582	0.17611	6.44946	1.12251e-10	1.97835e-09	FALSE	FALSE
13497	Drp2	82.2692	1.65274	0.256307	6.44831	1.13107e-10	1.98946e-09	FALSE	FALSE
75453	Ccdc7b	38.1892	-2.60293	0.403664	-6.44825	1.13149e-10	1.98946e-09	FALSE	FALSE
102294	Cyp4v3	487.997	1.06684	0.165616	6.44167	1.18168e-10	2.07282e-09	FALSE	FALSE
14261	Fmo1	162.968	2.14225	0.332621	6.44053	1.19058e-10	2.08453e-09	FALSE	FALSE
54670	Atp8b1	197.83	1.31706	0.204889	6.42814	1.29177e-10	2.24737e-09	FALSE	FALSE
18008	Nes	568.157	-1.0417	0.162117	-6.42561	1.31343e-10	2.27973e-09	FALSE	FALSE
57875	Angptl4	187.571	-1.12239	0.174735	-6.42336	1.33302e-10	2.31103e-09	FALSE	FALSE
93888	Pcdhb17	231.095	1.12995	0.176035	6.41891	1.37257e-10	2.37407e-09	FALSE	FALSE
76088	Dock8	291.473	-1.07758	0.168259	-6.40427	1.51093e-10	2.60164e-09	FALSE	FALSE
12258	Serping1	78.9449	2.00579	0.313554	6.39695	1.58516e-10	2.71338e-09	FALSE	FALSE
215113	Slc43a2	333.792	1.31093	0.205328	6.38456	1.71895e-10	2.92556e-09	FALSE	FALSE
73174	Tbkbp1	51.4854	2.34773	0.368412	6.37257	1.85883e-10	3.15641e-09	FALSE	FALSE
101612	Grwd1	582.651	-1.12745	0.177285	-6.35952	2.02387e-10	3.41714e-09	FALSE	FALSE
17089	Lyar	1164.13	-1.05875	0.166561	-6.35655	2.06333e-10	3.47286e-09	FALSE	FALSE
317677	C1s2	48.0747	2.17457	0.342102	6.35651	2.06387e-10	3.47286e-09	FALSE	FALSE
100042150	Nrg2	44.1102	-2.31793	0.364848	-6.35314	2.10959e-10	3.53778e-09	FALSE	FALSE
94187	Zfp423	107.321	1.94182	0.306041	6.34496	2.22479e-10	3.72677e-09	FALSE	FALSE
21385	Tbx2	44.7182	2.29812	0.362662	6.33682	2.34558e-10	3.91587e-09	FALSE	FALSE
14172	Fgf18	128.462	1.44178	0.227565	6.3357	2.36269e-10	3.94002e-09	FALSE	FALSE
671535	Parp10	167.866	1.53971	0.243241	6.32999	2.45171e-10	4.07932e-09	FALSE	FALSE
208898	Unc13c	43.7711	-2.75564	0.435523	-6.3272	2.49652e-10	4.14462e-09	FALSE	FALSE
56089	Ramp3	28.7427	-3.21877	0.508777	-6.32649	2.50808e-10	4.15917e-09	FALSE	FALSE
11865	Arntl	239.539	-1.75969	0.278695	-6.31404	2.71842e-10	4.48299e-09	FALSE	FALSE
209380	Gm4759	50.5476	2.07362	0.328451	6.31334	2.73083e-10	4.49846e-09	FALSE	FALSE
11931	Atp1b1	2439.47	1.06573	0.168843	6.31196	2.75525e-10	4.52865e-09	FALSE	FALSE
23892	Grem1	2719.98	-1.93255	0.306317	-6.30898	2.80881e-10	4.6065e-09	FALSE	FALSE
22178	Tyrp1	28.7397	3.17107	0.503481	6.29828	3.00958e-10	4.89263e-09	FALSE	FALSE
56811	Dkk2	130.712	-1.41941	0.225519	-6.29399	3.09403e-10	5.01347e-09	FALSE	FALSE
319909	Ism1	27.2382	4.98197	0.792282	6.28813	3.21315e-10	5.20083e-09	FALSE	FALSE
15460	Hr	1614.35	1.00224	0.15955	6.28168	3.34929e-10	5.39769e-09	FALSE	FALSE
22695	Zfp36	953.482	1.15785	0.184476	6.27642	3.46453e-10	5.54735e-09	FALSE	FALSE
66898	Baiap2l1	160.883	1.25549	0.20012	6.27367	3.52625e-10	5.6401e-09	FALSE	FALSE
54611	Pde3a	84.6574	1.69275	0.269934	6.27098	3.58778e-10	5.73235e-09	FALSE	FALSE
68371	Pbld1	93.6602	-1.50931	0.240803	-6.26782	3.66144e-10	5.83751e-09	FALSE	FALSE
20502	Slc16a2	61.9026	2.29675	0.367232	6.25422	3.99503e-10	6.30849e-09	FALSE	FALSE
67434	Ankrd33b	84.8555	-1.54335	0.246834	-6.25257	4.03756e-10	6.3689e-09	FALSE	FALSE
97998	Deptor	459.543	1.00217	0.160377	6.24886	4.13472e-10	6.51525e-09	FALSE	FALSE
19049	Ppp1r1b	102.158	1.64234	0.262925	6.24642	4.19971e-10	6.60367e-09	FALSE	FALSE
231630	Ficd	224.751	1.10811	0.177441	6.24494	4.23973e-10	6.63852e-09	FALSE	FALSE
13345	Twist2	361.631	-1.19491	0.191422	-6.24231	4.31155e-10	6.74389e-09	FALSE	FALSE
56847	Aldh1a3	247.006	1.6614	0.266674	6.23007	4.66217e-10	7.25845e-09	FALSE	FALSE
56075	Pdss1	231.77	-1.03847	0.166706	-6.22936	4.68342e-10	7.27961e-09	FALSE	FALSE
100039968	Tmem35b	115.858	1.3081	0.21	6.22904	4.69292e-10	7.28677e-09	FALSE	FALSE
20568	Slpi	103.988	2.20869	0.354671	6.22742	4.74177e-10	7.34078e-09	FALSE	FALSE
19883	Rora	477.734	1.20321	0.193375	6.22216	4.90355e-10	7.58215e-09	FALSE	FALSE
17470	Cd200	36.1163	3.47808	0.559063	6.22127	4.93153e-10	7.61749e-09	FALSE	FALSE
77220	Tmem200a	42.1554	-2.5637	0.412801	-6.21052	5.2811e-10	8.13213e-09	FALSE	FALSE
320415	Gchfr	140.422	-1.20586	0.19454	-6.19848	5.70102e-10	8.73354e-09	FALSE	FALSE
71375	Foxn3	483.608	1.34786	0.217733	6.19044	5.99967e-10	9.16274e-09	FALSE	FALSE
17921	Myo7a	40.7121	2.87637	0.464892	6.18718	6.12489e-10	9.33481e-09	FALSE	FALSE
244698	Hephl1	68.6659	2.27398	0.367615	6.18577	6.18015e-10	9.40939e-09	FALSE	FALSE
327959	Xaf1	128.611	1.34235	0.21727	6.17823	6.48224e-10	9.79912e-09	FALSE	FALSE
80982	Cemip	147.467	1.39077	0.226805	6.132	8.67816e-10	1.28573e-08	FALSE	FALSE
21952	Tnni1	89.4619	2.19046	0.357444	6.12811	8.89315e-10	1.31366e-08	FALSE	FALSE
108151	Sema3d	320.073	1.06773	0.17441	6.12196	9.24322e-10	1.361e-08	FALSE	FALSE
434197	Fam169b	335.567	1.32807	0.216945	6.12168	9.25952e-10	1.36102e-08	FALSE	FALSE
14632	Gli1	76.2245	-1.56883	0.256388	-6.11899	9.41708e-10	1.38281e-08	FALSE	FALSE
64075	Smoc1	87.5444	2.0332	0.332338	6.11788	9.48303e-10	1.39113e-08	FALSE	FALSE
380863	Tmem171	21.2744	-4.42303	0.723449	-6.1138	9.72839e-10	1.42431e-08	FALSE	FALSE
14871	Gstt1	224.816	1.58855	0.25989	6.11241	9.81393e-10	1.43542e-08	FALSE	FALSE
14264	Fmod	141.585	1.5837	0.259455	6.10394	1.03487e-09	1.50919e-08	FALSE	FALSE
17313	Mgp	12113.8	2.02873	0.33242	6.10291	1.04155e-09	1.51448e-08	FALSE	FALSE
17132	Maf	97.7294	1.53905	0.252409	6.09746	1.07766e-09	1.56392e-08	FALSE	FALSE
211401	Mtss1	187.363	1.55808	0.255787	6.0913	1.11995e-09	1.62054e-08	FALSE	FALSE
18612	Etv4	383.039	-2.48585	0.409224	-6.07454	1.24345e-09	1.78536e-08	FALSE	FALSE
106565	Dlk2	74.9731	-2.08112	0.344666	-6.03809	1.55953e-09	2.22035e-08	FALSE	FALSE
14247	Fli1	217.976	1.03804	0.172148	6.02995	1.6401e-09	2.32791e-08	FALSE	FALSE
226419	Dyrk3	49.8362	-2.09012	0.347151	-6.02078	1.73579e-09	2.45436e-08	FALSE	FALSE
243371	Lrrc61	186.104	1.07125	0.177982	6.01885	1.75663e-09	2.48147e-08	FALSE	FALSE
22419	Wnt5b	66.8032	1.88767	0.314614	5.99996	1.97366e-09	2.75923e-08	FALSE	FALSE
170676	Peg10	205.73	-1.04952	0.175009	-5.99696	2.01039e-09	2.80794e-08	FALSE	FALSE
74519	Cyp2j9	115.695	1.30438	0.217862	5.98719	2.13502e-09	2.96808e-08	FALSE	FALSE
504193	Npcd	671.473	-1.14472	0.191207	-5.9868	2.14003e-09	2.9695e-08	FALSE	FALSE
13549	Dyrk1b	342.996	1.05253	0.175988	5.98071	2.22165e-09	3.07988e-08	FALSE	FALSE
21414	Tcf7	142.147	1.49642	0.250702	5.96891	2.3885e-09	3.28972e-08	FALSE	FALSE
93880	Pcdhb9	23.9945	3.1787	0.534193	5.95046	2.6739e-09	3.66582e-08	FALSE	FALSE
20017	Polr1b	467.906	-1.03	0.173271	-5.94443	2.77418e-09	3.79282e-08	FALSE	FALSE
53620	Vamp5	174.905	1.23781	0.208301	5.9424	2.80873e-09	3.83302e-08	FALSE	FALSE
239337	Adamts12	844.011	1.2638	0.212835	5.93792	2.88666e-09	3.93215e-08	FALSE	FALSE
14955	H19	582.22	4.38314	0.739677	5.92575	3.10878e-09	4.20392e-08	FALSE	FALSE
70967	Eva1c	162.197	-1.13318	0.191302	-5.92353	3.15102e-09	4.25716e-08	FALSE	FALSE
100040462	Mndal	72.4217	-1.52175	0.257289	-5.91455	3.32779e-09	4.48783e-08	FALSE	FALSE
215303	Camk1g	20.8548	4.057	0.686031	5.91372	3.34458e-09	4.5064e-08	FALSE	FALSE
239650	Ccdc184	63.7091	-2.02851	0.343359	-5.90784	3.46622e-09	4.65343e-08	FALSE	FALSE
235527	Plscr4	388.777	1.13699	0.192767	5.89824	3.67401e-09	4.91907e-08	FALSE	FALSE
30058	Timm8a1	795.821	-1.00535	0.170873	-5.88364	4.01352e-09	5.34956e-08	FALSE	FALSE
71856	Wfdc3	43.2389	2.65494	0.451824	5.87605	4.20171e-09	5.58538e-08	FALSE	FALSE
73914	Irak3	255.534	1.13301	0.193725	5.84853	4.95942e-09	6.54581e-08	FALSE	FALSE
229900	Gbp7	109.013	1.68713	0.289173	5.83431	5.40123e-09	7.0787e-08	FALSE	FALSE
14038	Wfdc18	52.4503	1.90136	0.326019	5.83206	5.4747e-09	7.15607e-08	FALSE	FALSE
104816	Aspg	21.0289	4.87839	0.837192	5.82708	5.64047e-09	7.35338e-08	FALSE	FALSE
72293	Nkd2	60.7268	1.9556	0.336516	5.81132	6.19813e-09	8.00323e-08	FALSE	FALSE
16174	Il18rap	32.1955	-2.52116	0.434828	-5.79806	6.70861e-09	8.59522e-08	FALSE	FALSE
93882	Pcdhb11	41.8402	2.17618	0.375571	5.79434	6.85897e-09	8.7577e-08	FALSE	FALSE
12823	Col19a1	77.8598	2.07977	0.359407	5.78667	7.17966e-09	9.15145e-08	FALSE	FALSE
66864	Clec14a	211.793	1.02431	0.177351	5.77562	7.66703e-09	9.73098e-08	FALSE	FALSE
70348	Ube2cbp	103.935	-1.543	0.267632	-5.76539	8.1467e-09	1.02871e-07	FALSE	FALSE
13876	Erg	64.9804	1.8096	0.313965	5.76369	8.22961e-09	1.03712e-07	FALSE	FALSE
19275	Ptprn	107.382	-1.51662	0.263636	-5.75269	8.78351e-09	1.10071e-07	FALSE	FALSE
59038	Pxmp4	293.997	1.00938	0.175558	5.74954	8.94892e-09	1.1205e-07	FALSE	FALSE
14432	Gap43	32.3685	-2.34318	0.40784	-5.74535	9.1733e-09	1.1457e-07	FALSE	FALSE
26897	Acot1	40.4639	2.22721	0.388889	5.72711	1.02155e-08	1.2663e-07	FALSE	FALSE
72386	2610035D17Rik	160.516	1.74912	0.306325	5.71003	1.12959e-08	1.39095e-07	FALSE	FALSE
93885	Pcdhb14	124.062	1.27658	0.223713	5.70634	1.15433e-08	1.41789e-07	FALSE	FALSE
70605	Zdhhc24	266.765	1.0001	0.175861	5.6869	1.29369e-08	1.57994e-07	FALSE	FALSE
20668	Sox13	118.834	1.47723	0.260018	5.68127	1.33695e-08	1.62876e-07	FALSE	FALSE
14119	Fbn2	1154.67	1.88764	0.332551	5.67624	1.37685e-08	1.67325e-07	FALSE	FALSE
68010	Bambi	121.6	1.23924	0.218421	5.67364	1.39795e-08	1.69337e-07	FALSE	FALSE
69310	Pacrg	22.4141	-2.97466	0.524692	-5.66935	1.4334e-08	1.73348e-07	FALSE	FALSE
227721	Plpp7	22.7094	3.30467	0.584096	5.65776	1.53364e-08	1.84869e-07	FALSE	FALSE
665622	Hist1h2br	275.711	1.28242	0.226828	5.65372	1.5701e-08	1.88806e-07	FALSE	FALSE
57814	Kcne4	20.6128	4.00145	0.708704	5.64615	1.64084e-08	1.96835e-07	FALSE	FALSE
24059	Slco2a1	70.1743	-1.78809	0.31672	-5.64564	1.64567e-08	1.97254e-07	FALSE	FALSE
15000	H2-DMb2	29.8609	2.57332	0.45641	5.63818	1.71858e-08	2.05497e-07	FALSE	FALSE
14758	Gpm6b	76.9444	1.43675	0.255952	5.61334	1.98454e-08	2.34286e-07	FALSE	FALSE
70152	Mettl7a1	607.749	1.16864	0.208268	5.61124	2.00883e-08	2.36591e-07	FALSE	FALSE
18442	P2ry2	393.301	1.08331	0.193249	5.60578	2.07313e-08	2.43393e-07	FALSE	FALSE
56190	Rbm38	105.693	-1.26817	0.22641	-5.60121	2.12858e-08	2.49509e-07	FALSE	FALSE
215653	Rassf2	145.954	1.34688	0.241098	5.58645	2.31754e-08	2.70379e-07	FALSE	FALSE
53978	Lpar2	170.441	-1.04098	0.186505	-5.58151	2.38438e-08	2.77524e-07	FALSE	FALSE
270151	Nlrx1	173.373	1.16829	0.209493	5.57677	2.4503e-08	2.84751e-07	FALSE	FALSE
16842	Lef1	106.847	-1.55563	0.279111	-5.57351	2.49656e-08	2.8945e-07	FALSE	FALSE
93709	Pcdhga1	140.456	1.17203	0.211084	5.55241	2.81756e-08	3.24825e-07	FALSE	FALSE
239606	Slc2a13	294.73	1.01441	0.183603	5.52504	3.29405e-08	3.75472e-07	FALSE	FALSE
83383	Tfap4	192.166	-1.09279	0.198158	-5.51477	3.4924e-08	3.96258e-07	FALSE	FALSE
433408	Gm13375	121.933	1.13034	0.205151	5.50981	3.5923e-08	4.06972e-07	FALSE	FALSE
12369	Casp7	106.991	1.27805	0.233105	5.48273	4.18822e-08	4.70898e-07	FALSE	FALSE
14611	Gja3	30.4044	2.43384	0.444705	5.47293	4.4266e-08	4.95453e-07	FALSE	FALSE
16009	Igfbp3	174.777	-1.00914	0.184715	-5.46325	4.67508e-08	5.20913e-07	FALSE	FALSE
94040	Clmn	203.654	1.05717	0.193824	5.45428	4.91705e-08	5.4563e-07	FALSE	FALSE
16909	Lmo2	32.4473	3.03736	0.556987	5.4532	4.9472e-08	5.47541e-07	FALSE	FALSE
73095	Slc25a42	298.562	1.11372	0.204383	5.44918	5.06019e-08	5.588e-07	FALSE	FALSE
242377	Pm20d2	122.35	1.45026	0.266547	5.4409	5.30127e-08	5.84121e-07	FALSE	FALSE
58226	Cacna1h	26.9783	2.99204	0.550122	5.43886	5.36221e-08	5.8909e-07	FALSE	FALSE
15200	Hbegf	749.44	-2.53905	0.467273	-5.43376	5.51803e-08	6.02206e-07	FALSE	FALSE
57319	Smpdl3a	177.924	1.19995	0.221504	5.41729	6.05083e-08	6.56979e-07	FALSE	FALSE
229933	Clca2	129.85	1.92751	0.356938	5.40013	6.65941e-08	7.14709e-07	FALSE	FALSE
329941	Col8a2	611.994	2.27057	0.420513	5.39952	6.68184e-08	7.166e-07	FALSE	FALSE
52428	Rhpn2	121.298	-1.16269	0.215397	-5.39787	6.74376e-08	7.22198e-07	FALSE	FALSE
208164	Fam180a	92.8198	1.58396	0.294429	5.37978	7.45772e-08	7.93516e-07	FALSE	FALSE
65963	Tmem176b	20.9217	3.33872	0.621495	5.37207	7.78379e-08	8.25259e-07	FALSE	FALSE
20378	Frzb	145.33	3.26474	0.608346	5.36659	8.024e-08	8.48912e-07	FALSE	FALSE
54722	Dfna5	106.731	-1.13504	0.212188	-5.3492	8.8342e-08	9.27373e-07	FALSE	FALSE
406219	Krt87	19.0306	-3.3064	0.618819	-5.34307	9.13852e-08	9.57292e-07	FALSE	FALSE
14724	Gp1bb	115.571	1.32047	0.248166	5.3209	1.03257e-07	1.07333e-06	FALSE	FALSE
22271	Upp1	53.7572	-1.75091	0.329295	-5.31715	1.05408e-07	1.09493e-06	FALSE	FALSE
93710	Pcdhga2	96.0704	1.26505	0.238103	5.31305	1.07803e-07	1.11669e-06	FALSE	FALSE
14281	Fos	959.958	2.83152	0.533997	5.3025	1.14227e-07	1.17831e-06	FALSE	FALSE
72865	Cxx1c	84.3661	1.42841	0.26977	5.29492	1.1907e-07	1.22233e-06	FALSE	FALSE
74430	4930452B06Rik	160.821	-1.0416	0.196853	-5.29128	1.21461e-07	1.24431e-06	FALSE	FALSE
235130	Adamts15	21.8675	3.13501	0.592606	5.29021	1.22177e-07	1.24764e-06	FALSE	FALSE
232371	C1rl	296.256	1.15028	0.217487	5.28894	1.23028e-07	1.25518e-06	FALSE	FALSE
73368	Col20a1	95.0811	1.36531	0.258349	5.28478	1.25859e-07	1.28054e-06	FALSE	FALSE
215632	Psd4	40.8732	1.90456	0.360728	5.27975	1.29358e-07	1.31435e-06	FALSE	FALSE
78977	Popdc3	144.474	1.0684	0.202393	5.27882	1.30015e-07	1.31832e-06	FALSE	FALSE
12227	Btg2	844.661	1.09935	0.208508	5.27249	1.34588e-07	1.35882e-06	FALSE	FALSE
74760	Rab3il1	200.04	1.39911	0.265367	5.27238	1.34668e-07	1.35882e-06	FALSE	FALSE
68775	Atp6v1c2	38.6978	1.97298	0.375758	5.25067	1.51543e-07	1.51696e-06	FALSE	FALSE
30937	Lmcd1	88.3262	1.45802	0.277707	5.25019	1.51944e-07	1.51995e-06	FALSE	FALSE
547253	Parp14	180.51	1.06429	0.202956	5.24394	1.57186e-07	1.56923e-06	FALSE	FALSE
83453	Chrdl1	18.6477	4.04769	0.772556	5.23935	1.61147e-07	1.60339e-06	FALSE	FALSE
84036	Kcnn1	90.178	1.24966	0.23928	5.22259	1.76439e-07	1.74156e-06	FALSE	FALSE
71240	Osbpl7	134.132	1.12391	0.215394	5.21791	1.8095e-07	1.78372e-06	FALSE	FALSE
93674	Nat8f3	27.6912	2.92192	0.560521	5.21287	1.85942e-07	1.8305e-06	FALSE	FALSE
330277	Fam71f1	100.121	-1.14859	0.220363	-5.21227	1.86542e-07	1.83519e-06	FALSE	FALSE
52463	Tet1	143.707	1.04944	0.201372	5.21144	1.87383e-07	1.83981e-06	FALSE	FALSE
21899	Tlr6	114.182	1.08674	0.208578	5.2102	1.88633e-07	1.85087e-06	FALSE	FALSE
107849	Prl2c5	15.8536	-3.70334	0.711759	-5.20308	1.9601e-07	1.91693e-06	FALSE	FALSE
67689	Aldh3b1	111.921	1.45649	0.280603	5.19056	2.09666e-07	2.03842e-06	FALSE	FALSE
71510	8430436N08Rik	51.9005	1.69167	0.326539	5.1806	2.21176e-07	2.13498e-06	FALSE	FALSE
18675	Phex	119.437	-1.49955	0.289899	-5.17266	2.30782e-07	2.21762e-06	FALSE	FALSE
107765	Ankrd1	228.647	-2.66466	0.5152	-5.17209	2.31486e-07	2.22295e-06	FALSE	FALSE
19220	Ptgfr	27.5139	-2.50122	0.484261	-5.16501	2.40421e-07	2.29542e-06	FALSE	FALSE
213393	8430408G22Rik	654.904	1.9428	0.376434	5.16107	2.45546e-07	2.33984e-06	FALSE	FALSE
105833	Ccdc65	60.154	1.8384	0.356297	5.15974	2.47287e-07	2.35342e-06	FALSE	FALSE
14998	H2-DMa	124.429	1.02168	0.19806	5.15846	2.48986e-07	2.36787e-06	FALSE	FALSE
242594	1700024P16Rik	75.7005	-1.49891	0.290717	-5.15589	2.52424e-07	2.39618e-06	FALSE	FALSE
77739	Adamtsl1	67.1581	2.17915	0.423372	5.14713	2.64499e-07	2.50281e-06	FALSE	FALSE
282663	Serpinb1b	57.7613	-1.50209	0.292155	-5.14142	2.72669e-07	2.57357e-06	FALSE	FALSE
110197	Dgkg	94.2769	1.3428	0.26142	5.13658	2.79789e-07	2.63409e-06	FALSE	FALSE
66391	Zbtb11os1	87.4646	1.39072	0.271777	5.11714	3.10198e-07	2.90132e-06	FALSE	FALSE
16763	Lad1	25.3819	2.63793	0.516379	5.10852	3.24688e-07	3.02615e-06	FALSE	FALSE
15245	Hhip	10.2161	-6.83865	1.34458	-5.08611	3.6549e-07	3.36635e-06	FALSE	FALSE
15953	Ifi47	152.829	1.56647	0.308365	5.07993	3.77582e-07	3.46272e-06	FALSE	FALSE
114886	Cygb	22.444	2.74883	0.541189	5.07923	3.7896e-07	3.47108e-06	FALSE	FALSE
625901	Gm6634	86.5492	-1.23818	0.243853	-5.07756	3.82306e-07	3.49742e-06	FALSE	FALSE
320207	Pik3r5	117.371	-1.11402	0.220381	-5.05498	4.30444e-07	3.89942e-06	FALSE	FALSE
109731	Maob	54.6218	2.01674	0.399556	5.04744	4.47778e-07	4.04183e-06	FALSE	FALSE
237759	Col23a1	101.661	1.5937	0.31745	5.02031	5.15873e-07	4.62266e-06	FALSE	FALSE
20348	Sema3c	629.519	1.06209	0.212062	5.00841	5.48803e-07	4.8994e-06	FALSE	FALSE
654820	G530011O06Rik	179.929	1.04432	0.20982	4.97723	6.45e-07	5.66708e-06	FALSE	FALSE
71586	Ifih1	77.8066	1.25289	0.251955	4.97267	6.60358e-07	5.78835e-06	FALSE	FALSE
20750	Spp1	7439.17	-2.13091	0.428548	-4.97241	6.61254e-07	5.79279e-06	FALSE	FALSE
66214	Rgcc	58.133	2.13041	0.428565	4.97103	6.65982e-07	5.83077e-06	FALSE	FALSE
320253	2023-03-03	101.611	1.15325	0.232028	4.9703	6.68481e-07	5.84921e-06	FALSE	FALSE
12814	Col11a1	4102.07	1.74591	0.352411	4.95417	7.26387e-07	6.30029e-06	FALSE	FALSE
21922	Clec3b	1220.89	2.38218	0.480888	4.95371	7.28118e-07	6.30839e-06	FALSE	FALSE
17105	Lyz2	33.4701	2.12113	0.429766	4.93555	7.99245e-07	6.85232e-06	FALSE	FALSE
109697	Cpa1	15.6	3.84921	0.78016	4.93387	8.06144e-07	6.90351e-06	FALSE	FALSE
20649	Sntb1	18.0042	2.92578	0.593552	4.92927	8.2539e-07	7.05614e-06	FALSE	FALSE
13638	Efna3	49.3275	1.57677	0.319925	4.92857	8.28344e-07	7.07326e-06	FALSE	FALSE
14836	Gsc	58.4181	1.48354	0.301569	4.9194	8.68119e-07	7.39592e-06	FALSE	FALSE
100041724	Gm15217	32.6734	1.93603	0.394633	4.90589	9.30042e-07	7.87386e-06	FALSE	FALSE
626055	Gm15645	266.009	-1.01527	0.207555	-4.89157	1.00033e-06	8.41628e-06	FALSE	FALSE
54396	Irgm2	54.2589	1.72544	0.352779	4.89098	1.00335e-06	8.43687e-06	FALSE	FALSE
19400	Rapsn	37.954	1.95018	0.400855	4.86505	1.14426e-06	9.49829e-06	FALSE	FALSE
14017	Evi2a	14.0561	-4.01112	0.825177	-4.86092	1.1684e-06	9.68245e-06	FALSE	FALSE
71583	9130008F23Rik	51.0192	-1.55729	0.323174	-4.81874	1.44471e-06	1.17625e-05	FALSE	FALSE
70835	Prss22	12.9006	-6.20355	1.29251	-4.79962	1.58969e-06	1.28505e-05	FALSE	FALSE
93886	Pcdhb15	62.9651	1.48432	0.309834	4.79069	1.66209e-06	1.33858e-05	FALSE	FALSE
79565	Wbscr27	198.516	1.00161	0.209227	4.78721	1.69116e-06	1.35978e-05	FALSE	FALSE
107589	Mylk	135.342	1.32119	0.276481	4.77857	1.76542e-06	1.40959e-05	FALSE	FALSE
238328	Vash1	116.394	1.02967	0.215864	4.77001	1.8422e-06	1.46382e-05	FALSE	FALSE
192188	Stab2	64.3782	1.74543	0.366226	4.766	1.87922e-06	1.49244e-05	FALSE	FALSE
23850	Pappa2	50.9715	1.5193	0.319023	4.76234	1.91358e-06	1.51568e-05	FALSE	FALSE
237360	Adamts14	118.937	-1.04756	0.220053	-4.76049	1.93127e-06	1.52726e-05	FALSE	FALSE
241568	Lrrc4c	18.5816	-2.55424	0.538172	-4.74614	2.07339e-06	1.6327e-05	FALSE	FALSE
13019	Ctf1	51.402	1.53148	0.323924	4.7279	2.26855e-06	1.77231e-05	FALSE	FALSE
78512	3300005D01Rik	96.0815	-1.21757	0.257678	-4.72514	2.29954e-06	1.79463e-05	FALSE	FALSE
240057	Syngap1	194.042	1.00313	0.212406	4.72269	2.32748e-06	1.81548e-05	FALSE	FALSE
68169	Ndnf	52.3535	1.91057	0.405428	4.71247	2.44735e-06	1.89606e-05	FALSE	FALSE
72472	Slc16a10	105.023	-1.01893	0.21627	-4.71136	2.46064e-06	1.90536e-05	FALSE	FALSE
83554	Fstl3	89.0826	-1.06075	0.226358	-4.68616	2.78385e-06	2.12904e-05	FALSE	FALSE
66116	Nat8f1	45.4293	1.85574	0.397243	4.67156	2.98926e-06	2.27212e-05	FALSE	FALSE
78754	Galnt15	24.7166	-2.54934	0.547113	-4.65963	3.16774e-06	2.39797e-05	FALSE	FALSE
12879	Cys1	66.8305	1.30045	0.279182	4.65806	3.19199e-06	2.4151e-05	FALSE	FALSE
104271	Tex15	27.9501	2.08917	0.448837	4.65462	3.24573e-06	2.44953e-05	FALSE	FALSE
319181	Hist1h2bg	54.4529	1.69297	0.364061	4.65025	3.31535e-06	2.497e-05	FALSE	FALSE
14806	Grik2	52.4995	-1.49809	0.32269	-4.64252	3.44189e-06	2.58185e-05	FALSE	FALSE
53867	Col5a3	1949.47	1.44947	0.314445	4.6096	4.03447e-06	2.98571e-05	FALSE	FALSE
99543	Olfml3	325.029	-1.1853	0.257378	-4.60527	4.11928e-06	3.04242e-05	FALSE	FALSE
14708	Gng7	72.4711	1.17994	0.256366	4.60254	4.1736e-06	3.07948e-05	FALSE	FALSE
70807	Arrdc2	116.9	1.03278	0.224941	4.59133	4.40429e-06	3.23366e-05	FALSE	FALSE
434215	Lrrc32	127.838	1.66696	0.363906	4.58073	4.63352e-06	3.38358e-05	FALSE	FALSE
76854	Gper1	99.9477	1.25412	0.273917	4.57848	4.68375e-06	3.41189e-05	FALSE	FALSE
71584	Gdpd2	69.8151	1.90256	0.415619	4.57764	4.7024e-06	3.42346e-05	FALSE	FALSE
69772	Bdh2	86.642	1.13118	0.247532	4.56985	4.88081e-06	3.54502e-05	FALSE	FALSE
68859	Smim1	59.6272	1.56042	0.341562	4.56847	4.91296e-06	3.56315e-05	FALSE	FALSE
668225	Fignl2	36.2	1.78555	0.392138	4.55337	5.27943e-06	3.80667e-05	FALSE	FALSE
84094	Plvap	17.0569	2.87837	0.634549	4.53608	5.73089e-06	4.09561e-05	FALSE	FALSE
105859	Csdc2	16.3799	2.94639	0.650384	4.53023	5.89197e-06	4.20598e-05	FALSE	FALSE
14659	Glrp1	12.073	-4.25425	0.941791	-4.51719	6.26643e-06	4.44507e-05	FALSE	FALSE
171543	Bmf	100.459	1.31054	0.290815	4.50643	6.59262e-06	4.66533e-05	FALSE	FALSE
217371	Rab40b	104.088	1.22735	0.272671	4.50123	6.75624e-06	4.76525e-05	FALSE	FALSE
243914	Lgi4	69.5486	1.6084	0.357617	4.49755	6.8742e-06	4.83927e-05	FALSE	FALSE
107986	Ddb2	107.608	1.0558	0.235094	4.49098	7.0895e-06	4.97435e-05	FALSE	FALSE
71903	Ces2f	44.342	1.50033	0.335324	4.47427	7.6673e-06	5.352e-05	FALSE	FALSE
319655	Podxl2	99.8995	1.02706	0.229793	4.46952	7.83942e-06	5.46701e-05	FALSE	FALSE
19225	Ptgs2	2850.29	-2.28752	0.512621	-4.4624	8.10471e-06	5.6309e-05	FALSE	FALSE
18826	Lcp1	47.5501	1.57153	0.352191	4.46216	8.11365e-06	5.63448e-05	FALSE	FALSE
108760	Galnt16	13.5377	3.60919	0.810542	4.45281	8.4754e-06	5.85834e-05	FALSE	FALSE
211535	Ccdc114	114.662	-1.13062	0.254893	-4.43565	9.17968e-06	6.29252e-05	FALSE	FALSE
269513	Nkain3	23.5949	2.26107	0.510009	4.43339	9.27643e-06	6.35007e-05	FALSE	FALSE
18591	Pdgfb	391.211	1.99976	0.45154	4.42877	9.47739e-06	6.47869e-05	FALSE	FALSE
94180	Acsbg1	52.7809	-1.33368	0.301429	-4.42452	9.6658e-06	6.59838e-05	FALSE	FALSE
268480	Rapgefl1	64.8224	1.23815	0.279911	4.42337	9.71731e-06	6.62746e-05	FALSE	FALSE
320712	Abi3bp	81.9937	1.54967	0.351321	4.41097	1.0291e-05	6.98988e-05	FALSE	FALSE
329650	Med12l	45.4041	1.59939	0.363038	4.40558	1.05502e-05	7.14248e-05	FALSE	FALSE
110058	Syt17	94.2949	-1.19303	0.272929	-4.3712	1.23563e-05	8.23963e-05	FALSE	FALSE
108115	Slco4a1	10.2655	-5.85741	1.34046	-4.36969	1.24422e-05	8.28831e-05	FALSE	FALSE
237858	Tusc5	13.4737	3.88915	0.891195	4.36397	1.2772e-05	8.4928e-05	FALSE	FALSE
14584	Gfpt2	53.3195	1.52548	0.349713	4.36208	1.28833e-05	8.54766e-05	FALSE	FALSE
26358	Aldh1a7	75.2835	1.17083	0.269117	4.35065	1.35735e-05	8.96568e-05	FALSE	FALSE
11488	Adam11	46.274	1.43896	0.330749	4.3506	1.35768e-05	8.96568e-05	FALSE	FALSE
66259	Camk2n1	19.1632	2.38646	0.548564	4.35038	1.35904e-05	8.96882e-05	FALSE	FALSE
21897	Tlr1	37.9961	1.53001	0.351839	4.3486	1.37007e-05	9.03358e-05	FALSE	FALSE
76703	Cpb1	18.4849	-2.90754	0.668763	-4.34764	1.3761e-05	9.06931e-05	FALSE	FALSE
13661	Ehf	23.2647	2.15568	0.498791	4.3218	1.5476e-05	0.000100879	FALSE	FALSE
16426	Itih3	12.2084	3.73291	0.865299	4.31401	1.60323e-05	0.000104185	FALSE	FALSE
74577	Glb1l	125.46	1.0568	0.245991	4.2961	1.73828e-05	0.000112178	FALSE	FALSE
22635	Zan	10.5205	-4.97616	1.15994	-4.29002	1.78656e-05	0.000114994	FALSE	FALSE
626578	Gbp10	14.6292	2.88986	0.674307	4.28567	1.82186e-05	0.000117215	FALSE	FALSE
20306	Ccl7	68.3601	-1.24016	0.289708	-4.28072	1.8629e-05	0.000119597	FALSE	FALSE
17948	Naip2	79.4238	1.10792	0.258953	4.27844	1.88205e-05	0.000120722	FALSE	FALSE
74153	Uba7	66.7045	1.59458	0.373991	4.26369	2.01078e-05	0.000128151	FALSE	FALSE
106369	Ypel1	71.2606	1.35915	0.32008	4.24626	2.17364e-05	0.000137763	FALSE	FALSE
18707	Pik3cd	88.7389	-1.13974	0.269177	-4.23418	2.29389e-05	0.00014454	FALSE	FALSE
100647	Upk3b	21.1555	2.45864	0.581166	4.23053	2.33143e-05	0.0001467	FALSE	FALSE
56429	Dpt	11.9461	3.18804	0.7546	4.2248	2.39149e-05	0.000150226	FALSE	FALSE
12818	Col14a1	19.5184	2.1995	0.521997	4.21363	2.51297e-05	0.00015738	FALSE	FALSE
56533	Rgs17	107.399	-1.11675	0.265037	-4.21355	2.51385e-05	0.00015738	FALSE	FALSE
319352	Pianp	109.481	1.02921	0.244508	4.20933	2.56127e-05	0.000160146	FALSE	FALSE
76873	4930447F24Rik	38.9111	-1.4781	0.351382	-4.20654	2.59311e-05	0.000161933	FALSE	FALSE
71660	Rarres2	11.6487	3.65476	0.871583	4.19324	2.74998e-05	0.00017094	FALSE	FALSE
18263	Odc1	6075.07	-1.28516	0.306636	-4.19117	2.77517e-05	0.000172218	FALSE	FALSE
78283	Map7d2	17.9197	2.52876	0.604286	4.1847	2.85539e-05	0.000176754	FALSE	FALSE
14077	Fabp3	82.3874	1.17885	0.28209	4.179	2.92794e-05	0.000180643	FALSE	FALSE
14544	Gda	112.208	1.26148	0.303085	4.16214	3.15275e-05	0.00019371	FALSE	FALSE
231821	Adap1	19.7522	2.29055	0.550595	4.16014	3.18047e-05	0.000195251	FALSE	FALSE
13984	Esx1	11.6781	-3.21548	0.772946	-4.16003	3.182e-05	0.000195265	FALSE	FALSE
20679	Sox6	41.1615	1.73578	0.417436	4.15819	3.20779e-05	0.000196442	FALSE	FALSE
102639566	Ptgs2os2	37.9828	-1.62092	0.391406	-4.14127	3.45392e-05	0.000209201	FALSE	FALSE
16011	Igfbp5	31.932	2.56596	0.620088	4.13806	3.50248e-05	0.000211872	FALSE	FALSE
234915	Cep126	97.0503	-1.03301	0.249821	-4.13499	3.54972e-05	0.000214381	FALSE	FALSE
71960	Myh14	12.074	3.01155	0.728884	4.13173	3.60051e-05	0.000216705	FALSE	FALSE
320685	Dctd	313.511	-1.09822	0.266332	-4.12349	3.73173e-05	0.000223738	FALSE	FALSE
18128	Notch1	2579.2	1.26701	0.307618	4.11877	3.80894e-05	0.000227451	FALSE	FALSE
70701	Nipal1	255.013	-1.91212	0.465768	-4.10531	4.03776e-05	0.000239863	FALSE	FALSE
54409	Ramp2	25.7078	1.98313	0.483112	4.1049	4.04497e-05	0.000240098	FALSE	FALSE
72135	Pygo1	71.6345	1.02536	0.250247	4.0974	4.17823e-05	0.000246925	FALSE	FALSE
13479	Dpep1	26.5032	1.88264	0.45997	4.09296	4.25907e-05	0.000251005	FALSE	FALSE
12569	Cdk5r1	68.8063	-1.09504	0.268262	-4.08198	4.46541e-05	0.000261714	FALSE	FALSE
243538	Cfap100	35.8712	1.53539	0.376308	4.08014	4.50094e-05	0.000263485	FALSE	FALSE
330406	B4galnt3	9.49114	4.14075	1.02164	4.05306	5.05528e-05	0.000292825	FALSE	FALSE
103098	Slc6a15	9.12331	-4.79352	1.18386	-4.04905	5.14252e-05	0.000297299	FALSE	FALSE
319166	Hist1h2ae	37.4047	-1.71389	0.423406	-4.04786	5.16875e-05	0.000298583	FALSE	FALSE
17182	Matn3	105.757	1.22348	0.302342	4.04669	5.19471e-05	0.00029985	FALSE	FALSE
19752	Rnase1	26.0476	2.04687	0.507543	4.0329	5.50932e-05	0.000316292	FALSE	FALSE
19892	Rpe65	59.5882	1.54481	0.387038	3.99137	6.56919e-05	0.000372112	FALSE	FALSE
385643	Kng2	20.7941	2.22797	0.560377	3.97585	7.01287e-05	0.000394988	FALSE	FALSE
16173	Il18	17.4508	2.21699	0.557789	3.9746	7.04983e-05	0.00039692	FALSE	FALSE
13853	Epm2a	48.1938	1.42122	0.357951	3.97043	7.17416e-05	0.000403309	FALSE	FALSE
76612	Lrrc27	63.691	1.12847	0.284357	3.96848	7.23325e-05	0.000406478	FALSE	FALSE
320563	Islr2	16.1077	2.4215	0.613352	3.94798	7.88135e-05	0.000439247	FALSE	FALSE
12904	Crabp2	116.651	-1.04803	0.265546	-3.94668	7.92408e-05	0.000441298	FALSE	FALSE
246104	Rhbdl3	65.356	1.07893	0.273402	3.94632	7.9363e-05	0.000441813	FALSE	FALSE
117167	Steap4	9.54812	4.74594	1.20464	3.93973	8.15745e-05	0.000453276	FALSE	FALSE
381284	Crocc2	22.6528	1.98132	0.50298	3.93917	8.17654e-05	0.000453998	FALSE	FALSE
20197	S100a3	28.8119	-1.7328	0.442581	-3.91522	9.03199e-05	0.000495577	FALSE	FALSE
236285	Lancl3	9.95078	-3.22089	0.823122	-3.91302	9.11488e-05	0.00049994	FALSE	FALSE
68918	1190005I06Rik	48.9266	1.51677	0.388575	3.9034	9.48489e-05	0.000517943	FALSE	FALSE
207798	Gramd1c	80.273	1.0832	0.277649	3.90132	9.5668e-05	0.000521534	FALSE	FALSE
269642	Nat8l	26.612	1.87758	0.481479	3.89961	9.63477e-05	0.000524587	FALSE	FALSE
227289	Gpbar1	13.901	2.69184	0.690936	3.89593	9.78211e-05	0.000531443	FALSE	FALSE
15439	Hp	13.3461	3.1055	0.798934	3.88705	0.000101469	0.000548656	FALSE	FALSE
12348	Car11	27.9935	1.62041	0.417737	3.87902	0.000104879	0.000564225	FALSE	FALSE
66469	Fam213b	54.6137	1.15184	0.297448	3.87239	0.000107772	0.000577278	FALSE	FALSE
66277	Klf15	17.9028	2.05722	0.532194	3.86554	0.000110842	0.000592443	FALSE	FALSE
26559	Hunk	54.4666	1.16511	0.301664	3.86226	0.000112342	0.000600032	FALSE	FALSE
100637	N4bp2l1	46.0867	1.35083	0.349878	3.86087	0.000112986	0.000603038	FALSE	FALSE
382018	Unc13a	32.7627	1.67401	0.434637	3.85152	0.000117389	0.000624073	FALSE	FALSE
77994	Mir99ahg	56.6898	1.2046	0.313054	3.84789	0.000119138	0.000632246	FALSE	FALSE
16956	Lpl	644.718	2.1392	0.556662	3.84292	0.000121581	0.000643145	FALSE	FALSE
114643	Oas1c	40.9956	1.49543	0.390563	3.8289	0.000128716	0.000678472	FALSE	FALSE
16336	Insl3	4.81211	5.64768	1.47511	3.82865	0.000128846	0.000678839	FALSE	FALSE
108052	Slc14a1	6.8785	-5.29343	1.38354	-3.82602	0.000130233	0.000685495	FALSE	FALSE
93715	Pcdhga7	68.6531	1.01224	0.264673	3.82451	0.000131035	0.000688988	FALSE	FALSE
16774	Lama3	39.0215	1.48548	0.38865	3.82217	0.000132285	0.000694577	FALSE	FALSE
66175	Mustn1	969.858	1.31802	0.345456	3.81531	0.00013601	0.000711627	FALSE	FALSE
12808	Cobl	87.2169	1.05788	0.277417	3.81332	0.000137112	0.000716129	FALSE	FALSE
11303	Abca1	641.449	1.42832	0.378885	3.76979	0.000163383	0.000834587	FALSE	FALSE
14089	Fap	12.5295	2.53552	0.678083	3.73925	0.000184568	0.00093161	FALSE	FALSE
16145	Igtp	57.596	1.24388	0.333264	3.73241	0.000189655	0.000955666	FALSE	FALSE
69068	1810011O10Rik	77.4518	1.27153	0.340749	3.73159	0.000190277	0.000957823	FALSE	FALSE
233332	Adamts17	21.5291	2.72332	0.730829	3.72634	0.000194282	0.000976331	FALSE	FALSE
68339	Ccdc88c	47.153	1.37825	0.370756	3.71741	0.000201278	0.00100842	FALSE	FALSE
219257	Pcdh20	36.6482	-1.35177	0.363659	-3.71714	0.000201487	0.00100902	FALSE	FALSE
16193	Il6	58.7328	1.08902	0.293014	3.71663	0.000201895	0.0010105	FALSE	FALSE
19201	Pstpip2	123.457	-1.04241	0.28116	-3.70753	0.000209291	0.001044	FALSE	FALSE
66253	Aig1	22.9518	-1.70349	0.459688	-3.70574	0.000210774	0.00105034	FALSE	FALSE
18131	Notch3	766.208	1.77753	0.481409	3.69236	0.000222186	0.00110131	FALSE	FALSE
237504	Rassf9	10.2219	3.38646	0.917205	3.69215	0.000222367	0.00110183	FALSE	FALSE
140571	Plxnb3	8.98521	3.2779	0.888298	3.69009	0.000224175	0.00110968	FALSE	FALSE
239570	Ttc38	72.3817	1.06778	0.289514	3.68818	0.000225866	0.0011162	FALSE	FALSE
230779	Serinc2	14.6099	-2.50379	0.679037	-3.68727	0.000226672	0.00111944	FALSE	FALSE
78779	Spata2l	35.8373	1.31875	0.358014	3.68351	0.000230045	0.00113309	FALSE	FALSE
69909	2610027K06Rik	7.39247	4.09297	1.11218	3.68011	0.00023313	0.00114563	FALSE	FALSE
237847	Rtn4rl1	39.7546	1.30323	0.354261	3.67874	0.000234391	0.00115144	FALSE	FALSE
14573	Gdnf	33.9307	-1.45927	0.397067	-3.67512	0.000237742	0.00116636	FALSE	FALSE
76933	Ifi27l2a	25.8642	1.81529	0.494106	3.67388	0.000238891	0.00117123	FALSE	FALSE
240913	Adamts4	74.3952	1.30451	0.356069	3.66363	0.000248667	0.00121276	FALSE	FALSE
225608	Sh3tc2	53.7993	1.1415	0.312048	3.65808	0.000254114	0.00123568	FALSE	FALSE
319487	A230028O05Rik	7.98433	-3.54023	0.9685	-3.65538	0.000256804	0.00124632	FALSE	FALSE
56198	Heyl	4.39337	5.51197	1.50839	3.6542	0.000257985	0.00125123	FALSE	FALSE
208098	Panx3	18.4912	2.29937	0.63038	3.64759	0.000264713	0.00128011	FALSE	FALSE
12508	Cd53	19.1755	-2.03868	0.559229	-3.64552	0.000266855	0.00129005	FALSE	FALSE
58237	Nkain4	10.2045	2.80483	0.771313	3.63643	0.00027644	0.00133205	FALSE	FALSE
18772	Pkp1	192.513	1.04923	0.289178	3.62832	0.000285271	0.00136884	FALSE	FALSE
12289	Cacna1d	16.4801	2.53361	0.699813	3.62041	0.00029414	0.00140731	FALSE	FALSE
240168	Rasgrp3	69.9972	1.12123	0.310166	3.61493	0.000300424	0.00143461	FALSE	FALSE
16840	Cnmd	11.2299	2.70974	0.749828	3.61382	0.000301721	0.00143988	FALSE	FALSE
241226	Itga8	110.657	1.07764	0.29981	3.59442	0.000325116	0.00153918	FALSE	FALSE
75957	Mir17hg	22.8523	-1.76627	0.492032	-3.58974	0.000331005	0.00156308	FALSE	FALSE
257635	Sdsl	29.7518	1.52649	0.425712	3.58574	0.000336126	0.00158625	FALSE	FALSE
71706	Slc46a3	61.3731	1.05824	0.295873	3.57668	0.000347982	0.00163649	FALSE	FALSE
11647	Alpl	11.783	3.41289	0.954432	3.57583	0.000349118	0.00164132	FALSE	FALSE
327954	Dnah2	22.2653	1.93229	0.542031	3.56491	0.000363985	0.00170475	FALSE	FALSE
18857	Pmp2	601.941	2.07154	0.581221	3.56411	0.000365087	0.00170883	FALSE	FALSE
67484	Eepd1	53.7977	1.14954	0.322781	3.56137	0.000368927	0.00172463	FALSE	FALSE
13602	Sparcl1	43.9347	1.20977	0.340231	3.55574	0.000376917	0.00175591	FALSE	FALSE
229357	Gpr149	3.84147	-5.43208	1.52935	-3.55188	0.000382485	0.00177697	FALSE	FALSE
320609	Strip2	45.051	1.12347	0.316464	3.55007	0.000385131	0.00178746	FALSE	FALSE
621430	Vmn2r79	7.21388	-4.40539	1.24369	-3.5422	0.000396809	0.00183588	FALSE	FALSE
20855	Stc1	15.8859	2.29967	0.649235	3.54212	0.00039692	0.00183588	FALSE	FALSE
269295	Rtn4rl2	32.5492	1.29288	0.365956	3.53288	0.000411054	0.00189536	FALSE	FALSE
77836	Mlana	4.04131	5.39264	1.53072	3.52295	0.000426773	0.00196005	FALSE	FALSE
100039139	Ccdc152	16.5525	2.2786	0.64753	3.51891	0.00043333	0.00198637	FALSE	FALSE
14241	Foxl1	30.0594	-1.3788	0.392672	-3.51132	0.000445888	0.00203703	FALSE	FALSE
12804	Cntfr	7.29185	3.64262	1.04116	3.49862	0.000467678	0.00212743	FALSE	FALSE
235050	Zfp810	52.3355	1.1858	0.341043	3.47698	0.000507095	0.00228993	FALSE	FALSE
18053	Ngfr	6.05727	-5.09061	1.46531	-3.47408	0.000512606	0.00230983	FALSE	FALSE
319783	A730056A06Rik	69.9557	-1.35573	0.390965	-3.46764	0.000525046	0.0023574	FALSE	FALSE
319152	Hist1h3h	10.8587	-3.07989	0.892398	-3.45126	0.000557985	0.00248966	FALSE	FALSE
100502764	Gm16617	24.7465	-1.56632	0.45419	-3.44859	0.000563523	0.00251196	FALSE	FALSE
56191	Tro	28.2388	-1.46737	0.425978	-3.44471	0.000571677	0.00254373	FALSE	FALSE
381338	Lonrf2	14.4354	2.11846	0.61654	3.43604	0.000590279	0.00261244	FALSE	FALSE
28105	Trim36	32.7875	-1.31718	0.384062	-3.42961	0.00060446	0.00266489	FALSE	FALSE
211961	Asxl3	5.26138	-4.87496	1.42545	-3.41996	0.000626313	0.00274658	FALSE	FALSE
71069	Stox2	25.8516	1.42279	0.418329	3.40114	0.000671059	0.00291957	FALSE	FALSE
21819	Tg	51.6817	1.09472	0.32219	3.39776	0.000679396	0.00295071	FALSE	FALSE
20276	Scnn1a	48.8214	1.02669	0.303685	3.38077	0.000722824	0.00311562	FALSE	FALSE
85030	Tnfrsf25	35.4875	1.28847	0.381143	3.38056	0.000723395	0.00311718	FALSE	FALSE
24108	Ubd	3.41963	-5.26951	1.56715	-3.36248	0.000772468	0.00329901	FALSE	FALSE
93883	Pcdhb12	23.2021	1.53256	0.456784	3.35511	0.000793326	0.0033777	FALSE	FALSE
12810	Coch	17.0827	1.74331	0.519847	3.35351	0.000797924	0.00339215	FALSE	FALSE
14799	Gria1	5.12256	-4.83389	1.44367	-3.34833	0.00081299	0.00345126	FALSE	FALSE
21822	Tgtp1	61.8187	1.08168	0.323346	3.34527	0.000822032	0.00348269	FALSE	FALSE
320064	D130017N08Rik	23.0646	1.47849	0.442336	3.34247	0.000830377	0.00351304	FALSE	FALSE
319888	Oacyl	45.1995	-1.36172	0.407451	-3.34204	0.000831651	0.00351743	FALSE	FALSE
21934	Tnfrsf11a	18.4256	-1.83894	0.550855	-3.33833	0.000842839	0.0035607	FALSE	FALSE
226040	Tmem252	11.1388	2.53576	0.759761	3.33757	0.000845133	0.00356905	FALSE	FALSE
620695	Gm13889	21.5577	1.57897	0.474041	3.33087	0.000865739	0.00364193	FALSE	FALSE
232232	Hdac11	82.2604	1.08555	0.326311	3.32673	0.000878728	0.00368927	FALSE	FALSE
433752	Frg2f1	43.6206	1.09797	0.33011	3.32609	0.000880734	0.00369665	FALSE	FALSE
20618	Sncg	41.652	1.59559	0.480367	3.32161	0.000895005	0.00374809	FALSE	FALSE
21810	Tgfbi	114.213	-1.18348	0.357224	-3.31301	0.000922987	0.00385117	FALSE	FALSE
67557	Larp6	16.9323	1.71504	0.520495	3.29501	0.000984173	0.00407221	FALSE	FALSE
240121	Fsd1	30.1332	1.44265	0.438101	3.29296	0.000991391	0.00409637	FALSE	FALSE
27384	Akr1c13	35.4614	1.16002	0.352303	3.29268	0.000992369	0.00409928	FALSE	FALSE
83398	Ndst3	13.9227	-1.95452	0.596899	-3.27445	0.00105866	0.00434656	FALSE	FALSE
192897	Itgb4	155.741	1.85916	0.569205	3.26624	0.00108987	0.00445504	FALSE	FALSE
233781	Xylt1	18.378	1.67876	0.515213	3.25838	0.0011205	0.00455643	FALSE	FALSE
11816	Apoe	66.9726	1.18231	0.363046	3.25665	0.00112737	0.00457687	FALSE	FALSE
243864	Mill2	65.3956	1.06808	0.328036	3.25598	0.00113003	0.00458518	FALSE	FALSE
240518	Peli3	45.6969	1.14744	0.352447	3.25565	0.00113131	0.00458912	FALSE	FALSE
319184	Hist1h2bk	29.0068	-1.46402	0.450502	-3.24975	0.00115507	0.00467912	FALSE	FALSE
20766	Sprr3	53.7403	1.11313	0.342792	3.24725	0.00116526	0.00471908	FALSE	FALSE
71670	Acy3	23.7743	1.52512	0.469949	3.24528	0.00117336	0.00474673	FALSE	FALSE
67765	5830432E09Rik	3.1688	-5.12936	1.58661	-3.23292	0.00122533	0.00493952	FALSE	FALSE
14296	Frat1	46.154	1.3706	0.424909	3.22562	0.001257	0.00505211	FALSE	FALSE
269132	Colgalt2	7.69188	2.96556	0.921543	3.21803	0.00129072	0.0051681	FALSE	FALSE
109222	Rarres1	44.4471	1.21558	0.379348	3.20438	0.00135353	0.00539201	FALSE	FALSE
279499	Kctd19	16.9034	1.71173	0.534511	3.20243	0.00136273	0.00542283	FALSE	FALSE
234311	Ddx60	15.7606	1.90712	0.597774	3.19037	0.00142089	0.00562421	FALSE	FALSE
140491	Ppp1r3a	8.50914	2.58169	0.810315	3.18603	0.00144239	0.00569258	FALSE	FALSE
100040617	Gm12603	10.4947	-2.204	0.692646	-3.182	0.00146263	0.00576183	FALSE	FALSE
228765	Sdcbp2	13.0041	-2.16351	0.680392	-3.17979	0.0014738	0.00579968	FALSE	FALSE
192200	Wfdc12	13.543	1.96255	0.619864	3.16609	0.001545	0.00604788	FALSE	FALSE
67426	Coq8a	72.8903	1.39179	0.440107	3.16239	0.00156479	0.00611728	FALSE	FALSE
319974	Auts2	20.8023	1.74291	0.552398	3.15518	0.00160401	0.00625089	FALSE	FALSE
667277	C1rb	28.7013	1.40775	0.448221	3.14076	0.00168509	0.00652072	FALSE	FALSE
17952	Naip6	17.9396	2.02576	0.645337	3.13907	0.00169486	0.00655513	FALSE	FALSE
227929	Cytip	8.95495	-2.45857	0.783276	-3.13883	0.00169624	0.00655875	FALSE	FALSE
242546	Cyp2j12	11.313	2.18725	0.697018	3.13801	0.00170097	0.00657236	FALSE	FALSE
16912	Psmb9	16.9855	2.08092	0.664258	3.13269	0.00173211	0.00667662	FALSE	FALSE
20518	Slc22a2	15.3654	1.80806	0.578085	3.12767	0.00176195	0.00677762	FALSE	FALSE
56047	Msln	20.6184	-1.80904	0.579185	-3.12342	0.0017876	0.00686385	FALSE	FALSE
20707	Serpinb9c	5.90263	-3.49305	1.12084	-3.11645	0.00183042	0.00700835	FALSE	FALSE
217169	Tns4	15.0648	1.83017	0.588033	3.11235	0.00185602	0.00709542	FALSE	FALSE
219148	Fam167a	12.9101	-1.92872	0.62032	-3.10923	0.00187577	0.00715255	FALSE	FALSE
53412	Ppp1r3c	30.0641	1.50673	0.486311	3.09829	0.00194642	0.00738032	FALSE	FALSE
107869	Cth	86.9334	-1.0866	0.350926	-3.09637	0.00195906	0.00742256	FALSE	FALSE
19065	Npy4r	5.83339	-3.50214	1.13144	-3.09529	0.00196619	0.00743633	FALSE	FALSE
19091	Prkg1	11.4427	2.03156	0.658119	3.08692	0.00202243	0.0076171	FALSE	FALSE
73102	Slc22a23	421.486	-1.77107	0.573937	-3.08582	0.00202989	0.00763842	FALSE	FALSE
72432	Spink5	23.9021	1.55626	0.50731	3.06768	0.0021573	0.00806277	FALSE	FALSE
382045	Adgrg5	6.05077	-3.11011	1.01417	-3.06665	0.00216469	0.0080843	FALSE	FALSE
66058	Tmem176a	10.3426	2.63546	0.859864	3.06497	0.00217693	0.00812593	FALSE	FALSE
319164	Hist1h2ac	31.7437	1.34668	0.442876	3.04077	0.00235974	0.0087186	FALSE	FALSE
380714	Rph3al	12.9671	-1.82308	0.599858	-3.03919	0.00237219	0.00876026	FALSE	FALSE
72077	Gcnt3	8.10221	-2.41589	0.796112	-3.03461	0.00240846	0.00887877	FALSE	FALSE
12970	Crygs	13.3417	1.83687	0.605654	3.03288	0.00242232	0.0089166	FALSE	FALSE
76293	Mfap4	7.83562	3.05978	1.01116	3.02603	0.00247791	0.00907854	FALSE	FALSE
435766	Tnni3k	22.1324	-1.43306	0.473838	-3.02436	0.00249157	0.00911287	FALSE	FALSE
215446	Entpd3	23.9547	1.49251	0.495422	3.0126	0.00259022	0.00942272	FALSE	FALSE
18124	Nr4a3	44.0164	1.00533	0.333996	3.01	0.00261245	0.00948736	FALSE	FALSE
65221	Slc15a3	7.2835	-3.04448	1.01245	-3.00705	0.00263799	0.0095652	FALSE	FALSE
71132	Cabyr	24.3644	1.35786	0.452035	3.00389	0.0026655	0.00965645	FALSE	FALSE
240892	Dusp27	69.7055	1.1155	0.372132	2.99759	0.00272121	0.00983193	FALSE	FALSE
100502861	Ccdc13	6.10049	3.14572	1.051	2.99307	0.00276183	0.00996174	FALSE	FALSE
74145	F13a1	7.2278	3.15787	1.05565	2.99139	0.0027771	0.0100095	FALSE	FALSE
243083	Tmprss11f	4.30906	-4.48138	1.49855	-2.99047	0.00278548	0.0100324	FALSE	FALSE
68939	Rasl11b	32.1176	1.10312	0.369506	2.9854	0.00283207	0.0101732	FALSE	FALSE
16149	Cd74	8.14707	2.53219	0.85022	2.97828	0.00289871	0.0103661	FALSE	FALSE
108812	Als2cr12	6.43036	-2.89334	0.972663	-2.97466	0.00293311	0.0104666	FALSE	FALSE
93732	Acox2	28.3233	1.52554	0.51285	2.97463	0.00293346	0.0104666	FALSE	FALSE
19734	Rgs16	53.3457	1.37936	0.464732	2.96807	0.00299675	0.0106719	FALSE	FALSE
433619	Kprp	6.06115	-3.10744	1.04815	-2.9647	0.00302981	0.0107768	FALSE	FALSE
320019	Ptgs2os	19.0089	-1.58066	0.533389	-2.96344	0.00304226	0.0108107	FALSE	FALSE
242608	Podn	42.0397	1.2119	0.409098	2.96237	0.00305283	0.0108426	FALSE	FALSE
268935	Scube3	37.2755	1.27533	0.431059	2.95859	0.00309051	0.010956	FALSE	FALSE
114229	Kiss1r	43.3874	1.01661	0.343749	2.95743	0.00310216	0.0109842	FALSE	FALSE
21950	Tnfsf9	44.6014	-1.11236	0.376374	-2.95546	0.00312202	0.0110466	FALSE	FALSE
75769	Plppr5	7.78594	3.13705	1.06293	2.95132	0.00316415	0.0111797	FALSE	FALSE
328968	Carmn	35.323	1.10925	0.376292	2.94784	0.00320005	0.0112878	FALSE	FALSE
20620	Plk2	4884.11	-1.04064	0.353365	-2.94494	0.00323015	0.0113751	FALSE	FALSE
103172	Chchd10	6.99216	2.83903	0.96652	2.93737	0.00331012	0.0116182	FALSE	FALSE
68161	A930005H10Rik	47.269	1.00697	0.343352	2.93276	0.00335967	0.0117727	FALSE	FALSE
628870	Otogl	8.77901	2.99216	1.02058	2.93183	0.00336968	0.0117998	FALSE	FALSE
319482	9530053A07Rik	6.44702	-2.98273	1.01758	-2.9312	0.00337651	0.011815	FALSE	FALSE
268345	Kcnc2	22.0853	-1.36469	0.466111	-2.92782	0.00341348	0.0119247	FALSE	FALSE
320469	9930014A18Rik	15.0001	-1.57577	0.53985	-2.91891	0.00351258	0.0122365	FALSE	FALSE
11554	Adrb1	5.55338	3.96066	1.35818	2.91616	0.00354368	0.0123332	FALSE	FALSE
66322	Krt88	6.80897	-2.68843	0.922374	-2.91469	0.00356045	0.0123858	FALSE	FALSE
76884	Cyfip2	10.4655	-2.05292	0.706486	-2.90582	0.0036629	0.0126977	FALSE	FALSE
15019	H2-Q8	35.5982	1.11564	0.384178	2.90397	0.00368466	0.0127612	FALSE	FALSE
69540	Klk10	21.4818	-1.32759	0.458289	-2.89683	0.00376949	0.0130186	FALSE	FALSE
18585	Pde9a	12.0776	1.84172	0.636187	2.89493	0.00379244	0.0130948	FALSE	FALSE
100041085	Mfsd4b3	44.906	1.04852	0.362421	2.89311	0.00381449	0.0131527	FALSE	FALSE
100043332	Ankrd66	6.4245	-2.86536	0.99176	-2.88917	0.00386259	0.013293	FALSE	FALSE
20716	Serpina3n	6.22343	2.96876	1.02793	2.88809	0.00387595	0.0133213	FALSE	FALSE
240332	Slc6a7	32.1081	1.16212	0.402689	2.8859	0.00390297	0.0134018	FALSE	FALSE
20540	Slc7a7	31.019	1.07054	0.371951	2.87818	0.00399974	0.0136863	FALSE	FALSE
69918	2610020C07Rik	20.8716	-1.34789	0.469041	-2.87373	0.00405661	0.0138431	FALSE	FALSE
75304	4930563E22Rik	10.8157	1.93025	0.672081	2.87205	0.00407817	0.0139039	FALSE	FALSE
94094	Trim34a	33.1839	1.15168	0.401653	2.86736	0.00413913	0.0140827	FALSE	FALSE
15898	Icam5	35.6085	1.00308	0.350482	2.862	0.00420977	0.0143034	FALSE	FALSE
56857	Slc37a2	31.3731	-1.09186	0.381523	-2.86184	0.00421193	0.0143075	FALSE	FALSE
66695	Aspn	4919.48	1.03908	0.363947	2.85503	0.00430332	0.0145813	FALSE	FALSE
268860	Abat	21.5376	1.47923	0.519836	2.84557	0.00443321	0.0149635	FALSE	FALSE
320145	Sp8	8.6796	-2.2465	0.790094	-2.84334	0.00446438	0.0150516	FALSE	FALSE
238271	Kcnh5	22.8001	-1.47962	0.520836	-2.84085	0.00449929	0.0151487	FALSE	FALSE
20370	Sez6	9.81258	2.32731	0.820126	2.83774	0.0045434	0.0152558	FALSE	FALSE
13874	Ereg	617.56	-1.37323	0.484352	-2.8352	0.00457969	0.0153534	FALSE	FALSE
11482	Acvrl1	7.42835	2.40866	0.8496	2.83506	0.00458174	0.0153568	FALSE	FALSE
211480	Kcnj14	10.7227	-2.00944	0.709464	-2.83234	0.00462084	0.0154739	FALSE	FALSE
69379	C8g	11.109	1.95818	0.691836	2.83041	0.00464889	0.0155643	FALSE	FALSE
59058	Bhlhe22	12.4233	-2.02983	0.717925	-2.82735	0.00469346	0.0156888	FALSE	FALSE
93876	Pcdhb5	22.565	1.24083	0.439035	2.82625	0.00470958	0.0157321	FALSE	FALSE
100041230	Hist1h4m	35.0424	1.32563	0.469224	2.82516	0.00472563	0.0157751	FALSE	FALSE
102871	D330045A20Rik	26.7176	-1.16365	0.412187	-2.82311	0.00475603	0.0158552	FALSE	FALSE
11889	Asgr1	33.0199	-1.20067	0.42594	-2.81888	0.0048191	0.0160403	FALSE	FALSE
12267	C3ar1	8.5272	-2.17779	0.776003	-2.80642	0.00500953	0.0165666	FALSE	FALSE
75577	Dynap	5.17216	-3.35553	1.19606	-2.80548	0.00502417	0.0166077	FALSE	FALSE
71791	Cpa4	4.84622	3.78879	1.35085	2.80475	0.00503556	0.0166379	FALSE	FALSE
26904	Sh2d1b1	4.50716	-3.81122	1.35946	-2.80349	0.00505535	0.0166848	FALSE	FALSE
100653389	Mir155hg	4.50716	-3.81122	1.35946	-2.80349	0.00505535	0.0166848	FALSE	FALSE
338372	Map3k9	5.51509	-3.00497	1.072	-2.80313	0.00506088	0.0166919	FALSE	FALSE
12840	Col9a2	5.35532	3.31457	1.18259	2.80281	0.00506595	0.016705	FALSE	FALSE
232970	Phldb3	24.415	1.27925	0.45652	2.80217	0.00507609	0.016731	FALSE	FALSE
22361	Vnn1	45.2038	-1.00314	0.359002	-2.79425	0.00520201	0.0171005	FALSE	FALSE
93878	Pcdhb7	9.37063	1.98362	0.710092	2.79346	0.00521469	0.0171271	FALSE	FALSE
13041	Ctsw	16.5977	-1.48265	0.532367	-2.78502	0.00535236	0.0175328	FALSE	FALSE
66748	Erich2	7.0518	-2.41234	0.866571	-2.78378	0.00537289	0.0175884	FALSE	FALSE
27279	Tnfrsf12a	3637.41	-1.10941	0.398875	-2.78135	0.00541333	0.0177013	FALSE	FALSE
12797	Cnn1	9.56321	2.02773	0.729766	2.77861	0.00545927	0.0178319	FALSE	FALSE
74438	Clvs1	6.38066	-2.52978	0.91076	-2.77766	0.00547515	0.0178721	FALSE	FALSE
192651	Zfp286	8.85229	1.95279	0.703033	2.77766	0.00547516	0.0178721	FALSE	FALSE
192199	Rspo1	3.6496	4.2138	1.51791	2.77606	0.00550228	0.017937	FALSE	FALSE
268780	Egflam	2.54352	4.70989	1.69684	2.77569	0.00550848	0.0179493	FALSE	FALSE
228094	Cerkl	21.9251	1.41515	0.510646	2.77129	0.00558355	0.0181621	FALSE	FALSE
16665	Krt15	91.3501	1.98421	0.716451	2.7695	0.00561421	0.0182419	FALSE	FALSE
241175	Cntnap5b	3.77195	4.19114	1.51481	2.76677	0.00566142	0.0183832	FALSE	FALSE
100217443	Snord12	17.8896	-1.43013	0.518281	-2.75938	0.00579117	0.0187269	FALSE	FALSE
244198	Olfml1	2.69628	4.81154	1.74847	2.75185	0.00592589	0.019121	FALSE	FALSE
110310	Krt7	11.0642	-1.95131	0.710106	-2.74792	0.00599746	0.0193202	FALSE	FALSE
78405	Ntf5	15.0649	1.60291	0.585312	2.73855	0.00617101	0.0197917	FALSE	FALSE
268491	Meioc	5.77983	-2.69306	0.985219	-2.73347	0.00626718	0.020046	FALSE	FALSE
269016	Sh3rf2	29.5559	1.05806	0.388328	2.72466	0.00643676	0.0205421	FALSE	FALSE
22259	Nr1h3	11.2298	1.76174	0.6467	2.72419	0.00644585	0.0205667	FALSE	FALSE
67182	Pdzk1ip1	7.09634	3.20177	1.17616	2.72223	0.00648428	0.0206805	FALSE	FALSE
668108	Gm8979	30.0362	1.22416	0.449938	2.72073	0.00651375	0.0207567	FALSE	FALSE
384071	Slc25a34	81.9002	1.09408	0.40341	2.71208	0.00668632	0.0212066	FALSE	FALSE
14654	Glra1	8.53932	-2.15714	0.796473	-2.70836	0.00676164	0.0213953	FALSE	FALSE
57329	Otor	5.74539	2.87798	1.06278	2.70796	0.00676987	0.021414	FALSE	FALSE
320214	Maats1	9.40565	-2.10796	0.780384	-2.70119	0.00690923	0.0218067	FALSE	FALSE
68895	Rasl11a	37.5929	1.22358	0.45337	2.69886	0.00695781	0.0219241	FALSE	FALSE
208076	Pknox2	25.5087	1.15713	0.429591	2.69355	0.00706951	0.0222323	FALSE	FALSE
71939	Apol6	17.9113	1.59814	0.593409	2.69315	0.00707797	0.0222495	FALSE	FALSE
239420	Csmd3	21.4755	-1.3828	0.514247	-2.68897	0.00716721	0.0224968	FALSE	FALSE
19737	Rgs5	29.1301	1.06757	0.397216	2.68762	0.00719626	0.0225737	FALSE	FALSE
13038	Ctsk	12.1125	1.6655	0.620192	2.68545	0.00724313	0.0227015	FALSE	FALSE
55990	Fmo2	11.1353	2.0217	0.753177	2.68422	0.0072699	0.022771	FALSE	FALSE
17869	Myc	1172.99	-1.03976	0.388175	-2.6786	0.00739308	0.023084	FALSE	FALSE
68498	Tspan11	40.3105	-1.19855	0.44806	-2.67498	0.00747326	0.0233197	FALSE	FALSE
15370	Nr4a1	691.278	1.45979	0.546133	2.67296	0.00751847	0.0234263	FALSE	FALSE
68396	Nat8	4.9644	3.09195	1.1574	2.67146	0.00755231	0.0235071	FALSE	FALSE
194590	Reps2	19.0297	1.57924	0.593193	2.66226	0.0077617	0.0240532	FALSE	FALSE
103844	Inca1	18.35	1.42419	0.535009	2.66198	0.0077682	0.0240633	FALSE	FALSE
77794	Adamtsl2	4.00655	-3.38924	1.27404	-2.66024	0.00780857	0.0241732	FALSE	FALSE
100503197	Gm19589	5.19628	-2.79691	1.05158	-2.65973	0.00782039	0.0241998	FALSE	FALSE
20341	Selenbp1	28.51	1.44053	0.542944	2.65318	0.00797374	0.024618	FALSE	FALSE
381142	Arl14epl	10.0691	1.9094	0.720424	2.65038	0.00804015	0.0248076	FALSE	FALSE
27205	Podxl	23.3269	-1.2366	0.466715	-2.64959	0.00805902	0.0248555	FALSE	FALSE
14963	H2-Bl	2.33909	4.6121	1.74226	2.64719	0.00811627	0.0250216	FALSE	FALSE
12223	Btc	25.308	-1.22419	0.462491	-2.64695	0.00812206	0.0250343	FALSE	FALSE
13057	Cyba	12.3988	1.65339	0.624991	2.64546	0.00815802	0.0251347	FALSE	FALSE
319707	C430002N11Rik	14.1832	1.6309	0.619147	2.63411	0.00843578	0.0258673	FALSE	FALSE
68792	Srpx2	34.919	1.00697	0.382418	2.63316	0.00845956	0.0259242	FALSE	FALSE
100038627	F630042J09Rik	9.04133	1.93233	0.734215	2.63184	0.00849246	0.0260036	FALSE	FALSE
21683	Tecta	4.42648	-3.42498	1.30173	-2.6311	0.00851095	0.0260495	FALSE	FALSE
319189	Hist2h2bb	23.7837	1.19027	0.452492	2.63049	0.00852618	0.0260853	FALSE	FALSE
75480	1700003F12Rik	32.374	1.27226	0.484275	2.62715	0.00861037	0.0263159	FALSE	FALSE
93842	Igsf9	20.5318	-1.3636	0.519307	-2.62581	0.00864442	0.0264091	FALSE	FALSE
100039691	Lncenc1	8.55861	-1.93932	0.739303	-2.62317	0.00871163	0.0265816	FALSE	FALSE
18510	Pax8	10.4393	1.83956	0.703032	2.61661	0.00888074	0.0270311	FALSE	FALSE
75471	1700009N14Rik	11.2344	-1.67636	0.643316	-2.60581	0.00916576	0.027751	FALSE	FALSE
320265	Fam19a1	20.9361	-1.45445	0.558434	-2.60451	0.00920055	0.027828	FALSE	FALSE
232078	Thnsl2	21.8467	1.30345	0.501974	2.59664	0.00941412	0.0283789	FALSE	FALSE
80797	Clca3a2	12.3382	1.65697	0.641005	2.58496	0.00973903	0.0292132	FALSE	FALSE
75783	4930431F12Rik	27.8515	1.11827	0.432784	2.58389	0.00976931	0.0292981	FALSE	FALSE
435337	Gm5662	8.12413	2.42047	0.938762	2.57837	0.00992682	0.0297225	FALSE	FALSE
11450	Adipoq	4.25914	3.50286	1.36264	2.57065	0.0101509	0.0302777	FALSE	FALSE
57778	Fmnl1	6.18444	-2.3979	0.933052	-2.56995	0.0101713	0.0303325	FALSE	FALSE
23961	Oas1b	14.7682	1.52693	0.594297	2.56931	0.0101901	0.0303824	FALSE	FALSE
29863	Pde7b	12.9571	2.1819	0.851011	2.56389	0.0103505	0.0307804	FALSE	FALSE
232984	B3gnt8	13.4009	1.48054	0.579761	2.55371	0.0106583	0.031615	FALSE	FALSE
67446	Dusp28	13.3413	1.51785	0.595052	2.55078	0.0107481	0.0318673	FALSE	FALSE
381522	Ccdc180	8.05849	-2.03654	0.800588	-2.5438	0.0109653	0.0323996	FALSE	FALSE
231724	Rad9b	28.0312	1.00913	0.396709	2.54375	0.0109669	0.0323996	FALSE	FALSE
12950	Hapln1	11.5983	2.04503	0.80729	2.53321	0.0113023	0.0332258	FALSE	FALSE
103175	D630029K05Rik	2.20256	4.51657	1.78322	2.53281	0.0113152	0.0332503	FALSE	FALSE
17022	Lum	16.6528	1.5539	0.614163	2.53011	0.0114028	0.0334484	FALSE	FALSE
54525	Syt7	25.7502	-1.09239	0.432203	-2.5275	0.0114878	0.0336512	FALSE	FALSE
67071	Rps6ka6	20.9003	-1.20289	0.47632	-2.52539	0.0115571	0.0338342	FALSE	FALSE
60440	Iigp1	21.9888	1.79298	0.710101	2.52496	0.011571	0.0338616	FALSE	FALSE
17064	Cd93	17.8815	-1.25576	0.497512	-2.52408	0.0116	0.0339331	FALSE	FALSE
244310	Dlgap2	7.60452	-2.51126	0.99562	-2.52231	0.0116588	0.0340649	FALSE	FALSE
100217427	Snord52	5.54307	-2.59916	1.03507	-2.51111	0.0120354	0.0350276	FALSE	FALSE
319446	Dpep2	5.20965	2.68702	1.072	2.50655	0.0121917	0.035434	FALSE	FALSE
70911	Phyhipl	25.0514	-1.07552	0.429366	-2.50491	0.0122484	0.0355919	FALSE	FALSE
68355	2010204K13Rik	16.2186	-1.35456	0.541327	-2.50229	0.0123394	0.0357963	FALSE	FALSE
15412	Hoxb4	11.0186	1.69736	0.67901	2.49975	0.0124281	0.0360295	FALSE	FALSE
20672	Sox18	3.0236	3.9516	1.59237	2.48159	0.0130797	0.0376543	FALSE	FALSE
11827	Aqp2	3.84424	3.38649	1.36729	2.47679	0.0132569	0.0380908	FALSE	FALSE
140919	Slc17a6	10.7861	-1.73809	0.701982	-2.47598	0.0132871	0.0381483	FALSE	FALSE
227659	Slc2a6	26.2376	1.03949	0.421784	2.46451	0.0137201	0.0391988	FALSE	FALSE
71911	Bdh1	18.8145	1.21903	0.495343	2.46099	0.0138556	0.0395437	FALSE	FALSE
11468	Actg2	761.542	1.19437	0.486087	2.45712	0.0140057	0.0399108	FALSE	FALSE
16913	Psmb8	8.73495	2.02482	0.825427	2.45306	0.0141649	0.0403181	FALSE	FALSE
74176	Tgm5	14.2059	1.47963	0.603252	2.45276	0.0141765	0.0403295	FALSE	FALSE
13346	Des	7.72148	2.00178	0.816795	2.45077	0.014255	0.0405126	FALSE	FALSE
16408	Itgal	4.26452	2.95718	1.20706	2.4499	0.0142895	0.0406031	FALSE	FALSE
74318	Hopx	14.3657	1.35629	0.555746	2.44049	0.0146675	0.041471	FALSE	FALSE
58203	Zbp1	8.87923	2.26762	0.929267	2.44022	0.0146783	0.0414929	FALSE	FALSE
20617	Snca	10.3221	-1.61104	0.660326	-2.43976	0.014697	0.0415306	FALSE	FALSE
434198	B130024G19Rik	20.569	-1.44083	0.591359	-2.43648	0.0148311	0.0418858	FALSE	FALSE
14282	Fosb	97.909	2.00086	0.822691	2.43209	0.0150118	0.042348	FALSE	FALSE
215243	Traf3ip3	2.03223	4.40001	1.81056	2.4302	0.0150905	0.0425297	FALSE	FALSE
13857	Epor	7.24138	1.95773	0.808003	2.42293	0.015396	0.0433085	FALSE	FALSE
66123	1110006O24Rik	15.6231	1.27356	0.526358	2.41958	0.0155386	0.04365	FALSE	FALSE
17231	Mcpt8	2.03603	-4.50456	1.86313	-2.41774	0.0156171	0.0438228	FALSE	FALSE
545091	Gm5803	20.7785	-1.11968	0.464327	-2.4114	0.0158912	0.0445164	FALSE	FALSE
67735	4930528A17Rik	18.4955	1.19688	0.496743	2.40946	0.0159762	0.0447209	FALSE	FALSE
104910	Slc25a47	16.0892	-1.24484	0.517038	-2.40763	0.0160566	0.0449035	FALSE	FALSE
23859	Dlg2	4.66164	2.62219	1.08925	2.40733	0.0160695	0.0449143	FALSE	FALSE
15162	Hck	6.45848	-2.10766	0.878057	-2.40037	0.0163785	0.0456835	FALSE	FALSE
13867	Erbb3	47.9913	1.19192	0.49677	2.39935	0.0164244	0.0457988	FALSE	FALSE
114872	Psg29	19.0144	1.20218	0.501962	2.39497	0.0166216	0.0462316	FALSE	FALSE
12496	Entpd2	3.68491	3.28188	1.37108	2.39364	0.0166819	0.0463733	FALSE	FALSE
214593	Duox2	6.89853	-2.0646	0.863042	-2.39224	0.016746	0.0465187	FALSE	FALSE
14778	Gpx3	5.50983	2.7133	1.14039	2.37928	0.0173463	0.0479693	FALSE	FALSE
243967	Ntn5	4.00757	3.37463	1.42097	2.37487	0.0175552	0.0484477	FALSE	FALSE
407793	BC039966	7.7654	1.83681	0.773926	2.37336	0.0176271	0.04861	FALSE	FALSE
71406	5430416O09Rik	11.8039	1.54472	0.651577	2.37075	0.017752	0.0489094	FALSE	FALSE
15422	Hoxc13	8.19952	1.76624	0.746522	2.36596	0.0179835	0.0494829	FALSE	FALSE
12231	Btn1a1	2.0271	4.4779	1.89474	2.36333	0.0181114	0.0497889	FALSE	FALSE
20450	St8sia2	9.26591	1.8336	0.775941	2.36307	0.0181241	0.0498145	FALSE	FALSE

## Sheet: R26C_minus_WT_DGEanalysis
IDs	Symbols	baseMean	log2FoldChange	lfcSE	stat	pvalue	padj	label_pt	label_pt_goi
67896	Ccdc80	2976.92	1.58424	0.0889774	17.805	6.46206e-71	8.67854e-67	FALSE	FALSE
68655	Fndc1	205.07	4.29458	0.243692	17.623	1.64052e-69	1.10161e-65	FALSE	FALSE
213945	Col28a1	1224.73	2.10405	0.120894	17.404	7.69088e-68	3.44295e-64	FALSE	FALSE
234214	Sorbs2	1886.88	1.44516	0.0831286	17.3846	1.07849e-67	3.62102e-64	FALSE	FALSE
22403	Wisp2	5400.01	1.18534	0.0809908	14.6355	1.66689e-48	4.47727e-45	FALSE	FALSE
116847	Prelp	5351.61	1.70239	0.12943	13.153	1.63581e-39	3.66149e-36	FALSE	FALSE
14199	Fhl1	4708.27	1.04704	0.0858679	12.1936	3.36056e-34	6.44748e-31	FALSE	FALSE
19092	Prkg2	2225.09	-1.01018	0.0865872	-11.6666	1.88795e-31	2.91289e-28	FALSE	FALSE
666048	Trabd2b	699.225	1.43803	0.123291	11.6638	1.95205e-31	2.91289e-28	FALSE	FALSE
239447	Colec10	330.972	2.13226	0.183179	11.6403	2.57152e-31	3.45356e-28	FALSE	FALSE
21687	Tek	1036.72	1.21381	0.105664	11.4874	1.52626e-30	1.86343e-27	FALSE	FALSE
319480	Itga11	1027.91	1.25008	0.113759	10.9888	4.32594e-28	4.84145e-25	FALSE	FALSE
19288	Ptx3	3956.37	1.03914	0.0961075	10.8122	3.01212e-27	2.88948e-24	FALSE	FALSE
667742	Piezo2	223.713	2.43443	0.233599	10.4214	1.98011e-25	1.66205e-22	FALSE	FALSE
239027	Arhgap22	1382.36	-1.17824	0.114389	-10.3003	7.02286e-25	5.54806e-22	FALSE	FALSE
13819	Epas1	757.859	1.54032	0.150016	10.2677	9.85637e-25	7.35394e-22	FALSE	FALSE
12837	Col8a1	3033.32	1.3752	0.13488	10.1958	2.07086e-24	1.46377e-21	FALSE	FALSE
20319	Sfrp2	210.843	1.94121	0.19649	9.8794	5.11401e-23	3.43406e-20	FALSE	FALSE
64058	Perp	941.565	1.35077	0.143075	9.44094	3.6945e-21	2.15726e-18	FALSE	FALSE
17153	Mal	65.9765	3.06238	0.324947	9.42426	4.33151e-21	2.42384e-18	FALSE	FALSE
16956	Lpl	406.774	1.40215	0.148871	9.41853	4.57443e-21	2.45739e-18	FALSE	FALSE
15483	Hsd11b1	273.743	1.9315	0.205787	9.38591	6.23739e-21	3.22185e-18	FALSE	FALSE
12291	Cacna1g	337.727	1.99855	0.214419	9.32076	1.15508e-20	5.74546e-18	FALSE	FALSE
50530	Mfap5	631.214	1.32693	0.143964	9.21712	3.05175e-20	1.46375e-17	FALSE	FALSE
14264	Fmod	181.511	2.15707	0.23859	9.04092	1.55366e-19	7.19503e-17	FALSE	FALSE
21922	Clec3b	670.325	1.3996	0.155162	9.02022	1.87708e-19	8.13198e-17	FALSE	FALSE
12955	Cryab	1227.72	1.00432	0.111799	8.9833	2.62775e-19	1.10283e-16	FALSE	FALSE
12818	Col14a1	45.7957	3.75227	0.420668	8.91979	4.67173e-19	1.90125e-16	FALSE	FALSE
236920	Stard8	335.686	1.21987	0.13923	8.76152	1.92634e-18	7.39166e-16	FALSE	FALSE
27027	Tspan32	116.963	2.06905	0.237595	8.70833	3.08386e-18	1.15045e-15	FALSE	FALSE
26358	Aldh1a7	130.72	2.33	0.268238	8.6863	3.74423e-18	1.35905e-15	FALSE	FALSE
381290	Atp2b4	185.756	1.56302	0.180204	8.67361	4.18636e-18	1.47955e-15	FALSE	FALSE
56847	Aldh1a3	204.707	1.48746	0.171657	8.6653	4.50338e-18	1.52238e-15	FALSE	FALSE
320865	Cdh18	288.54	-1.34783	0.156543	-8.60996	7.30866e-18	2.33703e-15	FALSE	FALSE
17067	Ly6c1	322.803	1.25291	0.14615	8.57272	1.01066e-17	3.08482e-15	FALSE	FALSE
75404	Arhgap36	171.132	-2.08763	0.247116	-8.44797	2.96405e-17	8.65372e-15	FALSE	FALSE
12834	Col6a2	16309.2	1.04026	0.123271	8.43878	3.20667e-17	9.16288e-15	FALSE	FALSE
18811	Prl2c2	284.825	-1.3036	0.156686	-8.31981	8.81056e-17	2.46512e-14	FALSE	FALSE
18772	Pkp1	247.778	1.6739	0.203715	8.21689	2.08851e-16	5.49973e-14	FALSE	FALSE
14261	Fmo1	165.352	2.25598	0.279896	8.06008	7.62421e-16	1.79637e-13	FALSE	FALSE
22152	Tubb3	461.766	1.18095	0.147135	8.02629	1.00464e-15	2.28684e-13	FALSE	FALSE
239691	AU021092	177.948	1.44386	0.180625	7.99367	1.30982e-15	2.88375e-13	FALSE	FALSE
16728	L1cam	1472.41	1.0183	0.131139	7.76498	8.1658e-15	1.61275e-12	FALSE	FALSE
72293	Nkd2	65.4632	2.20452	0.28597	7.70895	1.26858e-14	2.45773e-12	FALSE	FALSE
235402	Lingo1	168.92	1.39901	0.181508	7.7077	1.28102e-14	2.45773e-12	FALSE	FALSE
16010	Igfbp4	290.442	1.46878	0.190793	7.69828	1.37909e-14	2.58133e-12	FALSE	FALSE
20203	S100b	322.101	1.36946	0.177902	7.69784	1.38389e-14	2.58133e-12	FALSE	FALSE
215113	Slc43a2	275.012	1.05742	0.137456	7.69275	1.44006e-14	2.61351e-12	FALSE	FALSE
74762	Mdga1	414.796	1.20207	0.158941	7.56302	3.93818e-14	6.61123e-12	FALSE	FALSE
54670	Atp8b1	179.038	1.24792	0.166369	7.50092	6.33705e-14	1.03789e-11	FALSE	FALSE
12808	Cobl	106.082	1.57993	0.211552	7.46826	8.12607e-14	1.2992e-11	FALSE	FALSE
16000	Igf1	290.192	1.67666	0.226257	7.41039	1.25925e-13	1.96649e-11	FALSE	FALSE
16425	Itih2	178.65	-1.47924	0.201467	-7.34236	2.09866e-13	3.13167e-11	FALSE	FALSE
110454	Ly6a	4238.35	1.02091	0.139105	7.33912	2.15002e-13	3.17304e-11	FALSE	FALSE
76886	Fam81a	167.099	1.48189	0.202613	7.31386	2.59583e-13	3.78935e-11	FALSE	FALSE
381199	Tmem151a	383.768	1.23335	0.16885	7.30443	2.78455e-13	3.97835e-11	FALSE	FALSE
19157	Cyth1	353.778	1.20494	0.16604	7.25688	3.96111e-13	5.48429e-11	FALSE	FALSE
235431	Coro2b	167.507	1.31626	0.181897	7.23626	4.61233e-13	5.96249e-11	FALSE	FALSE
243312	Elfn1	79.6307	2.31064	0.319573	7.2304	4.81577e-13	6.10148e-11	FALSE	FALSE
19049	Ppp1r1b	115.792	2.01629	0.279133	7.22341	5.07002e-13	6.36359e-11	FALSE	FALSE
15213	Hey1	241.662	1.39876	0.197762	7.07295	1.51677e-12	1.80268e-10	FALSE	FALSE
67847	Sncaip	68.075	2.27943	0.326719	6.97672	3.02156e-12	3.52866e-10	FALSE	FALSE
320916	Wscd2	412.686	1.2463	0.179799	6.93164	4.15981e-12	4.66554e-10	FALSE	FALSE
208777	Sned1	352.975	1.15534	0.167089	6.91452	4.6945e-12	5.21051e-10	FALSE	FALSE
14366	Fzd4	300.081	1.11567	0.162493	6.86598	6.60381e-12	7.09514e-10	FALSE	FALSE
64929	Scel	96.2599	1.54482	0.227367	6.7944	1.08767e-11	1.13236e-09	FALSE	FALSE
226250	Afap1l2	119.808	1.52144	0.224476	6.77775	1.22064e-11	1.25139e-09	FALSE	FALSE
14622	Gjb5	211.864	1.135	0.167717	6.76736	1.31153e-11	1.32435e-09	FALSE	FALSE
104943	Fam110c	133.711	-1.68492	0.249527	-6.75248	1.45343e-11	1.44589e-09	FALSE	FALSE
15422	Hoxc13	26.7386	3.82468	0.567101	6.74427	1.53799e-11	1.51876e-09	FALSE	FALSE
14373	G0s2	85.295	2.01012	0.298364	6.73712	1.61555e-11	1.58371e-09	FALSE	FALSE
16181	Il1rn	1176.07	1.02329	0.152334	6.71743	1.84959e-11	1.78705e-09	FALSE	FALSE
16780	Lamb3	195.138	1.32769	0.197775	6.71312	1.90502e-11	1.82746e-09	FALSE	FALSE
79221	Hdac9	158.685	1.20083	0.17916	6.70256	2.04794e-11	1.93689e-09	FALSE	FALSE
67606	Fibin	579.204	1.0548	0.159102	6.6297	3.36359e-11	3.03175e-09	FALSE	FALSE
81799	C1qtnf3	1106.37	1.72553	0.262728	6.56776	5.10785e-11	4.51306e-09	FALSE	FALSE
75599	Pcdh1	233.326	1.64667	0.251886	6.53739	6.26022e-11	5.42418e-09	FALSE	FALSE
77569	Limch1	418.003	1.19025	0.182511	6.52152	6.95979e-11	5.99166e-09	FALSE	FALSE
18591	Pdgfb	267.452	1.39416	0.21441	6.50233	7.90875e-11	6.68016e-09	FALSE	FALSE
67800	Dgat2	203.056	1.04671	0.164296	6.37089	1.87932e-10	1.54842e-08	FALSE	FALSE
20148	Dhrs3	96.7105	1.85594	0.297389	6.24079	4.35354e-10	3.37965e-08	FALSE	FALSE
50876	Tmod2	402.107	1.04825	0.169678	6.1779	6.49605e-10	4.92697e-08	FALSE	FALSE
19228	Pth1r	50.8397	2.16875	0.353906	6.12804	8.897e-10	6.60147e-08	FALSE	FALSE
13179	Dcn	196.326	1.02828	0.168986	6.085	1.1649e-09	8.50247e-08	FALSE	FALSE
16008	Igfbp2	30.9056	2.56368	0.425646	6.02302	1.71188e-09	1.21003e-07	FALSE	FALSE
15214	Hey2	130.442	1.14136	0.189528	6.02211	1.72159e-09	1.21052e-07	FALSE	FALSE
67860	S100a16	103.281	1.3052	0.218418	5.9757	2.2911e-09	1.56987e-07	FALSE	FALSE
11815	Apod	77.9339	1.63734	0.280854	5.82985	5.54774e-09	3.57941e-07	FALSE	FALSE
14584	Gfpt2	59.2082	1.84024	0.315847	5.82636	5.66504e-09	3.60576e-07	FALSE	FALSE
21414	Tcf7	132.865	1.44836	0.252448	5.73724	9.62303e-09	5.92832e-07	FALSE	FALSE
12819	Col15a1	743.156	1.97191	0.344314	5.72708	1.02175e-08	6.23734e-07	FALSE	FALSE
16803	Lbp	138.145	1.06047	0.185503	5.71675	1.08581e-08	6.56868e-07	FALSE	FALSE
11647	Alpl	21.4902	4.42931	0.775582	5.71095	1.12346e-08	6.73576e-07	FALSE	FALSE
14073	Faah	295.24	1.03878	0.182366	5.69613	1.22557e-08	7.2829e-07	FALSE	FALSE
109264	Me3	106.623	1.20234	0.212136	5.66778	1.44662e-08	8.37419e-07	FALSE	FALSE
21385	Tbx2	37.6473	2.11197	0.379796	5.56081	2.6853e-08	1.4841e-06	FALSE	FALSE
98363	Efhd1	152.284	1.46787	0.266579	5.50632	3.66409e-08	1.98423e-06	FALSE	FALSE
17105	Lyz2	33.8392	2.25662	0.410105	5.50253	3.7437e-08	2.01112e-06	FALSE	FALSE
18812	Prl2c3	182.423	-1.12894	0.207118	-5.4507	5.01721e-08	2.63645e-06	FALSE	FALSE
16193	Il6	67.5897	1.52801	0.280517	5.44713	5.11901e-08	2.66466e-06	FALSE	FALSE
100039781	Hrct1	115.6	1.14823	0.212311	5.40827	6.36364e-08	3.20089e-06	FALSE	FALSE
14806	Grik2	56.2434	-1.56081	0.290502	-5.37279	7.7527e-08	3.78614e-06	FALSE	FALSE
14724	Gp1bb	100.021	1.15799	0.215806	5.36589	8.05511e-08	3.90542e-06	FALSE	FALSE
16449	Jag1	4189.17	1.22776	0.229493	5.34991	8.79996e-08	4.22084e-06	FALSE	FALSE
14457	Gas7	116.063	1.59177	0.297649	5.34781	8.90267e-08	4.23982e-06	FALSE	FALSE
17182	Matn3	112.747	1.48244	0.27895	5.31435	1.07036e-07	5.06161e-06	FALSE	FALSE
244698	Hephl1	59.7306	2.1441	0.403584	5.31265	1.08041e-07	5.06808e-06	FALSE	FALSE
237858	Tusc5	16.3398	4.2896	0.813606	5.27233	1.34699e-07	6.09094e-06	FALSE	FALSE
213436	Zcchc5	90.629	1.85904	0.35331	5.26179	1.42659e-07	6.40772e-06	FALSE	FALSE
11630	Aim1	475.861	1.00332	0.191152	5.24881	1.53086e-07	6.85315e-06	FALSE	FALSE
65962	Slc9a3r2	91.047	1.20321	0.229303	5.24725	1.54388e-07	6.88848e-06	FALSE	FALSE
15227	Foxf1	111.69	1.0669	0.204389	5.21998	1.78946e-07	7.82814e-06	FALSE	FALSE
77220	Tmem200a	41.676	-2.06053	0.396475	-5.19714	2.02377e-07	8.7675e-06	FALSE	FALSE
207728	Pde2a	20.3544	2.71432	0.522469	5.19519	2.04515e-07	8.80341e-06	FALSE	FALSE
216892	Spns2	56.4209	1.59807	0.308389	5.18201	2.19509e-07	9.35875e-06	FALSE	FALSE
26968	Islr	527.472	1.72989	0.335825	5.15118	2.58856e-07	1.08979e-05	FALSE	FALSE
14825	Cxcl1	197.835	1.13815	0.221243	5.14433	2.68472e-07	1.12675e-05	FALSE	FALSE
13386	Dlk1	131.655	-1.11937	0.218373	-5.12595	2.96037e-07	1.22709e-05	FALSE	FALSE
54409	Ramp2	29.7897	2.36447	0.468154	5.05061	4.40393e-07	1.73445e-05	FALSE	FALSE
20737	Spn	120.503	1.13263	0.2251	5.0317	4.86145e-07	1.89244e-05	FALSE	FALSE
14184	Fgfr3	139.189	1.08491	0.216951	5.00075	5.7109e-07	2.18511e-05	FALSE	FALSE
215653	Rassf2	121.224	1.10367	0.22111	4.99148	5.99173e-07	2.27313e-05	FALSE	FALSE
11668	Aldh1a1	52.875	1.51527	0.306691	4.9407	7.78439e-07	2.8564e-05	FALSE	FALSE
225579	Slc27a6	113.114	1.05763	0.215101	4.9169	8.79254e-07	3.16579e-05	FALSE	FALSE
14371	Fzd9	103.563	1.27105	0.260484	4.87958	1.06312e-06	3.79726e-05	FALSE	FALSE
26365	Ceacam1	83.919	1.23921	0.255158	4.85664	1.19394e-06	4.18657e-05	FALSE	FALSE
116872	Serpinb7	25.2184	2.15861	0.445081	4.84992	1.2351e-06	4.30842e-05	FALSE	FALSE
16981	Lrrn3	63.869	-1.29415	0.267557	-4.83691	1.31874e-06	4.58827e-05	FALSE	FALSE
64103	Tnmd	263.702	1.04709	0.217905	4.80527	1.5454e-06	5.24109e-05	FALSE	FALSE
70370	Fbln7	38.9494	1.70263	0.354582	4.8018	1.57248e-06	5.3195e-05	FALSE	FALSE
64075	Smoc1	59.7342	1.43864	0.301487	4.77181	1.82578e-06	6.03946e-05	FALSE	FALSE
15460	Hr	1746.07	1.29966	0.272727	4.76544	1.88444e-06	6.18777e-05	FALSE	FALSE
114886	Cygb	19.4282	2.62458	0.553661	4.74041	2.13288e-06	6.89873e-05	FALSE	FALSE
69784	1500009L16Rik	107.909	1.10417	0.232947	4.74003	2.13691e-06	6.89873e-05	FALSE	FALSE
21952	Tnni1	67.0213	1.79379	0.380534	4.71388	2.4305e-06	7.75334e-05	FALSE	FALSE
13717	Eln	4016.69	1.70602	0.363235	4.69674	2.6435e-06	8.29491e-05	FALSE	FALSE
74096	Hvcn1	55.2422	1.57232	0.335511	4.68634	2.78129e-06	8.6066e-05	FALSE	FALSE
12839	Col9a1	25.5539	2.16896	0.464285	4.67161	2.98851e-06	9.17944e-05	FALSE	FALSE
384569	Nova2	23.9636	2.1903	0.47148	4.64558	3.39124e-06	0.000103275	FALSE	FALSE
14432	Gap43	33.0969	-1.72364	0.37259	-4.62611	3.72603e-06	0.000112958	FALSE	FALSE
16909	Lmo2	20.4619	2.37086	0.514434	4.60867	4.05253e-06	0.000120946	FALSE	FALSE
74103	Nebl	113.671	1.19556	0.260563	4.58835	4.46761e-06	0.000131868	FALSE	FALSE
208164	Fam180a	87.0402	1.58111	0.346203	4.56699	4.94786e-06	0.000144143	FALSE	FALSE
12606	Cebpa	193.461	1.03295	0.226448	4.56154	5.0779e-06	0.000146974	FALSE	FALSE
20311	Cxcl5	214.039	1.0638	0.234657	4.53342	5.80375e-06	0.000165136	FALSE	FALSE
12258	Serping1	51.3252	1.31449	0.293058	4.48541	7.27729e-06	0.00020193	FALSE	FALSE
19193	Pipox	31.7745	1.83923	0.41103	4.47467	7.65278e-06	0.000211041	FALSE	FALSE
434215	Lrrc32	100.662	1.33341	0.298695	4.46412	8.03974e-06	0.000219906	FALSE	FALSE
20568	Slpi	62.2164	1.37988	0.309393	4.45996	8.19762e-06	0.000222862	FALSE	FALSE
22223	Uchl1	86.287	1.10369	0.248206	4.44666	8.72147e-06	0.000234259	FALSE	FALSE
268527	Greb1	39.5592	1.68183	0.380571	4.41923	9.90526e-06	0.000261351	FALSE	FALSE
76477	Pcolce2	1865.65	1.16145	0.263499	4.4078	1.04428e-05	0.00027392	FALSE	FALSE
71856	Wfdc3	26.7111	1.97754	0.449935	4.39517	1.10688e-05	0.000288088	FALSE	FALSE
68775	Atp6v1c2	30.6648	1.68026	0.387265	4.3388	1.43261e-05	0.000359626	FALSE	FALSE
110197	Dgkg	78.5618	1.10314	0.255701	4.31416	1.60208e-05	0.000393345	FALSE	FALSE
18164	Nptx1	30.1279	-1.90686	0.44265	-4.30783	1.64862e-05	0.000400692	FALSE	FALSE
73284	Ddit4l	81.2808	1.00248	0.232895	4.30442	1.67421e-05	0.000404401	FALSE	FALSE
230775	Adgrb2	54.6465	1.35831	0.319835	4.2469	2.16753e-05	0.000513402	FALSE	FALSE
96875	Prg4	67.2864	1.26576	0.298795	4.23622	2.27317e-05	0.000531858	FALSE	FALSE
85030	Tnfrsf25	36.2819	1.47514	0.350753	4.20565	2.60334e-05	0.000602808	FALSE	FALSE
13638	Efna3	43.5857	1.46463	0.348639	4.20099	2.65745e-05	0.000611123	FALSE	FALSE
18826	Lcp1	42.7967	1.61936	0.385509	4.20058	2.66236e-05	0.000611205	FALSE	FALSE
94187	Zfp423	64.4437	1.10502	0.264542	4.17713	2.95212e-05	0.000669062	FALSE	FALSE
72713	Angptl1	76.8263	1.45723	0.351075	4.15077	3.31357e-05	0.000739224	FALSE	FALSE
231162	Cytl1	29.9019	1.64293	0.397225	4.13602	3.53382e-05	0.000779298	FALSE	FALSE
17183	Matn4	357.879	1.44788	0.355345	4.07459	4.60957e-05	0.000984205	FALSE	FALSE
100503895	Tpsab1	19.625	2.03799	0.500547	4.07153	4.67046e-05	0.000992474	FALSE	FALSE
18576	Pde3b	49.9403	1.23834	0.309272	4.00405	6.22683e-05	0.00127092	FALSE	FALSE
107392	Brms1	48.6673	-9.00813	2.25462	-3.9954	6.45847e-05	0.00130628	FALSE	FALSE
93688	Klhl1	30.4774	-1.59777	0.400615	-3.9883	6.65492e-05	0.001337	FALSE	FALSE
70574	Cpm	33.3378	1.81111	0.456183	3.97014	7.18307e-05	0.00143341	FALSE	FALSE
12398	Cbfa2t3	16.488	2.14845	0.544028	3.94915	7.84299e-05	0.00155356	FALSE	FALSE
269642	Nat8l	23.9537	1.7921	0.458731	3.90664	9.35868e-05	0.00181892	FALSE	FALSE
83453	Chrdl1	10.0747	3.18781	0.818977	3.89242	9.92477e-05	0.00190959	FALSE	FALSE
53313	Atp2a3	31.6563	1.51305	0.390524	3.87441	0.000106885	0.00203324	FALSE	FALSE
237847	Rtn4rl1	38.3609	1.36932	0.354346	3.86435	0.000111384	0.00210096	FALSE	FALSE
71145	Scara5	6784.07	1.10176	0.290322	3.79496	0.000147669	0.00268362	FALSE	FALSE
216439	Agap2	21.1027	1.84098	0.489522	3.76078	0.000169384	0.00300109	FALSE	FALSE
93960	Nkd1	92.0705	1.07322	0.286068	3.75163	0.000175688	0.00309239	FALSE	FALSE
77318	Ankrd55	58.6333	1.03118	0.276741	3.72617	0.000194412	0.00337332	FALSE	FALSE
55990	Fmo2	11.8446	2.43781	0.657994	3.70492	0.000211459	0.00364556	FALSE	FALSE
327954	Dnah2	18.4487	1.9163	0.520555	3.68126	0.000232084	0.00393051	FALSE	FALSE
73094	Sgip1	48.1939	-1.24277	0.33921	-3.66372	0.00024858	0.00417304	FALSE	FALSE
100689	Spon2	125.858	1.03993	0.284512	3.65513	0.000257052	0.00429379	FALSE	FALSE
21819	Tg	48.5583	1.1049	0.302813	3.64879	0.00026348	0.0043848	FALSE	FALSE
53867	Col5a3	1748.97	1.3642	0.378275	3.60638	0.000310502	0.00507921	FALSE	FALSE
66042	Sostdc1	11.4488	2.44485	0.68135	3.58825	0.000332911	0.00538026	FALSE	FALSE
69310	Pacrg	25.2074	-1.51917	0.424402	-3.57956	0.000344171	0.00554889	FALSE	FALSE
14611	Gja3	19.8193	1.79652	0.503055	3.57122	0.000355319	0.00569443	FALSE	FALSE
218624	Il31ra	35.0123	1.65109	0.462537	3.56964	0.00035747	0.00571526	FALSE	FALSE
12879	Cys1	56.8281	1.10614	0.31004	3.56772	0.000360101	0.00575049	FALSE	FALSE
381175	Ccdc68	23.458	1.76685	0.505776	3.49335	0.000477	0.00730457	FALSE	FALSE
14038	Wfdc18	35.0335	1.25531	0.362185	3.46593	0.000528401	0.00796456	FALSE	FALSE
78779	Spata2l	32.6619	1.24689	0.362216	3.44238	0.000576625	0.00855698	FALSE	FALSE
20511	Slc1a2	45.8572	1.33181	0.387164	3.43992	0.000581892	0.00861611	FALSE	FALSE
13867	Erbb3	48.7016	1.33815	0.391664	3.41658	0.000634119	0.00920673	FALSE	FALSE
70835	Prss22	15.0529	-1.95236	0.575116	-3.39472	0.000686982	0.00979424	FALSE	FALSE
20370	Sez6	10.9841	2.6485	0.780823	3.39193	0.000694021	0.00986113	FALSE	FALSE
227289	Gpbar1	10.6165	2.3521	0.693696	3.39067	0.00069722	0.00988492	FALSE	FALSE
20681	Sox8	16.4078	1.85682	0.550981	3.37003	0.000751593	0.0105254	FALSE	FALSE
12169	Bmx	26.3674	1.51987	0.452892	3.35592	0.000791019	0.0109407	FALSE	FALSE
231134	Dok7	12.0298	2.23741	0.672878	3.32514	0.000883751	0.0119177	FALSE	FALSE
12814	Col11a1	2926.58	1.17186	0.352848	3.32115	0.000896459	0.0120757	FALSE	FALSE
20518	Slc22a2	15.0999	1.90354	0.574643	3.31257	0.000924439	0.0123658	FALSE	FALSE
18131	Notch3	604.327	1.4474	0.437365	3.30937	0.000935052	0.0124829	FALSE	FALSE
11459	Acta1	68.9789	1.20883	0.368292	3.28226	0.00102978	0.0135058	FALSE	FALSE
268709	Fam107a	35.0395	1.43747	0.438476	3.27833	0.00104424	0.0136687	FALSE	FALSE
16763	Lad1	15.4137	1.88012	0.576065	3.26373	0.00109956	0.0142954	FALSE	FALSE
19737	Rgs5	35.546	1.56866	0.482313	3.25238	0.00114445	0.0147081	FALSE	FALSE
14262	Fmo3	14.1113	1.98621	0.612227	3.24424	0.00117766	0.0149772	FALSE	FALSE
20111	Rps6ka1	27.7633	-1.46631	0.452337	-3.24163	0.00118848	0.0151006	FALSE	FALSE
100041546	Ly6c2	35.6046	1.15005	0.354891	3.24057	0.00119293	0.0151427	FALSE	FALSE
22354	Vipr1	13.0943	2.16177	0.670059	3.22625	0.00125425	0.0157721	FALSE	FALSE
66214	Rgcc	33.4673	1.19181	0.370183	3.21952	0.00128403	0.0161014	FALSE	FALSE
320092	E030003E18Rik	15.7818	1.83885	0.573553	3.20606	0.00134565	0.0167179	FALSE	FALSE
232970	Phldb3	23.5983	1.52956	0.479416	3.19046	0.00142044	0.0173739	FALSE	FALSE
105827	Amigo2	46.3518	-1.05689	0.331848	-3.18486	0.00144824	0.0176017	FALSE	FALSE
68339	Ccdc88c	42.6996	1.27125	0.400953	3.17058	0.00152137	0.0183411	FALSE	FALSE
15163	Hcls1	9.98038	2.21877	0.701658	3.16218	0.00156594	0.0187782	FALSE	FALSE
12555	Cdh15	14.0068	1.96335	0.621468	3.15921	0.00158199	0.0189191	FALSE	FALSE
12823	Col19a1	42.4893	1.11249	0.352251	3.15823	0.00158728	0.0189433	FALSE	FALSE
18128	Notch1	2002.24	1.01504	0.321557	3.15663	0.00159602	0.0189855	FALSE	FALSE
14190	Fgl2	22.5836	1.58133	0.503776	3.13896	0.00169547	0.0198866	FALSE	FALSE
210094	Iglon5	29.9578	-1.37182	0.439059	-3.12444	0.00178142	0.0207678	FALSE	FALSE
22371	Vwf	28.3087	1.30269	0.418965	3.1093	0.00187532	0.0215999	FALSE	FALSE
244723	Olfm2	16.4113	1.85871	0.599352	3.1012	0.0019274	0.0221239	FALSE	FALSE
68792	Srpx2	34.0491	1.10179	0.358055	3.07716	0.00208986	0.0236033	FALSE	FALSE
329540	Nol4l	42.4203	1.06204	0.345161	3.07693	0.00209143	0.0236033	FALSE	FALSE
20349	Sema3e	33.7673	-1.09421	0.361524	-3.02667	0.00247265	0.026867	FALSE	FALSE
18400	Slc22a18	40.2445	1.06448	0.352613	3.01883	0.00253754	0.0272981	FALSE	FALSE
107849	Prl2c5	18.6156	-1.45534	0.482383	-3.01698	0.0025531	0.0274086	FALSE	FALSE
329496	Gm13986	11.0892	2.00226	0.66601	3.00635	0.00264401	0.0282266	FALSE	FALSE
15245	Hhip	11.8306	-2.08238	0.695571	-2.99378	0.00275548	0.0291141	FALSE	FALSE
14281	Fos	456.497	1.63715	0.547863	2.98824	0.00280586	0.0293936	FALSE	FALSE
18600	Padi2	35.3365	1.25128	0.420364	2.97665	0.00291412	0.0302915	FALSE	FALSE
319909	Ism1	6.51186	2.89814	0.977285	2.9655	0.00302196	0.0311951	FALSE	FALSE
70008	Ace2	11.9289	2.05828	0.697048	2.95286	0.00314848	0.0321797	FALSE	FALSE
58229	Efcc1	27.2183	1.18298	0.40257	2.93858	0.00329722	0.0334201	FALSE	FALSE
320981	Enpp6	8.4254	2.33926	0.810706	2.88546	0.00390839	0.0380683	FALSE	FALSE
19892	Rpe65	52.3973	1.42321	0.493547	2.88363	0.0039312	0.038258	FALSE	FALSE
109222	Rarres1	38.3965	1.053	0.366123	2.87609	0.00402637	0.0388185	FALSE	FALSE
74377	Hsf2bp	24.403	1.21477	0.424281	2.86312	0.00419488	0.0398467	FALSE	FALSE
67071	Rps6ka6	17.6365	-1.50976	0.530378	-2.84658	0.00441919	0.0414453	FALSE	FALSE
269132	Colgalt2	6.32988	2.75932	0.971841	2.83927	0.00452167	0.0422589	FALSE	FALSE
69217	Plekha4	27.5898	1.10295	0.390345	2.82556	0.00471979	0.043715	FALSE	FALSE
58237	Nkain4	7.65845	2.33544	0.828457	2.81903	0.00481693	0.0443699	FALSE	FALSE
272636	Esyt3	36.5742	1.34614	0.478559	2.8129	0.00490972	0.0450085	FALSE	FALSE
12810	Coch	14.417	1.52206	0.543179	2.80214	0.00507651	0.0460037	FALSE	FALSE
26897	Acot1	23.71	1.34541	0.4808	2.79828	0.00513751	0.0464	FALSE	FALSE
268345	Kcnc2	19.4469	-1.34352	0.480521	-2.79596	0.00517453	0.046609	FALSE	FALSE
244595	Ces1a	13.229	1.7333	0.620084	2.79526	0.00518578	0.0466563	FALSE	FALSE
71690	Esm1	541.384	-1.18031	0.422947	-2.79067	0.00525986	0.0469993	FALSE	FALSE
229933	Clca2	103.328	1.63777	0.589215	2.77959	0.00544283	0.0479955	FALSE	FALSE
22417	Wnt4	15.1318	1.54775	0.557007	2.77869	0.00545783	0.0480102	FALSE	FALSE
