# Supplementary material for: Cancer-associated Histone H3 N-terminal arginine mutations disrupt PRC2 activity and impair differentiation
Source: Nat Commun. 2024 Jun 17;15:5155. doi: 10.1038/s41467-024-49486-5 (PMC11183192; doi:10.1038/s41467-024-49486-5)
Supplement: Supplementary file 7 — Supplementary Data 4 [file 41467_2024_49486_MOESM7_ESM.xlsx]

## Sheet: R2C
Row.names	baseMean.x	log2FoldChange	lfcSE	stat	pvalue	padj	seqnames	start	end	width	strand	R17C_R1	R17C_R2	R17C_R3	R26C_R1	R26C_R2	R26C_R3	R2C_R1	R2C_R2	R2C_R3	R8C_R1	R8C_R2	R8C_R3	WT_R1	WT_R2	WT_R3	baseMean.y	baseVar	allZero	dispGeneEst	dispGeneIter	dispFit	dispersion	dispIter	dispOutlier	dispMAP	Intercept	Group_R26C_vs_R17C	Group_R2C_vs_R17C	Group_R8C_vs_R17C	Group_WT_vs_R17C	SE_Intercept	SE_Group_R26C_vs_R17C	SE_Group_R2C_vs_R17C	SE_Group_R8C_vs_R17C	SE_Group_WT_vs_R17C	WaldStatistic_Intercept	WaldStatistic_Group_R26C_vs_R17C	WaldStatistic_Group_R2C_vs_R17C
K27_8856	27.1945	-6.77667	1.04094	-6.51014	7.50794e-11	5.21605e-10	chr5	112576350	112578600	2251	*	FALSE	FALSE	FALSE	FALSE	FALSE	FALSE	FALSE	FALSE	FALSE	FALSE	FALSE	FALSE	TRUE	TRUE	TRUE	27.1945	460.437	FALSE	0.0438177	4	0.045951	0.0452589	8	FALSE	0.0452589	4.56211	0.108229	-5.37765	0.0132816	1.39902	0.254897	0.350822	1.05199	0.354818	0.326848	17.8978	0.308501	-5.11191
K27_15236	32.1848	-6.77646	1.20047	-5.64484	1.65338e-08	8.08253e-08	chr9	91366650	91368000	1351	*	FALSE	FALSE	FALSE	TRUE	TRUE	FALSE	FALSE	FALSE	FALSE	TRUE	TRUE	TRUE	FALSE	FALSE	FALSE	32.1848	390.136	FALSE	1e-08	1	0.0395252	0.0248352	8	FALSE	0.0248352	4.87473	0.416563	-6.55878	0.97585	0.21768	0.210386	0.280719	1.20377	0.271475	0.283879	23.1704	1.48391	-5.44852
K27_9419	22.1513	-6.75154	1.2112	-5.57425	2.48598e-08	1.18286e-07	chr6	23245350	23247200	1851	*	FALSE	FALSE	FALSE	FALSE	FALSE	FALSE	FALSE	FALSE	FALSE	TRUE	TRUE	FALSE	FALSE	FALSE	FALSE	22.1513	215.313	FALSE	1e-08	12	0.0553862	0.0299756	9	FALSE	0.0299756	4.2804	0.826115	-6.92625	1.0091	-0.17471	0.248211	0.319535	1.21243	0.316869	0.346764	17.245	2.58536	-5.71271
K27_27560	126.888	-5.98569	0.557707	-10.7327	7.1493e-27	2.77294e-25	chr18	86708750	86715150	6401	*	TRUE	TRUE	TRUE	TRUE	TRUE	FALSE	FALSE	FALSE	FALSE	TRUE	TRUE	TRUE	FALSE	FALSE	TRUE	126.888	5250.79	FALSE	1e-08	3	0.0133903	0.00625397	10	FALSE	0.00625397	7.33932	-0.309014	-6.36059	0.399025	-0.374907	0.0961056	0.136913	0.55742	0.129897	0.137083	76.3673	-2.257	-11.4108
K27_7591	163.359	-5.82755	0.499003	-11.6784	1.64394e-31	9.07384e-30	chr4	154635700	154644550	8851	*	FALSE	FALSE	TRUE	TRUE	TRUE	TRUE	FALSE	FALSE	FALSE	FALSE	FALSE	FALSE	TRUE	TRUE	TRUE	163.359	19977.6	FALSE	0.107506	9	0.0114074	0.107506	11	TRUE	0.0547487	7.24441	0.770562	-4.63073	-1.5273	1.19682	0.282519	0.396385	0.502355	0.409665	0.395319	25.6422	1.94397	-9.21805
K27_19459	401.866	-5.26093	0.221465	-23.7552	9.72e-125	1.3949e-121	chr12	72938450	72950500	12051	*	TRUE	TRUE	TRUE	TRUE	TRUE	FALSE	FALSE	FALSE	FALSE	TRUE	TRUE	TRUE	TRUE	TRUE	TRUE	401.866	121212	FALSE	0.016391	9	0.00731286	0.0105768	6	FALSE	0.0105768	7.76275	-0.22411	-3.61845	2.06573	1.64248	0.104832	0.148389	0.227459	0.13822	0.138884	74.0493	-1.51029	-15.9082
K27_4288	195.597	-5.1671	0.34856	-14.8241	1.02291e-49	1.5417e-47	chr2	172932700	172941750	9051	*	TRUE	TRUE	TRUE	TRUE	TRUE	TRUE	FALSE	FALSE	FALSE	FALSE	FALSE	TRUE	TRUE	TRUE	TRUE	195.597	18061	FALSE	0.0512389	8	0.0102703	0.0298506	8	FALSE	0.0298506	8.11572	0.20574	-5.1865	-1.49981	-0.0194065	0.153523	0.21556	0.349246	0.226872	0.216008	52.8633	0.954442	-14.8506
K27_19928	120.165	-5.16256	0.445179	-11.5966	4.28815e-31	2.27921e-29	chr12	105335250	105341900	6651	*	FALSE	FALSE	TRUE	TRUE	TRUE	TRUE	FALSE	FALSE	FALSE	TRUE	TRUE	TRUE	TRUE	TRUE	TRUE	120.165	4695.85	FALSE	1e-08	1	0.0138873	0.0310644	9	FALSE	0.0310644	6.98727	0.349298	-5.01809	0.392342	0.144464	0.166742	0.231643	0.446978	0.231505	0.23238	41.9046	1.50791	-11.2267
K27_7594	203.997	-5.03241	0.397132	-12.6719	8.46668e-37	6.35136e-35	chr4	154743650	154756150	12501	*	FALSE	FALSE	TRUE	TRUE	TRUE	TRUE	FALSE	FALSE	FALSE	FALSE	FALSE	FALSE	TRUE	TRUE	TRUE	203.997	35958.7	FALSE	0.0842723	9	0.0100331	0.0842723	11	TRUE	0.0453895	7.6412	0.34979	-3.70152	-2.06614	1.33089	0.24988	0.351665	0.400486	0.36839	0.349577	30.5795	0.994668	-9.24256
K27_26135	42.9582	-5.01331	0.676344	-7.41236	1.24071e-13	1.25159e-12	chr17	51813450	51815600	2151	*	TRUE	TRUE	FALSE	TRUE	TRUE	TRUE	FALSE	FALSE	FALSE	TRUE	TRUE	TRUE	FALSE	FALSE	FALSE	42.9582	544.881	FALSE	1e-08	1	0.0307434	0.0187401	7	FALSE	0.0187401	5.71652	0.267923	-5.2258	-0.0530145	-0.212487	0.167583	0.227664	0.676882	0.234454	0.235459	34.1115	1.17684	-7.7204
K27_12130	18.0451	-4.99374	0.701217	-7.12153	1.06738e-12	9.55546e-12	chr7	131803650	131805400	1751	*	FALSE	FALSE	FALSE	FALSE	FALSE	FALSE	FALSE	FALSE	FALSE	FALSE	FALSE	FALSE	TRUE	TRUE	FALSE	18.0451	232.817	FALSE	1e-08	29	0.0669636	0.0425831	9	FALSE	0.0425831	3.92998	-0.250112	-3.43994	0.0260125	1.5538	0.285615	0.404352	0.727447	0.395501	0.354511	13.7597	-0.618549	-4.72878
K27_7593	20.3882	-4.97398	0.646231	-7.6969	1.39403e-14	1.58391e-13	chr4	154740200	154742550	2351	*	FALSE	FALSE	FALSE	FALSE	FALSE	FALSE	FALSE	FALSE	FALSE	FALSE	FALSE	FALSE	TRUE	TRUE	TRUE	20.3882	418.603	FALSE	1e-08	2	0.0597859	0.0421467	8	FALSE	0.0421467	4.58525	-0.170994	-3.8251	-4.15876	1.14888	0.249558	0.351096	0.662129	0.782848	0.322116	18.3735	-0.487028	-5.77698
K27_9129	84.7073	-4.94776	0.355424	-13.9207	4.73942e-44	5.14586e-42	chr5	150065500	150069800	4301	*	TRUE	TRUE	FALSE	FALSE	FALSE	FALSE	FALSE	FALSE	FALSE	TRUE	TRUE	FALSE	TRUE	TRUE	TRUE	84.7073	3672.93	FALSE	1e-08	100	0.0178132	0.00982445	10	FALSE	0.00982445	7.0756	-1.52834	-4.64382	-0.963445	0.303945	0.112675	0.183931	0.358181	0.172267	0.153049	62.7964	-8.30931	-12.965
K27_21339	411.694	-4.92213	0.21029	-23.4064	3.67453e-121	4.66481e-118	chr13	120032100	120040800	8701	*	TRUE	TRUE	TRUE	TRUE	TRUE	TRUE	FALSE	FALSE	FALSE	TRUE	TRUE	TRUE	TRUE	TRUE	TRUE	411.694	53798	FALSE	0.00923681	8	0.0072459	0.00809671	5	FALSE	0.00809671	9.11674	0.118557	-4.90483	-0.815	0.0172982	0.0839404	0.117546	0.210929	0.122058	0.117571	108.61	1.0086	-23.2535
K27_11071	83.9132	-4.82805	0.425141	-11.3564	6.8953e-30	3.3868e-28	chr7	37769400	37774300	4901	*	FALSE	FALSE	TRUE	TRUE	TRUE	TRUE	FALSE	FALSE	FALSE	FALSE	FALSE	FALSE	TRUE	TRUE	FALSE	83.9132	3308.02	FALSE	1e-08	34	0.0179391	0.0263635	9	FALSE	0.0263635	6.75257	0.406482	-4.66751	-1.34618	0.160544	0.160143	0.220877	0.427428	0.246037	0.222131	42.1658	1.84031	-10.92
K27_213	57.002	-4.81812	0.538234	-8.95171	3.50022e-19	6.73655e-18	chr1	19103400	19107200	3801	*	FALSE	FALSE	FALSE	FALSE	FALSE	FALSE	FALSE	FALSE	FALSE	TRUE	TRUE	TRUE	FALSE	FALSE	FALSE	57.002	1639.86	FALSE	1e-08	1	0.0242798	0.0128529	9	FALSE	0.0128529	5.55051	0.0838859	-4.38637	1.39402	0.431752	0.160745	0.219783	0.544347	0.201186	0.212276	34.5298	0.381675	-8.05804
K27_8088	37.2245	-4.77741	0.680246	-7.02307	2.1704e-12	1.87094e-11	chr5	39482250	39485400	3151	*	FALSE	FALSE	FALSE	TRUE	TRUE	FALSE	FALSE	FALSE	FALSE	FALSE	FALSE	TRUE	FALSE	FALSE	FALSE	37.2245	473.697	FALSE	0.00494383	41	0.0347844	0.0227988	11	FALSE	0.0227988	5.00031	0.850459	-4.49948	0.830281	0.277936	0.201484	0.261196	0.686094	0.262273	0.270556	24.8174	3.25601	-6.55811
K27_15234	52.696	-4.77581	0.541596	-8.81804	1.16479e-18	2.12528e-17	chr9	91350250	91353500	3251	*	FALSE	FALSE	FALSE	TRUE	TRUE	TRUE	FALSE	FALSE	FALSE	TRUE	TRUE	TRUE	TRUE	TRUE	TRUE	52.696	781.388	FALSE	0.00244754	100	0.0258954	0.0169717	10	FALSE	0.0169717	5.79782	0.171215	-4.62019	0.500517	0.15562	0.161341	0.220555	0.54504	0.216226	0.219814	35.9353	0.77629	-8.47679
K27_22560	125.003	-4.77185	0.425538	-11.2137	3.49409e-29	1.62895e-27	chr14	84439300	84447150	7851	*	FALSE	FALSE	FALSE	FALSE	FALSE	FALSE	FALSE	FALSE	FALSE	TRUE	TRUE	TRUE	FALSE	FALSE	FALSE	125.003	17450.4	FALSE	1e-08	6	0.0135243	0.010557	9	FALSE	0.010557	6.35617	-0.273799	-4.48155	2.17946	0.290295	0.130404	0.18515	0.429256	0.161961	0.175591	48.7421	-1.4788	-10.4403
K27_23791	418.099	-4.77137	0.221688	-21.5229	9.49459e-103	8.24705e-100	chr15	74512250	74522350	10101	*	TRUE	TRUE	TRUE	TRUE	TRUE	TRUE	FALSE	FALSE	FALSE	TRUE	TRUE	TRUE	TRUE	TRUE	TRUE	418.099	52826.9	FALSE	0.0178434	12	0.00720397	0.0128554	11	FALSE	0.0128554	8.79405	0.57075	-4.49513	-0.0462852	0.276242	0.103468	0.143822	0.22298	0.145832	0.144348	84.9931	3.96846	-20.1593
K27_13150	24.7451	-4.74186	1.0566	-4.48783	7.19509e-06	2.29103e-05	chr8	58910750	58913700	2951	*	FALSE	FALSE	FALSE	FALSE	FALSE	FALSE	FALSE	FALSE	FALSE	TRUE	TRUE	TRUE	FALSE	FALSE	FALSE	24.7451	640.085	FALSE	1e-08	1	0.0500532	0.0389411	10	FALSE	0.0389411	4.38929	-0.41285	-5.22163	1.75757	-0.479774	0.25468	0.366885	1.05399	0.319112	0.367736	17.2346	-1.12528	-4.95414
K27_8086	35.854	-4.71329	0.692122	-6.80992	9.76542e-12	7.69461e-11	chr5	39460350	39463700	3351	*	FALSE	FALSE	FALSE	TRUE	TRUE	FALSE	FALSE	FALSE	FALSE	FALSE	FALSE	FALSE	FALSE	FALSE	FALSE	35.854	806.579	FALSE	0.0328044	6	0.0359417	0.0347449	7	FALSE	0.0347449	4.09981	2.18962	-3.59418	1.44223	1.11912	0.265254	0.321382	0.712598	0.331039	0.3346	15.4562	6.81313	-5.04377
K27_7592	31.0937	-4.71236	0.500633	-9.4128	4.83102e-21	1.10658e-19	chr4	154720800	154723600	2801	*	FALSE	FALSE	FALSE	FALSE	FALSE	FALSE	FALSE	FALSE	FALSE	FALSE	FALSE	FALSE	TRUE	TRUE	TRUE	31.0937	738.962	FALSE	1e-08	1	0.040754	0.0246668	11	FALSE	0.0246668	5.4282	-0.639541	-3.92765	-2.74692	0.784706	0.188501	0.277528	0.510166	0.402455	0.247848	28.7967	-2.30442	-7.69876
K27_18954	136.567	-4.6902	0.349497	-13.4199	4.62647e-41	4.3881e-39	chr12	12937300	12943700	6401	*	TRUE	TRUE	TRUE	TRUE	TRUE	TRUE	FALSE	FALSE	FALSE	TRUE	TRUE	TRUE	TRUE	TRUE	TRUE	136.567	6822.66	FALSE	1e-08	10	0.0127608	0.0191484	9	FALSE	0.0191484	7.22632	0.673493	-4.54214	-0.305701	0.148054	0.136313	0.186482	0.351452	0.194129	0.189189	53.0126	3.61157	-12.9239
K27_19241	192.367	-4.68292	0.359045	-13.0427	6.99324e-39	5.88841e-37	chr12	46813600	46823500	9901	*	TRUE	TRUE	FALSE	TRUE	TRUE	TRUE	FALSE	FALSE	FALSE	TRUE	TRUE	TRUE	FALSE	FALSE	FALSE	192.367	23026.9	FALSE	1e-08	13	0.0103671	0.00596646	10	FALSE	0.00596646	7.40568	0.260741	-5.06383	1.41249	-0.380909	0.0938971	0.127696	0.358591	0.120493	0.134011	78.8702	2.0419	-14.1214
K27_25278	82.6767	-4.67467	0.429157	-10.8927	1.24904e-27	5.14052e-26	chr16	97609250	97613450	4201	*	FALSE	FALSE	TRUE	TRUE	TRUE	TRUE	FALSE	FALSE	FALSE	FALSE	FALSE	FALSE	FALSE	FALSE	TRUE	82.6767	4099.53	FALSE	0.0261382	8	0.0181399	0.0214125	5	FALSE	0.0214125	6.39584	1.09371	-4.40617	-0.990681	0.268499	0.155801	0.207335	0.432633	0.236079	0.21343	41.0513	5.27507	-10.1845
K27_14179	117.662	-4.61932	0.428378	-10.7833	4.12952e-27	1.63826e-25	chr9	16497650	16503900	6251	*	TRUE	TRUE	FALSE	TRUE	TRUE	TRUE	FALSE	FALSE	FALSE	TRUE	TRUE	TRUE	TRUE	TRUE	TRUE	117.662	8353.32	FALSE	1e-08	2	0.0140868	0.0117981	7	FALSE	0.0117981	6.66867	0.204577	-4.7935	1.43075	-0.174187	0.126416	0.173163	0.429043	0.16352	0.177177	52.7519	1.18142	-11.1725
K27_4700	208.191	-4.6172	0.272149	-16.9657	1.47308e-64	3.82851e-62	chr3	34657700	34667350	9651	*	FALSE	FALSE	TRUE	TRUE	TRUE	TRUE	FALSE	FALSE	FALSE	TRUE	TRUE	TRUE	TRUE	TRUE	TRUE	208.191	12546.7	FALSE	0.0506698	9	0.00992174	0.0185638	8	FALSE	0.0185638	7.57664	0.349891	-3.89797	0.528344	0.719235	0.130514	0.181022	0.275947	0.180215	0.178847	58.0523	1.93287	-14.1258
K27_9953	43.8611	-4.5731	0.778449	-5.87463	4.23777e-09	2.2619e-08	chr6	61178400	61181950	3551	*	FALSE	FALSE	FALSE	FALSE	FALSE	TRUE	FALSE	FALSE	FALSE	TRUE	TRUE	TRUE	FALSE	FALSE	FALSE	43.8611	1533.6	FALSE	1e-08	13	0.0302034	0.0409471	9	FALSE	0.0409471	4.1625	2.03702	-4.00132	2.47563	0.571786	0.269622	0.332426	0.791072	0.328923	0.354372	15.4383	6.12773	-5.05809
K27_8090	26.6394	-4.54804	0.691631	-6.57581	4.83875e-11	3.45773e-10	chr5	39513800	39515650	1851	*	FALSE	FALSE	FALSE	TRUE	TRUE	FALSE	FALSE	FALSE	FALSE	FALSE	FALSE	FALSE	FALSE	FALSE	FALSE	26.6394	294.099	FALSE	1e-08	1	0.0468145	0.0295467	7	FALSE	0.0295467	4.25188	1.38991	-3.76147	0.713315	0.786573	0.249251	0.310329	0.707219	0.324268	0.320075	17.0586	4.47882	-5.31868
K27_15235	148.707	-4.53115	0.310036	-14.6149	2.25639e-48	3.23812e-46	chr9	91356750	91364500	7751	*	FALSE	FALSE	FALSE	TRUE	TRUE	TRUE	FALSE	FALSE	FALSE	TRUE	TRUE	TRUE	FALSE	FALSE	TRUE	148.707	6757.95	FALSE	1e-08	2	0.0120872	0.00860393	9	FALSE	0.00860393	7.15104	0.326247	-4.28105	0.779913	0.250098	0.107468	0.14613	0.312807	0.142854	0.146194	66.5411	2.23258	-13.6859
K27_26808	76.0741	-4.50641	0.512517	-8.79271	1.45996e-18	2.63183e-17	chr18	21651300	21656300	5001	*	TRUE	TRUE	TRUE	TRUE	TRUE	TRUE	FALSE	FALSE	FALSE	FALSE	FALSE	TRUE	FALSE	FALSE	FALSE	76.0741	2053.42	FALSE	0.00917636	6	0.019323	0.0153169	7	FALSE	0.0153169	6.78289	0.129364	-5.43349	-0.326353	-0.927079	0.133525	0.184792	0.508554	0.190983	0.19926	50.7986	0.700055	-10.6842
K27_8079	40.8742	-4.50444	0.519152	-8.67653	4.08011e-18	6.99959e-17	chr5	39323500	39326000	2501	*	FALSE	FALSE	FALSE	TRUE	TRUE	FALSE	FALSE	FALSE	FALSE	FALSE	FALSE	FALSE	FALSE	FALSE	FALSE	40.8742	620.974	FALSE	1e-08	18	0.032081	0.0194181	10	FALSE	0.0194181	4.608	1.39968	-3.26461	1.2213	1.23983	0.214461	0.264667	0.539192	0.26804	0.266039	21.4864	5.28845	-6.05463
K27_1991	60.6381	-4.50431	0.675329	-6.66981	2.56142e-11	1.90674e-10	chr1	174499200	174504200	5001	*	FALSE	FALSE	FALSE	TRUE	TRUE	TRUE	FALSE	FALSE	FALSE	FALSE	FALSE	FALSE	FALSE	FALSE	FALSE	60.6381	2784.99	FALSE	1e-08	4	0.0230942	0.0664919	11	FALSE	0.0664919	5.91165	1.27197	-5.14845	-0.0737014	-0.644132	0.243528	0.332039	0.672556	0.343183	0.349785	24.275	3.83078	-7.65505
K27_2140	348.529	-4.47103	0.231468	-19.316	3.94124e-83	2.03263e-80	chr1	190166400	190176750	10351	*	TRUE	TRUE	TRUE	TRUE	TRUE	TRUE	FALSE	FALSE	FALSE	TRUE	TRUE	TRUE	TRUE	TRUE	TRUE	348.529	46528.7	FALSE	0.0382889	10	0.00774203	0.0198719	12	FALSE	0.0198719	8.65232	0.482061	-4.06242	-0.883676	0.408608	0.125531	0.175474	0.233085	0.181057	0.175399	68.9257	2.74719	-17.4289
K27_6780	21.1777	-4.46742	1.24145	-3.59856	0.00031998	0.000759607	chr4	76806350	76807700	1351	*	FALSE	FALSE	FALSE	FALSE	FALSE	FALSE	FALSE	FALSE	FALSE	TRUE	TRUE	TRUE	FALSE	FALSE	FALSE	21.1777	658.46	FALSE	1e-08	11	0.0577252	0.0425113	7	FALSE	0.0425113	4.06748	-0.387634	-5.75153	2.02686	-1.28411	0.277122	0.398335	1.22224	0.341488	0.448236	14.6776	-0.973136	-4.70574
K27_8084	39.755	-4.44933	0.583232	-7.62876	2.37021e-14	2.61651e-13	chr5	39426350	39429600	3251	*	FALSE	FALSE	FALSE	TRUE	TRUE	FALSE	FALSE	FALSE	FALSE	FALSE	FALSE	FALSE	FALSE	FALSE	FALSE	39.755	535.931	FALSE	1e-08	1	0.0328573	0.020438	9	FALSE	0.020438	5.13159	0.985391	-4.14845	0.509703	0.300885	0.191841	0.246609	0.589659	0.255114	0.257036	26.7492	3.99577	-7.03534
K27_20456	140.233	-4.42551	0.271573	-16.2958	1.05634e-59	2.17916e-57	chr13	36731150	36737100	5951	*	TRUE	TRUE	TRUE	TRUE	TRUE	TRUE	FALSE	FALSE	FALSE	FALSE	FALSE	FALSE	TRUE	TRUE	TRUE	140.233	6572.2	FALSE	1e-08	100	0.0125451	0.006984	8	FALSE	0.006984	7.20791	0.619558	-3.93849	-0.479014	0.487022	0.101044	0.134409	0.275631	0.147259	0.134905	71.3346	4.6095	-14.289
K27_21338	297.929	-4.40618	0.221088	-19.9295	2.25854e-88	1.33121e-85	chr13	120022600	120031200	8601	*	TRUE	TRUE	TRUE	TRUE	TRUE	TRUE	FALSE	FALSE	FALSE	TRUE	TRUE	TRUE	TRUE	TRUE	TRUE	297.929	26927.4	FALSE	0.0157098	8	0.00829122	0.0111437	6	FALSE	0.0111437	8.51332	0.334871	-4.29501	-0.561754	0.111169	0.0995081	0.138358	0.222261	0.143117	0.138867	85.554	2.42032	-19.3242
K27_25061	18.375	-4.4039	1.0586	-4.16012	3.18074e-05	9.03558e-05	chr16	64040100	64042100	2001	*	FALSE	FALSE	FALSE	FALSE	FALSE	FALSE	FALSE	FALSE	FALSE	TRUE	TRUE	FALSE	FALSE	FALSE	FALSE	18.375	263.493	FALSE	1e-08	1	0.0658421	0.0339886	8	FALSE	0.0339886	2.69547	2.24656	-3.5274	2.69966	0.876502	0.382117	0.437807	1.09008	0.431662	0.473681	7.05405	5.1314	-3.2359
K27_15237	345.182	-4.29	0.235976	-18.1798	7.45654e-74	2.6752e-71	chr9	91376000	91392500	16501	*	TRUE	TRUE	TRUE	TRUE	TRUE	TRUE	FALSE	FALSE	FALSE	TRUE	TRUE	TRUE	TRUE	TRUE	TRUE	345.182	38416.7	FALSE	0.0205927	10	0.00777338	0.0143558	10	FALSE	0.0143558	8.52531	0.162551	-4.39657	0.660884	-0.106566	0.110056	0.154149	0.236503	0.152594	0.154842	77.4632	1.05451	-18.5899
K27_17049	130.283	-4.28644	0.318473	-13.4594	2.7125e-41	2.61024e-39	chr10	105570150	105575900	5751	*	TRUE	TRUE	TRUE	TRUE	TRUE	FALSE	FALSE	FALSE	FALSE	TRUE	TRUE	TRUE	TRUE	TRUE	TRUE	130.283	6102.84	FALSE	1e-08	4	0.0131589	0.00676482	10	FALSE	0.00676482	7.22638	-0.308363	-4.47422	0.693808	-0.187779	0.0999474	0.142378	0.319008	0.132633	0.140136	72.3019	-2.16581	-14.0254
K27_9957	141.206	-4.27645	0.341721	-12.5145	6.22259e-36	4.50414e-34	chr6	64727400	64735900	8501	*	FALSE	FALSE	FALSE	FALSE	FALSE	TRUE	FALSE	FALSE	FALSE	TRUE	TRUE	TRUE	FALSE	FALSE	FALSE	141.206	8947.28	FALSE	1e-08	6	0.0124897	0.0121612	5	FALSE	0.0121612	6.85588	0.633842	-4.2192	1.27989	0.0572582	0.123629	0.165973	0.343824	0.161957	0.170666	55.4553	3.81895	-12.2714
K27_19458	50.6763	-4.21366	0.3878	-10.8655	1.68209e-27	6.84596e-26	chr12	72933900	72938300	4401	*	FALSE	FALSE	FALSE	FALSE	FALSE	FALSE	FALSE	FALSE	FALSE	TRUE	TRUE	FALSE	TRUE	TRUE	TRUE	50.6763	2087.72	FALSE	1e-08	2	0.0267478	0.0147359	9	FALSE	0.0147359	4.87478	-1.07964	-2.61431	1.98381	1.59935	0.193015	0.308634	0.412422	0.231409	0.234107	25.256	-3.49813	-6.33892
K27_4059	63.2759	-4.19187	0.511879	-8.18919	2.6298e-16	3.6502e-15	chr2	155018300	155023100	4801	*	FALSE	FALSE	FALSE	FALSE	FALSE	FALSE	FALSE	FALSE	FALSE	TRUE	TRUE	TRUE	FALSE	FALSE	FALSE	63.2759	4924.06	FALSE	1e-08	1	0.0223194	0.0120312	7	FALSE	0.0120312	5.41534	-0.527603	-4.07347	2.19256	0.118405	0.164107	0.240452	0.516276	0.197212	0.222128	32.9989	-2.19421	-7.8901
K27_25150	97.5781	-4.18152	0.362669	-11.5298	9.33081e-31	4.8273e-29	chr16	74408350	74415100	6751	*	FALSE	FALSE	FALSE	TRUE	TRUE	TRUE	FALSE	FALSE	FALSE	TRUE	TRUE	FALSE	FALSE	FALSE	FALSE	97.5781	4436.33	FALSE	1e-08	7	0.0160582	0.0108317	11	FALSE	0.0108317	5.86535	1.72676	-3.44643	1.20892	0.735091	0.145324	0.179429	0.372047	0.184013	0.18801	40.3605	9.62364	-9.26341
K27_24161	175.37	-4.17903	0.248646	-16.8072	2.16315e-63	5.40902e-61	chr15	93591950	93598800	6851	*	TRUE	TRUE	TRUE	TRUE	TRUE	TRUE	FALSE	FALSE	FALSE	TRUE	TRUE	TRUE	TRUE	TRUE	TRUE	175.37	7303.13	FALSE	1e-08	1	0.0109349	0.00564245	8	FALSE	0.00564245	7.71652	0.073779	-4.18753	0.104761	-0.00849495	0.0876657	0.121144	0.24996	0.121298	0.121308	88.0221	0.609017	-16.7528
K27_19927	17.6559	-4.13778	0.713612	-5.79836	6.69647e-09	3.46895e-08	chr12	105329400	105331150	1751	*	FALSE	FALSE	FALSE	FALSE	FALSE	FALSE	FALSE	FALSE	FALSE	TRUE	TRUE	FALSE	FALSE	FALSE	FALSE	17.6559	121.106	FALSE	1e-08	10	0.0683404	0.0466072	8	FALSE	0.0466072	3.89339	0.15973	-3.40345	1.01716	0.734326	0.292754	0.398388	0.732297	0.376109	0.379989	13.2992	0.400941	-4.64764
K27_8929	720.081	-4.09276	0.145472	-28.1344	3.71774e-174	3.06778e-170	chr5	119829100	119845750	16651	*	TRUE	TRUE	TRUE	TRUE	TRUE	TRUE	FALSE	FALSE	FALSE	TRUE	TRUE	TRUE	TRUE	TRUE	TRUE	720.081	154371	FALSE	0.00704455	9	0.00607353	0.00660031	9	FALSE	0.00660031	9.82049	0.340624	-4.10069	-0.598029	-0.0079258	0.073867	0.103177	0.145995	0.10591	0.103731	132.948	3.30136	-28.0878
K27_4698	87.2029	-4.08652	0.329677	-12.3955	2.76343e-35	1.94069e-33	chr3	34640900	34645750	4851	*	FALSE	FALSE	TRUE	TRUE	TRUE	TRUE	FALSE	FALSE	FALSE	FALSE	FALSE	TRUE	TRUE	TRUE	TRUE	87.2029	2270.13	FALSE	1e-08	35	0.0174324	0.0188461	5	FALSE	0.0188461	6.20787	0.663877	-3.28027	0.533314	0.806253	0.154286	0.206765	0.338196	0.208491	0.204742	40.236	3.21079	-9.69932
K27_1558	127.32	-4.08213	0.41675	-9.79515	1.18124e-22	3.16986e-21	chr1	146493850	146501750	7901	*	FALSE	FALSE	FALSE	TRUE	TRUE	FALSE	FALSE	FALSE	FALSE	TRUE	TRUE	TRUE	FALSE	FALSE	FALSE	127.32	20707	FALSE	0.00770757	4	0.0133602	0.0112638	10	FALSE	0.0112638	5.61925	1.34137	-3.63549	3.00057	0.446646	0.154755	0.192982	0.424371	0.183189	0.203687	36.3106	6.95071	-8.56676
K27_4586	75.0704	-4.03722	0.408291	-9.88809	4.68873e-23	1.29615e-21	chr3	26330850	26335400	4551	*	FALSE	FALSE	TRUE	TRUE	TRUE	TRUE	FALSE	FALSE	FALSE	FALSE	FALSE	TRUE	FALSE	FALSE	FALSE	75.0704	1727.9	FALSE	1e-08	32	0.0195211	0.0129584	8	FALSE	0.0129584	6.35617	0.286903	-4.28107	0.547167	-0.243849	0.136643	0.185686	0.408614	0.183158	0.192557	46.5166	1.5451	-10.477
K27_2129	30.9375	-4.0326	0.533977	-7.552	4.28624e-14	4.57633e-13	chr1	189340400	189342200	1801	*	FALSE	FALSE	FALSE	TRUE	TRUE	TRUE	FALSE	FALSE	FALSE	FALSE	FALSE	FALSE	FALSE	FALSE	FALSE	30.9375	440.149	FALSE	1e-08	100	0.040937	0.0290765	10	FALSE	0.0290765	4.06738	1.84962	-2.70946	0.979583	1.32314	0.259766	0.314626	0.562945	0.330056	0.321219	15.6579	5.8788	-4.81301
K27_4699	156.875	-4.02545	0.246452	-16.3336	5.69265e-60	1.18174e-57	chr3	34650750	34657250	6501	*	TRUE	TRUE	FALSE	TRUE	TRUE	TRUE	FALSE	FALSE	FALSE	TRUE	TRUE	TRUE	TRUE	TRUE	TRUE	156.875	6700.1	FALSE	1e-08	7	0.0116925	0.0110179	5	FALSE	0.0110179	7.15489	0.374247	-3.36217	0.599558	0.663282	0.114932	0.156753	0.251828	0.155302	0.154078	62.2535	2.3875	-13.3511
K27_20108	65.6256	-4.02473	0.459998	-8.74945	2.14393e-18	3.79435e-17	chr12	118847550	118851350	3801	*	FALSE	FALSE	FALSE	TRUE	TRUE	TRUE	FALSE	FALSE	FALSE	TRUE	TRUE	TRUE	FALSE	FALSE	FALSE	65.6256	2332.79	FALSE	1e-08	34	0.0216817	0.0285797	9	FALSE	0.0285797	5.08368	1.93771	-3.21357	1.57233	0.811154	0.207883	0.261492	0.473325	0.264647	0.272016	24.4545	7.4102	-6.78936
K27_18418	46.5047	-4.0247	0.559333	-7.19554	6.22154e-13	5.73615e-12	chr11	93097000	93100500	3501	*	FALSE	FALSE	FALSE	TRUE	TRUE	TRUE	FALSE	FALSE	FALSE	FALSE	FALSE	FALSE	FALSE	FALSE	FALSE	46.5047	983.103	FALSE	1e-08	2	0.0287427	0.0246832	7	FALSE	0.0246832	5.26618	1.21901	-4.09582	0.771234	-0.0711151	0.19425	0.250069	0.561853	0.256095	0.269521	27.1103	4.87467	-7.28984
K27_22720	149.078	-4.02003	0.369941	-10.8667	1.66137e-27	6.76998e-26	chr14	111669750	111681200	11451	*	FALSE	FALSE	FALSE	FALSE	FALSE	FALSE	FALSE	FALSE	FALSE	TRUE	TRUE	TRUE	FALSE	FALSE	FALSE	149.078	30562	FALSE	1e-08	7	0.0120683	0.00959383	10	FALSE	0.00959383	6.58529	-0.277913	-4.24195	2.32241	-0.221922	0.122129	0.173476	0.370409	0.151794	0.171709	53.9209	-1.60202	-11.4521
K27_26136	155.391	-4.01544	0.244132	-16.4478	8.6939e-61	1.88789e-58	chr17	51826950	51835450	8501	*	FALSE	FALSE	FALSE	TRUE	TRUE	TRUE	FALSE	FALSE	FALSE	FALSE	FALSE	TRUE	TRUE	TRUE	TRUE	155.391	6304.89	FALSE	1e-08	8	0.0117611	0.00805776	9	FALSE	0.00805776	7.30496	0.495879	-3.60601	0.101301	0.409434	0.102984	0.138814	0.24802	0.142646	0.138917	70.9328	3.57224	-14.5392
K27_8092	80.4273	-4.00924	0.343007	-11.6885	1.45949e-31	8.08281e-30	chr5	39568400	39573900	5501	*	FALSE	FALSE	FALSE	TRUE	TRUE	FALSE	FALSE	FALSE	FALSE	FALSE	FALSE	TRUE	FALSE	FALSE	FALSE	80.4273	2617.91	FALSE	1e-08	16	0.0185212	0.0149867	5	FALSE	0.0149867	5.4535	1.67197	-2.75493	1.32806	1.25431	0.168809	0.20932	0.35989	0.212834	0.212429	32.3057	7.98762	-7.65492
K27_181	100.473	-4.00543	0.336386	-11.9072	1.08529e-32	6.51309e-31	chr1	14752850	14759550	6701	*	FALSE	FALSE	FALSE	TRUE	TRUE	TRUE	FALSE	FALSE	FALSE	FALSE	FALSE	FALSE	FALSE	FALSE	FALSE	100.473	6570.27	FALSE	0.00463666	20	0.0157254	0.0119965	10	FALSE	0.0119965	6.42814	1.48321	-3.72544	-0.445345	0.279983	0.132412	0.169483	0.340786	0.192293	0.179128	48.5465	8.75137	-10.9319
K27_10074	40.1321	-3.995	0.59921	-6.66712	2.60878e-11	1.93893e-10	chr6	77242200	77245750	3551	*	FALSE	FALSE	FALSE	FALSE	FALSE	FALSE	FALSE	FALSE	FALSE	TRUE	TRUE	TRUE	FALSE	FALSE	FALSE	40.1321	2316.9	FALSE	1e-08	5	0.0325909	0.0282515	9	FALSE	0.0282515	4.06741	0.132494	-3.09433	2.96112	0.900673	0.25866	0.350722	0.620922	0.303168	0.327596	15.7249	0.377775	-4.98345
K27_12134	22.2164	-3.99419	0.553843	-7.21177	5.52277e-13	5.12771e-12	chr7	131865300	131867950	2651	*	FALSE	FALSE	FALSE	FALSE	FALSE	FALSE	FALSE	FALSE	FALSE	FALSE	FALSE	FALSE	TRUE	TRUE	FALSE	22.2164	245.822	FALSE	0.0842352	8	0.0552372	0.0644271	8	FALSE	0.0644271	4.09979	0.130949	-2.5606	0.573238	1.43359	0.301585	0.414608	0.582178	0.404068	0.386935	13.5941	0.315839	-4.39831
K27_18961	37.687	-3.98658	0.651796	-6.1163	9.5771e-10	5.65899e-09	chr12	14148700	14151650	2951	*	FALSE	FALSE	FALSE	TRUE	TRUE	TRUE	FALSE	FALSE	FALSE	FALSE	FALSE	FALSE	FALSE	FALSE	FALSE	37.687	791.415	FALSE	1e-08	35	0.0344129	0.0737798	10	FALSE	0.0737798	5.06727	1.16851	-4.09933	0.463017	-0.112753	0.273573	0.36779	0.653821	0.375895	0.383458	18.5225	3.17711	-6.26981
K27_5818	184.308	-3.98097	0.236119	-16.86	8.85322e-64	2.23067e-61	chr3	129206550	129216450	9901	*	TRUE	TRUE	TRUE	TRUE	TRUE	TRUE	FALSE	FALSE	FALSE	FALSE	FALSE	TRUE	TRUE	TRUE	TRUE	184.308	9294.16	FALSE	1e-08	100	0.0106232	0.00619191	11	FALSE	0.00619191	7.78793	0.405839	-4.05023	-0.288158	-0.0692583	0.0887942	0.120504	0.237167	0.126766	0.123584	87.7077	3.36785	-17.0776
K27_18043	90.1173	-3.96883	0.281929	-14.0774	5.22833e-45	6.09794e-43	chr11	64435550	64440950	5401	*	FALSE	FALSE	FALSE	TRUE	TRUE	TRUE	FALSE	FALSE	FALSE	FALSE	FALSE	FALSE	TRUE	TRUE	FALSE	90.1173	4081.05	FALSE	1e-08	2	0.0170144	0.00848758	9	FALSE	0.00848758	5.79781	1.66542	-2.5813	0.185028	1.38754	0.141932	0.17293	0.298771	0.192729	0.174669	40.8492	9.63062	-8.63971
K27_15510	79.8985	-3.96106	0.384702	-10.2964	7.31227e-25	2.37322e-23	chr9	117870550	117875700	5151	*	FALSE	FALSE	FALSE	TRUE	TRUE	TRUE	FALSE	FALSE	FALSE	FALSE	FALSE	TRUE	FALSE	FALSE	TRUE	79.8985	2543.07	FALSE	1e-08	1	0.0186139	0.0173964	7	FALSE	0.0173964	6.14709	1.12048	-3.8007	0.331653	0.160361	0.152513	0.199515	0.388537	0.207915	0.208698	40.3054	5.616	-9.78207
K27_8087	26.7909	-3.93963	0.648013	-6.07955	1.20518e-09	6.9997e-09	chr5	39475250	39478600	3351	*	FALSE	FALSE	FALSE	TRUE	TRUE	FALSE	FALSE	FALSE	FALSE	FALSE	FALSE	FALSE	FALSE	FALSE	FALSE	26.7909	291.583	FALSE	1e-08	1	0.0465753	0.0345505	9	FALSE	0.0345505	4.41533	1.22786	-3.65618	0.741839	0.283446	0.247262	0.314345	0.65727	0.323792	0.331955	17.8569	3.90609	-5.56268
K27_14658	116.531	-3.91646	0.325161	-12.0447	2.06847e-33	1.27854e-31	chr9	48833250	48839300	6051	*	FALSE	FALSE	TRUE	TRUE	TRUE	TRUE	FALSE	FALSE	FALSE	FALSE	FALSE	FALSE	TRUE	TRUE	TRUE	116.531	8552.86	FALSE	0.0388332	12	0.0141797	0.0257925	11	FALSE	0.0257925	7.51482	0.272693	-4.33205	-2.6058	-0.41559	0.149101	0.208034	0.324522	0.252061	0.211841	50.401	1.31081	-13.349
K27_9130	85.016	-3.90384	0.291696	-13.3832	7.57655e-41	7.16559e-39	chr5	150075100	150079400	4301	*	TRUE	TRUE	TRUE	FALSE	FALSE	FALSE	FALSE	FALSE	FALSE	FALSE	FALSE	FALSE	TRUE	TRUE	TRUE	85.016	4421.94	FALSE	0.0334086	5	0.0177649	0.0218208	9	FALSE	0.0218208	7.15879	-2.28729	-3.62241	-1.13159	0.281424	0.143837	0.242526	0.294763	0.215935	0.198946	49.77	-9.43112	-12.2892
K27_8081	30.1316	-3.8538	0.571344	-6.74515	1.52866e-11	1.17313e-10	chr5	39357250	39359800	2551	*	FALSE	FALSE	FALSE	TRUE	TRUE	FALSE	FALSE	FALSE	FALSE	FALSE	FALSE	FALSE	FALSE	FALSE	FALSE	30.1316	383.27	FALSE	1e-08	1	0.0419113	0.0327188	9	FALSE	0.0327188	4.51491	1.33277	-3.34424	0.689129	0.509562	0.23956	0.303314	0.584044	0.314943	0.316393	18.8466	4.39401	-5.72601
K27_8928	661.35	-3.84742	0.162671	-23.6515	1.13842e-123	1.56566e-120	chr5	119793100	119809900	16801	*	TRUE	TRUE	TRUE	TRUE	TRUE	TRUE	FALSE	FALSE	FALSE	TRUE	TRUE	TRUE	TRUE	TRUE	TRUE	661.35	126434	FALSE	0.0148114	9	0.00621252	0.0108621	11	FALSE	0.0108621	9.74431	0.240111	-3.92259	-0.607411	-0.075169	0.0919821	0.129182	0.163053	0.131343	0.129603	105.937	1.8587	-24.0571
K27_7073	70.0527	-3.79708	0.414634	-9.15769	5.30205e-20	1.09997e-18	chr4	99650500	99654250	3751	*	FALSE	FALSE	FALSE	TRUE	TRUE	TRUE	FALSE	FALSE	FALSE	TRUE	TRUE	TRUE	FALSE	FALSE	TRUE	70.0527	2435.75	FALSE	0.061368	10	0.0205964	0.0381143	9	FALSE	0.0381143	5.17776	1.71979	-2.75538	1.6596	1.0417	0.219895	0.283945	0.43022	0.284552	0.289033	23.5465	6.05678	-6.40459
K27_14028	114.249	-3.76972	0.326436	-11.5481	7.54563e-31	3.93457e-29	chr8	125908250	125914200	5951	*	FALSE	FALSE	TRUE	TRUE	TRUE	TRUE	FALSE	FALSE	FALSE	TRUE	TRUE	TRUE	TRUE	TRUE	TRUE	114.249	4173.74	FALSE	0.0680194	6	0.0143729	0.0401725	9	FALSE	0.0401725	6.78277	0.448257	-3.1166	0.173922	0.65312	0.18728	0.259969	0.331664	0.261971	0.258278	36.2172	1.72427	-9.39687
K27_7595	163.663	-3.75734	0.410475	-9.15364	5.50446e-20	1.13981e-18	chr4	154781650	154793700	12051	*	FALSE	FALSE	TRUE	TRUE	TRUE	TRUE	FALSE	FALSE	FALSE	FALSE	FALSE	FALSE	TRUE	TRUE	TRUE	163.663	17888.8	FALSE	0.103428	7	0.0113946	0.103428	8	TRUE	0.0482353	7.54746	0.120563	-2.82249	-2.13121	0.934853	0.275674	0.388854	0.413409	0.405318	0.386749	27.3782	0.310048	-6.82734
K27_7590	53.6693	-3.72123	0.385534	-9.65214	4.81386e-22	1.20281e-20	chr4	154486950	154491250	4301	*	FALSE	FALSE	FALSE	TRUE	TRUE	FALSE	FALSE	FALSE	FALSE	FALSE	FALSE	FALSE	FALSE	FALSE	TRUE	53.6693	1803.07	FALSE	0.109586	8	0.0255076	0.0506816	6	FALSE	0.0506816	5.42809	1.04748	-2.38572	-1.20119	1.33552	0.231479	0.310728	0.401325	0.35542	0.3078	23.4496	3.37106	-5.94461
K27_21073	19.4482	-3.70609	0.513427	-7.21834	5.26263e-13	4.90411e-12	chr13	88020700	88022450	1751	*	FALSE	FALSE	FALSE	FALSE	FALSE	FALSE	FALSE	FALSE	FALSE	FALSE	FALSE	FALSE	TRUE	TRUE	FALSE	19.4482	256.725	FALSE	1e-08	1	0.0624578	0.0524608	9	FALSE	0.0524608	4.51493	-1.9239	-2.76808	-0.0892947	0.938011	0.266618	0.46697	0.532376	0.374484	0.349792	16.934	-4.11997	-5.19949
K27_23792	333.451	-3.6942	0.196905	-18.7613	1.56433e-78	6.70567e-76	chr15	74558800	74568850	10051	*	TRUE	TRUE	TRUE	TRUE	TRUE	TRUE	FALSE	FALSE	FALSE	TRUE	TRUE	TRUE	TRUE	TRUE	TRUE	333.451	29620.2	FALSE	0.0178711	10	0.00788824	0.0132692	10	FALSE	0.0132692	8.47987	0.496939	-3.49173	0.0249252	0.202475	0.106899	0.148385	0.198512	0.150256	0.149061	79.3258	3.34899	-17.5895
K27_21615	111.644	-3.68036	0.312878	-11.7629	6.06108e-32	3.44928e-30	chr14	29717550	29725500	7951	*	FALSE	FALSE	TRUE	TRUE	TRUE	TRUE	FALSE	FALSE	FALSE	FALSE	FALSE	FALSE	FALSE	FALSE	FALSE	111.644	6487.17	FALSE	0.0385269	10	0.0146031	0.025017	9	FALSE	0.025017	6.67397	1.2285	-3.32613	-0.433178	0.354225	0.158504	0.213055	0.317283	0.227595	0.217879	42.106	5.76613	-10.4832
K27_7934	767.992	-3.67702	0.139674	-26.3257	9.74493e-153	3.21651e-149	chr5	33427350	33439100	11751	*	TRUE	TRUE	TRUE	TRUE	TRUE	TRUE	FALSE	FALSE	FALSE	TRUE	TRUE	TRUE	TRUE	TRUE	TRUE	767.992	145837	FALSE	0.00806232	9	0.00597589	0.00708125	9	FALSE	0.00708125	9.68544	0.253455	-3.62173	0.432703	0.0552892	0.0766556	0.107238	0.140395	0.106886	0.107473	126.35	2.36349	-25.7968
K27_4287	147.503	-3.66504	0.577249	-6.34915	2.16505e-10	1.40756e-09	chr2	172544500	172553950	9451	*	FALSE	FALSE	TRUE	TRUE	TRUE	TRUE	FALSE	FALSE	FALSE	FALSE	FALSE	TRUE	FALSE	FALSE	FALSE	147.503	22379.9	FALSE	0.186536	9	0.012149	0.186536	10	TRUE	0.0899931	7.28729	1.32834	-4.13903	-1.20623	-0.473988	0.366733	0.515466	0.576628	0.523781	0.519329	19.8708	2.57697	-7.17798
K27_18046	32.8775	-3.64819	0.426539	-8.55299	1.19939e-17	1.95498e-16	chr11	64531700	64534750	3051	*	FALSE	FALSE	FALSE	TRUE	TRUE	FALSE	FALSE	FALSE	FALSE	FALSE	FALSE	FALSE	FALSE	FALSE	FALSE	32.8775	741.626	FALSE	1e-08	100	0.0387875	0.0230184	10	FALSE	0.0230184	4.36286	1.82536	-2.26904	-0.730261	1.37915	0.233484	0.282616	0.456408	0.35647	0.287501	18.6859	6.45881	-4.97151
K27_7596	36.4875	-3.64491	0.359005	-10.1528	3.21956e-24	9.87619e-23	chr4	154819400	154822250	2851	*	FALSE	FALSE	FALSE	FALSE	FALSE	FALSE	FALSE	FALSE	FALSE	FALSE	FALSE	FALSE	TRUE	TRUE	TRUE	36.4875	878.835	FALSE	1e-08	100	0.035396	0.0253454	11	FALSE	0.0253454	5.26615	0.0679602	-2.48878	-1.88594	1.15614	0.19543	0.269438	0.376693	0.35096	0.25174	26.9465	0.252229	-6.60691
K27_18044	28.4119	-3.64082	0.52305	-6.96074	3.3848e-12	2.84932e-11	chr11	64520250	64523150	2901	*	FALSE	FALSE	FALSE	TRUE	TRUE	TRUE	FALSE	FALSE	FALSE	FALSE	FALSE	FALSE	FALSE	FALSE	FALSE	28.4119	673.678	FALSE	1e-08	31	0.0441752	0.0343966	11	FALSE	0.0343966	4.00027	2.18058	-2.49636	-0.165341	1.14446	0.270965	0.326778	0.552018	0.382779	0.340148	14.7631	6.67299	-4.52224
K27_18041	27.4184	-3.59617	0.47493	-7.57202	3.67479e-14	3.9548e-13	chr11	64419400	64422400	3001	*	FALSE	FALSE	FALSE	TRUE	TRUE	FALSE	FALSE	FALSE	FALSE	FALSE	FALSE	FALSE	FALSE	FALSE	FALSE	27.4184	324.373	FALSE	1e-08	17	0.0456126	0.0261047	8	FALSE	0.0261047	4.51488	1.17294	-2.75345	-0.344901	0.842726	0.229784	0.290068	0.494327	0.33157	0.294619	19.6483	4.04368	-5.57009
K27_4477	37.225	-3.58675	0.603256	-5.94565	2.75361e-09	1.51279e-08	chr3	13471750	13475250	3501	*	FALSE	FALSE	FALSE	TRUE	TRUE	FALSE	FALSE	FALSE	FALSE	FALSE	FALSE	TRUE	FALSE	FALSE	FALSE	37.225	1072.31	FALSE	1e-08	18	0.034784	0.0288746	8	FALSE	0.0288746	3.69545	2.39479	-2.70979	2.59803	0.87696	0.285045	0.333703	0.630677	0.332072	0.358698	12.9644	7.17642	-4.29663
K27_18683	135.147	-3.57081	0.313685	-11.3834	5.0575e-30	2.49526e-28	chr11	108918600	108924500	5901	*	FALSE	FALSE	TRUE	TRUE	TRUE	TRUE	FALSE	FALSE	FALSE	TRUE	TRUE	TRUE	TRUE	TRUE	TRUE	135.147	7244.89	FALSE	0.0334602	9	0.0128475	0.021952	9	FALSE	0.021952	6.81247	0.936745	-3.56288	0.999361	0.00793096	0.149285	0.201858	0.315737	0.201638	0.208039	45.6339	4.64061	-11.2843
K27_26107	291.037	-3.56937	0.192983	-18.4957	2.23418e-76	8.88478e-74	chr17	48093400	48100850	7451	*	TRUE	TRUE	TRUE	TRUE	TRUE	TRUE	FALSE	FALSE	FALSE	TRUE	TRUE	TRUE	TRUE	TRUE	TRUE	291.037	21097.8	FALSE	0.0132793	9	0.0083808	0.0109823	10	FALSE	0.0109823	8.29796	0.437388	-3.41595	0.0902908	0.153421	0.100694	0.139246	0.194683	0.140943	0.140071	82.4076	3.14112	-17.5462
K27_8102	56.4482	-3.56267	0.444001	-8.02401	1.02346e-15	1.32997e-14	chr5	40030900	40035150	4251	*	FALSE	FALSE	FALSE	TRUE	TRUE	FALSE	FALSE	FALSE	FALSE	TRUE	TRUE	FALSE	FALSE	FALSE	FALSE	56.4482	1481.53	FALSE	1e-08	3	0.0244738	0.015457	9	FALSE	0.015457	5.38933	1.03756	-3.51936	1.37096	0.0433086	0.17218	0.219757	0.448303	0.216493	0.235485	31.3006	4.72139	-7.85041
K27_20454	51.9903	-3.54679	0.46751	-7.58656	3.28512e-14	3.56215e-13	chr13	35967550	35970700	3151	*	FALSE	FALSE	FALSE	TRUE	TRUE	TRUE	FALSE	FALSE	FALSE	FALSE	FALSE	FALSE	FALSE	FALSE	TRUE	51.9903	1381.68	FALSE	0.0832657	9	0.0261857	0.0480874	9	FALSE	0.0480874	5.00018	1.72693	-2.90901	1.0786	0.637778	0.241129	0.313165	0.479858	0.319286	0.323401	20.7365	5.51445	-6.06224
K27_1286	24.4119	-3.54056	0.77798	-4.55096	5.34007e-06	1.73809e-05	chr1	107309700	107311950	2251	*	FALSE	FALSE	FALSE	TRUE	TRUE	FALSE	FALSE	FALSE	FALSE	FALSE	FALSE	FALSE	FALSE	FALSE	FALSE	24.4119	338.473	FALSE	1e-08	2	0.0506749	0.026507	9	FALSE	0.026507	4.46598	1.27748	-4.29011	0.559461	-0.749554	0.232972	0.292242	0.769142	0.307028	0.349608	19.1696	4.37132	-5.57779
K27_20455	101.002	-3.54045	0.261131	-13.5581	7.09099e-42	6.98664e-40	chr13	36723350	36730100	6751	*	FALSE	FALSE	FALSE	TRUE	TRUE	TRUE	FALSE	FALSE	FALSE	FALSE	FALSE	FALSE	TRUE	TRUE	TRUE	101.002	3806.6	FALSE	0.0165663	4	0.0156667	0.0159631	6	FALSE	0.0159631	6.51486	0.850276	-2.70045	-0.430032	0.84	0.140526	0.187098	0.269967	0.20296	0.186554	46.3604	4.54456	-10.0029
K27_8080	49.7781	-3.53087	0.380373	-9.28265	1.65312e-20	3.59687e-19	chr5	39340900	39344250	3351	*	FALSE	FALSE	FALSE	TRUE	TRUE	FALSE	FALSE	FALSE	FALSE	FALSE	FALSE	FALSE	TRUE	TRUE	FALSE	49.7781	779.333	FALSE	0.01471	5	0.0271491	0.0224466	6	FALSE	0.0224466	5.11577	1.05301	-2.6084	1.05585	0.922469	0.196076	0.252046	0.397043	0.252573	0.252848	26.0907	4.17784	-6.56956
K27_17665	68.8283	-3.52424	0.380649	-9.2585	2.07318e-20	4.46211e-19	chr11	37233450	37238150	4701	*	FALSE	FALSE	FALSE	FALSE	FALSE	FALSE	FALSE	FALSE	FALSE	TRUE	TRUE	TRUE	FALSE	FALSE	FALSE	68.8283	2112.2	FALSE	1e-08	3	0.0208826	0.0127048	9	FALSE	0.0127048	6.15486	-0.0943475	-3.8158	0.998695	-0.291564	0.141227	0.19721	0.38057	0.183601	0.199875	43.5813	-0.478411	-10.0265
K27_10088	108.824	-3.52245	0.290247	-12.136	6.80346e-34	4.36042e-32	chr6	83068250	83073400	5151	*	FALSE	FALSE	TRUE	TRUE	TRUE	FALSE	FALSE	FALSE	FALSE	TRUE	TRUE	TRUE	TRUE	TRUE	TRUE	108.824	4315.16	FALSE	0.0418837	11	0.0148646	0.027041	10	FALSE	0.027041	6.61911	-0.174747	-2.81705	0.911346	0.705401	0.163795	0.231289	0.297064	0.222279	0.222832	40.4109	-0.755534	-9.48298
K27_21072	26.1755	-3.51881	0.480737	-7.31963	2.48664e-13	2.41259e-12	chr13	88017200	88019750	2551	*	FALSE	FALSE	FALSE	FALSE	FALSE	FALSE	FALSE	FALSE	FALSE	FALSE	FALSE	FALSE	TRUE	TRUE	FALSE	26.1755	373.228	FALSE	0.0908791	8	0.0475643	0.0643762	6	FALSE	0.0643762	4.948	-1.44261	-2.75084	0.0162824	0.767975	0.265249	0.417634	0.494376	0.370945	0.356951	18.6542	-3.45426	-5.56427
K27_12131	47.5372	-3.50896	0.316671	-11.0808	1.55509e-28	6.88978e-27	chr7	131823800	131827650	3851	*	FALSE	FALSE	FALSE	FALSE	FALSE	FALSE	FALSE	FALSE	FALSE	FALSE	FALSE	FALSE	TRUE	TRUE	TRUE	47.5372	1184.63	FALSE	1e-08	1	0.0282164	0.0221212	8	FALSE	0.0221212	4.79781	0.610673	-1.57758	0.870695	1.93138	0.209427	0.274149	0.350217	0.270273	0.255632	22.9093	2.22753	-4.50459
K27_20116	60.1455	-3.50856	0.427508	-8.20701	2.26773e-16	3.17704e-15	chr13	3357700	3361100	3401	*	FALSE	FALSE	TRUE	TRUE	TRUE	TRUE	FALSE	FALSE	FALSE	FALSE	FALSE	FALSE	FALSE	FALSE	TRUE	60.1455	1595.88	FALSE	1e-08	18	0.0232465	0.0337112	6	FALSE	0.0337112	5.79773	1.10696	-3.54668	0.253278	-0.0381282	0.194024	0.258503	0.43011	0.267707	0.270293	29.8815	4.28217	-8.24599
K27_32830	98.1844	-3.50707	0.262908	-13.3396	1.36277e-40	1.27065e-38	chrX	152767300	152771450	4151	*	TRUE	TRUE	TRUE	TRUE	TRUE	TRUE	FALSE	FALSE	FALSE	TRUE	TRUE	TRUE	TRUE	TRUE	TRUE	98.1844	2324.3	FALSE	1e-08	13	0.0159869	0.00859236	10	FALSE	0.00859236	6.66326	0.526513	-3.16666	0.0441198	0.340416	0.117414	0.156243	0.268084	0.162727	0.157556	56.75	3.36984	-11.8122
K27_8927	58.5642	-3.47587	0.388534	-8.9461	3.68264e-19	7.07939e-18	chr5	119747150	119750200	3051	*	TRUE	TRUE	TRUE	TRUE	TRUE	TRUE	FALSE	FALSE	FALSE	FALSE	FALSE	FALSE	FALSE	FALSE	FALSE	58.5642	1275.3	FALSE	1e-08	10	0.0237524	0.0296432	7	FALSE	0.0296432	6.47834	0.00728011	-3.91528	-1.11537	-0.43941	0.171642	0.240258	0.387228	0.259105	0.244817	37.7433	0.0303012	-10.111
K27_18045	22.0669	-3.46952	0.554612	-6.25576	3.95572e-10	2.47613e-09	chr11	64527050	64529650	2601	*	FALSE	FALSE	FALSE	TRUE	TRUE	TRUE	FALSE	FALSE	FALSE	FALSE	FALSE	FALSE	FALSE	FALSE	FALSE	22.0669	389.75	FALSE	1e-08	5	0.0555809	0.0383502	9	FALSE	0.0383502	3.81743	1.98215	-2.47037	-0.525158	0.999153	0.287856	0.34901	0.583722	0.425611	0.364123	13.2616	5.67936	-4.2321
K27_8085	30.9091	-3.46368	0.529805	-6.53765	6.24914e-11	4.39237e-10	chr5	39447750	39450750	3001	*	FALSE	FALSE	FALSE	TRUE	TRUE	FALSE	FALSE	FALSE	FALSE	FALSE	FALSE	FALSE	FALSE	FALSE	FALSE	30.9091	350.897	FALSE	1e-08	23	0.0409704	0.0378463	8	FALSE	0.0378463	4.608	1.08032	-3.10293	0.889519	0.360751	0.242443	0.313601	0.54075	0.317227	0.325331	19.0065	3.44489	-5.73819
K27_19930	105.81	-3.45714	0.264266	-13.0821	4.1689e-39	3.56484e-37	chr12	105451850	105458150	6301	*	FALSE	FALSE	TRUE	FALSE	FALSE	FALSE	FALSE	FALSE	FALSE	TRUE	TRUE	TRUE	TRUE	TRUE	FALSE	105.81	3092.63	FALSE	1e-08	1	0.0151597	0.00876667	8	FALSE	0.00876667	7.13937	-0.650349	-3.65006	0.209707	-0.192922	0.108202	0.159087	0.264915	0.148694	0.151894	65.982	-4.088	-13.7783
K27_28325	25.2325	-3.4467	0.424764	-8.11438	4.88255e-16	6.54583e-15	chr19	49892550	49895300	2751	*	FALSE	FALSE	FALSE	FALSE	FALSE	FALSE	FALSE	FALSE	FALSE	FALSE	FALSE	FALSE	TRUE	TRUE	FALSE	25.2325	296.558	FALSE	1e-08	1	0.0491734	0.0334605	7	FALSE	0.0334605	4.19298	0.103813	-1.91497	0.722863	1.53172	0.258023	0.352205	0.459855	0.336309	0.319546	16.2504	0.294753	-4.1643
K27_25060	20.9676	-3.44667	0.788244	-4.3726	1.22778e-05	3.74955e-05	chr16	64029200	64031800	2601	*	FALSE	FALSE	FALSE	FALSE	FALSE	FALSE	FALSE	FALSE	FALSE	TRUE	TRUE	FALSE	FALSE	FALSE	FALSE	20.9676	348.625	FALSE	1e-08	29	0.0582585	0.0318571	8	FALSE	0.0318571	3.00034	2.13125	-2.83741	2.58561	0.609267	0.348157	0.403362	0.816744	0.397469	0.443491	8.61777	5.28372	-3.47404
K27_26351	84.7564	-3.44342	0.281893	-12.2154	2.57324e-34	1.69531e-32	chr17	68834350	68838950	4601	*	TRUE	TRUE	FALSE	TRUE	TRUE	TRUE	FALSE	FALSE	FALSE	FALSE	FALSE	FALSE	TRUE	TRUE	TRUE	84.7564	2333.79	FALSE	1e-08	5	0.0178054	0.0113637	7	FALSE	0.0113637	6.71652	0.39691	-3.36816	-0.885114	0.0752673	0.124198	0.168069	0.284825	0.188827	0.170848	54.079	2.36159	-11.8254
K27_2837	64.7233	-3.43772	0.407364	-8.43894	3.20239e-17	5.0143e-16	chr2	61803950	61806800	2851	*	FALSE	FALSE	TRUE	TRUE	TRUE	TRUE	FALSE	FALSE	FALSE	TRUE	TRUE	TRUE	FALSE	FALSE	FALSE	64.7233	1837.73	FALSE	1e-08	3	0.0219211	0.0215305	5	FALSE	0.0215305	5.63031	1.21048	-3.37736	1.07411	0.0603661	0.175923	0.227809	0.411514	0.22945	0.241867	32.0044	5.31357	-8.20714
K27_1255	82.601	-3.43716	0.400576	-8.58055	9.44207e-18	1.55439e-16	chr1	95665000	95669750	4751	*	FALSE	FALSE	FALSE	TRUE	TRUE	FALSE	FALSE	FALSE	FALSE	TRUE	TRUE	TRUE	FALSE	FALSE	FALSE	82.601	3421.83	FALSE	1e-08	2	0.0181524	0.0176998	6	FALSE	0.0176998	6.3893	0.297939	-4.13571	1.02655	-0.698549	0.147449	0.201676	0.396623	0.195326	0.215948	43.3323	1.47732	-10.4273
K27_19929	53.7392	-3.43157	0.389634	-8.80716	1.28351e-18	2.32518e-17	chr12	105361600	105364350	2751	*	FALSE	FALSE	TRUE	FALSE	FALSE	TRUE	FALSE	FALSE	FALSE	TRUE	TRUE	TRUE	TRUE	TRUE	TRUE	53.7392	725.921	FALSE	0.0319995	8	0.0254802	0.0277994	8	FALSE	0.0277994	5.94778	0.129978	-3.42574	0.165747	0.00582685	0.179264	0.248146	0.392621	0.248197	0.248866	33.1789	0.523796	-8.72531
K27_7583	100.151	-3.42158	0.265015	-12.9109	3.90852e-38	3.13955e-36	chr4	154078100	154083300	5201	*	TRUE	TRUE	TRUE	TRUE	TRUE	TRUE	FALSE	FALSE	FALSE	FALSE	FALSE	FALSE	TRUE	TRUE	TRUE	100.151	3981.45	FALSE	0.011493	8	0.0157616	0.0138503	7	FALSE	0.0138503	7.49974	-0.693551	-3.82536	-1.68866	-0.403781	0.118284	0.172361	0.264297	0.190071	0.168411	63.4044	-4.02382	-14.4737
K27_5970	152.45	-3.42109	0.265079	-12.9059	4.16731e-38	3.33052e-36	chr3	154325250	154334450	9201	*	FALSE	FALSE	FALSE	TRUE	TRUE	TRUE	FALSE	FALSE	FALSE	TRUE	TRUE	FALSE	TRUE	TRUE	TRUE	152.45	10414	FALSE	0.0351883	7	0.011901	0.0229379	11	FALSE	0.0229379	6.96988	1.28179	-2.87656	0.0580043	0.544521	0.149133	0.201108	0.270241	0.208711	0.204249	46.7359	6.37364	-10.6444
K27_14108	138.762	-3.42013	0.254632	-13.4317	3.94436e-41	3.76276e-39	chr9	8897600	8904250	6651	*	TRUE	TRUE	TRUE	TRUE	TRUE	TRUE	FALSE	FALSE	FALSE	TRUE	TRUE	TRUE	TRUE	TRUE	TRUE	138.762	6653.71	FALSE	0.00801667	3	0.0126303	0.0107887	8	FALSE	0.0107887	7.18161	0.833827	-3.47642	-0.088817	-0.0562829	0.11379	0.15199	0.256192	0.15998	0.158428	63.1127	5.48608	-13.5696
K27_20778	39.6054	-3.3958	0.679524	-4.99731	5.81342e-07	2.2325e-06	chr13	58806200	58810000	3801	*	FALSE	FALSE	FALSE	TRUE	TRUE	TRUE	FALSE	FALSE	FALSE	FALSE	FALSE	FALSE	FALSE	FALSE	FALSE	39.6054	1502.31	FALSE	1e-08	1	0.0329644	0.0564731	9	FALSE	0.0564731	4.94778	1.72069	-4.18581	0.546034	-0.79001	0.254711	0.333025	0.67153	0.345989	0.374909	19.4251	5.16685	-6.23324
K27_12129	27.7051	-3.39371	0.411129	-8.25461	1.52397e-16	2.1918e-15	chr7	131780600	131782850	2251	*	FALSE	FALSE	FALSE	FALSE	FALSE	FALSE	FALSE	FALSE	FALSE	FALSE	FALSE	FALSE	TRUE	TRUE	FALSE	27.7051	343.077	FALSE	1e-08	9	0.0451872	0.0340423	8	FALSE	0.0340423	4.16261	0.868786	-1.7407	0.512393	1.65301	0.26058	0.335109	0.449159	0.34505	0.321071	15.9744	2.59255	-3.87547
K27_16913	145.769	-3.38901	0.235517	-14.3897	6.00533e-47	7.92872e-45	chr10	90826550	90832500	5951	*	TRUE	TRUE	TRUE	TRUE	TRUE	TRUE	FALSE	FALSE	FALSE	TRUE	TRUE	TRUE	TRUE	TRUE	TRUE	145.769	4973.51	FALSE	0.0133117	6	0.0122399	0.0127387	5	FALSE	0.0127387	7.34946	0.253411	-3.23675	0.0486442	0.152261	0.117052	0.161503	0.238194	0.163458	0.161659	62.7882	1.56908	-13.5887
K27_5817	94.3762	-3.38891	0.275143	-12.3169	7.3484e-35	5.02171e-33	chr3	129194250	129198300	4051	*	TRUE	TRUE	TRUE	TRUE	TRUE	TRUE	FALSE	FALSE	FALSE	FALSE	FALSE	TRUE	TRUE	TRUE	TRUE	94.3762	2392.32	FALSE	0.0128533	14	0.0164501	0.015759	9	FALSE	0.015759	7.10389	-0.198333	-3.5033	-0.926242	-0.114393	0.129224	0.182629	0.276302	0.193281	0.180994	54.9735	-1.08599	-12.6793
K27_25058	57.9175	-3.37882	0.418911	-8.06573	7.28024e-16	9.58512e-15	chr16	63987700	63992850	5151	*	FALSE	FALSE	FALSE	FALSE	FALSE	FALSE	FALSE	FALSE	FALSE	TRUE	TRUE	TRUE	FALSE	FALSE	FALSE	57.9175	1779.71	FALSE	1e-08	32	0.0239673	0.0152967	7	FALSE	0.0152967	5.34944	0.916085	-3.27453	1.61092	0.104298	0.173393	0.222529	0.424352	0.215261	0.235674	30.8515	4.11669	-7.71653
K27_11949	24.5714	-3.37572	0.391022	-8.63308	5.97232e-18	1.00627e-16	chr7	117830000	117832500	2501	*	FALSE	FALSE	FALSE	FALSE	FALSE	FALSE	FALSE	FALSE	FALSE	FALSE	FALSE	FALSE	TRUE	TRUE	TRUE	24.5714	385.756	FALSE	1e-08	33	0.0503751	0.0276381	8	FALSE	0.0276381	4.13155	0.728205	-1.62092	-0.617877	1.7548	0.253816	0.326903	0.432588	0.380864	0.307589	16.2777	2.22759	-3.74703
K27_21340	69.076	-3.3715	0.345986	-9.74461	1.94534e-22	5.08391e-21	chr13	120093250	120097600	4351	*	FALSE	FALSE	FALSE	TRUE	TRUE	TRUE	FALSE	FALSE	FALSE	FALSE	FALSE	TRUE	FALSE	FALSE	FALSE	69.076	1629.26	FALSE	1e-08	3	0.0208239	0.0239887	8	FALSE	0.0239887	5.93884	0.995648	-3.0199	0.303849	0.351594	0.171964	0.227732	0.352579	0.235629	0.233533	34.5354	4.37202	-8.56518
K27_8083	62.9964	-3.37125	0.355619	-9.47996	2.54377e-21	5.9717e-20	chr5	39382400	39386500	4101	*	FALSE	FALSE	FALSE	TRUE	TRUE	FALSE	FALSE	FALSE	FALSE	TRUE	TRUE	TRUE	FALSE	FALSE	FALSE	62.9964	1375.23	FALSE	1e-08	1	0.0223985	0.012058	10	FALSE	0.012058	5.57379	0.962374	-3.00628	1.18175	0.36497	0.158166	0.201755	0.363999	0.199749	0.209768	35.24	4.77002	-8.25904
K27_10666	25.0696	-3.3692	0.561729	-5.99791	1.99873e-09	1.12083e-08	chr6	126738600	126740500	1901	*	FALSE	FALSE	FALSE	TRUE	TRUE	TRUE	FALSE	FALSE	FALSE	FALSE	FALSE	FALSE	FALSE	FALSE	FALSE	25.0696	315.846	FALSE	1e-08	31	0.0494636	0.0428864	8	FALSE	0.0428864	5.16251	0.407998	-3.81461	-1.49041	-0.445413	0.22781	0.310006	0.559388	0.369839	0.326221	22.6614	1.3161	-6.81927
K27_7589	35.2767	-3.36327	0.371543	-9.05215	1.40185e-19	2.79245e-18	chr4	154478650	154482200	3551	*	FALSE	FALSE	FALSE	TRUE	TRUE	FALSE	FALSE	FALSE	FALSE	FALSE	FALSE	FALSE	TRUE	TRUE	TRUE	35.2767	642.374	FALSE	0.0221125	4	0.0364561	0.0308648	8	FALSE	0.0308648	5.03422	0.621736	-2.25262	-1.18084	1.11064	0.21358	0.28388	0.391204	0.340042	0.27611	23.5706	2.19013	-5.75817
K27_8100	50.4739	-3.34362	0.41178	-8.11992	4.66499e-16	6.27454e-15	chr5	39994650	39999300	4651	*	FALSE	FALSE	FALSE	TRUE	TRUE	FALSE	FALSE	FALSE	FALSE	FALSE	FALSE	FALSE	FALSE	FALSE	FALSE	50.4739	981.718	FALSE	0.023153	5	0.026837	0.0255449	7	FALSE	0.0255449	5.29454	1.2488	-3.01035	0.755004	0.33327	0.194756	0.251067	0.420232	0.257469	0.26235	27.1855	4.97396	-7.16355
K27_18042	146.619	-3.3423	0.20786	-16.0796	3.54905e-58	6.95645e-56	chr11	64425050	64435200	10151	*	FALSE	FALSE	FALSE	TRUE	TRUE	TRUE	FALSE	FALSE	FALSE	FALSE	FALSE	FALSE	TRUE	TRUE	TRUE	146.619	8946.1	FALSE	0.00608241	4	0.0121951	0.00957787	8	FALSE	0.00957787	6.72693	1.36392	-2.2731	0.0172998	1.06919	0.118878	0.152664	0.218545	0.165354	0.153974	56.5867	8.93417	-10.4011
K27_11796	21.1657	-3.33827	0.586025	-5.69646	1.22319e-08	6.11727e-08	chr7	109175000	109176550	1551	*	FALSE	FALSE	FALSE	TRUE	TRUE	FALSE	FALSE	FALSE	FALSE	FALSE	FALSE	FALSE	FALSE	FALSE	FALSE	21.1657	257.766	FALSE	1e-08	11	0.0577554	0.059547	6	FALSE	0.059547	4.79786	0.585338	-3.47105	-1.73955	-0.132786	0.264243	0.357276	0.588437	0.442134	0.369886	18.157	1.63833	-5.89877
K27_4297	170.19	-3.33817	0.234839	-14.2147	7.42332e-46	9.2461e-44	chr2	174282300	174290550	8251	*	TRUE	TRUE	TRUE	TRUE	TRUE	TRUE	FALSE	FALSE	FALSE	TRUE	TRUE	TRUE	TRUE	TRUE	TRUE	170.19	6990.3	FALSE	0.0180476	9	0.0111305	0.0144553	9	FALSE	0.0144553	7.89336	-0.243628	-3.66619	-0.238138	-0.328023	0.115605	0.163806	0.234618	0.16399	0.163808	68.2787	-1.48729	-15.6263
K27_7597	99.1317	-3.32785	0.458597	-7.2566	3.96947e-13	3.74987e-12	chr4	154854450	154861550	7101	*	FALSE	FALSE	TRUE	FALSE	FALSE	TRUE	FALSE	FALSE	FALSE	FALSE	FALSE	FALSE	TRUE	TRUE	TRUE	99.1317	4531	FALSE	0.125094	5	0.0158772	0.125094	10	TRUE	0.0640771	6.8075	0.188159	-2.606	-1.08766	0.72185	0.30638	0.431457	0.462456	0.440519	0.429166	22.2191	0.4361	-5.63515
K27_20801	37.156	-3.32782	0.429594	-7.74643	9.45144e-15	1.09078e-13	chr13	60920550	60923200	2651	*	FALSE	FALSE	FALSE	TRUE	TRUE	TRUE	FALSE	FALSE	FALSE	FALSE	FALSE	FALSE	FALSE	FALSE	FALSE	37.156	388.361	FALSE	1e-08	9	0.0348402	0.0219718	9	FALSE	0.0219718	5.2518	0.686132	-3.1681	0.0441376	0.159719	0.18989	0.249849	0.435959	0.263076	0.258085	27.6571	2.74619	-7.26698
K27_25151	24.8508	-3.32569	0.712046	-4.67061	3.00299e-06	1.02333e-05	chr16	74712700	74715500	2801	*	FALSE	FALSE	FALSE	FALSE	FALSE	FALSE	FALSE	FALSE	FALSE	TRUE	TRUE	TRUE	FALSE	FALSE	FALSE	24.8508	665.835	FALSE	1e-08	2	0.0498594	0.0311041	8	FALSE	0.0311041	2.69545	2.30777	-2.20509	3.41556	1.1206	0.379492	0.432134	0.763669	0.419277	0.460268	7.1028	5.3404	-2.88749
K27_8089	30.0919	-3.32154	0.478456	-6.9422	3.8603e-12	3.22738e-11	chr5	39509050	39511550	2501	*	FALSE	FALSE	FALSE	TRUE	TRUE	FALSE	FALSE	FALSE	FALSE	FALSE	FALSE	FALSE	FALSE	FALSE	FALSE	30.0919	256.235	FALSE	1e-08	1	0.0419606	0.0372887	8	FALSE	0.0372887	4.75767	0.656818	-2.87219	0.578546	0.44935	0.234919	0.311596	0.49051	0.313839	0.314156	20.2524	2.10792	-5.85552
K27_11795	25.2346	-3.31542	0.522671	-6.34322	2.25015e-10	1.45715e-09	chr7	109172350	109174550	2201	*	FALSE	FALSE	FALSE	TRUE	TRUE	FALSE	FALSE	FALSE	FALSE	FALSE	FALSE	FALSE	FALSE	FALSE	FALSE	25.2346	411.289	FALSE	0.0425373	7	0.0491697	0.0467077	7	FALSE	0.0467077	4.75765	1.00312	-3.10497	-1.57	0.210444	0.24844	0.326862	0.530744	0.413782	0.33903	19.1501	3.06894	-5.85023
K27_25056	393.36	-3.30468	0.204101	-16.1914	5.80181e-59	1.16061e-56	chr16	63855700	63879350	23651	*	FALSE	FALSE	FALSE	TRUE	TRUE	TRUE	FALSE	FALSE	FALSE	TRUE	TRUE	TRUE	FALSE	FALSE	FALSE	393.36	99522.4	FALSE	0.0191322	8	0.00737349	0.0123568	9	FALSE	0.0123568	7.39908	2.12444	-2.648	2.1872	0.656678	0.115203	0.15098	0.209541	0.150876	0.155862	64.2267	14.071	-12.6371
K27_2130	58.6123	-3.28946	0.412302	-7.97828	1.48386e-15	1.87942e-14	chr1	189342250	189345650	3401	*	FALSE	FALSE	FALSE	TRUE	TRUE	TRUE	FALSE	FALSE	FALSE	TRUE	TRUE	TRUE	FALSE	FALSE	TRUE	58.6123	1435.31	FALSE	0.0694185	9	0.0237366	0.0452195	11	FALSE	0.0452195	5.55045	1.12122	-2.92983	0.716457	0.359633	0.219762	0.294082	0.419621	0.298045	0.300835	25.2567	3.8126	-6.98208
K27_12138	134.23	-3.2842	0.192741	-17.0395	4.18223e-65	1.1223e-62	chr7	131969050	131976000	6951	*	FALSE	FALSE	FALSE	TRUE	TRUE	TRUE	FALSE	FALSE	FALSE	TRUE	TRUE	TRUE	TRUE	TRUE	TRUE	134.23	4595.81	FALSE	1e-08	4	0.0129045	0.00634505	10	FALSE	0.00634505	7.01315	0.0293828	-2.47929	0.312168	0.804911	0.102673	0.141677	0.201002	0.13904	0.133532	68.3055	0.207393	-12.3347
K27_214	497.486	-3.27834	0.124256	-26.3837	2.10746e-153	8.69512e-150	chr1	19204500	19219700	15201	*	TRUE	TRUE	TRUE	TRUE	TRUE	TRUE	FALSE	FALSE	FALSE	TRUE	TRUE	TRUE	TRUE	TRUE	TRUE	497.486	73059.8	FALSE	1e-08	2	0.00677382	0.00272044	8	FALSE	0.00272044	9.00031	-0.0534318	-3.18456	0.775415	0.0937774	0.0586179	0.0818846	0.125683	0.0782807	0.0807187	153.542	-0.652526	-25.3381
K27_13665	150.061	-3.27789	0.230291	-14.2337	5.66071e-46	7.07739e-44	chr8	104168800	104174550	5751	*	TRUE	TRUE	TRUE	TRUE	TRUE	TRUE	FALSE	FALSE	FALSE	TRUE	TRUE	TRUE	TRUE	TRUE	TRUE	150.061	5251.72	FALSE	1e-08	1	0.0120188	0.014137	9	FALSE	0.014137	7.35952	0.284823	-3.0554	0.0670276	0.222488	0.120985	0.167021	0.233373	0.168951	0.166869	60.83	1.70531	-13.0923
K27_8076	42.8984	-3.26826	0.368267	-8.87469	7.01267e-19	1.31311e-17	chr5	39288100	39291500	3401	*	FALSE	FALSE	FALSE	TRUE	TRUE	FALSE	FALSE	FALSE	FALSE	TRUE	TRUE	FALSE	FALSE	FALSE	FALSE	42.8984	603.659	FALSE	1e-08	32	0.03078	0.0214266	7	FALSE	0.0214266	4.69548	1.25657	-2.06225	1.26035	1.20601	0.213245	0.267115	0.39412	0.26774	0.266904	22.0191	4.70423	-5.23255
K27_27418	242.825	-3.26339	0.157397	-20.7335	1.72595e-95	1.18684e-92	chr18	74056550	74067350	10801	*	TRUE	TRUE	TRUE	TRUE	TRUE	TRUE	FALSE	FALSE	FALSE	FALSE	FALSE	FALSE	TRUE	TRUE	TRUE	242.825	18491.9	FALSE	1e-08	25	0.00914965	0.0053158	9	FALSE	0.0053158	8.47218	-0.176469	-3.22888	-1.35093	0.0345105	0.0769499	0.10857	0.158795	0.121081	0.106773	110.1	-1.62539	-20.3336
K27_8093	27.0134	-3.26223	0.466097	-6.99903	2.57743e-12	2.19884e-11	chr5	39574750	39576550	1801	*	FALSE	FALSE	FALSE	TRUE	TRUE	FALSE	FALSE	FALSE	FALSE	FALSE	FALSE	FALSE	FALSE	FALSE	FALSE	27.0134	235.566	FALSE	1e-08	12	0.0462287	0.0282208	11	FALSE	0.0282208	4.22276	1.30615	-2.34076	0.745515	0.921465	0.249108	0.310473	0.491224	0.322658	0.316315	16.9515	4.20698	-4.76517
K27_9119	560.429	-3.25511	0.125803	-25.8746	1.28668e-147	3.53913e-144	chr5	147184450	147195700	11251	*	TRUE	TRUE	TRUE	TRUE	TRUE	TRUE	FALSE	FALSE	FALSE	TRUE	TRUE	TRUE	TRUE	TRUE	TRUE	560.429	65279.1	FALSE	0.00365938	8	0.00651939	0.00497373	6	FALSE	0.00497373	9.44403	0.000384903	-3.2288	-0.163877	0.0263084	0.0677447	0.0950465	0.126676	0.0957848	0.0946491	139.406	0.00404963	-25.4887
K27_21337	60.0971	-3.24781	0.344339	-9.43202	4.02284e-21	9.27897e-20	chr13	119964950	119968350	3401	*	FALSE	FALSE	FALSE	TRUE	TRUE	TRUE	FALSE	FALSE	FALSE	FALSE	FALSE	FALSE	FALSE	FALSE	FALSE	60.0971	1330.14	FALSE	1e-08	1	0.0232615	0.0153551	9	FALSE	0.0153551	5.59665	1.24356	-2.84053	0.451663	0.407272	0.164446	0.208985	0.35328	0.219841	0.218739	34.0334	5.95051	-8.04046
K27_18673	289.146	-3.24237	0.185593	-17.4704	2.4099e-68	7.29757e-66	chr11	107791850	107800900	9051	*	TRUE	TRUE	TRUE	TRUE	TRUE	TRUE	FALSE	FALSE	FALSE	TRUE	TRUE	TRUE	TRUE	TRUE	TRUE	289.146	19850.2	FALSE	0.0180189	7	0.00840614	0.0132923	10	FALSE	0.0132923	8.46437	0.102865	-3.08309	-0.369473	0.159279	0.107086	0.150077	0.187185	0.152546	0.149469	79.0427	0.685413	-16.4708
K27_13037	281.855	-3.24019	0.220727	-14.6796	8.70513e-49	1.28272e-46	chr8	47283350	47293450	10101	*	TRUE	TRUE	TRUE	TRUE	TRUE	TRUE	FALSE	FALSE	FALSE	TRUE	TRUE	TRUE	TRUE	TRUE	TRUE	281.855	21428	FALSE	0.0363623	7	0.00850696	0.022881	9	FALSE	0.022881	8.05705	0.640537	-2.75097	0.237149	0.489225	0.137304	0.190819	0.223507	0.192294	0.19097	58.6803	3.35677	-12.3082
K27_10075	11.8949	-3.23844	0.920108	-3.51963	0.000432153	0.00100099	chr6	80019600	80021650	2051	*	FALSE	FALSE	FALSE	FALSE	FALSE	FALSE	FALSE	FALSE	FALSE	TRUE	TRUE	FALSE	FALSE	FALSE	FALSE	11.8949	237.993	FALSE	1e-08	100	0.0992556	0.0618366	9	FALSE	0.0618366	2.41534	-0.735048	-2.6292	2.95194	0.609241	0.43769	0.664348	0.956668	0.501557	0.56083	5.51837	-1.10642	-2.74829
K27_19355	117.172	-3.22768	0.305466	-10.5664	4.26558e-26	1.56091e-24	chr12	61520500	61527650	7151	*	TRUE	TRUE	TRUE	FALSE	FALSE	TRUE	FALSE	FALSE	FALSE	TRUE	TRUE	TRUE	FALSE	FALSE	FALSE	117.172	14443.1	FALSE	1e-08	33	0.0141268	0.00698898	9	FALSE	0.00698898	6.50887	-0.36107	-3.53575	1.90887	-0.308076	0.116437	0.166914	0.305224	0.143068	0.165115	55.9005	-2.16321	-11.5841
K27_14268	202.271	-3.22265	0.223012	-14.4506	2.48687e-47	3.43448e-45	chr9	27292850	27302650	9801	*	TRUE	TRUE	TRUE	TRUE	TRUE	TRUE	FALSE	FALSE	FALSE	FALSE	FALSE	FALSE	TRUE	TRUE	TRUE	202.271	10960.8	FALSE	0.0348371	6	0.0100802	0.0220452	10	FALSE	0.0220452	7.81982	0.0497784	-2.68899	-0.28773	0.533663	0.137131	0.192547	0.226391	0.194712	0.189977	57.0247	0.258526	-11.8776
K27_8082	63.4423	-3.21108	0.32481	-9.88601	4.78717e-23	1.32116e-21	chr5	39360400	39365300	4901	*	FALSE	FALSE	FALSE	TRUE	TRUE	FALSE	FALSE	FALSE	FALSE	TRUE	TRUE	FALSE	FALSE	FALSE	FALSE	63.4423	1136.12	FALSE	1e-08	15	0.0222727	0.01359	8	FALSE	0.01359	5.73728	0.901927	-2.81053	0.718122	0.400544	0.15587	0.201409	0.333342	0.204321	0.207306	36.808	4.47809	-8.43137
K27_7746	101.906	-3.20439	0.270614	-11.8412	2.39115e-32	1.39937e-30	chr5	19184800	19192050	7251	*	TRUE	TRUE	FALSE	TRUE	TRUE	TRUE	FALSE	FALSE	FALSE	TRUE	TRUE	FALSE	TRUE	TRUE	FALSE	101.906	3207.57	FALSE	1e-08	34	0.0155677	0.0141122	5	FALSE	0.0141122	6.49069	0.975108	-2.86743	0.372759	0.336957	0.136419	0.179718	0.276253	0.185612	0.18476	47.5792	5.42575	-10.3797
K27_8091	20.6989	-3.19794	0.587795	-5.44057	5.31101e-08	2.39547e-07	chr5	39561550	39563850	2301	*	FALSE	FALSE	FALSE	TRUE	TRUE	FALSE	FALSE	FALSE	FALSE	FALSE	FALSE	FALSE	FALSE	FALSE	FALSE	20.6989	238.346	FALSE	1e-08	16	0.0589562	0.0380696	8	FALSE	0.0380696	3.30843	2.15088	-2.13757	1.47991	1.06037	0.326291	0.385274	0.627714	0.39793	0.405474	10.1395	5.58273	-3.40532
K27_8078	29.637	-3.19615	0.478512	-6.67935	2.40004e-11	1.79389e-10	chr5	39314700	39317300	2601	*	FALSE	FALSE	FALSE	TRUE	TRUE	FALSE	FALSE	FALSE	FALSE	FALSE	FALSE	FALSE	FALSE	FALSE	FALSE	29.637	328.287	FALSE	1e-08	11	0.0425356	0.0336303	8	FALSE	0.0336303	4.36291	1.28604	-2.5066	1.04007	0.689549	0.248749	0.314407	0.497881	0.319147	0.323789	17.5394	4.09036	-5.03453
K27_15238	29.5386	-3.19185	0.51654	-6.17928	6.43934e-10	3.91208e-09	chr9	91393100	91394650	1551	*	TRUE	TRUE	FALSE	FALSE	FALSE	FALSE	FALSE	FALSE	FALSE	FALSE	FALSE	FALSE	FALSE	FALSE	FALSE	29.5386	241.802	FALSE	1e-08	1	0.0426622	0.0232941	10	FALSE	0.0232941	5.40245	-0.0840727	-3.91252	-0.21764	-0.720674	0.186847	0.260861	0.510081	0.265355	0.276505	28.9138	-0.32229	-7.6704
K27_4510	304.695	-3.18994	0.174847	-18.2441	2.30462e-74	8.54704e-72	chr3	17787100	17797750	10651	*	TRUE	TRUE	TRUE	TRUE	TRUE	TRUE	FALSE	FALSE	FALSE	TRUE	TRUE	TRUE	TRUE	TRUE	TRUE	304.695	24943.9	FALSE	1e-08	2	0.00820722	0.00731369	6	FALSE	0.00731369	8.31016	0.324519	-3.28853	0.583134	-0.098593	0.087022	0.119936	0.175706	0.118874	0.121839	95.4949	2.70577	-18.7161
K27_8984	127.754	-3.17109	0.234756	-13.508	1.40193e-41	1.357e-39	chr5	127629500	127634300	4801	*	TRUE	TRUE	TRUE	TRUE	TRUE	TRUE	FALSE	FALSE	FALSE	TRUE	TRUE	TRUE	TRUE	TRUE	TRUE	127.754	3665.76	FALSE	1e-08	1	0.0133301	0.0108968	7	FALSE	0.0108968	7.20416	-0.0021715	-3.15299	0.264487	0.0181059	0.113747	0.158568	0.236909	0.156453	0.157675	63.3349	-0.0136944	-13.3089
K27_17396	22.1111	-3.16249	0.57777	-5.4736	4.40978e-08	2.01041e-07	chr11	11985050	11986900	1851	*	FALSE	FALSE	FALSE	FALSE	FALSE	FALSE	FALSE	FALSE	FALSE	TRUE	TRUE	FALSE	FALSE	FALSE	FALSE	22.1111	159.069	FALSE	1e-08	1	0.0554786	0.0311672	8	FALSE	0.0311672	4.44093	0.260307	-3.25679	0.862933	-0.0943001	0.241118	0.325171	0.581647	0.312387	0.334337	18.4181	0.800525	-5.59925
K27_27904	122.264	-3.16085	0.226542	-13.9526	3.03386e-44	3.34911e-42	chr19	24029000	24033850	4851	*	FALSE	FALSE	TRUE	TRUE	TRUE	TRUE	FALSE	FALSE	FALSE	TRUE	TRUE	TRUE	TRUE	TRUE	TRUE	122.264	3758.41	FALSE	1e-08	2	0.0137263	0.00924215	9	FALSE	0.00924215	6.91634	0.636603	-2.81038	0.0894679	0.350468	0.113921	0.151781	0.23164	0.157697	0.153689	60.7119	4.19423	-12.1325
K27_2918	241.971	-3.1461	0.162538	-19.356	1.81268e-83	9.49701e-81	chr2	66121100	66128700	7601	*	TRUE	TRUE	TRUE	TRUE	TRUE	TRUE	FALSE	FALSE	FALSE	TRUE	TRUE	TRUE	TRUE	TRUE	TRUE	241.971	11843.9	FALSE	1e-08	100	0.00916603	0.00494275	7	FALSE	0.00494275	8.05923	0.225732	-2.97432	0.157005	0.171784	0.0800162	0.10965	0.164997	0.110455	0.109545	100.72	2.05866	-18.0265
K27_11789	104.236	-3.14519	0.295574	-10.641	1.92127e-26	7.23183e-25	chr7	108948800	108953250	4451	*	TRUE	TRUE	FALSE	TRUE	TRUE	TRUE	FALSE	FALSE	FALSE	TRUE	TRUE	TRUE	FALSE	FALSE	TRUE	104.236	3780.19	FALSE	1e-08	11	0.0153205	0.0114794	9	FALSE	0.0114794	6.70074	0.789742	-3.48815	0.501337	-0.342958	0.124854	0.165447	0.295034	0.168339	0.177471	53.6687	4.77339	-11.8229
K27_8077	25.186	-3.14311	0.507619	-6.19186	5.9458e-10	3.6323e-09	chr5	39292550	39294150	1601	*	FALSE	FALSE	FALSE	TRUE	TRUE	FALSE	FALSE	FALSE	FALSE	FALSE	FALSE	FALSE	FALSE	FALSE	FALSE	25.186	235.871	FALSE	1e-08	7	0.0492559	0.045077	8	FALSE	0.045077	4.16249	1.32861	-2.39652	0.757909	0.746588	0.274885	0.349434	0.529417	0.360683	0.358494	15.1427	3.80218	-4.52671
K27_3161	166.605	-3.13695	0.246503	-12.7258	4.25141e-37	3.22589e-35	chr2	79221100	79232100	11001	*	FALSE	FALSE	FALSE	FALSE	FALSE	FALSE	FALSE	FALSE	FALSE	TRUE	TRUE	TRUE	TRUE	TRUE	TRUE	166.605	13560.2	FALSE	0.056999	8	0.011273	0.0290449	10	FALSE	0.0290449	5.60787	1.94151	-0.559481	2.48052	2.57747	0.190822	0.245521	0.273474	0.243227	0.242492	29.3879	7.90773	-2.04583
K27_5816	39.1749	-3.1264	0.379765	-8.23247	1.8339e-16	2.60912e-15	chr3	129191700	129194100	2401	*	TRUE	TRUE	FALSE	TRUE	TRUE	TRUE	FALSE	FALSE	FALSE	FALSE	FALSE	FALSE	FALSE	FALSE	FALSE	39.1749	455.696	FALSE	1e-08	2	0.0332771	0.02347	8	FALSE	0.02347	5.72696	0.126301	-3.15456	-1.00762	-0.0281557	0.176796	0.24359	0.382953	0.272441	0.245117	32.393	0.518497	-8.23746
K27_1012	180.598	-3.12347	0.209443	-14.9133	2.70259e-50	4.188e-48	chr1	80754750	80762350	7601	*	TRUE	TRUE	TRUE	TRUE	TRUE	TRUE	FALSE	FALSE	FALSE	TRUE	TRUE	TRUE	TRUE	TRUE	TRUE	180.598	8800.36	FALSE	1e-08	29	0.0107489	0.00948432	6	FALSE	0.00948432	7.44718	0.688975	-3.00823	0.419155	0.115245	0.105474	0.141974	0.212048	0.143966	0.145435	70.607	4.85284	-14.1865
K27_10859	47.5035	-3.11712	0.392168	-7.94845	1.8886e-15	2.36483e-14	chr7	16474400	16477650	3251	*	FALSE	FALSE	FALSE	FALSE	FALSE	FALSE	FALSE	FALSE	FALSE	TRUE	TRUE	TRUE	FALSE	FALSE	TRUE	47.5035	1066.09	FALSE	0.0818866	8	0.0282332	0.0497273	9	FALSE	0.0497273	5.09979	0.0557138	-2.11681	1.3961	1.00032	0.240058	0.333694	0.409177	0.316147	0.318786	21.244	0.166961	-5.17332
K27_25059	69.6735	-3.11485	0.371757	-8.37872	5.35056e-17	8.14603e-16	chr16	64016950	64022650	5701	*	FALSE	FALSE	FALSE	TRUE	TRUE	TRUE	FALSE	FALSE	FALSE	TRUE	TRUE	TRUE	FALSE	FALSE	FALSE	69.6735	2647.63	FALSE	1e-08	1	0.020684	0.0103528	10	FALSE	0.0103528	5.3629	1.67397	-2.94404	1.58284	0.170806	0.162648	0.197055	0.378698	0.198366	0.218403	32.9723	8.49494	-7.77411
K27_25146	111.39	-3.11322	0.278952	-11.1604	6.36808e-29	2.91123e-27	chr16	67614750	67623200	8451	*	FALSE	FALSE	FALSE	TRUE	TRUE	FALSE	FALSE	FALSE	FALSE	TRUE	TRUE	TRUE	FALSE	FALSE	FALSE	111.39	5355.74	FALSE	1e-08	7	0.0146261	0.00769461	7	FALSE	0.00769461	6.58529	0.539953	-3.28157	1.22591	-0.16835	0.11661	0.154274	0.280088	0.148572	0.162974	56.473	3.49996	-11.7162
K27_28796	59.9775	-3.10864	0.302649	-10.2714	9.47911e-25	3.0347e-23	chrX	12155700	12158700	3001	*	FALSE	FALSE	FALSE	FALSE	FALSE	TRUE	FALSE	FALSE	FALSE	TRUE	TRUE	TRUE	TRUE	TRUE	TRUE	59.9775	866.082	FALSE	1e-08	32	0.0232989	0.0163222	7	FALSE	0.0163222	5.68481	0.459636	-2.41387	0.684442	0.69477	0.163529	0.218354	0.314945	0.215836	0.21422	34.7632	2.105	-7.66443
K27_14980	158.947	-3.08447	0.213687	-14.4345	3.13993e-47	4.24753e-45	chr9	68650650	68658400	7751	*	TRUE	TRUE	TRUE	TRUE	TRUE	TRUE	FALSE	FALSE	FALSE	TRUE	TRUE	TRUE	TRUE	TRUE	TRUE	158.947	6878.86	FALSE	1e-08	9	0.0115989	0.00594499	7	FALSE	0.00594499	7.39264	0.624426	-3.24012	0.225238	-0.155654	0.0940437	0.124929	0.214624	0.128658	0.131481	78.6085	4.99825	-15.0967
K27_7731	217.004	-3.07524	0.231982	-13.2563	4.14659e-40	3.72934e-38	chr5	16919450	16930400	10951	*	FALSE	FALSE	FALSE	TRUE	TRUE	TRUE	FALSE	FALSE	FALSE	TRUE	TRUE	TRUE	TRUE	TRUE	FALSE	217.004	19030.2	FALSE	0.0211438	9	0.00970191	0.0149746	9	FALSE	0.0149746	7.53878	0.661138	-3.19502	1.15465	-0.119786	0.121055	0.165545	0.232968	0.163552	0.169853	62.2759	3.99369	-13.7144
K27_11456	73.755	-3.07463	0.33588	-9.15397	5.48794e-20	1.1371e-18	chr7	74011650	74015700	4051	*	FALSE	FALSE	TRUE	TRUE	TRUE	TRUE	FALSE	FALSE	FALSE	FALSE	FALSE	FALSE	FALSE	FALSE	TRUE	73.755	2159.97	FALSE	1e-08	11	0.0197889	0.0274275	9	FALSE	0.0274275	6.52082	0.540071	-3.35792	-0.669481	-0.283288	0.16633	0.227781	0.335884	0.242688	0.23522	39.204	2.37101	-9.99726
K27_9208	32.061	-3.07163	0.414146	-7.41677	1.20009e-13	1.21209e-12	chr6	4746900	4748850	1951	*	FALSE	FALSE	FALSE	FALSE	FALSE	FALSE	FALSE	FALSE	FALSE	TRUE	TRUE	TRUE	FALSE	FALSE	FALSE	32.061	521.9	FALSE	1e-08	1	0.0396605	0.0228761	11	FALSE	0.0228761	4.91178	-0.747184	-2.65905	1.18887	0.412577	0.205469	0.308813	0.42615	0.261447	0.272668	23.9052	-2.41953	-6.23969
K27_12126	21.8405	-3.06718	0.44824	-6.84272	7.77014e-12	6.20991e-11	chr7	131764850	131767400	2551	*	FALSE	FALSE	FALSE	FALSE	FALSE	FALSE	FALSE	FALSE	FALSE	FALSE	FALSE	FALSE	TRUE	TRUE	FALSE	21.8405	269.476	FALSE	0.0588865	8	0.0561101	0.0571941	5	FALSE	0.0571941	3.25188	1.55721	-0.786109	1.06322	2.28107	0.35062	0.43245	0.519713	0.44495	0.420339	9.27465	3.60091	-1.51258
K27_20572	57.7784	-3.06318	0.318212	-9.62624	6.1958e-22	1.53187e-20	chr13	46415950	46420050	4101	*	FALSE	FALSE	FALSE	TRUE	TRUE	TRUE	FALSE	FALSE	FALSE	FALSE	FALSE	FALSE	TRUE	TRUE	TRUE	57.7784	1362.44	FALSE	1e-08	18	0.0240141	0.0237698	5	FALSE	0.0237698	6.01732	0.636983	-2.7229	-1.08988	0.340284	0.169515	0.228172	0.324898	0.261409	0.230588	35.4974	2.79167	-8.38079
K27_25828	32.1729	-3.05701	0.461384	-6.62575	3.45492e-11	2.52349e-10	chr17	31057100	31060550	3451	*	FALSE	FALSE	FALSE	TRUE	TRUE	FALSE	FALSE	FALSE	FALSE	FALSE	FALSE	FALSE	FALSE	FALSE	FALSE	32.1729	581.059	FALSE	1e-08	12	0.0395382	0.0316694	8	FALSE	0.0316694	4.87479	1.31205	-2.89269	-0.441784	0.164323	0.221365	0.283586	0.46914	0.321752	0.30131	22.0215	4.62665	-6.16594
K27_19460	102.838	-3.05428	0.233034	-13.1066	3.01923e-39	2.60198e-37	chr12	72953300	72961250	7951	*	FALSE	FALSE	FALSE	FALSE	FALSE	FALSE	FALSE	FALSE	FALSE	TRUE	TRUE	TRUE	TRUE	TRUE	TRUE	102.838	7073.24	FALSE	1e-08	3	0.0154675	0.0157189	5	FALSE	0.0157189	6.25185	-1.51472	-1.88076	1.52293	1.17352	0.145988	0.239357	0.246824	0.188255	0.189758	42.8244	-6.32828	-7.61986
K27_15239	233.975	-3.04876	0.158552	-19.2288	2.1255e-82	1.04711e-79	chr9	91398050	91407150	9101	*	TRUE	TRUE	TRUE	TRUE	TRUE	TRUE	FALSE	FALSE	FALSE	TRUE	TRUE	TRUE	TRUE	TRUE	TRUE	233.975	12403.7	FALSE	1e-08	8	0.0093252	0.00468457	10	FALSE	0.00468457	8.01316	-0.185536	-2.84746	0.443267	0.201299	0.0794981	0.112067	0.161292	0.107591	0.108459	100.797	-1.65558	-17.654
K27_21322	37.5822	-3.0474	0.33317	-9.14668	5.87099e-20	1.21191e-18	chr13	115299950	115302500	2551	*	FALSE	FALSE	FALSE	FALSE	FALSE	FALSE	FALSE	FALSE	FALSE	FALSE	FALSE	FALSE	TRUE	TRUE	TRUE	37.5822	409.684	FALSE	1e-08	2	0.0344963	0.019379	8	FALSE	0.019379	4.75778	0.551243	-1.76677	0.813007	1.28063	0.206783	0.270616	0.361116	0.266472	0.25713	23.0085	2.03699	-4.89252
K27_8288	35.5366	-3.04666	0.386005	-7.89281	2.95458e-15	3.62805e-14	chr5	49261600	49263750	2151	*	FALSE	FALSE	FALSE	FALSE	FALSE	FALSE	FALSE	FALSE	FALSE	FALSE	FALSE	FALSE	TRUE	TRUE	FALSE	35.5366	326.242	FALSE	1e-08	2	0.0362225	0.029683	8	FALSE	0.029683	5.63038	-0.376365	-2.99569	-0.550438	0.0509722	0.191322	0.273881	0.390276	0.279293	0.264373	29.4287	-1.37419	-7.67583
K27_5830	46.9926	-3.04601	0.379545	-8.02543	1.01174e-15	1.31526e-14	chr3	130179500	130182500	3001	*	FALSE	FALSE	FALSE	TRUE	TRUE	FALSE	FALSE	FALSE	FALSE	FALSE	FALSE	TRUE	FALSE	FALSE	FALSE	46.9926	712.755	FALSE	0.0236076	4	0.0284911	0.0267144	7	FALSE	0.0267144	5.29443	1.0711	-2.64954	0.509829	0.396468	0.196831	0.256158	0.389425	0.264353	0.264363	26.8983	4.18139	-6.80373
K27_9127	23.7859	-3.04072	0.540836	-5.62226	1.8847e-08	9.13351e-08	chr5	147955750	147957900	2151	*	FALSE	FALSE	FALSE	TRUE	TRUE	FALSE	FALSE	FALSE	FALSE	FALSE	FALSE	FALSE	FALSE	FALSE	FALSE	23.7859	186.136	FALSE	0.00907092	56	0.0518898	0.0375274	10	FALSE	0.0375274	4.81739	0.531002	-3.34386	-0.176504	-0.303139	0.232731	0.311407	0.540485	0.329247	0.329708	20.6994	1.70517	-6.18678
K27_332	127.581	-3.03974	0.263027	-11.5567	6.82498e-31	3.57008e-29	chr1	25826900	25833850	6951	*	TRUE	TRUE	FALSE	FALSE	FALSE	TRUE	FALSE	FALSE	FALSE	TRUE	TRUE	TRUE	FALSE	FALSE	FALSE	127.581	7586.92	FALSE	1e-08	1	0.0133421	0.0107906	7	FALSE	0.0107906	7.20046	-0.480542	-3.57604	0.86991	-0.536301	0.113484	0.163749	0.261059	0.151622	0.163672	63.4492	-2.93462	-13.6982
K27_22718	39.2353	-3.03966	0.610587	-4.97825	6.41606e-07	2.44685e-06	chr14	108910300	108914750	4451	*	FALSE	FALSE	FALSE	FALSE	FALSE	FALSE	FALSE	FALSE	FALSE	TRUE	TRUE	TRUE	FALSE	FALSE	FALSE	39.2353	3110.89	FALSE	1e-08	100	0.0332328	0.0261146	5	FALSE	0.0261146	2.1929	2.60377	-1.20806	4.9897	1.83159	0.43769	0.483691	0.711506	0.463194	0.499721	5.01017	5.38313	-1.6979
K27_21327	629.539	-3.03857	0.157439	-19.3	5.37512e-83	2.72949e-80	chr13	116291700	116315400	23701	*	FALSE	FALSE	TRUE	TRUE	TRUE	TRUE	FALSE	FALSE	FALSE	TRUE	TRUE	TRUE	TRUE	TRUE	TRUE	629.539	249644	FALSE	0.0125541	10	0.00629863	0.00940843	10	FALSE	0.00940843	8.52684	1.99627	-2.67584	1.06863	0.362725	0.0931541	0.125226	0.159887	0.126957	0.128759	91.5347	15.9413	-16.7359
K27_28791	79.5816	-3.02226	0.265297	-11.392	4.58219e-30	2.27435e-28	chrX	12081900	12086850	4951	*	FALSE	FALSE	FALSE	TRUE	TRUE	TRUE	FALSE	FALSE	FALSE	FALSE	FALSE	TRUE	FALSE	FALSE	TRUE	79.5816	1375.68	FALSE	1e-08	10	0.0186701	0.015436	5	FALSE	0.015436	6.44722	0.00176265	-2.66941	0.152463	0.35285	0.140706	0.195735	0.271339	0.194347	0.190666	45.8204	0.00900526	-9.83791
K27_10756	162.839	-3.01744	0.195306	-15.4498	7.56857e-54	1.32881e-51	chr6	142567500	142573950	6451	*	TRUE	TRUE	TRUE	TRUE	TRUE	TRUE	FALSE	FALSE	FALSE	TRUE	TRUE	TRUE	TRUE	TRUE	TRUE	162.839	6068.9	FALSE	1e-08	10	0.0114294	0.00961213	7	FALSE	0.00961213	7.70338	0.0685777	-2.94153	-0.548207	0.0759057	0.102342	0.142431	0.197444	0.148606	0.141803	75.2709	0.481482	-14.8981
K27_22655	186.281	-3.00388	0.240717	-12.4789	9.73672e-36	6.94125e-34	chr14	98164950	98175650	10701	*	FALSE	FALSE	FALSE	FALSE	FALSE	FALSE	FALSE	FALSE	FALSE	TRUE	TRUE	TRUE	FALSE	FALSE	FALSE	186.281	30399	FALSE	1e-08	6	0.0105584	0.00673661	7	FALSE	0.00673661	7.24826	-0.0647839	-3.46435	1.73632	-0.46048	0.0994496	0.138665	0.239301	0.126321	0.143039	72.8837	-0.467196	-14.477
K27_31255	16.645	-3.00136	0.649083	-4.624	3.76414e-06	1.25905e-05	chrX	87897700	87899700	2001	*	FALSE	FALSE	FALSE	FALSE	FALSE	FALSE	FALSE	FALSE	FALSE	TRUE	TRUE	FALSE	FALSE	FALSE	FALSE	16.645	227.418	FALSE	1e-08	10	0.0722172	0.0611713	7	FALSE	0.0611713	3.51487	-0.000365904	-2.52018	1.89048	0.481172	0.334395	0.461778	0.670716	0.413401	0.441688	10.5111	-0.000792381	-3.75745
K27_20844	390.844	-3.00121	0.166351	-18.0414	9.22004e-73	3.20343e-70	chr13	69727800	69743850	16051	*	TRUE	TRUE	TRUE	TRUE	TRUE	TRUE	FALSE	FALSE	FALSE	TRUE	TRUE	TRUE	TRUE	TRUE	TRUE	390.844	41951.5	FALSE	0.0162747	8	0.00739194	0.01144	10	FALSE	0.01144	8.74365	0.600801	-2.89282	-0.27913	0.108392	0.0989299	0.137106	0.16767	0.140435	0.138325	88.3822	4.38201	-17.2531
K27_6589	51.6607	-3.00051	0.395433	-7.58789	3.25153e-14	3.5292e-13	chr4	49057250	49061850	4601	*	FALSE	FALSE	FALSE	TRUE	TRUE	TRUE	FALSE	FALSE	FALSE	FALSE	FALSE	FALSE	FALSE	FALSE	FALSE	51.6607	1695.32	FALSE	1e-08	2	0.026324	0.0218864	8	FALSE	0.0218864	5.73723	1.18154	-3.32589	-0.590315	-0.325381	0.173355	0.225692	0.394883	0.255122	0.246047	33.0952	5.23518	-8.42245
K27_3428	56.209	-2.99413	0.36247	-8.26035	1.45248e-16	2.09537e-15	chr2	105675300	105678250	2951	*	FALSE	FALSE	FALSE	TRUE	TRUE	TRUE	FALSE	FALSE	FALSE	TRUE	TRUE	TRUE	FALSE	FALSE	TRUE	56.209	1016.33	FALSE	1e-08	7	0.0245588	0.0230668	8	FALSE	0.0230668	5.60805	0.921041	-2.85115	0.683674	0.142979	0.179621	0.236028	0.368169	0.239296	0.24569	31.2215	3.90225	-7.74413
K27_8094	70.3	-2.98818	0.277819	-10.7559	5.56149e-27	2.17756e-25	chr5	39642600	39646800	4201	*	FALSE	FALSE	FALSE	TRUE	TRUE	TRUE	FALSE	FALSE	FALSE	FALSE	FALSE	FALSE	FALSE	FALSE	TRUE	70.3	1500.17	FALSE	1e-08	6	0.0205398	0.0115149	10	FALSE	0.0115149	5.96553	1.00113	-2.51041	0.0807405	0.477774	0.143807	0.184736	0.287034	0.198271	0.190146	41.4829	5.41925	-8.74601
K27_3439	182.029	-2.98395	0.208412	-14.3175	1.70047e-46	2.19248e-44	chr2	106690350	106699250	8901	*	FALSE	FALSE	TRUE	TRUE	TRUE	TRUE	FALSE	FALSE	FALSE	FALSE	FALSE	TRUE	TRUE	TRUE	TRUE	182.029	9273.18	FALSE	0.0218829	8	0.0106998	0.0157152	9	FALSE	0.0157152	7.25178	0.938342	-2.2785	0.266165	0.705446	0.126912	0.171432	0.214518	0.175665	0.172137	57.1401	5.47355	-10.6215
K27_12133	38.8696	-2.98303	0.307545	-9.69948	3.03047e-22	7.74201e-21	chr7	131856400	131859550	3151	*	FALSE	FALSE	FALSE	FALSE	FALSE	FALSE	FALSE	FALSE	FALSE	FALSE	FALSE	FALSE	TRUE	TRUE	FALSE	38.8696	545.865	FALSE	1e-08	22	0.033503	0.0187478	8	FALSE	0.0187478	5.03428	-0.0346728	-1.7391	0.369116	1.24393	0.192896	0.266892	0.332253	0.258523	0.242094	26.0984	-0.129913	-5.23426
K27_29298	26.1974	-2.98175	0.413836	-7.20516	5.7977e-13	5.37088e-12	chrX	41227500	41229450	1951	*	FALSE	FALSE	FALSE	FALSE	FALSE	FALSE	FALSE	FALSE	FALSE	FALSE	FALSE	FALSE	TRUE	TRUE	FALSE	26.1974	198.182	FALSE	1e-08	1	0.0475283	0.0376804	8	FALSE	0.0376804	4.65247	-0.00556839	-2.15056	0.245343	0.831189	0.240159	0.33296	0.433861	0.327768	0.313653	19.3724	-0.0167239	-4.9568
K27_4266	76.8752	-2.96409	0.270235	-10.9686	5.41329e-28	2.29367e-26	chr2	168080550	168083950	3401	*	TRUE	TRUE	TRUE	TRUE	TRUE	FALSE	FALSE	FALSE	FALSE	TRUE	TRUE	TRUE	TRUE	TRUE	TRUE	76.8752	1323.5	FALSE	0.0110266	6	0.0191687	0.0166377	8	FALSE	0.0166377	6.42815	-0.292965	-2.67111	0.326883	0.292985	0.144059	0.204872	0.275794	0.197029	0.19614	44.6218	-1.42999	-9.68516
K27_20743	678.03	-2.96374	0.142625	-20.78	6.56775e-96	4.61238e-93	chr13	56281500	56299850	18351	*	TRUE	TRUE	TRUE	TRUE	TRUE	TRUE	FALSE	FALSE	FALSE	TRUE	TRUE	TRUE	TRUE	TRUE	TRUE	678.03	105448	FALSE	0.0151347	6	0.00617059	0.010956	11	FALSE	0.010956	9.61708	0.0209267	-2.54711	-0.337394	0.416632	0.0927958	0.130727	0.14398	0.131714	0.129745	103.637	0.160079	-17.6907
K27_25171	33.1105	-2.95918	0.651952	-4.53895	5.65342e-06	1.83134e-05	chr16	81197200	81201000	3801	*	FALSE	FALSE	FALSE	FALSE	FALSE	FALSE	FALSE	FALSE	FALSE	TRUE	TRUE	TRUE	FALSE	FALSE	FALSE	33.1105	1069.73	FALSE	1e-08	2	0.0385463	0.0206025	8	FALSE	0.0206025	3.30844	2.56345	-2.55117	3.05081	0.408006	0.307159	0.346787	0.674933	0.342379	0.397743	10.7711	7.39199	-3.77989
K27_29446	23.2653	-2.95845	0.431916	-6.84959	7.40597e-12	5.93899e-11	chrX	43368300	43370100	1801	*	FALSE	FALSE	FALSE	FALSE	FALSE	FALSE	FALSE	FALSE	FALSE	FALSE	FALSE	FALSE	TRUE	TRUE	FALSE	23.2653	183.073	FALSE	1e-08	12	0.0529501	0.0392955	9	FALSE	0.0392955	4.41539	-0.344403	-2.06144	0.612958	0.897012	0.253829	0.362983	0.455328	0.336554	0.328765	17.3952	-0.948812	-4.52737
K27_17640	129.3	-2.95628	0.287586	-10.2796	8.70527e-25	2.80054e-23	chr11	33838800	33849650	10851	*	FALSE	FALSE	TRUE	TRUE	TRUE	TRUE	FALSE	FALSE	FALSE	FALSE	FALSE	FALSE	FALSE	FALSE	FALSE	129.3	15298.4	FALSE	1e-08	35	0.0132246	0.0153024	6	FALSE	0.0153024	7.08771	1.3597	-3.63248	-1.08667	-0.676209	0.128246	0.170463	0.284399	0.195067	0.186324	55.2664	7.97649	-12.7725
K27_7732	84.2527	-2.95283	0.298747	-9.88406	4.88158e-23	1.34496e-21	chr5	17781650	17785950	4301	*	TRUE	TRUE	FALSE	TRUE	TRUE	FALSE	FALSE	FALSE	FALSE	TRUE	TRUE	TRUE	TRUE	TRUE	FALSE	84.2527	1732.25	FALSE	1e-08	27	0.0178849	0.0210979	6	FALSE	0.0210979	6.71659	-0.0947777	-3.22162	0.181101	-0.26879	0.148924	0.209265	0.298878	0.206712	0.210425	45.1008	-0.452909	-10.7791
K27_7582	48.2681	-2.94524	0.304535	-9.67126	3.99435e-22	1.00489e-20	chr4	154069000	154071850	2851	*	FALSE	FALSE	TRUE	FALSE	FALSE	FALSE	FALSE	FALSE	FALSE	FALSE	FALSE	FALSE	TRUE	TRUE	FALSE	48.2681	629.462	FALSE	1e-08	3	0.0278574	0.0177617	8	FALSE	0.0177617	6.02582	-0.259641	-2.71639	-0.908358	0.228849	0.156509	0.221973	0.310455	0.238887	0.212955	38.5015	-1.1697	-8.74972
K27_25152	27.5195	-2.9395	0.676134	-4.3475	1.37695e-05	4.16734e-05	chr16	74719850	74723000	3151	*	FALSE	FALSE	FALSE	FALSE	FALSE	FALSE	FALSE	FALSE	FALSE	TRUE	TRUE	TRUE	FALSE	FALSE	FALSE	27.5195	806.147	FALSE	1e-08	100	0.0454615	0.0398902	8	FALSE	0.0398902	3.00024	2.32367	-2.25764	3.22512	0.68186	0.356081	0.414179	0.711001	0.404842	0.453015	8.4257	5.61031	-3.17529
K27_13042	387.962	-2.93715	0.145378	-20.2035	9.11708e-91	5.57273e-88	chr8	47406900	47417700	10801	*	TRUE	TRUE	TRUE	TRUE	TRUE	TRUE	FALSE	FALSE	FALSE	TRUE	TRUE	TRUE	TRUE	TRUE	TRUE	387.962	31468.4	FALSE	0.00820104	9	0.00741336	0.00783364	9	FALSE	0.00783364	8.54754	0.415796	-2.49231	0.382654	0.444841	0.0869165	0.119911	0.148241	0.12015	0.119451	98.3419	3.46754	-16.8126
K27_10695	212.742	-2.93702	0.211719	-13.8723	9.32897e-44	1.003e-41	chr6	127766600	127774800	8201	*	TRUE	TRUE	TRUE	TRUE	TRUE	TRUE	FALSE	FALSE	FALSE	TRUE	TRUE	TRUE	TRUE	TRUE	TRUE	212.742	12542.8	FALSE	0.0203135	7	0.00980595	0.0150065	10	FALSE	0.0150065	8.18914	-0.592525	-3.36274	0.176953	-0.425721	0.11458	0.164645	0.211054	0.160249	0.162906	71.4707	-3.5988	-15.933
K27_2878	21.2912	-2.93193	0.558587	-5.24883	1.53068e-07	6.45415e-07	chr2	64554600	64556650	2051	*	TRUE	TRUE	FALSE	FALSE	FALSE	FALSE	FALSE	FALSE	FALSE	FALSE	FALSE	FALSE	FALSE	FALSE	FALSE	21.2912	239.34	FALSE	1e-08	10	0.0574415	0.0340018	8	FALSE	0.0340018	5.5622	-0.993185	-4.21595	-1.75542	-1.28402	0.200936	0.304025	0.543349	0.337885	0.312316	27.6814	-3.26679	-7.75919
K27_25055	38.745	-2.91979	0.489367	-5.96646	2.42449e-09	1.34383e-08	chr16	63849200	63852750	3551	*	FALSE	FALSE	FALSE	TRUE	TRUE	TRUE	FALSE	FALSE	FALSE	FALSE	FALSE	FALSE	FALSE	FALSE	FALSE	38.745	991.365	FALSE	1e-08	17	0.0335963	0.0292993	8	FALSE	0.0292993	4.16256	2.12599	-2.40032	1.92507	0.519469	0.254191	0.306175	0.508319	0.308715	0.332142	16.3757	6.94372	-4.72208
K27_28326	18.5412	-2.91276	0.46738	-6.2321	4.60212e-10	2.85745e-09	chr19	49910450	49912250	1801	*	FALSE	FALSE	FALSE	FALSE	FALSE	FALSE	FALSE	FALSE	FALSE	FALSE	FALSE	FALSE	TRUE	TRUE	FALSE	18.5412	151.142	FALSE	1e-08	2	0.0652924	0.0558358	7	FALSE	0.0558358	3.96558	-0.14653	-1.69697	0.474062	1.21579	0.299169	0.419634	0.501254	0.400856	0.382353	13.2553	-0.349185	-3.38545
K27_24292	109.326	-2.91189	0.262676	-11.0855	1.47558e-28	6.5463e-27	chr15	102772600	102780450	7851	*	FALSE	FALSE	TRUE	FALSE	FALSE	FALSE	FALSE	FALSE	FALSE	TRUE	TRUE	TRUE	FALSE	FALSE	FALSE	109.326	7098.7	FALSE	0.00795379	5	0.0148171	0.0123771	10	FALSE	0.0123771	6.99167	-1.21678	-3.2849	0.981494	-0.373009	0.121733	0.188969	0.261919	0.161906	0.173307	57.4345	-6.43901	-12.5417
K27_12199	20.1956	-2.90902	0.55846	-5.209	1.89863e-07	7.89469e-07	chr7	138739300	138741250	1951	*	FALSE	FALSE	FALSE	TRUE	TRUE	FALSE	FALSE	FALSE	FALSE	FALSE	FALSE	FALSE	FALSE	FALSE	FALSE	20.1956	286.795	FALSE	1e-08	1	0.0603132	0.0335114	8	FALSE	0.0335114	4.2804	1.36718	-2.93425	-0.998996	-0.0252282	0.253104	0.317753	0.564424	0.399389	0.348464	16.9116	4.30266	-5.19866
K27_28320	84.5244	-2.90867	0.346487	-8.39474	4.66914e-17	7.17144e-16	chr19	48203900	48209050	5151	*	FALSE	FALSE	TRUE	TRUE	TRUE	TRUE	FALSE	FALSE	FALSE	FALSE	FALSE	TRUE	TRUE	TRUE	TRUE	84.5244	3283.35	FALSE	0.0635577	7	0.017842	0.0387827	12	FALSE	0.0387827	6.674	0.692776	-3.30958	-0.618365	-0.40091	0.186209	0.256526	0.345538	0.268669	0.264584	35.8414	2.70061	-9.57805
K27_24930	35.3527	-2.90853	0.346876	-8.38493	5.07567e-17	7.75614e-16	chr16	48633650	48635150	1501	*	FALSE	FALSE	FALSE	FALSE	FALSE	FALSE	FALSE	FALSE	FALSE	FALSE	FALSE	FALSE	TRUE	TRUE	TRUE	35.3527	286.76	FALSE	1e-08	100	0.0363874	0.0234047	8	FALSE	0.0234047	5.26624	-0.0704105	-2.31933	-0.124808	0.589194	0.191951	0.267465	0.360108	0.270208	0.253644	27.4353	-0.263252	-6.44065
K27_17117	28.3295	-2.89903	0.522633	-5.54696	2.9068e-08	1.36576e-07	chr10	112268450	112270950	2501	*	FALSE	FALSE	FALSE	TRUE	TRUE	FALSE	FALSE	FALSE	FALSE	FALSE	FALSE	FALSE	FALSE	FALSE	FALSE	28.3295	264.728	FALSE	1e-08	100	0.0442906	0.0263643	11	FALSE	0.0263643	5.01743	0.596993	-3.50482	0.121149	-0.605792	0.206827	0.273818	0.516742	0.28468	0.302783	24.2591	2.18026	-6.78253
K27_12132	41.2145	-2.88966	0.294345	-9.81726	9.48837e-23	2.56287e-21	chr7	131852150	131855750	3601	*	FALSE	FALSE	FALSE	FALSE	FALSE	FALSE	FALSE	FALSE	FALSE	FALSE	FALSE	FALSE	TRUE	TRUE	TRUE	41.2145	756.869	FALSE	1e-08	8	0.0318534	0.020978	8	FALSE	0.020978	4.96558	-0.231887	-1.40205	0.607442	1.48761	0.199841	0.282367	0.323398	0.263199	0.248849	24.8476	-0.821227	-4.33539
K27_28792	57.9959	-2.88108	0.307848	-9.35875	8.06866e-21	1.80803e-19	chrX	12091750	12095050	3301	*	FALSE	FALSE	FALSE	FALSE	FALSE	FALSE	FALSE	FALSE	FALSE	TRUE	TRUE	TRUE	FALSE	FALSE	TRUE	57.9959	792.198	FALSE	0.0209851	5	0.023941	0.022842	7	FALSE	0.022842	5.95672	-0.250911	-2.52492	0.41088	0.356156	0.169165	0.239791	0.315191	0.230216	0.229475	35.2125	-1.04638	-8.01076
K27_17397	118.427	-2.87673	0.25023	-11.4964	1.37612e-30	7.03121e-29	chr11	12053850	12062050	8201	*	TRUE	TRUE	FALSE	TRUE	TRUE	FALSE	FALSE	FALSE	FALSE	FALSE	FALSE	TRUE	FALSE	FALSE	TRUE	118.427	3607.08	FALSE	0.0215633	9	0.0140249	0.0175219	9	FALSE	0.0175219	7.38937	0.0257678	-3.23426	-0.643139	-0.357524	0.12995	0.181911	0.249734	0.188702	0.18445	56.8634	0.141651	-12.9508
K27_17054	50.6985	-2.86681	0.407914	-7.02798	2.0955e-12	1.80968e-11	chr10	106467350	106470950	3601	*	FALSE	FALSE	FALSE	FALSE	FALSE	TRUE	FALSE	FALSE	FALSE	TRUE	TRUE	TRUE	FALSE	FALSE	FALSE	50.6985	1071.62	FALSE	1e-08	100	0.0267381	0.0192413	10	FALSE	0.0192413	5.60801	0.3713	-3.33007	1.03306	-0.463263	0.172076	0.231834	0.405265	0.223654	0.247738	32.5904	1.60158	-8.21702
K27_11947	21.4432	-2.86575	0.444125	-6.45258	1.09965e-10	7.48839e-10	chr7	117779950	117782400	2451	*	FALSE	FALSE	FALSE	TRUE	TRUE	FALSE	FALSE	FALSE	FALSE	FALSE	FALSE	FALSE	FALSE	FALSE	FALSE	21.4432	230.248	FALSE	1e-08	7	0.0570663	0.032547	9	FALSE	0.032547	3.56218	1.89001	-1.40353	0.388797	1.46222	0.299537	0.357622	0.49434	0.397158	0.363758	11.8923	5.28495	-2.83921
K27_11948	21.6223	-2.8585	0.400403	-7.13906	9.39702e-13	8.48844e-12	chr7	117818150	117820150	2001	*	FALSE	FALSE	FALSE	FALSE	FALSE	FALSE	FALSE	FALSE	FALSE	FALSE	FALSE	FALSE	TRUE	TRUE	FALSE	21.6223	218.594	FALSE	0.00128566	100	0.0566309	0.0380539	8	FALSE	0.0380539	3.96553	0.769213	-1.30048	-0.31947	1.55802	0.27779	0.359232	0.443764	0.399607	0.343119	14.2753	2.14127	-2.93056
K27_18026	733.036	-2.85844	0.114757	-24.9086	6.00044e-137	1.0424e-133	chr11	63909950	63928100	18151	*	TRUE	TRUE	TRUE	TRUE	TRUE	TRUE	FALSE	FALSE	FALSE	TRUE	TRUE	TRUE	TRUE	TRUE	TRUE	733.036	115335	FALSE	0.00528985	10	0.00604587	0.00560664	9	FALSE	0.00560664	9.56288	0.509025	-2.56224	0.0312537	0.296209	0.0702738	0.0973433	0.11626	0.0986989	0.0976202	136.08	5.22918	-22.0389
K27_32249	18.3428	-2.85389	0.697638	-4.09079	4.299e-05	0.000119131	chrX	110804850	110806450	1601	*	FALSE	FALSE	FALSE	FALSE	FALSE	FALSE	FALSE	FALSE	FALSE	TRUE	TRUE	FALSE	FALSE	FALSE	FALSE	18.3428	356.217	FALSE	0.0713717	8	0.06595	0.0681518	6	FALSE	0.0681518	4.22277	-1.10483	-3.43065	1.41143	-0.576756	0.299597	0.463105	0.69075	0.388905	0.434833	14.0949	-2.3857	-4.96656
K27_17039	83.8558	-2.8528	0.273729	-10.422	1.96787e-25	6.7449e-24	chr10	103365850	103370350	4501	*	TRUE	TRUE	TRUE	FALSE	FALSE	FALSE	FALSE	FALSE	FALSE	TRUE	TRUE	TRUE	TRUE	TRUE	FALSE	83.8558	2100.52	FALSE	1e-08	8	0.0179483	0.00832293	10	FALSE	0.00832293	6.68482	-0.356026	-3.26509	0.514888	-0.412291	0.116117	0.166242	0.272414	0.155071	0.166386	57.5698	-2.14161	-11.9858
K27_4276	245.44	-2.84581	0.322396	-8.82706	1.07465e-18	1.97061e-17	chr2	168760850	168770600	9751	*	TRUE	TRUE	TRUE	TRUE	TRUE	TRUE	FALSE	FALSE	FALSE	TRUE	TRUE	TRUE	TRUE	TRUE	TRUE	245.44	18107.7	FALSE	0.0642509	5	0.00910021	0.0642509	11	TRUE	0.0356614	8.01302	0.562887	-2.4402	-0.394641	0.405606	0.218281	0.3067	0.3242	0.309547	0.306801	36.7096	1.8353	-7.52685
K27_5819	159.408	-2.84558	0.202689	-14.0391	8.98073e-45	1.03646e-42	chr3	129222450	129229650	7201	*	FALSE	FALSE	TRUE	TRUE	TRUE	TRUE	FALSE	FALSE	FALSE	TRUE	TRUE	FALSE	TRUE	TRUE	TRUE	159.408	6068.6	FALSE	0.00321257	7	0.0115784	0.00796479	6	FALSE	0.00796479	7.62201	0.308746	-3.11835	-0.243626	-0.27277	0.0977332	0.133754	0.202765	0.138961	0.138105	77.9879	2.30832	-15.3792
K27_18092	69.6816	-2.83702	0.266691	-10.6379	1.98654e-26	7.46808e-25	chr11	67235350	67239300	3951	*	FALSE	FALSE	TRUE	TRUE	TRUE	FALSE	FALSE	FALSE	FALSE	FALSE	FALSE	FALSE	TRUE	TRUE	FALSE	69.6816	1066.28	FALSE	0.0127597	4	0.0206821	0.0174724	8	FALSE	0.0174724	6.31534	0.109123	-2.44921	-0.329256	0.387803	0.148597	0.205321	0.273552	0.212858	0.201135	42.4999	0.531474	-8.95339
K27_28324	26.9745	-2.82802	0.362854	-7.79382	6.50123e-15	7.61213e-14	chr19	49888600	49891650	3051	*	FALSE	FALSE	FALSE	FALSE	FALSE	FALSE	FALSE	FALSE	FALSE	FALSE	FALSE	FALSE	TRUE	TRUE	FALSE	26.9745	490.724	FALSE	1e-08	1	0.046289	0.0411346	7	FALSE	0.0411346	4.09987	-0.107266	-0.896974	0.642464	1.93105	0.273479	0.381609	0.409819	0.360039	0.33659	14.9915	-0.281089	-2.18871
K27_7735	37.6153	-2.81637	0.386626	-7.28447	3.22941e-13	3.09234e-12	chr5	17795350	17797550	2201	*	FALSE	FALSE	FALSE	FALSE	FALSE	FALSE	FALSE	FALSE	FALSE	FALSE	FALSE	FALSE	TRUE	TRUE	FALSE	37.6153	424.658	FALSE	1e-08	5	0.0344699	0.0245257	7	FALSE	0.0245257	5.3223	-0.208711	-2.75945	0.706712	0.0569145	0.191931	0.270899	0.391981	0.254248	0.263639	27.7303	-0.770438	-7.03976
K27_7747	81.9045	-2.8142	0.242048	-11.6266	3.0191e-31	1.62564e-29	chr5	19195000	19200800	5801	*	FALSE	FALSE	FALSE	TRUE	TRUE	TRUE	FALSE	FALSE	FALSE	FALSE	FALSE	FALSE	FALSE	FALSE	FALSE	81.9045	1928.17	FALSE	1e-08	34	0.0182685	0.00846329	10	FALSE	0.00846329	6.00888	1.13285	-2.1457	0.435246	0.668496	0.134861	0.169934	0.254044	0.179265	0.174426	44.556	6.66639	-8.44618
K27_21064	62.3154	-2.81052	0.283233	-9.92297	3.30762e-23	9.24424e-22	chr13	84671000	84675700	4701	*	FALSE	FALSE	FALSE	TRUE	TRUE	FALSE	FALSE	FALSE	FALSE	FALSE	FALSE	FALSE	TRUE	TRUE	FALSE	62.3154	986.866	FALSE	1e-08	3	0.022594	0.0119116	7	FALSE	0.0119116	5.69547	0.965214	-2.2748	0.509337	0.535711	0.153519	0.196363	0.294709	0.203396	0.201256	37.0994	4.91547	-7.71882
K27_16145	181.324	-2.79874	0.192509	-14.5382	6.94171e-48	9.70869e-46	chr10	36505600	36511900	6301	*	TRUE	TRUE	TRUE	TRUE	TRUE	TRUE	FALSE	FALSE	FALSE	TRUE	TRUE	TRUE	TRUE	TRUE	TRUE	181.324	10614.6	FALSE	1e-08	6	0.0107239	0.00558703	9	FALSE	0.00558703	7.57666	0.791274	-3.03436	0.0521694	-0.235622	0.0896141	0.118247	0.192863	0.124352	0.126194	84.5476	6.69172	-15.7332
K27_30411	22.6006	-2.78052	0.606312	-4.58595	4.51934e-06	1.4905e-05	chrX	66888150	66890200	2051	*	FALSE	FALSE	FALSE	FALSE	FALSE	FALSE	FALSE	FALSE	FALSE	TRUE	TRUE	FALSE	FALSE	FALSE	FALSE	22.6006	339.76	FALSE	0.0492179	4	0.0543747	0.0527335	8	FALSE	0.0527335	4.46603	-0.24859	-3.25033	1.26377	-0.469812	0.269203	0.381447	0.602226	0.349781	0.387142	16.5898	-0.651703	-5.39719
K27_26134	49.0831	-2.77717	0.346339	-8.01864	1.06925e-15	1.3862e-14	chr17	51809750	51812300	2551	*	FALSE	FALSE	TRUE	TRUE	TRUE	TRUE	FALSE	FALSE	FALSE	TRUE	TRUE	FALSE	FALSE	FALSE	FALSE	49.0831	539.362	FALSE	1e-08	100	0.0274697	0.0172246	8	FALSE	0.0172246	5.77792	0.262496	-2.94562	0.2775	-0.168449	0.162494	0.22064	0.347939	0.221223	0.227372	35.5578	1.1897	-8.4659
K27_1881	389.782	-2.77338	0.166968	-16.6102	5.88059e-62	1.38643e-59	chr1	167685600	167699800	14201	*	TRUE	TRUE	TRUE	TRUE	TRUE	TRUE	FALSE	FALSE	FALSE	TRUE	TRUE	TRUE	TRUE	TRUE	TRUE	389.782	34758.4	FALSE	0.01857	6	0.0073998	0.0135489	8	FALSE	0.0135489	8.46439	0.608664	-2.19744	0.349341	0.57594	0.107914	0.149471	0.16996	0.150382	0.149274	78.4365	4.07211	-12.9291
K27_17643	73.1504	-2.77164	0.340523	-8.13938	3.97313e-16	5.39454e-15	chr11	33917500	33923000	5501	*	FALSE	FALSE	TRUE	TRUE	TRUE	TRUE	FALSE	FALSE	FALSE	FALSE	FALSE	FALSE	FALSE	FALSE	FALSE	73.1504	4561.77	FALSE	1e-08	5	0.0199152	0.0186825	7	FALSE	0.0186825	6.33584	1.25351	-3.40827	-1.31701	-0.636628	0.150931	0.19834	0.336505	0.23963	0.219728	41.9785	6.32	-10.1285
K27_32252	13.8404	-2.76963	0.689642	-4.01604	5.91849e-05	0.000160072	chrX	111384850	111386400	1551	*	FALSE	FALSE	FALSE	FALSE	FALSE	FALSE	FALSE	FALSE	FALSE	TRUE	TRUE	FALSE	FALSE	FALSE	FALSE	13.8404	139.494	FALSE	0.13035	8	0.0859374	0.102962	7	FALSE	0.102962	4.03429	-1.529	-2.98845	0.883112	-0.218825	0.346175	0.55645	0.691185	0.463266	0.487383	11.6539	-2.74777	-4.32366
K27_8095	26.4373	-2.76938	0.458128	-6.045	1.49411e-09	8.55293e-09	chr5	39651050	39653150	2101	*	FALSE	FALSE	FALSE	TRUE	TRUE	FALSE	FALSE	FALSE	FALSE	FALSE	FALSE	FALSE	FALSE	FALSE	FALSE	26.4373	298.591	FALSE	1e-08	1	0.0471379	0.0264003	9	FALSE	0.0264003	4.0674	1.66383	-2.08611	0.88323	0.683267	0.256166	0.311099	0.482687	0.326625	0.32884	15.878	5.34824	-4.32187
K27_25057	28.7907	-2.76489	0.523231	-5.28426	1.26213e-07	5.37883e-07	chr16	63895750	63898600	2851	*	FALSE	FALSE	FALSE	TRUE	TRUE	FALSE	FALSE	FALSE	FALSE	TRUE	TRUE	FALSE	FALSE	FALSE	FALSE	28.7907	584.892	FALSE	1e-08	1	0.0436533	0.0220449	9	FALSE	0.0220449	3.30843	2.32215	-1.81844	2.67058	0.946456	0.308784	0.352638	0.565422	0.34901	0.380479	10.7144	6.58507	-3.21607
K27_26034	139.341	-2.75702	0.208047	-13.2519	4.3987e-40	3.94533e-38	chr17	43014650	43019900	5251	*	FALSE	FALSE	TRUE	TRUE	TRUE	TRUE	FALSE	FALSE	FALSE	TRUE	TRUE	TRUE	TRUE	TRUE	TRUE	139.341	4300	FALSE	0.00389519	7	0.0125966	0.0091293	11	FALSE	0.0091293	7.26622	0.47254	-2.77698	0.00413909	-0.0199653	0.107171	0.145026	0.210106	0.149605	0.148695	67.8001	3.25832	-13.2171
K27_22774	1054.73	-2.75445	0.108998	-25.2706	6.72835e-141	1.30637e-137	chr14	118223350	118244200	20851	*	TRUE	TRUE	TRUE	TRUE	TRUE	TRUE	FALSE	FALSE	FALSE	TRUE	TRUE	TRUE	TRUE	TRUE	TRUE	1054.73	260577	FALSE	0.00588966	7	0.00557694	0.00576287	9	FALSE	0.00576287	9.92423	0.365845	-2.42995	0.764674	0.324497	0.0693864	0.0967999	0.110279	0.0961282	0.0966857	143.029	3.77939	-22.0346
K27_14267	24.5084	-2.7544	0.371702	-7.41022	1.26086e-13	1.26959e-12	chr9	27290350	27292650	2301	*	FALSE	FALSE	FALSE	FALSE	FALSE	FALSE	FALSE	FALSE	FALSE	FALSE	FALSE	FALSE	TRUE	TRUE	FALSE	24.5084	255.468	FALSE	1e-08	13	0.050493	0.0322823	7	FALSE	0.0322823	5.03426	-0.931179	-2.15163	-1.23773	0.60277	0.215868	0.32874	0.38636	0.345758	0.286509	23.321	-2.83257	-5.56898
K27_6329	56.1986	-2.75174	0.510914	-5.38591	7.20799e-08	3.19091e-07	chr4	36949500	36955100	5601	*	FALSE	FALSE	FALSE	FALSE	FALSE	FALSE	FALSE	FALSE	FALSE	TRUE	TRUE	TRUE	FALSE	FALSE	FALSE	56.1986	4620.34	FALSE	1e-08	100	0.0245624	0.0144197	11	FALSE	0.0144197	4.60801	1.03124	-3.10473	2.91076	-0.352995	0.206217	0.25702	0.509348	0.237435	0.294362	22.3454	4.01228	-6.0955
K27_32585	35.5138	-2.74566	0.360067	-7.62543	2.43219e-14	2.68134e-13	chrX	142362150	142365250	3101	*	FALSE	FALSE	FALSE	FALSE	FALSE	FALSE	FALSE	FALSE	FALSE	FALSE	FALSE	TRUE	TRUE	TRUE	FALSE	35.5138	335.684	FALSE	0.00600069	41	0.0362428	0.0265822	10	FALSE	0.0265822	5.42823	-0.761116	-2.53708	0.276422	0.208586	0.191992	0.286037	0.367388	0.262313	0.261527	28.2732	-2.6609	-6.90572
K27_28322	22.3384	-2.7397	0.412399	-6.64332	3.06692e-11	2.25155e-10	chr19	49817150	49820200	3051	*	FALSE	FALSE	FALSE	FALSE	FALSE	FALSE	FALSE	FALSE	FALSE	FALSE	FALSE	FALSE	TRUE	TRUE	FALSE	22.3384	297.017	FALSE	1e-08	32	0.0549601	0.0570859	2	FALSE	0.0570859	4.13156	0.0261242	-1.19913	0.0781396	1.54058	0.291295	0.403077	0.450049	0.40311	0.370452	14.1834	0.0648118	-2.66443
K27_14727	126.571	-2.73063	0.205198	-13.3073	2.09982e-40	1.93061e-38	chr9	53972150	53977350	5201	*	TRUE	TRUE	TRUE	TRUE	TRUE	TRUE	FALSE	FALSE	FALSE	FALSE	FALSE	TRUE	TRUE	TRUE	TRUE	126.571	4218.24	FALSE	1e-08	5	0.0134126	0.00688101	8	FALSE	0.00688101	7.56221	-0.0523159	-3.16126	-0.949758	-0.430623	0.0947115	0.132214	0.2041	0.144671	0.13561	79.8446	-0.395692	-15.4888
K27_12125	76.5289	-2.72553	0.255229	-10.6788	1.27952e-26	4.8983e-25	chr7	131746900	131751900	5001	*	FALSE	FALSE	FALSE	FALSE	FALSE	FALSE	FALSE	FALSE	FALSE	TRUE	TRUE	FALSE	TRUE	TRUE	TRUE	76.5289	1648.29	FALSE	0.0267714	8	0.019235	0.0225515	6	FALSE	0.0225515	5.89341	0.513449	-1.53345	0.445077	1.19208	0.170259	0.229607	0.271454	0.23096	0.22233	34.6144	2.23621	-5.64902
K27_7736	248.374	-2.71703	0.189313	-14.352	1.03445e-46	1.34957e-44	chr5	17806000	17818150	12151	*	TRUE	TRUE	TRUE	TRUE	TRUE	TRUE	FALSE	FALSE	FALSE	TRUE	TRUE	TRUE	TRUE	TRUE	FALSE	248.374	18694.8	FALSE	0.0134382	8	0.00904596	0.0112474	9	FALSE	0.0112474	7.98743	0.211454	-2.88673	0.778444	-0.169697	0.104539	0.145212	0.18994	0.142665	0.147034	76.4064	1.45618	-15.1981
K27_10647	44.5637	-2.71544	0.386179	-7.03156	2.04233e-12	1.76793e-11	chr6	126162400	126166200	3801	*	FALSE	FALSE	FALSE	TRUE	TRUE	TRUE	FALSE	FALSE	FALSE	FALSE	FALSE	FALSE	FALSE	FALSE	FALSE	44.5637	1426.09	FALSE	1e-08	4	0.0297983	0.0234772	8	FALSE	0.0234772	5.83676	0.870054	-3.27396	-1.88909	-0.558518	0.17368	0.23032	0.382391	0.303245	0.251476	33.6065	3.77759	-8.56179
K27_3290	26.5625	-2.71454	0.447786	-6.06214	1.34321e-09	7.74148e-09	chr2	101171700	101174350	2651	*	FALSE	FALSE	FALSE	TRUE	TRUE	FALSE	FALSE	FALSE	FALSE	FALSE	FALSE	FALSE	FALSE	FALSE	FALSE	26.5625	457.755	FALSE	1e-08	13	0.046937	0.027652	7	FALSE	0.027652	3.51486	2.4805	-1.42942	1.16788	1.28512	0.297599	0.344222	0.496495	0.367598	0.362126	11.8107	7.20611	-2.87902
K27_18094	108.636	-2.71287	0.25143	-10.7898	3.84781e-27	1.52833e-25	chr11	67249650	67256100	6451	*	FALSE	FALSE	TRUE	FALSE	FALSE	TRUE	FALSE	FALSE	FALSE	FALSE	FALSE	FALSE	TRUE	TRUE	TRUE	108.636	2697.48	FALSE	0.0312229	8	0.0148826	0.0228002	9	FALSE	0.0228002	7.20043	-0.229878	-2.73714	-0.556399	-0.0242739	0.145639	0.20624	0.253189	0.20995	0.203799	49.4401	-1.11461	-10.8107
K27_19980	72.9846	-2.71253	0.332431	-8.15967	3.35952e-16	4.60688e-15	chr12	110279550	110283500	3951	*	FALSE	FALSE	FALSE	FALSE	FALSE	TRUE	FALSE	FALSE	FALSE	TRUE	TRUE	TRUE	FALSE	FALSE	TRUE	72.9846	1497.46	FALSE	0.0703782	8	0.0199501	0.0420622	9	FALSE	0.0420622	6.13932	0.144447	-2.39758	0.687128	0.314947	0.201081	0.280171	0.33813	0.275383	0.27757	30.5316	0.515567	-7.0907
K27_32267	125.014	-2.71209	0.307294	-8.82571	1.08764e-18	1.99221e-17	chrX	120285900	120296250	10351	*	FALSE	FALSE	FALSE	FALSE	FALSE	FALSE	FALSE	FALSE	FALSE	TRUE	TRUE	TRUE	FALSE	FALSE	FALSE	125.014	27019.5	FALSE	0.00672133	16	0.0135235	0.0119513	8	FALSE	0.0119513	6.17787	-0.710681	-3.03422	2.59803	-0.322127	0.138731	0.206654	0.306814	0.17073	0.196945	44.5314	-3.439	-9.88944
K27_21177	473.747	-2.70508	0.113162	-23.9046	2.7459e-126	4.11973e-123	chr13	97064950	97077350	12401	*	TRUE	TRUE	TRUE	TRUE	TRUE	TRUE	FALSE	FALSE	FALSE	TRUE	TRUE	TRUE	TRUE	TRUE	TRUE	473.747	45428	FALSE	1e-08	7	0.00688734	0.00374247	6	FALSE	0.00374247	8.76533	0.594918	-2.25449	0.446658	0.450585	0.0664761	0.0897983	0.11633	0.090578	0.0900615	131.857	6.62505	-19.3802
K27_25449	207.128	-2.70358	0.212682	-12.7118	5.08203e-37	3.8385e-35	chr17	8797350	8804750	7401	*	TRUE	TRUE	TRUE	TRUE	TRUE	TRUE	FALSE	FALSE	FALSE	TRUE	TRUE	TRUE	TRUE	TRUE	TRUE	207.128	13963.6	FALSE	0.0290336	9	0.00994953	0.0158535	10	FALSE	0.0158535	7.79037	0.797244	-2.88403	-0.135512	-0.180448	0.120754	0.165506	0.213263	0.170532	0.170045	64.5145	4.81702	-13.5233
K27_4780	214.634	-2.70148	0.186961	-14.4494	2.52817e-47	3.47697e-45	chr3	45370700	45383050	12351	*	TRUE	TRUE	FALSE	TRUE	TRUE	TRUE	FALSE	FALSE	FALSE	TRUE	TRUE	TRUE	TRUE	TRUE	TRUE	214.634	27746.9	FALSE	0.00289896	15	0.00975925	0.00728015	10	FALSE	0.00728015	7.59671	-0.321418	-2.79881	1.40698	-0.097327	0.0956453	0.136332	0.188285	0.124795	0.133414	79.4258	-2.35761	-14.8647
K27_18047	30.1825	-2.69662	0.364244	-7.40335	1.32795e-13	1.33146e-12	chr11	64553100	64555900	2801	*	FALSE	FALSE	FALSE	TRUE	TRUE	FALSE	FALSE	FALSE	FALSE	FALSE	FALSE	FALSE	FALSE	FALSE	FALSE	30.1825	562.553	FALSE	1e-08	22	0.0418483	0.0220147	10	FALSE	0.0220147	3.81744	2.28686	-1.06065	0.363615	1.63598	0.267446	0.311019	0.417205	0.354283	0.318855	14.2737	7.3528	-2.54227
K27_25153	25.4575	-2.69403	0.570479	-4.7224	2.33075e-06	8.07676e-06	chr16	75593200	75595600	2401	*	FALSE	FALSE	FALSE	TRUE	TRUE	FALSE	FALSE	FALSE	FALSE	FALSE	FALSE	FALSE	FALSE	FALSE	FALSE	25.4575	299.845	FALSE	1e-08	2	0.0487786	0.0372182	8	FALSE	0.0372182	4.51494	1.03422	-3.18384	0.742468	-0.489811	0.245988	0.317742	0.565793	0.323644	0.35545	18.3543	3.2549	-5.62722
K27_28323	19.1113	-2.69352	0.472854	-5.6963	1.22435e-08	6.12211e-08	chr19	49831850	49834150	2301	*	FALSE	FALSE	FALSE	FALSE	FALSE	FALSE	FALSE	FALSE	FALSE	FALSE	FALSE	FALSE	TRUE	TRUE	FALSE	19.1113	145.169	FALSE	0.090937	8	0.0634793	0.072443	8	FALSE	0.072443	3.81747	0.220125	-1.31717	0.678537	1.37635	0.326363	0.445197	0.511903	0.433585	0.417818	11.697	0.494445	-2.57308
K27_21000	174.008	-2.6926	0.18953	-14.2067	8.32263e-46	1.03273e-43	chr13	76381750	76388300	6551	*	FALSE	FALSE	TRUE	TRUE	TRUE	TRUE	FALSE	FALSE	FALSE	TRUE	TRUE	TRUE	TRUE	TRUE	TRUE	174.008	10397.3	FALSE	1e-08	2	0.0109852	0.00672741	9	FALSE	0.00672741	7.00885	1.29496	-2.30843	0.84749	0.384162	0.104045	0.13292	0.195458	0.136135	0.139171	67.3634	9.74239	-11.8104
K27_12127	90.7308	-2.69133	0.256876	-10.4772	1.09995e-25	3.85414e-24	chr7	131771300	131777300	6001	*	FALSE	FALSE	FALSE	FALSE	FALSE	FALSE	FALSE	FALSE	FALSE	FALSE	FALSE	FALSE	TRUE	TRUE	TRUE	90.7308	2523.84	FALSE	0.0413799	10	0.0169299	0.028088	9	FALSE	0.028088	6.28751	0.0782976	-1.58898	0.316584	1.10234	0.172163	0.239734	0.2688	0.237439	0.230242	36.5207	0.326602	-5.91139
K27_3159	262.909	-2.68223	0.191072	-14.0378	9.15601e-45	1.053e-42	chr2	79180700	79194150	13451	*	FALSE	FALSE	FALSE	TRUE	TRUE	TRUE	FALSE	FALSE	FALSE	TRUE	TRUE	TRUE	TRUE	TRUE	TRUE	262.909	31044.7	FALSE	0.0333321	7	0.0087951	0.0190092	10	FALSE	0.0190092	6.2944	1.80349	-0.168453	2.49743	2.51377	0.15262	0.197537	0.212508	0.195128	0.194768	41.2424	9.12989	-0.792689
K27_32455	30.2984	-2.67558	0.421149	-6.35306	2.11075e-10	1.37416e-09	chrX	139744200	139746750	2551	*	FALSE	FALSE	FALSE	FALSE	FALSE	FALSE	FALSE	FALSE	FALSE	FALSE	FALSE	FALSE	TRUE	TRUE	FALSE	30.2984	242.269	FALSE	0.0820363	4	0.0417054	0.0565465	6	FALSE	0.0565465	5.19306	-0.498393	-2.37519	-0.0371495	0.300394	0.246801	0.355685	0.429634	0.346285	0.33853	21.0415	-1.40122	-5.52841
K27_25829	48.9775	-2.67459	0.376339	-7.10685	1.18718e-12	1.0565e-11	chr17	31127550	31132500	4951	*	FALSE	FALSE	FALSE	TRUE	TRUE	TRUE	FALSE	FALSE	FALSE	FALSE	FALSE	FALSE	FALSE	FALSE	FALSE	48.9775	1395.72	FALSE	0.0308844	7	0.0275192	0.0287803	8	FALSE	0.0287803	5.57368	1.23362	-2.80498	-0.48777	-0.130394	0.191362	0.250525	0.378564	0.278041	0.267506	29.1263	4.92413	-7.40952
K27_21074	30.6268	-2.67241	0.365388	-7.3139	2.59505e-13	2.51261e-12	chr13	88033800	88036150	2351	*	FALSE	FALSE	FALSE	FALSE	FALSE	FALSE	FALSE	FALSE	FALSE	FALSE	FALSE	FALSE	TRUE	TRUE	FALSE	30.6268	373.306	FALSE	0.0372831	8	0.0413066	0.0396931	6	FALSE	0.0396931	5.19304	-1.32563	-2.04195	-0.00780964	0.630458	0.221852	0.350423	0.379058	0.310026	0.297087	23.4076	-3.78295	-5.38692
K27_10418	21.7496	-2.65832	0.525006	-5.06341	4.11822e-07	1.62169e-06	chr6	110646450	110648300	1851	*	FALSE	FALSE	FALSE	TRUE	TRUE	FALSE	FALSE	FALSE	FALSE	FALSE	FALSE	FALSE	FALSE	FALSE	FALSE	21.7496	203.158	FALSE	0.0751491	8	0.0563258	0.0638995	7	FALSE	0.0638995	3.81737	1.50142	-1.92267	0.993965	0.73565	0.317158	0.40273	0.551485	0.412335	0.41554	12.0362	3.72812	-3.48635
K27_11691	98.0059	-2.65536	0.273134	-9.7218	2.43429e-22	6.27233e-21	chr7	98192200	98197850	5651	*	FALSE	FALSE	FALSE	FALSE	FALSE	FALSE	FALSE	FALSE	FALSE	TRUE	TRUE	TRUE	FALSE	FALSE	TRUE	98.0059	3686.18	FALSE	0.0442332	7	0.0160078	0.0289389	10	FALSE	0.0289389	6.61352	-0.696733	-2.26451	0.89257	0.390848	0.16786	0.244117	0.278617	0.228338	0.23093	39.3991	-2.8541	-8.12768
K27_18953	87.2088	-2.64858	0.248437	-10.661	1.54935e-26	5.88485e-25	chr12	11434200	11437850	3651	*	TRUE	TRUE	TRUE	TRUE	TRUE	TRUE	FALSE	FALSE	FALSE	FALSE	FALSE	TRUE	TRUE	TRUE	TRUE	87.2088	1557.81	FALSE	1e-08	33	0.0174315	0.00960357	8	FALSE	0.00960357	6.72176	0.156929	-2.88109	0.0571923	-0.232507	0.119066	0.163143	0.248965	0.165072	0.167604	56.454	0.961909	-11.5723
K27_6092	27.1951	-2.64825	0.429007	-6.17298	6.70161e-10	4.05574e-09	chr4	14480600	14482250	1651	*	FALSE	FALSE	FALSE	FALSE	FALSE	FALSE	FALSE	FALSE	FALSE	TRUE	TRUE	FALSE	FALSE	FALSE	FALSE	27.1951	161.605	FALSE	1e-08	9	0.04595	0.0294262	9	FALSE	0.0294262	4.92996	-0.0682477	-2.65421	0.376526	-0.00596353	0.215481	0.300183	0.434286	0.290925	0.297165	22.8788	-0.227353	-6.11167
K27_17061	141.452	-2.64265	0.208916	-12.6493	1.12859e-36	8.42794e-35	chr10	108328850	108336600	7751	*	FALSE	FALSE	FALSE	TRUE	TRUE	TRUE	FALSE	FALSE	FALSE	TRUE	TRUE	TRUE	TRUE	TRUE	TRUE	141.452	9642.52	FALSE	1e-08	34	0.0124759	0.00602656	7	FALSE	0.00602656	6.36956	1.83949	-2.07326	1.17267	0.569386	0.117357	0.142371	0.218925	0.147413	0.152523	54.275	12.9204	-9.4702
K27_5137	50.845	-2.6397	0.338094	-7.80761	5.82837e-15	6.86325e-14	chr3	73052250	73055000	2751	*	FALSE	FALSE	FALSE	FALSE	FALSE	FALSE	FALSE	FALSE	FALSE	TRUE	TRUE	TRUE	FALSE	FALSE	FALSE	50.845	1193.31	FALSE	1e-08	100	0.026674	0.0172905	7	FALSE	0.0172905	5.52685	-0.176411	-2.58523	1.2569	0.054471	0.170873	0.240243	0.34337	0.218152	0.234094	32.3448	-0.734304	-7.52901
K27_216	317.503	-2.63837	0.177589	-14.8566	6.30078e-50	9.62823e-48	chr1	19226700	19243400	16701	*	FALSE	FALSE	TRUE	TRUE	TRUE	TRUE	FALSE	FALSE	FALSE	TRUE	TRUE	TRUE	TRUE	TRUE	TRUE	317.503	37057.1	FALSE	0.0204172	8	0.00805801	0.0131271	9	FALSE	0.0131271	8.17978	-0.0522804	-2.4548	1.11965	0.183567	0.108823	0.153061	0.179707	0.148563	0.15142	75.1659	-0.341567	-13.66
K27_14283	27.5554	-2.63075	0.386762	-6.80199	1.03184e-11	8.10327e-11	chr9	30919750	30922400	2651	*	FALSE	FALSE	FALSE	TRUE	TRUE	FALSE	FALSE	FALSE	FALSE	FALSE	FALSE	FALSE	FALSE	FALSE	FALSE	27.5554	308.099	FALSE	1e-08	100	0.0454081	0.0314143	11	FALSE	0.0314143	4.0342	1.66905	-1.31816	0.391187	1.31259	0.264955	0.324235	0.426595	0.353153	0.32864	15.226	5.14767	-3.08997
K27_13959	53.7893	-2.62989	0.516658	-5.0902	3.57687e-07	1.4238e-06	chr8	123602950	123604300	1351	*	FALSE	FALSE	TRUE	TRUE	TRUE	TRUE	FALSE	FALSE	FALSE	TRUE	TRUE	TRUE	FALSE	FALSE	TRUE	53.7893	1106.4	FALSE	0.141937	6	0.0254607	0.141937	7	TRUE	0.078337	5.79765	-0.185203	-2.45068	0.707229	0.179211	0.335756	0.474836	0.520432	0.46796	0.470691	17.2675	-0.390035	-4.70894
K27_8673	153.234	-2.62422	0.184055	-14.2578	4.00814e-46	5.04949e-44	chr5	98164350	98173150	8801	*	FALSE	FALSE	TRUE	TRUE	TRUE	TRUE	FALSE	FALSE	FALSE	TRUE	TRUE	FALSE	TRUE	TRUE	TRUE	153.234	6675.47	FALSE	1e-08	6	0.0118633	0.00787827	10	FALSE	0.00787827	7.28394	0.761334	-2.35747	-0.313595	0.266753	0.102737	0.136461	0.18839	0.147081	0.139626	70.8989	5.57914	-12.5138
K27_27093	96.7351	-2.62099	0.193073	-13.5751	5.62311e-42	5.59042e-40	chr18	47420550	47426000	5451	*	FALSE	FALSE	FALSE	FALSE	FALSE	TRUE	FALSE	FALSE	FALSE	TRUE	TRUE	TRUE	TRUE	TRUE	TRUE	96.7351	2616.57	FALSE	1e-08	9	0.0161589	0.00967354	7	FALSE	0.00967354	6.22271	0.366775	-1.34979	0.439214	1.2712	0.131646	0.176283	0.210434	0.176044	0.166301	47.2686	2.0806	-6.41433
K27_25249	990.7	-2.62018	0.102804	-25.487	2.74466e-143	6.03954e-140	chr16	94076600	94102050	25451	*	TRUE	TRUE	TRUE	TRUE	TRUE	TRUE	FALSE	FALSE	FALSE	TRUE	TRUE	TRUE	TRUE	TRUE	TRUE	990.7	188245	FALSE	0.00463378	7	0.005646	0.00502352	10	FALSE	0.00502352	9.99005	0.184103	-2.36709	0.437262	0.253087	0.0653078	0.0913965	0.103976	0.0909025	0.0910379	152.969	2.01433	-22.7657
K27_17275	204.717	-2.61766	0.158744	-16.4898	4.34038e-61	9.88021e-59	chr10	122675250	122683650	8401	*	FALSE	FALSE	TRUE	TRUE	TRUE	TRUE	FALSE	FALSE	FALSE	TRUE	TRUE	TRUE	TRUE	TRUE	TRUE	204.717	9216.83	FALSE	1e-08	7	0.0100136	0.00569138	7	FALSE	0.00569138	7.4566	0.519332	-2.12244	0.810455	0.495219	0.0919979	0.122978	0.16457	0.121242	0.122652	81.0518	4.22297	-12.8969
K27_33006	26.5239	-2.61637	0.424781	-6.15934	7.30484e-10	4.39422e-09	chrX	169929150	169931600	2451	*	TRUE	TRUE	FALSE	FALSE	FALSE	FALSE	FALSE	FALSE	FALSE	FALSE	FALSE	FALSE	FALSE	FALSE	FALSE	26.5239	372.464	FALSE	1e-08	6	0.0469987	0.0317032	9	FALSE	0.0317032	5.83686	-2.35289	-3.48537	-1.09227	-0.869005	0.189396	0.342781	0.41653	0.290012	0.280504	30.8184	-6.8641	-8.36764
K27_21027	17.573	-2.60992	0.3983	-6.55265	5.65237e-11	4.00274e-10	chr13	82620350	82622400	2051	*	FALSE	FALSE	FALSE	FALSE	FALSE	FALSE	FALSE	FALSE	FALSE	FALSE	FALSE	FALSE	TRUE	TRUE	FALSE	17.573	177.033	FALSE	1e-08	3	0.0686415	0.0398302	10	FALSE	0.0398302	2.92996	1.03385	-0.171568	1.10266	2.43835	0.362905	0.449939	0.496929	0.449767	0.418455	8.07363	2.29777	-0.345258
K27_12137	41.9109	-2.60591	0.28661	-9.09218	9.70704e-20	1.96203e-18	chr7	131946000	131948950	2951	*	FALSE	FALSE	FALSE	FALSE	FALSE	FALSE	FALSE	FALSE	FALSE	FALSE	FALSE	FALSE	TRUE	TRUE	TRUE	41.9109	390.776	FALSE	1e-08	1	0.031399	0.0159253	9	FALSE	0.0159253	5.30847	-0.0539356	-1.76995	0.300125	0.835966	0.176243	0.244389	0.304875	0.23775	0.226539	30.1201	-0.220696	-5.80548
K27_19179	253.942	-2.59327	0.170889	-15.1752	5.16247e-52	8.51988e-50	chr12	37103150	37115200	12051	*	FALSE	FALSE	FALSE	TRUE	TRUE	TRUE	FALSE	FALSE	FALSE	TRUE	TRUE	TRUE	TRUE	TRUE	TRUE	253.942	29545.4	FALSE	1e-08	20	0.00894647	0.00734995	7	FALSE	0.00734995	6.99169	1.79605	-1.78718	1.79347	0.806087	0.106447	0.134148	0.180297	0.134274	0.139133	65.6822	13.3886	-9.91244
K27_7515	38.2805	-2.58825	0.350795	-7.37824	1.60397e-13	1.5932e-12	chr4	139766100	139768650	2551	*	FALSE	FALSE	FALSE	FALSE	FALSE	FALSE	FALSE	FALSE	FALSE	TRUE	TRUE	FALSE	FALSE	FALSE	TRUE	38.2805	327.513	FALSE	0.0227071	6	0.0339492	0.029541	8	FALSE	0.029541	5.29443	-0.0466642	-2.20049	0.440352	0.387755	0.201752	0.281222	0.361356	0.272815	0.271821	26.2423	-0.165933	-6.08955
K27_4581	25.3094	-2.58289	0.464899	-5.55582	2.76313e-08	1.30364e-07	chr3	25880200	25882050	1851	*	FALSE	FALSE	FALSE	TRUE	TRUE	FALSE	FALSE	FALSE	FALSE	FALSE	FALSE	FALSE	FALSE	FALSE	FALSE	25.3094	337.235	FALSE	1e-08	6	0.0490378	0.0274775	10	FALSE	0.0274775	3.56219	2.1904	-1.59223	1.54743	0.990668	0.293606	0.343419	0.505487	0.354469	0.364723	12.1326	6.37821	-3.14989
K27_32677	22.779	-2.58202	0.434626	-5.94078	2.83672e-09	1.55508e-08	chrX	150359500	150360950	1451	*	FALSE	FALSE	FALSE	FALSE	FALSE	FALSE	FALSE	FALSE	FALSE	FALSE	FALSE	FALSE	TRUE	TRUE	FALSE	22.779	187.473	FALSE	0.0727798	8	0.0539841	0.0608103	9	FALSE	0.0608103	4.60805	-0.972587	-1.85538	0.22844	0.726636	0.273331	0.413771	0.453075	0.376248	0.36475	16.8589	-2.35054	-4.09508
K27_13952	23.5963	-2.58005	0.571516	-4.51439	6.34994e-06	2.03884e-05	chr8	123579850	123580450	601	*	FALSE	FALSE	TRUE	FALSE	FALSE	FALSE	FALSE	FALSE	FALSE	TRUE	TRUE	TRUE	FALSE	FALSE	FALSE	23.5963	255.037	FALSE	0.208899	10	0.0522704	0.114008	9	FALSE	0.114008	4.69523	-0.389379	-2.62822	0.72949	-0.0481701	0.331226	0.472853	0.575537	0.453037	0.463474	14.1753	-0.823469	-4.56654
K27_13944	34.1171	-2.57602	0.386247	-6.66936	2.56914e-11	1.91205e-10	chr8	123555150	123555850	701	*	FALSE	FALSE	TRUE	FALSE	FALSE	TRUE	FALSE	FALSE	FALSE	TRUE	TRUE	TRUE	TRUE	TRUE	TRUE	34.1171	303.345	FALSE	0.0250437	6	0.037542	0.0334779	10	FALSE	0.0334779	4.92983	0.303871	-2.15918	0.829967	0.416837	0.221914	0.300952	0.398994	0.292367	0.297459	22.2151	1.0097	-5.41157
K27_7585	163.276	-2.57341	0.183429	-14.0295	1.02916e-44	1.17949e-42	chr4	154097500	154104950	7451	*	TRUE	TRUE	TRUE	TRUE	TRUE	TRUE	FALSE	FALSE	FALSE	FALSE	FALSE	FALSE	TRUE	TRUE	TRUE	163.276	10289	FALSE	0.0155517	6	0.0114109	0.0133156	7	FALSE	0.0133156	7.96771	-0.476382	-2.42219	-2.11334	0.151218	0.111383	0.159598	0.185663	0.18385	0.15488	71.534	-2.98489	-13.0462
K27_7740	48.6814	-2.57311	0.338408	-7.60356	2.88089e-14	3.14553e-13	chr5	17854150	17857600	3451	*	FALSE	FALSE	FALSE	TRUE	TRUE	FALSE	FALSE	FALSE	FALSE	FALSE	FALSE	FALSE	FALSE	FALSE	FALSE	48.6814	651.9	FALSE	1e-08	3	0.0276591	0.0137406	10	FALSE	0.0137406	5.63038	0.327534	-2.76029	0.719692	-0.18718	0.159823	0.214376	0.339937	0.209059	0.223718	35.2288	1.52785	-8.12
K27_20429	244.378	-2.56415	0.189602	-13.5239	1.13092e-41	1.10113e-39	chr13	31553850	31561100	7251	*	TRUE	TRUE	TRUE	TRUE	TRUE	TRUE	FALSE	FALSE	FALSE	TRUE	TRUE	TRUE	TRUE	TRUE	TRUE	244.378	14214	FALSE	0.0180486	8	0.00912017	0.0136529	9	FALSE	0.0136529	7.92309	0.538471	-2.54242	0.486826	0.0217246	0.112871	0.155513	0.191239	0.155844	0.157658	70.1961	3.46255	-13.2945
K27_22799	493.479	-2.55996	0.120847	-21.1836	1.35428e-99	1.03955e-96	chr14	119130000	119142100	12101	*	TRUE	TRUE	TRUE	TRUE	TRUE	TRUE	FALSE	FALSE	FALSE	TRUE	TRUE	TRUE	TRUE	TRUE	TRUE	493.479	51654.9	FALSE	0.00414379	5	0.00679222	0.00527906	9	FALSE	0.00527906	8.77665	0.591624	-2.17296	0.665062	0.387002	0.0739655	0.100902	0.123597	0.100738	0.101338	118.659	5.86336	-17.5809
K27_530	869.743	-2.55419	0.113791	-22.4463	1.39082e-111	1.43459e-108	chr1	42678750	42702600	23851	*	TRUE	TRUE	TRUE	TRUE	TRUE	TRUE	FALSE	FALSE	FALSE	TRUE	TRUE	TRUE	TRUE	TRUE	TRUE	869.743	145513	FALSE	0.00712333	7	0.00580421	0.00657435	10	FALSE	0.00657435	9.71124	0.533849	-2.16266	0.264506	0.391535	0.0742114	0.103171	0.115335	0.103778	0.103252	130.859	5.17442	-18.7511
K27_32251	87.4207	-2.5531	0.312998	-8.15691	3.4371e-16	4.7035e-15	chrX	110812050	110819600	7551	*	FALSE	FALSE	FALSE	FALSE	FALSE	FALSE	FALSE	FALSE	FALSE	TRUE	TRUE	TRUE	FALSE	FALSE	FALSE	87.4207	8540.8	FALSE	1e-08	2	0.0174002	0.0129507	8	FALSE	0.0129507	6.14717	-0.698587	-3.0183	1.87968	-0.465199	0.142039	0.211048	0.310594	0.178509	0.204572	43.2779	-3.31009	-9.71782
K27_11785	31.2109	-2.55029	0.409873	-6.22216	4.90356e-10	3.03264e-09	chr7	107784200	107787700	3501	*	FALSE	FALSE	FALSE	TRUE	TRUE	FALSE	FALSE	FALSE	FALSE	FALSE	FALSE	FALSE	FALSE	FALSE	FALSE	31.2109	389.135	FALSE	1e-08	20	0.0406178	0.0274768	8	FALSE	0.0274768	4.89342	1.09492	-2.46111	-0.148656	0.0891877	0.213886	0.274954	0.417222	0.301727	0.292259	22.8786	3.98219	-5.89878
K27_31154	28.2073	-2.54954	0.424782	-6.00201	1.94887e-09	1.09454e-08	chrX	84928950	84931200	2251	*	FALSE	FALSE	FALSE	FALSE	FALSE	FALSE	FALSE	FALSE	FALSE	TRUE	TRUE	FALSE	FALSE	FALSE	FALSE	28.2073	211.819	FALSE	0.0664859	7	0.0444629	0.0532755	5	FALSE	0.0532755	4.79792	-0.0715399	-2.06969	0.535286	0.479856	0.255875	0.358068	0.438357	0.346296	0.345292	18.751	-0.199794	-4.72147
K27_14038	101.99	-2.5447	0.238976	-10.6483	1.77522e-26	6.71186e-25	chr8	126137650	126144500	6851	*	FALSE	FALSE	TRUE	TRUE	TRUE	TRUE	FALSE	FALSE	FALSE	FALSE	FALSE	FALSE	TRUE	TRUE	TRUE	101.99	3404.59	FALSE	0.0339577	9	0.0155586	0.0240161	9	FALSE	0.0240161	6.63034	0.532921	-1.7266	-0.696159	0.818097	0.157059	0.214848	0.24776	0.22989	0.212272	42.2156	2.48046	-6.96883
K27_2793	50.4169	-2.5444	0.554563	-4.58811	4.47275e-06	1.47632e-05	chr2	55433100	55437550	4451	*	FALSE	FALSE	FALSE	FALSE	FALSE	FALSE	FALSE	FALSE	FALSE	TRUE	TRUE	TRUE	FALSE	FALSE	FALSE	50.4169	2270.05	FALSE	1e-08	5	0.0268622	0.0219438	7	FALSE	0.0219438	4.89343	1.4639	-3.55915	2.02993	-1.01475	0.204715	0.255913	0.538457	0.250884	0.318465	23.9037	5.7203	-6.6099
K27_31398	54.1348	-2.54274	0.261873	-9.70984	2.73763e-22	7.02651e-21	chrX	95023250	95026800	3551	*	FALSE	FALSE	FALSE	FALSE	FALSE	FALSE	FALSE	FALSE	FALSE	FALSE	FALSE	FALSE	TRUE	TRUE	FALSE	54.1348	536.087	FALSE	1e-08	19	0.025327	0.0137028	10	FALSE	0.0137028	5.79785	0.0431776	-1.97214	0.101606	0.5706	0.154151	0.212253	0.273767	0.212258	0.202865	37.6114	0.203426	-7.20373
K27_18717	53.7731	-2.54177	0.359376	-7.07275	1.51897e-12	1.33484e-11	chr11	114848650	114853500	4851	*	FALSE	FALSE	FALSE	TRUE	TRUE	TRUE	FALSE	FALSE	FALSE	FALSE	FALSE	FALSE	FALSE	FALSE	TRUE	53.7731	2245.34	FALSE	0.0695871	9	0.025467	0.0441425	9	FALSE	0.0441425	5.23722	1.83464	-1.85411	-0.603133	0.687667	0.22727	0.29573	0.373435	0.332602	0.304959	23.0441	6.20378	-4.965
K27_28513	51.0492	-2.53938	0.331891	-7.65126	1.99022e-14	2.22004e-13	chrX	6778950	6781500	2551	*	FALSE	FALSE	TRUE	FALSE	FALSE	TRUE	FALSE	FALSE	FALSE	TRUE	TRUE	TRUE	TRUE	TRUE	TRUE	51.0492	667.731	FALSE	0.037067	5	0.0265853	0.0294311	8	FALSE	0.0294311	5.36282	0.575619	-2.0154	0.98665	0.523983	0.199228	0.266996	0.344114	0.262218	0.266685	26.918	2.15591	-5.85678
K27_29180	23.8468	-2.53916	0.398901	-6.36538	1.94812e-10	1.2728e-09	chrX	37517700	37518850	1151	*	FALSE	FALSE	FALSE	FALSE	FALSE	FALSE	FALSE	FALSE	FALSE	FALSE	FALSE	FALSE	TRUE	TRUE	FALSE	23.8468	135.489	FALSE	1e-08	34	0.0517688	0.0361309	9	FALSE	0.0361309	4.79788	-0.139261	-2.10644	-0.326753	0.432711	0.23147	0.324738	0.412653	0.332203	0.309833	20.7279	-0.428841	-5.10464
K27_15498	528.857	-2.53871	0.11819	-21.4799	2.40181e-102	2.03273e-99	chr9	114555350	114566150	10801	*	TRUE	TRUE	TRUE	TRUE	TRUE	TRUE	FALSE	FALSE	FALSE	TRUE	TRUE	TRUE	TRUE	TRUE	TRUE	528.857	55642	FALSE	0.00430085	8	0.00663944	0.00533807	9	FALSE	0.00533807	9.0958	0.0719576	-2.33716	0.518619	0.201551	0.0717841	0.100291	0.119929	0.098777	0.0994578	126.71	0.717489	-19.4878
K27_20270	38.9211	-2.53633	0.343172	-7.39084	1.45899e-13	1.45533e-12	chr13	18948550	18951600	3051	*	FALSE	FALSE	FALSE	TRUE	TRUE	FALSE	FALSE	FALSE	FALSE	FALSE	FALSE	FALSE	FALSE	FALSE	FALSE	38.9211	532.022	FALSE	1e-08	34	0.0334647	0.0183905	9	FALSE	0.0183905	4.81749	1.41814	-1.88996	0.475676	0.646368	0.202201	0.250395	0.362122	0.267541	0.261543	23.8253	5.66363	-5.21913
K27_7737	59.518	-2.53615	0.31218	-8.12399	4.51095e-16	6.08721e-15	chr5	17822700	17826700	4001	*	FALSE	FALSE	FALSE	FALSE	FALSE	FALSE	FALSE	FALSE	FALSE	TRUE	TRUE	TRUE	FALSE	FALSE	FALSE	59.518	1050.3	FALSE	1e-08	11	0.023444	0.0141245	9	FALSE	0.0141245	5.78794	0.521549	-2.61643	0.872794	-0.080277	0.155414	0.206207	0.315191	0.202273	0.215449	37.2422	2.52925	-8.3011
K27_1291	17.4181	-2.53444	0.742706	-3.41244	0.00064383	0.00144584	chr1	109991750	109993600	1851	*	FALSE	FALSE	FALSE	FALSE	FALSE	FALSE	FALSE	FALSE	FALSE	TRUE	TRUE	FALSE	FALSE	FALSE	FALSE	17.4181	379.119	FALSE	1e-08	4	0.0692117	0.0386672	9	FALSE	0.0386672	2.60802	1.57442	-2.11787	3.11534	0.416577	0.39612	0.46996	0.775655	0.443937	0.513608	6.58391	3.35011	-2.73042
K27_23789	113.313	-2.53314	0.265791	-9.53058	1.56411e-21	3.74107e-20	chr15	73837650	73840900	3251	*	TRUE	TRUE	TRUE	TRUE	TRUE	TRUE	FALSE	FALSE	FALSE	TRUE	TRUE	TRUE	TRUE	TRUE	TRUE	113.313	3340.5	FALSE	0.0382071	9	0.0144544	0.0258823	10	FALSE	0.0258823	6.83192	0.63052	-2.47796	0.258264	0.0551863	0.157855	0.216367	0.268519	0.219212	0.219952	43.2796	2.91412	-9.22822
K27_8940	161.216	-2.52963	0.205821	-12.2905	1.01916e-34	6.90749e-33	chr5	120298350	120306500	8151	*	TRUE	TRUE	TRUE	TRUE	TRUE	TRUE	FALSE	FALSE	FALSE	TRUE	TRUE	TRUE	TRUE	TRUE	TRUE	161.216	5971.32	FALSE	0.0190791	11	0.0114991	0.0153258	9	FALSE	0.0153258	7.58521	0.310474	-2.51187	-0.38906	0.0177579	0.121502	0.168241	0.207704	0.173792	0.169548	62.4285	1.84541	-12.0935
K27_25149	33.937	-2.52172	0.635717	-3.96674	7.28635e-05	0.000194156	chr16	72027200	72029750	2551	*	FALSE	FALSE	FALSE	FALSE	FALSE	FALSE	FALSE	FALSE	FALSE	TRUE	TRUE	TRUE	FALSE	FALSE	FALSE	33.937	1850.15	FALSE	1e-08	1	0.0377173	0.0338471	8	FALSE	0.0338471	4.46595	-0.159363	-3.49355	2.35753	-0.971823	0.243658	0.341889	0.618229	0.298468	0.375057	18.3288	-0.466124	-5.65089
K27_19952	98.7268	-2.51799	0.25481	-9.88182	4.99182e-23	1.3719e-21	chr12	109052750	109056400	3651	*	FALSE	FALSE	TRUE	TRUE	TRUE	TRUE	FALSE	FALSE	FALSE	TRUE	TRUE	TRUE	TRUE	TRUE	TRUE	98.7268	2515	FALSE	0.027197	10	0.0159239	0.0214999	9	FALSE	0.0214999	6.32906	0.719628	-1.99096	0.847912	0.527032	0.15742	0.211925	0.263001	0.211122	0.212887	40.205	3.39567	-7.57015
K27_26157	48.7211	-2.5178	0.286897	-8.77597	1.69431e-18	3.03277e-17	chr17	54223100	54226250	3151	*	TRUE	TRUE	FALSE	FALSE	FALSE	FALSE	FALSE	FALSE	FALSE	FALSE	FALSE	FALSE	TRUE	TRUE	FALSE	48.7211	605.842	FALSE	1e-08	5	0.0276403	0.0191859	9	FALSE	0.0191859	6.2005	-0.758317	-2.53644	-0.825123	-0.0186425	0.155226	0.230121	0.290035	0.233132	0.215359	39.9451	-3.2953	-8.74529
K27_24293	1327.56	-2.51769	0.0869222	-28.9649	1.82085e-184	2.00336e-180	chr15	102784450	102830950	46501	*	TRUE	TRUE	TRUE	TRUE	TRUE	TRUE	FALSE	FALSE	FALSE	TRUE	TRUE	TRUE	TRUE	TRUE	TRUE	1327.56	975609	FALSE	0.00153642	7	0.00535735	0.0030043	9	FALSE	0.0030043	10.8556	-1.85445	-3.13783	0.624435	-0.620139	0.0501234	0.07701	0.0862733	0.0695988	0.0716735	216.578	-24.0806	-36.3708
K27_13320	391.421	-2.50608	0.167373	-14.9731	1.10147e-50	1.75633e-48	chr8	75210900	75218750	7851	*	TRUE	TRUE	TRUE	TRUE	TRUE	TRUE	FALSE	FALSE	FALSE	TRUE	TRUE	TRUE	TRUE	TRUE	TRUE	391.421	33377.6	FALSE	0.0182489	7	0.00738769	0.0134249	10	FALSE	0.0134249	8.73202	0.0224844	-2.4739	0.469706	0.0321794	0.105732	0.148681	0.168465	0.147285	0.148295	82.5866	0.151225	-14.6849
K27_3160	61.3126	-2.50579	0.262473	-9.54688	1.3366e-21	3.22258e-20	chr2	79195350	79199550	4201	*	FALSE	FALSE	FALSE	TRUE	TRUE	FALSE	FALSE	FALSE	FALSE	FALSE	FALSE	TRUE	TRUE	TRUE	TRUE	61.3126	1627.19	FALSE	1e-08	3	0.0228898	0.0199361	5	FALSE	0.0199361	4.25184	1.81931	-0.147708	2.46565	2.35809	0.235498	0.281835	0.322258	0.275662	0.275609	18.0547	6.45521	-0.458353
K27_13180	89.9985	-2.50153	0.27572	-9.07273	1.16073e-19	2.33043e-18	chr8	62948650	62954500	5851	*	FALSE	FALSE	FALSE	FALSE	FALSE	FALSE	FALSE	FALSE	FALSE	TRUE	TRUE	TRUE	FALSE	FALSE	FALSE	89.9985	4256.84	FALSE	1e-08	1	0.017031	0.0135441	9	FALSE	0.0135441	6.26619	0.189989	-2.64274	1.38544	-0.141206	0.140359	0.191953	0.277473	0.180569	0.19604	44.6439	0.989768	-9.52431
K27_30417	17.5604	-2.50152	0.652251	-3.83521	0.000125456	0.000321027	chrX	67061300	67062950	1651	*	FALSE	FALSE	FALSE	FALSE	FALSE	FALSE	FALSE	FALSE	FALSE	TRUE	TRUE	FALSE	FALSE	FALSE	FALSE	17.5604	203.077	FALSE	1e-08	3	0.0686873	0.0517096	8	FALSE	0.0517096	3.30845	1.37977	-2.31631	1.98068	0.185207	0.340482	0.422193	0.669065	0.412105	0.457862	9.71698	3.26809	-3.46201
K27_10658	361.6	-2.49783	0.121247	-20.6011	2.68038e-94	1.80554e-91	chr6	126636100	126653850	17751	*	TRUE	TRUE	TRUE	TRUE	TRUE	TRUE	FALSE	FALSE	FALSE	FALSE	FALSE	FALSE	TRUE	TRUE	TRUE	361.6	50611.7	FALSE	0.00280746	3	0.00762514	0.00549342	8	FALSE	0.00549342	8.87247	0.282076	-2.21732	-2.26504	0.280511	0.0741851	0.102606	0.123485	0.128536	0.10227	119.599	2.74913	-17.9561
K27_11784	33.2935	-2.48816	0.370815	-6.70999	1.94634e-11	1.47043e-10	chr7	107781050	107783000	1951	*	TRUE	TRUE	FALSE	FALSE	FALSE	FALSE	FALSE	FALSE	FALSE	FALSE	FALSE	FALSE	FALSE	FALSE	FALSE	33.2935	220.202	FALSE	1e-08	34	0.0383592	0.0243007	10	FALSE	0.0243007	5.3894	0.103633	-2.62264	-0.248009	-0.134479	0.189158	0.260238	0.373315	0.269391	0.264009	28.4916	0.398225	-7.02528
K27_12592	340.633	-2.48759	0.136102	-18.2774	1.25279e-74	4.75296e-72	chr8	17529450	17538050	8601	*	TRUE	TRUE	TRUE	TRUE	TRUE	TRUE	FALSE	FALSE	FALSE	TRUE	TRUE	TRUE	TRUE	TRUE	TRUE	340.633	28792.6	FALSE	0.00638563	8	0.00781699	0.00706841	7	FALSE	0.00706841	8.01736	0.467939	-1.65998	1.07419	0.827603	0.0892463	0.121623	0.142014	0.119006	0.119522	89.8342	3.84747	-11.6889
K27_28793	500.654	-2.48758	0.117548	-21.1623	2.1255e-99	1.59446e-96	chrX	12123700	12143750	20051	*	TRUE	TRUE	TRUE	TRUE	TRUE	TRUE	FALSE	FALSE	FALSE	TRUE	TRUE	TRUE	TRUE	TRUE	TRUE	500.654	46419.5	FALSE	0.0039327	8	0.00675949	0.0053203	4	FALSE	0.0053203	9.04472	-0.0176983	-2.24935	0.437457	0.23823	0.0720616	0.10103	0.119471	0.0993518	0.0996485	125.514	-0.175179	-18.8275
K27_7368	253.492	-2.48358	0.166476	-14.9186	2.49521e-50	3.88488e-48	chr4	127166500	127172000	5501	*	TRUE	TRUE	TRUE	TRUE	TRUE	TRUE	FALSE	FALSE	FALSE	TRUE	TRUE	TRUE	TRUE	TRUE	TRUE	253.492	13578	FALSE	0.0108513	8	0.00895435	0.00990776	9	FALSE	0.00990776	8.06329	0.037497	-2.38782	0.531853	0.0957597	0.0991912	0.138658	0.168523	0.136153	0.137811	81.2903	0.270428	-14.1691
K27_21321	41.2244	-2.48167	0.295812	-8.38937	4.88751e-17	7.48594e-16	chr13	115296400	115299250	2851	*	FALSE	FALSE	FALSE	FALSE	FALSE	FALSE	FALSE	FALSE	FALSE	FALSE	FALSE	FALSE	TRUE	TRUE	FALSE	41.2244	491.351	FALSE	1e-08	10	0.0318468	0.0248056	8	FALSE	0.0248056	5.14721	-0.108019	-1.40424	0.4637	1.07744	0.198971	0.278122	0.318077	0.266844	0.25595	25.8692	-0.388388	-4.41477
K27_27022	22.0997	-2.47891	0.777268	-3.18926	0.00142635	0.00300141	chr18	42897350	42900050	2701	*	FALSE	FALSE	FALSE	TRUE	TRUE	FALSE	FALSE	FALSE	FALSE	FALSE	FALSE	FALSE	FALSE	FALSE	FALSE	22.0997	820.823	FALSE	1e-08	1	0.055505	0.0732648	9	FALSE	0.0732648	4.49055	1.68368	-4.00133	-1.8534	-1.52241	0.293445	0.382855	0.745771	0.499858	0.469245	15.3029	4.3977	-5.36536
K27_24291	146.118	-2.47744	0.221953	-11.162	6.25729e-29	2.86456e-27	chr15	102764950	102772150	7201	*	TRUE	TRUE	TRUE	FALSE	FALSE	FALSE	FALSE	FALSE	FALSE	TRUE	TRUE	TRUE	FALSE	FALSE	FALSE	146.118	13299.1	FALSE	0.0143216	8	0.0122214	0.0131168	4	FALSE	0.0131168	7.56216	-1.7625	-3.04675	0.821252	-0.569305	0.115311	0.185759	0.219875	0.156559	0.165867	65.5803	-9.48812	-13.8567
K27_22108	99.1274	-2.47523	0.242931	-10.189	2.21925e-24	6.89095e-23	chr14	57102700	57107450	4751	*	FALSE	FALSE	TRUE	TRUE	TRUE	FALSE	FALSE	FALSE	FALSE	TRUE	TRUE	TRUE	TRUE	TRUE	TRUE	99.1274	1860.32	FALSE	0.0188419	8	0.0158777	0.0170192	6	FALSE	0.0170192	6.78786	0.185066	-2.45885	0.206041	0.01638	0.137787	0.190432	0.24569	0.190588	0.191369	49.2635	0.971822	-10.0079
K27_27092	40.906	-2.47243	0.278471	-8.87858	6.77173e-19	1.27141e-17	chr18	47411550	47415050	3501	*	FALSE	FALSE	FALSE	FALSE	FALSE	FALSE	FALSE	FALSE	FALSE	FALSE	FALSE	FALSE	TRUE	TRUE	TRUE	40.906	489.657	FALSE	1e-08	22	0.0320596	0.0185641	8	FALSE	0.0185641	4.79782	0.676344	-1.02104	0.607641	1.45139	0.20345	0.263585	0.31224	0.266206	0.25067	23.5823	2.56594	-3.27005
K27_30401	14.2362	-2.47097	0.653033	-3.78384	0.00015443	0.000388749	chrX	63037900	63039800	1901	*	FALSE	FALSE	FALSE	FALSE	FALSE	FALSE	FALSE	FALSE	FALSE	TRUE	TRUE	FALSE	FALSE	FALSE	FALSE	14.2362	175.741	FALSE	0.140191	6	0.0836736	0.0917071	8	FALSE	0.0917071	3.85597	-2.29471	-2.61121	1.35783	-0.140237	0.344088	0.638272	0.656993	0.448368	0.481254	11.2063	-3.5952	-3.97448
K27_32388	59.6513	-2.4657	0.252054	-9.78243	1.33953e-22	3.56276e-21	chrX	135993300	135997050	3751	*	FALSE	FALSE	TRUE	TRUE	TRUE	FALSE	FALSE	FALSE	FALSE	FALSE	FALSE	FALSE	TRUE	TRUE	TRUE	59.6513	613.468	FALSE	1e-08	6	0.0234017	0.0119058	9	FALSE	0.0119058	6.19298	-0.034208	-2.27922	-0.44041	0.186475	0.138205	0.191902	0.257966	0.200998	0.187578	44.8102	-0.178257	-8.83536
K27_26822	36.6383	-2.46493	0.367671	-6.70416	2.02563e-11	1.52648e-10	chr18	22293700	22296550	2851	*	FALSE	FALSE	FALSE	TRUE	TRUE	FALSE	FALSE	FALSE	FALSE	FALSE	FALSE	FALSE	FALSE	FALSE	FALSE	36.6383	327.298	FALSE	0.0169158	7	0.0352688	0.0285712	10	FALSE	0.0285712	5.37617	0.503782	-2.48368	-0.239223	-0.0187548	0.197276	0.265262	0.372003	0.280608	0.273186	27.2521	1.89919	-6.6765
K27_10079	119.054	-2.46289	0.193229	-12.746	3.28284e-37	2.51408e-35	chr6	82039350	82045700	6351	*	TRUE	TRUE	TRUE	TRUE	TRUE	TRUE	FALSE	FALSE	FALSE	FALSE	FALSE	FALSE	TRUE	TRUE	TRUE	119.054	3937.85	FALSE	0.00172247	61	0.0139748	0.00941516	10	FALSE	0.00941516	7.17406	0.381722	-2.3015	-1.06026	0.161392	0.109653	0.148988	0.196966	0.169433	0.150298	65.4249	2.5621	-11.6848
K27_32623	41.8043	-2.46248	0.362725	-6.78883	1.13048e-11	8.8442e-11	chrX	144376200	144379150	2951	*	FALSE	FALSE	FALSE	FALSE	FALSE	FALSE	FALSE	FALSE	FALSE	TRUE	TRUE	TRUE	TRUE	TRUE	FALSE	41.8043	772.243	FALSE	0.0577792	8	0.0314676	0.0421186	6	FALSE	0.0421186	5.32228	-0.898175	-2.03512	1.04347	0.427357	0.221458	0.331362	0.373207	0.294654	0.300621	24.033	-2.71055	-5.45306
K27_18091	74.4197	-2.46151	0.237486	-10.3649	3.58279e-25	1.2018e-23	chr11	67215400	67221700	6301	*	FALSE	FALSE	TRUE	FALSE	FALSE	TRUE	FALSE	FALSE	FALSE	FALSE	FALSE	FALSE	TRUE	TRUE	FALSE	74.4197	1380.44	FALSE	1e-08	2	0.0196524	0.0152836	8	FALSE	0.0152836	6.57376	0.0197873	-2.23539	-0.990599	0.226119	0.137584	0.191324	0.242649	0.210242	0.188095	47.7801	0.103423	-9.21245
K27_251	51.5377	-2.46016	0.32396	-7.59402	3.1014e-14	3.37403e-13	chr1	22531350	22535350	4001	*	FALSE	FALSE	FALSE	TRUE	TRUE	TRUE	FALSE	FALSE	FALSE	FALSE	FALSE	FALSE	FALSE	FALSE	FALSE	51.5377	944.002	FALSE	1e-08	1	0.0263761	0.0201738	7	FALSE	0.0201738	5.80761	0.805642	-2.60366	-0.35121	-0.143503	0.167798	0.221729	0.325979	0.241196	0.234521	34.6108	3.63345	-7.98721
K27_4277	48.5025	-2.45268	0.279649	-8.77056	1.77776e-18	3.17524e-17	chr2	168839200	168842150	2951	*	FALSE	FALSE	FALSE	FALSE	FALSE	TRUE	FALSE	FALSE	FALSE	FALSE	FALSE	FALSE	TRUE	TRUE	TRUE	48.5025	600.808	FALSE	1e-08	29	0.0277445	0.0170745	7	FALSE	0.0170745	5.69547	0.473314	-1.9909	-0.659692	0.461772	0.164773	0.220133	0.290482	0.245805	0.219372	34.5655	2.15013	-6.8538
K27_3840	37.9075	-2.45266	0.339177	-7.23122	4.78673e-13	4.48088e-12	chr2	138988400	138991250	2851	*	FALSE	FALSE	FALSE	FALSE	FALSE	FALSE	FALSE	FALSE	FALSE	TRUE	TRUE	FALSE	TRUE	TRUE	FALSE	37.9075	503.54	FALSE	1e-08	3	0.0342389	0.0228395	7	FALSE	0.0228395	5.50286	-1.10839	-2.41232	0.594833	0.0403416	0.182581	0.284674	0.344326	0.243862	0.251301	30.1392	-3.89352	-7.00592
K27_2383	83.2204	-2.4487	0.241562	-10.1369	3.78741e-24	1.15537e-22	chr2	19908550	19912450	3901	*	TRUE	TRUE	TRUE	TRUE	TRUE	TRUE	FALSE	FALSE	FALSE	FALSE	FALSE	TRUE	TRUE	TRUE	TRUE	83.2204	1387.53	FALSE	0.0137414	9	0.0180509	0.0161488	7	FALSE	0.0161488	6.4967	0.355211	-2.18622	-0.161797	0.26248	0.141373	0.192683	0.247226	0.199784	0.192884	45.9543	1.84349	-8.84302
K27_29429	29.7002	-2.44717	0.346736	-7.05772	1.69251e-12	1.47595e-11	chrX	43116550	43118450	1901	*	FALSE	FALSE	FALSE	FALSE	FALSE	FALSE	FALSE	FALSE	FALSE	FALSE	FALSE	FALSE	TRUE	TRUE	FALSE	29.7002	234.173	FALSE	1e-08	3	0.0424546	0.0282144	9	FALSE	0.0282144	4.91181	-0.535167	-1.77784	0.43697	0.669324	0.214291	0.312807	0.364642	0.287699	0.281254	22.9212	-1.71085	-4.87559
K27_15667	105.213	-2.44584	0.277663	-8.80864	1.26668e-18	2.29848e-17	chr10	7390000	7393400	3401	*	FALSE	FALSE	FALSE	TRUE	TRUE	FALSE	FALSE	FALSE	FALSE	TRUE	TRUE	TRUE	FALSE	FALSE	TRUE	105.213	2743.59	FALSE	0.051328	7	0.0152201	0.0307256	10	FALSE	0.0307256	6.64131	0.382862	-2.25863	0.696058	0.187205	0.171061	0.236449	0.28162	0.234402	0.237299	38.8242	1.61921	-8.02014
K27_8285	211.612	-2.44337	0.211296	-11.5637	6.29152e-31	3.3015e-29	chr5	49218300	49229300	11001	*	TRUE	TRUE	TRUE	TRUE	TRUE	FALSE	FALSE	FALSE	FALSE	FALSE	FALSE	TRUE	TRUE	TRUE	TRUE	211.612	11410.4	FALSE	0.0388012	8	0.00983423	0.0236677	11	FALSE	0.0236677	8.20987	-0.670865	-2.26595	-0.717516	0.177421	0.138199	0.198125	0.213023	0.198593	0.193559	59.4062	-3.38607	-10.6371
K27_20742	73.4892	-2.438	0.217458	-11.2114	3.58657e-29	1.6697e-27	chr13	56267450	56270850	3401	*	FALSE	FALSE	TRUE	TRUE	TRUE	FALSE	FALSE	FALSE	FALSE	FALSE	FALSE	FALSE	TRUE	TRUE	TRUE	73.4892	1574.35	FALSE	1e-08	100	0.0198441	0.0136767	11	FALSE	0.0136767	6.13154	0.332239	-1.47381	-0.594065	0.964196	0.144225	0.194934	0.232029	0.213132	0.187223	42.5138	1.70436	-6.35183
K27_17654	25.8301	-2.43739	0.500933	-4.8657	1.14053e-06	4.17262e-06	chr11	35978400	35981050	2651	*	FALSE	FALSE	FALSE	TRUE	TRUE	FALSE	FALSE	FALSE	FALSE	FALSE	FALSE	FALSE	FALSE	FALSE	FALSE	25.8301	478.647	FALSE	1e-08	22	0.0481401	0.0424854	7	FALSE	0.0424854	4.73722	1.23809	-2.84982	-0.847311	-0.412432	0.243333	0.315675	0.498158	0.368926	0.348131	19.468	3.92205	-5.72072
K27_8421	266.634	-2.43424	0.134669	-18.0757	4.94785e-73	1.75606e-70	chr5	67421450	67431500	10051	*	FALSE	FALSE	TRUE	TRUE	TRUE	TRUE	FALSE	FALSE	FALSE	TRUE	TRUE	TRUE	TRUE	TRUE	TRUE	266.634	13416.7	FALSE	1e-08	13	0.00873521	0.00541533	9	FALSE	0.00541533	7.79533	0.603795	-1.72183	0.612943	0.712409	0.0855993	0.114521	0.141124	0.114711	0.113464	91.0677	5.27237	-12.2008
K27_19103	160.648	-2.43408	0.182389	-13.3455	1.25744e-40	1.17576e-38	chr12	31554950	31561500	6551	*	FALSE	FALSE	TRUE	TRUE	TRUE	TRUE	FALSE	FALSE	FALSE	TRUE	TRUE	TRUE	TRUE	TRUE	TRUE	160.648	5427.65	FALSE	1e-08	36	0.0115238	0.00904035	7	FALSE	0.00904035	7.17403	0.513129	-2.06683	0.692193	0.367249	0.108462	0.146162	0.187777	0.145111	0.146743	66.1434	3.51068	-11.0068
K27_7588	360.619	-2.43372	0.282117	-8.62661	6.31977e-18	1.06264e-16	chr4	154168400	154175350	6951	*	TRUE	TRUE	TRUE	TRUE	TRUE	TRUE	FALSE	FALSE	TRUE	TRUE	TRUE	TRUE	TRUE	TRUE	TRUE	360.619	24812.4	FALSE	0.0515583	9	0.00763362	0.0515583	9	TRUE	0.0277528	8.66318	0.146536	-2.14736	-0.164586	0.286359	0.194234	0.273977	0.283247	0.274684	0.273524	44.6017	0.534846	-7.58122
K27_31248	21.577	-2.43164	0.430696	-5.64584	1.64376e-08	8.04381e-08	chrX	87670700	87672300	1601	*	FALSE	FALSE	FALSE	FALSE	FALSE	FALSE	FALSE	FALSE	FALSE	TRUE	TRUE	FALSE	FALSE	FALSE	FALSE	21.577	205.736	FALSE	1e-08	7	0.0567403	0.033307	9	FALSE	0.033307	4.30847	-0.905498	-1.95644	1.14236	0.475197	0.251264	0.386411	0.449303	0.319915	0.331501	17.1472	-2.34335	-4.3544
K27_31125	27.0577	-2.42896	0.406145	-5.98052	2.22424e-09	1.23887e-08	chrX	83497900	83499550	1651	*	FALSE	FALSE	FALSE	FALSE	FALSE	FALSE	FALSE	FALSE	FALSE	FALSE	FALSE	FALSE	TRUE	TRUE	FALSE	27.0577	250.029	FALSE	1e-08	3	0.0461605	0.0548622	7	FALSE	0.0548622	4.77796	-0.57617	-1.76466	0.456975	0.664297	0.258786	0.376689	0.42294	0.351783	0.346433	18.463	-1.52956	-4.17238
K27_29292	29.1319	-2.42356	0.385887	-6.28049	3.37502e-10	2.13327e-09	chrX	40814700	40816500	1801	*	FALSE	FALSE	FALSE	FALSE	FALSE	FALSE	FALSE	FALSE	FALSE	FALSE	FALSE	FALSE	TRUE	TRUE	FALSE	29.1319	212.822	FALSE	1e-08	21	0.0431949	0.0458193	6	FALSE	0.0458193	4.98314	-0.227358	-1.91314	0.0868968	0.510423	0.238461	0.337421	0.399405	0.331095	0.321111	20.8971	-0.67381	-4.78997
K27_24224	89.0038	-2.42139	0.289395	-8.36708	5.90626e-17	8.93027e-16	chr15	98789800	98794400	4601	*	FALSE	FALSE	TRUE	FALSE	FALSE	FALSE	FALSE	FALSE	FALSE	TRUE	TRUE	TRUE	TRUE	TRUE	TRUE	89.0038	5247.01	FALSE	0.0652339	8	0.0171709	0.0393823	12	FALSE	0.0393823	5.91165	-1.04466	-1.27321	1.70956	1.14818	0.20124	0.301861	0.303383	0.267223	0.269635	29.3761	-3.46073	-4.1967
K27_23011	195.83	-2.42066	0.186046	-13.0111	1.05835e-38	8.75515e-37	chr15	13170000	13176500	6501	*	TRUE	TRUE	TRUE	TRUE	TRUE	TRUE	FALSE	FALSE	FALSE	TRUE	TRUE	TRUE	TRUE	TRUE	TRUE	195.83	10876.3	FALSE	0.00273147	14	0.0102634	0.00736326	11	FALSE	0.00736326	7.62199	0.531731	-2.75247	0.650935	-0.331814	0.0955746	0.129057	0.18568	0.12854	0.135666	79.7492	4.12011	-14.8238
K27_7734	34.7866	-2.4204	0.399061	-6.06524	1.3176e-09	7.60846e-09	chr5	17791300	17792950	1651	*	FALSE	FALSE	FALSE	FALSE	FALSE	FALSE	FALSE	FALSE	FALSE	TRUE	TRUE	TRUE	FALSE	FALSE	FALSE	34.7866	383.647	FALSE	1e-08	6	0.0369062	0.0234749	8	FALSE	0.0234749	5.13162	0.216261	-2.64292	0.834919	-0.222523	0.197254	0.268022	0.400238	0.257799	0.277269	26.0153	0.806878	-6.60338
K27_13953	63.6919	-2.41917	0.354181	-6.83033	8.47167e-12	6.73307e-11	chr8	123580900	123582400	1501	*	TRUE	TRUE	TRUE	TRUE	TRUE	TRUE	FALSE	FALSE	FALSE	TRUE	TRUE	TRUE	FALSE	FALSE	TRUE	63.6919	1252.67	FALSE	0.0902072	8	0.0222031	0.0511043	9	FALSE	0.0511043	6.16244	-0.370428	-2.43643	0.567256	-0.0172615	0.215703	0.307317	0.356808	0.297718	0.301974	28.5691	-1.20536	-6.82843
K27_16596	19.873	-2.41843	0.541629	-4.46511	8.00283e-06	2.52968e-05	chr10	64090600	64093500	2901	*	FALSE	FALSE	FALSE	TRUE	TRUE	FALSE	FALSE	FALSE	FALSE	FALSE	FALSE	FALSE	FALSE	FALSE	FALSE	19.873	213.93	FALSE	1e-08	2	0.061219	0.0461602	8	FALSE	0.0461602	3.96552	1.49523	-2.33199	0.40861	0.0864355	0.287735	0.361124	0.552134	0.385682	0.392546	13.7818	4.1405	-4.2236
K27_31098	26.4138	-2.41778	0.449742	-5.37593	7.61884e-08	3.35837e-07	chrX	81096200	81098550	2351	*	FALSE	FALSE	FALSE	FALSE	FALSE	FALSE	FALSE	FALSE	FALSE	TRUE	TRUE	FALSE	FALSE	FALSE	FALSE	26.4138	260.978	FALSE	1e-08	3	0.0471759	0.0549601	7	FALSE	0.0549601	4.83693	-0.574152	-2.33125	0.759648	0.0865359	0.256671	0.37333	0.456673	0.344363	0.354229	18.8448	-1.53792	-5.10485
K27_24929	50.5818	-2.40527	0.303	-7.93819	2.05159e-15	2.55632e-14	chr16	48630100	48632850	2751	*	FALSE	FALSE	FALSE	TRUE	TRUE	FALSE	FALSE	FALSE	FALSE	TRUE	TRUE	FALSE	FALSE	FALSE	FALSE	50.5818	481.116	FALSE	0.0221517	7	0.0267893	0.024928	6	FALSE	0.024928	6.00893	-0.2757	-2.36218	-0.201345	0.0430929	0.172076	0.244375	0.307093	0.243885	0.238167	34.9202	-1.12818	-7.69207
K27_12136	165.919	-2.40485	0.149928	-16.04	6.71503e-58	1.29616e-55	chr7	131884000	131891400	7401	*	TRUE	TRUE	TRUE	FALSE	FALSE	FALSE	FALSE	FALSE	FALSE	TRUE	TRUE	TRUE	TRUE	TRUE	TRUE	165.919	5337.69	FALSE	1e-08	7	0.0113009	0.00573065	10	FALSE	0.00573065	7.59953	-0.511412	-1.9762	-0.0404742	0.428647	0.0898053	0.130399	0.155152	0.125592	0.120567	84.6223	-3.92192	-12.7372
K27_26816	29.3811	-2.40344	0.462741	-5.19392	2.05913e-07	8.50422e-07	chr18	22248850	22251350	2501	*	FALSE	FALSE	FALSE	TRUE	TRUE	FALSE	FALSE	FALSE	FALSE	FALSE	FALSE	FALSE	FALSE	FALSE	FALSE	29.3811	261.433	FALSE	0.042741	4	0.0428667	0.042779	3	FALSE	0.042779	4.98313	0.351337	-2.77696	0.547076	-0.37352	0.233998	0.318445	0.460999	0.315732	0.333345	21.2956	1.10329	-6.02378
K27_31108	67.0089	-2.40248	0.321182	-7.4801	7.42672e-14	7.68927e-13	chrX	83041050	83045750	4701	*	TRUE	TRUE	FALSE	FALSE	FALSE	FALSE	FALSE	FALSE	FALSE	TRUE	TRUE	TRUE	TRUE	TRUE	FALSE	67.0089	1565.06	FALSE	0.0675547	10	0.0213272	0.0411301	9	FALSE	0.0411301	6.155	-0.710601	-2.18424	0.758938	0.218241	0.199161	0.289722	0.326235	0.272131	0.275789	30.9046	-2.4527	-6.69529
K27_31107	22.3738	-2.40057	0.449616	-5.33916	9.33793e-08	4.05602e-07	chrX	83030800	83032700	1901	*	FALSE	FALSE	FALSE	FALSE	FALSE	FALSE	FALSE	FALSE	FALSE	TRUE	TRUE	FALSE	FALSE	FALSE	FALSE	22.3738	191.299	FALSE	0.0105272	51	0.0548803	0.0409952	9	FALSE	0.0409952	4.60803	-0.915933	-2.30976	0.809717	0.0908066	0.246907	0.375926	0.457811	0.325407	0.338362	18.663	-2.43647	-5.04523
K27_23779	90.7163	-2.39772	0.318112	-7.53733	4.79683e-14	5.08279e-13	chr15	68925700	68930850	5151	*	FALSE	FALSE	FALSE	TRUE	TRUE	TRUE	FALSE	FALSE	FALSE	TRUE	TRUE	TRUE	FALSE	FALSE	TRUE	90.7163	3875.96	FALSE	0.0351539	6	0.0169319	0.0254306	9	FALSE	0.0254306	6.45344	1.00255	-3.0109	0.446696	-0.613186	0.163381	0.219756	0.314442	0.22415	0.236025	39.4993	4.56211	-9.57536
K27_13955	38.5076	-2.39736	0.368352	-6.50833	7.59891e-11	5.2737e-10	chr8	123590050	123590950	901	*	FALSE	FALSE	TRUE	FALSE	FALSE	TRUE	FALSE	FALSE	FALSE	TRUE	TRUE	TRUE	FALSE	FALSE	TRUE	38.5076	379.716	FALSE	0.0455271	7	0.0337756	0.0389629	6	FALSE	0.0389629	5.46588	-0.325187	-2.3289	0.378222	0.0684579	0.212076	0.30223	0.373592	0.290313	0.293368	25.7732	-1.07596	-6.23381
K27_18040	112.421	-2.39267	0.194385	-12.3089	8.10819e-35	5.52949e-33	chr11	64330250	64337350	7101	*	FALSE	FALSE	FALSE	TRUE	TRUE	TRUE	FALSE	FALSE	FALSE	FALSE	FALSE	FALSE	TRUE	TRUE	TRUE	112.421	3411.02	FALSE	1e-08	100	0.0145333	0.00921451	9	FALSE	0.00921451	7.08776	0.391858	-2.24636	-1.05243	0.146309	0.110559	0.149833	0.198213	0.17127	0.151471	64.1087	2.6153	-11.3331
K27_19239	25.7094	-2.39074	0.550362	-4.34394	1.3995e-05	4.23055e-05	chr12	45073150	45075900	2751	*	FALSE	FALSE	FALSE	FALSE	FALSE	FALSE	FALSE	FALSE	FALSE	TRUE	TRUE	FALSE	FALSE	FALSE	FALSE	25.7094	428.34	FALSE	1e-08	8	0.048345	0.0524261	7	FALSE	0.0524261	4.1315	0.926555	-2.49741	1.69208	-0.106673	0.285695	0.372231	0.555091	0.361179	0.397512	14.4612	2.48919	-4.4991
K27_20750	84.2685	-2.39071	0.216674	-11.0337	2.62883e-28	1.13871e-26	chr13	56373150	56378900	5751	*	FALSE	FALSE	TRUE	TRUE	TRUE	FALSE	FALSE	FALSE	FALSE	FALSE	FALSE	FALSE	TRUE	TRUE	TRUE	84.2685	1763.94	FALSE	1e-08	1	0.0178824	0.0116932	9	FALSE	0.0116932	6.57376	0.377469	-2.029	-0.780512	0.361709	0.128212	0.173401	0.223497	0.192946	0.172838	51.2727	2.17685	-9.07843
K27_27997	73.441	-2.38585	0.291304	-8.19024	2.6071e-16	3.62174e-15	chr19	28004450	28010200	5751	*	FALSE	FALSE	FALSE	TRUE	TRUE	FALSE	FALSE	FALSE	FALSE	FALSE	FALSE	FALSE	TRUE	TRUE	FALSE	73.441	2066.24	FALSE	0.0683725	7	0.0198542	0.0419393	11	FALSE	0.0419393	5.61932	0.756272	-0.84563	0.431263	1.54022	0.212675	0.287518	0.310539	0.291494	0.280864	26.4221	2.63034	-2.7231
K27_26159	48.3855	-2.37607	0.308995	-7.68967	1.47516e-14	1.66863e-13	chr17	54295350	54297700	2351	*	TRUE	TRUE	FALSE	FALSE	FALSE	FALSE	FALSE	FALSE	FALSE	TRUE	TRUE	FALSE	TRUE	TRUE	TRUE	48.3855	461.383	FALSE	0.0247687	4	0.0278007	0.0266476	7	FALSE	0.0266476	5.91186	-0.430632	-2.29139	-0.0200481	0.0846757	0.177934	0.255692	0.313763	0.249025	0.245666	33.2251	-1.68418	-7.30295
K27_24931	63.1788	-2.37531	0.23919	-9.93067	3.06206e-23	8.60166e-22	chr16	48635700	48638800	3101	*	TRUE	TRUE	FALSE	TRUE	TRUE	FALSE	FALSE	FALSE	FALSE	TRUE	TRUE	FALSE	TRUE	TRUE	TRUE	63.1788	694.97	FALSE	1e-08	2	0.0223468	0.0126638	7	FALSE	0.0126638	5.95672	0.120015	-1.77898	0.267015	0.596327	0.146817	0.200902	0.251084	0.19939	0.193078	40.5725	0.597379	-7.08522
K27_28787	184.137	-2.37481	0.159002	-14.9357	1.931e-50	3.03508e-48	chrX	11997500	12006900	9401	*	TRUE	TRUE	TRUE	TRUE	TRUE	TRUE	FALSE	FALSE	FALSE	TRUE	TRUE	TRUE	TRUE	TRUE	TRUE	184.137	5675.07	FALSE	1e-08	5	0.0106289	0.00661878	10	FALSE	0.00661878	7.71912	-0.115121	-2.23816	0.180083	0.136645	0.0914104	0.128257	0.161967	0.126091	0.12554	84.4447	-0.897578	-13.8186
K27_21319	241.584	-2.37297	0.169178	-14.0265	1.07312e-44	1.2214e-42	chr13	115264150	115275700	11551	*	TRUE	TRUE	FALSE	TRUE	TRUE	FALSE	FALSE	FALSE	FALSE	TRUE	TRUE	TRUE	TRUE	TRUE	TRUE	241.584	12670.8	FALSE	0.0189277	6	0.00917349	0.0133156	9	FALSE	0.0133156	7.79543	-0.125592	-1.62875	0.599049	0.744217	0.113173	0.159482	0.174472	0.155383	0.154263	68.8807	-0.787504	-9.33535
K27_29072	29.1073	-2.37281	0.390828	-6.07124	1.26928e-09	7.34487e-09	chrX	36005350	36007000	1651	*	TRUE	TRUE	FALSE	FALSE	FALSE	FALSE	FALSE	FALSE	FALSE	FALSE	FALSE	FALSE	TRUE	TRUE	FALSE	29.1073	241.867	FALSE	0.054722	10	0.0432276	0.0481702	5	FALSE	0.0481702	5.33602	-0.908401	-2.26624	-0.388684	0.106567	0.230335	0.343526	0.396738	0.330613	0.318518	23.1663	-2.64435	-5.71219
K27_2125	16.8457	-2.36855	0.586518	-4.03833	5.38341e-05	0.000146597	chr1	188722400	188724600	2201	*	FALSE	FALSE	FALSE	TRUE	TRUE	FALSE	FALSE	FALSE	FALSE	FALSE	FALSE	FALSE	FALSE	FALSE	FALSE	16.8457	290.549	FALSE	1e-08	1	0.0714103	0.0455457	11	FALSE	0.0455457	3.41535	2.19552	-2.06697	-0.27346	0.301582	0.325475	0.389368	0.607286	0.465935	0.432522	10.4934	5.63868	-3.40362
K27_13706	26.6584	-2.36729	0.334764	-7.07151	1.53257e-12	1.34643e-11	chr8	105423750	105426200	2451	*	FALSE	FALSE	FALSE	FALSE	FALSE	FALSE	FALSE	FALSE	FALSE	FALSE	FALSE	FALSE	TRUE	TRUE	FALSE	26.6584	419.945	FALSE	1e-08	100	0.0467844	0.0298593	7	FALSE	0.0298593	5.56216	-2.85778	-2.21303	-1.47963	0.154254	0.193654	0.399913	0.341266	0.315737	0.265721	28.7222	-7.146	-6.48477
K27_31290	35.4735	-2.36649	0.360333	-6.5675	5.11664e-11	3.64684e-10	chrX	93416200	93418550	2351	*	FALSE	FALSE	FALSE	FALSE	FALSE	FALSE	FALSE	FALSE	FALSE	FALSE	FALSE	FALSE	TRUE	TRUE	FALSE	35.4735	310.931	FALSE	1e-08	4	0.0362788	0.0436456	8	FALSE	0.0436456	5.33595	-0.297367	-1.95287	-0.0217356	0.413616	0.223419	0.317751	0.37063	0.312902	0.303818	23.8832	-0.93585	-5.26906
K27_5397	130.548	-2.36015	0.255126	-9.25092	2.22569e-20	4.76726e-19	chr3	92076950	92085900	8951	*	FALSE	FALSE	TRUE	TRUE	TRUE	TRUE	FALSE	FALSE	FALSE	FALSE	FALSE	TRUE	FALSE	FALSE	TRUE	130.548	9393.8	FALSE	0.0272253	3	0.0131413	0.0188639	7	FALSE	0.0188639	6.77282	1.45304	-2.56048	0.251119	-0.200324	0.142619	0.189087	0.255924	0.197094	0.20068	47.4889	7.68451	-10.0048
K27_30443	180.233	-2.35973	0.16188	-14.577	3.9332e-48	5.57181e-46	chrX	69356700	69364250	7551	*	TRUE	TRUE	TRUE	TRUE	TRUE	TRUE	FALSE	FALSE	FALSE	TRUE	TRUE	TRUE	TRUE	TRUE	TRUE	180.233	6427.43	FALSE	1e-08	100	0.0107615	0.00536984	8	FALSE	0.00536984	7.42498	0.382431	-2.16591	0.643491	0.193815	0.0913268	0.122898	0.165849	0.121202	0.124018	81.3012	3.11179	-13.0596
K27_3657	77.5854	-2.35725	0.28934	-8.147	3.73058e-16	5.08613e-15	chr2	124607200	124612950	5751	*	FALSE	FALSE	FALSE	TRUE	TRUE	TRUE	FALSE	FALSE	FALSE	TRUE	TRUE	TRUE	FALSE	FALSE	FALSE	77.5854	1872.12	FALSE	0.0325113	8	0.0190345	0.0230373	7	FALSE	0.0230373	6.16257	0.99265	-2.36219	0.288532	-0.00493551	0.164482	0.218841	0.292683	0.226039	0.228392	37.4665	4.53595	-8.0708
K27_13960	303.849	-2.35591	0.329433	-7.15141	8.58899e-13	7.78838e-12	chr8	123604750	123611800	7051	*	TRUE	TRUE	TRUE	TRUE	TRUE	TRUE	FALSE	FALSE	FALSE	TRUE	TRUE	TRUE	TRUE	TRUE	TRUE	303.849	27245.7	FALSE	0.0701883	7	0.00821752	0.0701883	6	TRUE	0.0386323	8.42641	-0.352331	-2.36575	0.529633	-0.00984467	0.225834	0.319848	0.330037	0.317994	0.318753	37.3124	-1.10156	-7.16814
K27_32457	26.0832	-2.35532	0.389402	-6.04856	1.46147e-09	8.37332e-09	chrX	139992600	139994300	1701	*	FALSE	FALSE	FALSE	FALSE	FALSE	FALSE	FALSE	FALSE	FALSE	TRUE	TRUE	FALSE	FALSE	FALSE	FALSE	26.0832	164.046	FALSE	0.0241443	6	0.0477166	0.0396723	10	FALSE	0.0396723	4.91183	-0.752725	-2.01239	0.220308	0.342936	0.232099	0.345151	0.401145	0.318554	0.313778	21.1627	-2.18086	-5.01661
K27_8675	88.905	-2.35319	0.216604	-10.864	1.7102e-27	6.95181e-26	chr5	98186400	98190550	4151	*	FALSE	FALSE	TRUE	TRUE	TRUE	TRUE	FALSE	FALSE	FALSE	FALSE	FALSE	FALSE	TRUE	TRUE	TRUE	88.905	1689.63	FALSE	1e-08	3	0.017185	0.0100493	10	FALSE	0.0100493	6.58525	0.524599	-2.13844	-0.338855	0.21475	0.123417	0.164751	0.222105	0.177391	0.167482	53.3578	3.18419	-9.62808
K27_7408	92.2806	-2.35043	0.255463	-9.20068	3.55685e-20	7.50165e-19	chr4	130975450	130980650	5201	*	TRUE	TRUE	TRUE	FALSE	FALSE	FALSE	FALSE	FALSE	FALSE	TRUE	TRUE	TRUE	TRUE	TRUE	TRUE	92.2806	1809.51	FALSE	0.033806	11	0.0167213	0.0249973	9	FALSE	0.0249973	6.88869	-0.498776	-2.31838	-0.0628111	0.0320528	0.155035	0.222648	0.258025	0.218165	0.21623	44.4333	-2.2402	-8.98508
K27_31252	65.2215	-2.34814	0.245812	-9.55259	1.26489e-21	3.06536e-20	chrX	87875100	87879200	4101	*	FALSE	FALSE	FALSE	FALSE	FALSE	FALSE	FALSE	FALSE	FALSE	TRUE	TRUE	TRUE	FALSE	FALSE	FALSE	65.2215	1749.61	FALSE	0.00279405	41	0.0217881	0.0150872	10	FALSE	0.0150872	5.5269	-0.219201	-1.33672	1.47454	1.01142	0.166338	0.234754	0.265736	0.208894	0.212473	33.2269	-0.93375	-5.03027
K27_22831	1943.59	-2.34743	0.0701713	-33.4528	2.3416e-245	7.72891e-241	chr14	122464350	122502350	38001	*	TRUE	TRUE	TRUE	TRUE	TRUE	TRUE	TRUE	TRUE	FALSE	TRUE	TRUE	TRUE	TRUE	TRUE	TRUE	1943.59	682566	FALSE	0.00103908	8	0.00508827	0.00240507	8	FALSE	0.00240507	10.8712	0.260908	-2.02082	0.575113	0.326609	0.0457385	0.0638025	0.0712044	0.0633537	0.0635449	237.683	4.08931	-28.3805
K27_151	53.5934	-2.34583	0.264869	-8.85655	8.25254e-19	1.53893e-17	chr1	14228200	14231500	3301	*	FALSE	FALSE	FALSE	FALSE	FALSE	FALSE	FALSE	FALSE	FALSE	FALSE	FALSE	TRUE	TRUE	TRUE	FALSE	53.5934	648.131	FALSE	0.00954104	21	0.0255373	0.0208694	9	FALSE	0.0208694	5.59671	-0.178838	-1.46344	0.482133	0.882385	0.175691	0.247344	0.281498	0.236148	0.229454	31.8554	-0.723035	-5.19876
K27_28608	53.8807	-2.34525	0.265477	-8.8341	1.00908e-18	1.8576e-17	chrX	9439100	9442250	3151	*	FALSE	FALSE	FALSE	TRUE	TRUE	TRUE	FALSE	FALSE	FALSE	FALSE	FALSE	FALSE	TRUE	TRUE	FALSE	53.8807	505.086	FALSE	0.00356621	71	0.0254252	0.0178229	10	FALSE	0.0178229	5.81746	0.170144	-1.83877	-0.122888	0.506478	0.162569	0.2225	0.276423	0.228867	0.216623	35.7846	0.764692	-6.65204
K27_7741	23.9113	-2.34495	0.467335	-5.0177	5.22946e-07	2.02118e-06	chr5	17866800	17868650	1851	*	FALSE	FALSE	FALSE	FALSE	FALSE	FALSE	FALSE	FALSE	FALSE	TRUE	TRUE	FALSE	FALSE	FALSE	FALSE	23.9113	157.777	FALSE	1e-08	16	0.0516413	0.035659	7	FALSE	0.035659	4.81751	-0.0599862	-2.72973	0.44641	-0.384784	0.229925	0.32041	0.465148	0.309733	0.328283	20.9526	-0.187217	-5.86852
K27_21028	45.3252	-2.3425	0.258828	-9.05043	1.42409e-19	2.83333e-18	chr13	82712600	82716900	4301	*	FALSE	FALSE	FALSE	FALSE	FALSE	FALSE	FALSE	FALSE	FALSE	FALSE	FALSE	FALSE	TRUE	TRUE	TRUE	45.3252	764.27	FALSE	1e-08	1	0.0293733	0.018676	8	FALSE	0.018676	4.36286	0.964777	-0.226308	1.47323	2.1162	0.22694	0.285066	0.313422	0.277092	0.267884	19.2247	3.3844	-0.722053
K27_26823	29.557	-2.33956	0.3604	-6.49155	8.49604e-11	5.86303e-10	chr18	22304500	22306900	2401	*	FALSE	FALSE	FALSE	TRUE	TRUE	FALSE	FALSE	FALSE	FALSE	FALSE	FALSE	FALSE	FALSE	FALSE	FALSE	29.557	181.413	FALSE	1e-08	4	0.0426385	0.0259553	10	FALSE	0.0259553	5.22274	0.132716	-2.28393	-0.647698	0.055625	0.198105	0.27173	0.366525	0.294524	0.272101	26.3635	0.488411	-6.2313
K27_15514	231.999	-2.33847	0.144284	-16.2074	4.47244e-59	9.00133e-57	chr9	118474350	118482350	8001	*	TRUE	TRUE	TRUE	TRUE	TRUE	TRUE	FALSE	FALSE	FALSE	TRUE	TRUE	TRUE	TRUE	TRUE	TRUE	231.999	12244.8	FALSE	1e-08	8	0.00936623	0.00544753	10	FALSE	0.00544753	7.42817	0.894305	-1.66088	0.975617	0.677595	0.0915657	0.119597	0.151848	0.119351	0.120535	81.124	7.47766	-10.9377
K27_27318	166.544	-2.33698	0.194956	-11.9872	4.14656e-33	2.51899e-31	chr18	67086650	67093050	6401	*	TRUE	TRUE	TRUE	TRUE	TRUE	TRUE	FALSE	FALSE	FALSE	TRUE	TRUE	TRUE	TRUE	TRUE	TRUE	166.544	5386.36	FALSE	0.0171184	8	0.0112755	0.0139504	9	FALSE	0.0139504	7.33924	0.265983	-2.05489	0.556668	0.282085	0.120732	0.166728	0.19899	0.164976	0.166023	60.7894	1.59531	-10.3266
K27_9295	386.686	-2.33533	0.12038	-19.3996	7.78128e-84	4.14253e-81	chr6	8943200	8955650	12451	*	TRUE	TRUE	TRUE	TRUE	TRUE	TRUE	FALSE	FALSE	FALSE	TRUE	TRUE	TRUE	TRUE	TRUE	TRUE	386.686	30815	FALSE	1e-08	2	0.00742295	0.00335849	9	FALSE	0.00335849	8.73984	0.366515	-2.54271	0.259634	-0.207384	0.0646928	0.0880867	0.120777	0.0888368	0.0909649	135.098	4.16085	-21.0529
K27_8287	110.4	-2.33366	0.193008	-12.091	1.17837e-33	7.42258e-32	chr5	49254000	49260000	6001	*	TRUE	TRUE	TRUE	FALSE	FALSE	FALSE	FALSE	FALSE	FALSE	FALSE	FALSE	TRUE	TRUE	TRUE	TRUE	110.4	2201.26	FALSE	0.00617451	5	0.0147168	0.0113883	7	FALSE	0.0113883	7.03429	-0.289089	-1.95655	-0.271429	0.377108	0.118116	0.167921	0.198685	0.168333	0.160248	59.5539	-1.72158	-9.84751
K27_6779	602.535	-2.33311	0.269197	-8.66694	4.43902e-18	7.57594e-17	chr4	76774750	76805350	30601	*	TRUE	TRUE	TRUE	FALSE	FALSE	FALSE	FALSE	FALSE	FALSE	TRUE	TRUE	TRUE	TRUE	TRUE	FALSE	602.535	529064	FALSE	0.0429789	7	0.00637886	0.0429789	10	TRUE	0.0211669	8.84887	-1.05721	-2.99729	2.10257	-0.664179	0.17759	0.253996	0.268231	0.248422	0.252182	49.8274	-4.16229	-11.1743
K27_11320	127.044	-2.33135	0.177036	-13.1688	1.32687e-39	1.16478e-37	chr7	65152300	65158900	6601	*	TRUE	TRUE	FALSE	FALSE	FALSE	FALSE	FALSE	FALSE	FALSE	TRUE	TRUE	TRUE	TRUE	TRUE	TRUE	127.044	3026.09	FALSE	1e-08	5	0.0133794	0.00690763	9	FALSE	0.00690763	6.96556	-0.00600152	-1.91457	0.563014	0.416785	0.105537	0.146168	0.183801	0.140514	0.140837	66.0011	-0.041059	-10.4165
K27_28295	202.212	-2.32836	0.211289	-11.0198	3.06664e-28	1.31626e-26	chr19	46315600	46323150	7551	*	TRUE	TRUE	TRUE	TRUE	TRUE	TRUE	FALSE	FALSE	FALSE	TRUE	TRUE	TRUE	TRUE	TRUE	TRUE	202.212	10877.3	FALSE	0.0336124	6	0.0100818	0.021983	11	FALSE	0.021983	7.88636	-0.719693	-2.18765	0.42411	0.140717	0.136394	0.196641	0.213301	0.189946	0.190663	57.8203	-3.65993	-10.2561
K27_27099	34.101	-2.32783	0.292343	-7.96266	1.6838e-15	2.12127e-14	chr18	47482750	47485150	2401	*	FALSE	FALSE	FALSE	FALSE	FALSE	FALSE	FALSE	FALSE	FALSE	FALSE	FALSE	FALSE	TRUE	TRUE	TRUE	34.101	381.371	FALSE	1e-08	3	0.0375575	0.0237371	8	FALSE	0.0237371	5.0174	-0.228431	-1.23301	-0.292077	1.09482	0.202374	0.285969	0.317071	0.289825	0.258536	24.7928	-0.798795	-3.88874
K27_32456	29.4972	-2.31721	0.344757	-6.72126	1.80157e-11	1.36777e-10	chrX	139940500	139942900	2401	*	FALSE	FALSE	FALSE	FALSE	FALSE	FALSE	FALSE	FALSE	FALSE	TRUE	TRUE	FALSE	FALSE	FALSE	FALSE	29.4972	162.164	FALSE	1e-08	2	0.0427157	0.0219797	8	FALSE	0.0219797	4.94787	-0.215329	-1.91871	0.403087	0.398497	0.202348	0.285434	0.358525	0.270985	0.268713	24.4523	-0.75439	-5.35167
K27_21528	24.1767	-2.31567	0.413109	-5.60546	2.07697e-08	9.98609e-08	chr14	23279850	23282050	2201	*	FALSE	FALSE	FALSE	TRUE	TRUE	FALSE	FALSE	FALSE	FALSE	FALSE	FALSE	FALSE	FALSE	FALSE	FALSE	24.1767	148.905	FALSE	1e-08	8	0.0511239	0.0311095	7	FALSE	0.0311095	4.19295	1.09796	-1.69264	0.679581	0.623027	0.254844	0.322358	0.436913	0.332487	0.331145	16.453	3.40605	-3.87408
K27_8284	449.959	-2.31529	0.167375	-13.8329	1.61284e-43	1.71726e-41	chr5	49157050	49179900	22851	*	TRUE	TRUE	TRUE	TRUE	TRUE	FALSE	FALSE	FALSE	FALSE	FALSE	FALSE	TRUE	TRUE	TRUE	TRUE	449.959	43072.9	FALSE	0.0247709	5	0.00701311	0.0163504	8	FALSE	0.0163504	9.21539	-0.492217	-2.09385	-0.564909	0.221436	0.112596	0.160227	0.168548	0.160559	0.157993	81.8445	-3.07199	-12.4229
K27_28663	21.1704	-2.3147	0.367472	-6.29899	2.99589e-10	1.90825e-09	chrX	10413000	10414750	1751	*	FALSE	FALSE	FALSE	FALSE	FALSE	FALSE	FALSE	FALSE	FALSE	FALSE	FALSE	FALSE	TRUE	TRUE	FALSE	21.1704	125.252	FALSE	1e-08	31	0.0577436	0.0315471	8	FALSE	0.0315471	4.44091	-0.0543929	-1.45446	-0.489911	0.860245	0.241665	0.335385	0.393736	0.354565	0.311146	18.3763	-0.16218	-3.694
K27_29405	42.8869	-2.30479	0.284513	-8.10081	5.45952e-16	7.28385e-15	chrX	42791400	42794150	2751	*	FALSE	FALSE	FALSE	FALSE	FALSE	FALSE	FALSE	FALSE	FALSE	FALSE	FALSE	FALSE	TRUE	TRUE	FALSE	42.8869	310.515	FALSE	1e-08	100	0.0307871	0.0187274	8	FALSE	0.0187274	5.60803	-0.172956	-1.88835	-0.180858	0.416431	0.171036	0.240551	0.295297	0.242061	0.228591	32.7886	-0.719001	-6.39477
K27_31249	40.2494	-2.30074	0.328038	-7.01363	2.32215e-12	1.99187e-11	chrX	87814500	87817900	3401	*	FALSE	FALSE	FALSE	FALSE	FALSE	FALSE	FALSE	FALSE	FALSE	FALSE	FALSE	FALSE	TRUE	TRUE	FALSE	40.2494	596.679	FALSE	0.0409121	3	0.0325091	0.0349558	8	FALSE	0.0349558	4.79788	-0.0510279	-1.17483	1.37936	1.12591	0.229702	0.319759	0.354103	0.29455	0.29622	20.8874	-0.159582	-3.31776
K27_24038	37.203	-2.29948	0.318825	-7.21235	5.49951e-13	5.10898e-12	chr15	84557650	84560350	2701	*	FALSE	FALSE	FALSE	FALSE	FALSE	FALSE	FALSE	FALSE	FALSE	FALSE	FALSE	FALSE	TRUE	TRUE	FALSE	37.203	364.858	FALSE	1e-08	100	0.0348019	0.0240707	11	FALSE	0.0240707	5.38935	-1.00404	-1.98068	0.47668	0.318798	0.188737	0.290525	0.3288	0.253767	0.254525	28.5548	-3.45595	-6.02395
K27_14205	80.5644	-2.29897	0.259985	-8.84271	9.34266e-19	1.72661e-17	chr9	22050850	22054000	3151	*	FALSE	FALSE	TRUE	TRUE	TRUE	TRUE	FALSE	FALSE	FALSE	TRUE	TRUE	TRUE	TRUE	TRUE	TRUE	80.5644	1635.32	FALSE	1e-08	4	0.0184973	0.0162491	8	FALSE	0.0162491	6.21527	0.479997	-2.20679	0.794305	0.0921786	0.148147	0.199567	0.264652	0.196703	0.203584	41.9533	2.40519	-8.33845
K27_31117	20.7225	-2.29837	0.426702	-5.38635	7.19028e-08	3.18392e-07	chrX	83211100	83212550	1451	*	FALSE	FALSE	FALSE	FALSE	FALSE	FALSE	FALSE	FALSE	FALSE	TRUE	TRUE	FALSE	FALSE	FALSE	FALSE	20.7225	147.49	FALSE	1e-08	31	0.0588942	0.0438257	9	FALSE	0.0438257	4.16258	-0.366177	-1.58267	0.999092	0.715699	0.273296	0.391786	0.451895	0.353239	0.356716	15.231	-0.934634	-3.50229
K27_32670	31.726	-2.29821	0.320106	-7.17954	6.99447e-13	6.40406e-12	chrX	150304300	150306050	1751	*	FALSE	FALSE	FALSE	FALSE	FALSE	FALSE	FALSE	FALSE	FALSE	FALSE	FALSE	FALSE	TRUE	TRUE	FALSE	31.726	229.602	FALSE	1e-08	1	0.0400316	0.0222546	8	FALSE	0.0222546	5.06741	-0.562186	-1.72884	0.340648	0.569373	0.197718	0.289928	0.336195	0.266653	0.260049	25.6295	-1.93905	-5.14238
K27_13943	26.4401	-2.29641	0.3858	-5.95233	2.6435e-09	1.45496e-08	chr8	123552100	123552850	751	*	FALSE	FALSE	TRUE	FALSE	FALSE	FALSE	FALSE	FALSE	FALSE	TRUE	TRUE	TRUE	FALSE	FALSE	TRUE	26.4401	165.951	FALSE	1e-08	10	0.0471334	0.0307509	7	FALSE	0.0307509	4.85588	-0.423282	-2.08635	0.517628	0.210058	0.220731	0.318185	0.395955	0.295029	0.299174	21.9991	-1.3303	-5.26916
K27_29420	50.9486	-2.29304	0.371899	-6.16577	7.01394e-10	4.22771e-09	chrX	42965600	42968800	3201	*	FALSE	FALSE	FALSE	FALSE	FALSE	FALSE	FALSE	FALSE	FALSE	TRUE	TRUE	FALSE	TRUE	TRUE	FALSE	50.9486	689.225	FALSE	0.103076	10	0.0266289	0.0629251	10	FALSE	0.0629251	5.94794	-0.438068	-2.09777	0.00608048	0.195274	0.237706	0.33958	0.376748	0.333983	0.330723	25.0223	-1.29003	-5.5681
K27_21929	254.264	-2.29251	0.167464	-13.6896	1.17185e-42	1.20122e-40	chr14	51737550	51745800	8251	*	TRUE	TRUE	TRUE	TRUE	TRUE	TRUE	FALSE	FALSE	FALSE	TRUE	TRUE	TRUE	TRUE	TRUE	TRUE	254.264	13545.7	FALSE	0.0144732	8	0.00894085	0.0116823	9	FALSE	0.0116823	7.77284	0.785556	-1.81924	0.506107	0.473263	0.108311	0.147237	0.171827	0.148688	0.148264	71.7639	5.33533	-10.5876
K27_24004	499.798	-2.29212	0.124253	-18.4472	5.49504e-76	2.10901e-73	chr15	83717950	83729550	11601	*	TRUE	TRUE	TRUE	TRUE	TRUE	TRUE	FALSE	FALSE	FALSE	TRUE	TRUE	TRUE	TRUE	TRUE	TRUE	499.798	41765.5	FALSE	0.00741848	9	0.00676334	0.00711632	7	FALSE	0.00711632	9.0978	-0.0965097	-2.05074	0.265983	0.241384	0.0799042	0.112579	0.126018	0.111325	0.11103	113.859	-0.857266	-16.2734
K27_18099	33.0063	-2.29149	0.347611	-6.59211	4.33611e-11	3.11745e-10	chr11	67311950	67313600	1651	*	FALSE	FALSE	FALSE	TRUE	TRUE	FALSE	FALSE	FALSE	FALSE	TRUE	TRUE	FALSE	FALSE	FALSE	FALSE	33.0063	188.747	FALSE	1e-08	5	0.0386537	0.0186303	7	FALSE	0.0186303	5.09986	0.393425	-2.1723	0.241645	0.119193	0.189873	0.252957	0.355626	0.257531	0.257813	26.8594	1.5553	-6.10839
K27_1263	29.0372	-2.28938	0.440527	-5.19691	2.02629e-07	8.3759e-07	chr1	105356050	105358550	2501	*	FALSE	FALSE	FALSE	TRUE	TRUE	FALSE	FALSE	FALSE	FALSE	FALSE	FALSE	FALSE	FALSE	FALSE	FALSE	29.0372	410.493	FALSE	1e-08	5	0.043321	0.0313703	9	FALSE	0.0313703	4.94779	1.02704	-2.68372	-0.432042	-0.394338	0.217856	0.283089	0.438198	0.316172	0.311398	22.7113	3.62798	-6.12444
K27_8490	97.9767	-2.28672	0.285556	-8.00794	1.1665e-15	1.50167e-14	chr5	75574200	75581650	7451	*	FALSE	FALSE	FALSE	TRUE	TRUE	TRUE	FALSE	FALSE	FALSE	FALSE	FALSE	FALSE	FALSE	FALSE	TRUE	97.9767	6127.6	FALSE	0.0595702	10	0.0160112	0.0373451	11	FALSE	0.0373451	6.55039	1.19584	-1.91994	-1.44808	0.366777	0.185395	0.252061	0.290884	0.284218	0.256264	35.3321	4.74425	-6.60035
K27_2388	67.3054	-2.28642	0.232086	-9.85162	6.74483e-23	1.83837e-21	chr2	20153100	20157350	4251	*	FALSE	FALSE	FALSE	TRUE	TRUE	FALSE	FALSE	FALSE	FALSE	FALSE	FALSE	FALSE	TRUE	TRUE	TRUE	67.3054	872.102	FALSE	1e-08	4	0.0212531	0.0141454	7	FALSE	0.0141454	5.86541	0.569924	-1.45707	0.176266	0.829353	0.153028	0.202723	0.247343	0.209553	0.198797	38.3291	2.81134	-5.89088
K27_5975	71.0521	-2.28585	0.319727	-7.14936	8.7181e-13	7.89894e-12	chr3	157566250	157569850	3601	*	FALSE	FALSE	TRUE	TRUE	TRUE	FALSE	FALSE	FALSE	FALSE	TRUE	TRUE	TRUE	FALSE	FALSE	TRUE	71.0521	1333.04	FALSE	0.0496037	11	0.0203701	0.0339122	9	FALSE	0.0339122	6.30836	0.435641	-2.58256	0.20534	-0.29672	0.183126	0.252045	0.319586	0.254526	0.259153	34.4483	1.72843	-8.08096
K27_29365	32.6706	-2.2845	0.333972	-6.84038	7.89831e-12	6.30775e-11	chrX	42188000	42190350	2351	*	FALSE	FALSE	FALSE	FALSE	FALSE	FALSE	FALSE	FALSE	FALSE	TRUE	TRUE	FALSE	FALSE	FALSE	FALSE	32.6706	232.037	FALSE	1e-08	3	0.0390045	0.0264308	9	FALSE	0.0264308	5.40247	-0.8454	-2.12445	-0.0823221	0.160043	0.192582	0.289831	0.341325	0.270264	0.263078	28.0529	-2.91687	-6.22413
K27_30400	16.0256	-2.28338	0.617544	-3.69752	0.000217717	0.000533613	chrX	62602350	62604300	1951	*	FALSE	FALSE	FALSE	FALSE	FALSE	FALSE	FALSE	FALSE	FALSE	TRUE	TRUE	FALSE	FALSE	FALSE	FALSE	16.0256	246.844	FALSE	1e-08	13	0.0748341	0.0666254	8	FALSE	0.0666254	3.89348	-1.10929	-2.56796	1.56009	-0.284575	0.315578	0.492965	0.61752	0.402381	0.446327	12.3376	-2.25024	-4.15849
K27_21143	32.764	-2.28307	0.31877	-7.16215	7.94231e-13	7.22978e-12	chr13	96032850	96034250	1401	*	FALSE	FALSE	FALSE	FALSE	FALSE	TRUE	FALSE	FALSE	FALSE	TRUE	TRUE	FALSE	FALSE	FALSE	TRUE	32.764	216.866	FALSE	1e-08	1	0.0389062	0.0183851	7	FALSE	0.0183851	4.58529	0.711292	-1.33469	0.889909	0.948382	0.213992	0.275148	0.347258	0.272692	0.269465	21.4274	2.58512	-3.84352
K27_13940	139.999	-2.28092	0.384699	-5.9291	3.04602e-09	1.66182e-08	chr8	123539950	123542450	2501	*	TRUE	TRUE	TRUE	TRUE	TRUE	TRUE	FALSE	FALSE	FALSE	TRUE	TRUE	TRUE	TRUE	TRUE	TRUE	139.999	6034.65	FALSE	0.0909762	5	0.0125585	0.0909762	10	TRUE	0.0493623	7.12744	-0.191552	-2.02515	0.754609	0.255769	0.262279	0.370983	0.386992	0.367294	0.368525	27.175	-0.516336	-5.23305
K27_21437	338.832	-2.27984	0.133795	-17.0398	4.16442e-65	1.1223e-62	chr14	17655000	17665950	10951	*	TRUE	TRUE	TRUE	TRUE	TRUE	TRUE	FALSE	FALSE	FALSE	TRUE	TRUE	TRUE	TRUE	TRUE	TRUE	338.832	20830.1	FALSE	0.00511258	8	0.00783457	0.00651246	9	FALSE	0.00651246	8.39099	0.558504	-2.02344	0.185411	0.256404	0.0829507	0.113129	0.136525	0.115093	0.114122	101.156	4.93689	-14.821
K27_32595	27.2726	-2.27956	0.369768	-6.16484	7.05539e-10	4.25191e-09	chrX	142897800	142899750	1951	*	FALSE	FALSE	FALSE	FALSE	FALSE	FALSE	FALSE	FALSE	FALSE	FALSE	FALSE	FALSE	TRUE	TRUE	FALSE	27.2726	151.698	FALSE	1e-08	12	0.0458324	0.0324685	8	FALSE	0.0324685	4.79787	-0.127245	-1.8112	0.390198	0.468366	0.225914	0.316393	0.385113	0.304755	0.300817	21.2376	-0.402173	-4.70302
K27_3630	106.146	-2.27767	0.235523	-9.6707	4.01614e-22	1.00883e-20	chr2	122296150	122300550	4401	*	FALSE	FALSE	TRUE	TRUE	TRUE	TRUE	FALSE	FALSE	FALSE	TRUE	TRUE	TRUE	TRUE	TRUE	TRUE	106.146	4178.89	FALSE	0.0231028	5	0.0151259	0.0183992	6	FALSE	0.0183992	6.36947	0.186537	-1.76039	1.35033	0.517284	0.149524	0.205916	0.244045	0.196138	0.201563	42.5984	0.905887	-7.21337
K27_31932	34.2696	-2.2761	0.34247	-6.64614	3.00888e-11	2.21288e-10	chrX	103010250	103012300	2051	*	FALSE	FALSE	FALSE	TRUE	TRUE	TRUE	FALSE	FALSE	FALSE	FALSE	FALSE	FALSE	FALSE	FALSE	FALSE	34.2696	312.625	FALSE	1e-08	14	0.037395	0.0227675	8	FALSE	0.0227675	4.75773	1.0625	-1.67617	0.456801	0.599932	0.212394	0.27012	0.361543	0.282582	0.277119	22.4005	3.93342	-4.63616
K27_215	87.9065	-2.26999	0.219887	-10.3235	5.51929e-25	1.80909e-23	chr1	19220700	19226250	5551	*	FALSE	FALSE	FALSE	TRUE	TRUE	FALSE	FALSE	FALSE	FALSE	TRUE	TRUE	TRUE	TRUE	TRUE	FALSE	87.9065	2385.86	FALSE	1e-08	1	0.017329	0.00979141	7	FALSE	0.00979141	6.14715	0.201453	-1.76225	1.22047	0.507745	0.134102	0.181841	0.230381	0.170419	0.176753	45.8392	1.10786	-7.64927
K27_13951	47.8646	-2.26912	0.376783	-6.02236	1.71888e-09	9.74496e-09	chr8	123578350	123579700	1351	*	FALSE	FALSE	TRUE	FALSE	FALSE	FALSE	FALSE	FALSE	FALSE	TRUE	TRUE	TRUE	FALSE	FALSE	TRUE	47.8646	779.722	FALSE	0.06343	10	0.0280542	0.0440109	9	FALSE	0.0440109	5.69534	-0.0477656	-2.52051	0.712928	-0.251385	0.214102	0.300154	0.377234	0.291003	0.302224	26.601	-0.159137	-6.68156
K27_32692	57.6098	-2.26358	0.318254	-7.1125	1.13959e-12	1.01633e-11	chrX	150597000	150600600	3601	*	TRUE	TRUE	FALSE	FALSE	FALSE	FALSE	FALSE	FALSE	FALSE	FALSE	FALSE	TRUE	TRUE	TRUE	FALSE	57.6098	867.122	FALSE	0.0691612	8	0.0240712	0.0441845	9	FALSE	0.0441845	6.06758	-0.687068	-1.86279	0.0957645	0.400793	0.206106	0.29932	0.325197	0.288058	0.28371	29.4392	-2.29543	-5.72818
K27_1553	46.8242	-2.26321	0.317876	-7.1198	1.08084e-12	9.66544e-12	chr1	140663350	140666450	3101	*	FALSE	FALSE	FALSE	FALSE	FALSE	FALSE	FALSE	FALSE	FALSE	TRUE	TRUE	TRUE	FALSE	FALSE	FALSE	46.8242	576.887	FALSE	1e-08	5	0.0285774	0.0178504	8	FALSE	0.0178504	6.07565	-0.765474	-2.8249	0.0923211	-0.561684	0.155381	0.231343	0.313922	0.215223	0.225354	39.1016	-3.30883	-8.99871
K27_21326	15.8867	-2.26297	0.706721	-3.20207	0.00136446	0.00288283	chr13	115678250	115680650	2401	*	FALSE	FALSE	FALSE	TRUE	TRUE	FALSE	FALSE	FALSE	FALSE	FALSE	FALSE	FALSE	FALSE	FALSE	FALSE	15.8867	422.811	FALSE	1e-08	2	0.0754487	0.0522454	9	FALSE	0.0522454	2.193	3.57867	-1.43156	1.27842	0.831411	0.45792	0.508504	0.769956	0.556151	0.570967	4.78904	7.03763	-1.85927
K27_32290	39.1633	-2.26232	0.402565	-5.61975	1.91239e-08	9.26089e-08	chrX	133667650	133670350	2701	*	TRUE	TRUE	FALSE	FALSE	FALSE	FALSE	FALSE	FALSE	FALSE	TRUE	TRUE	FALSE	FALSE	FALSE	FALSE	39.1633	459.018	FALSE	0.0396789	6	0.0332856	0.0347603	9	FALSE	0.0347603	5.77797	-0.4943	-3.10196	0.22293	-0.839646	0.196392	0.283182	0.394037	0.271469	0.289712	29.4206	-1.74552	-7.87225
K27_13176	20.7648	-2.26093	0.508682	-4.44468	8.80241e-06	2.76243e-05	chr8	62520300	62522850	2551	*	FALSE	FALSE	FALSE	FALSE	FALSE	FALSE	FALSE	FALSE	FALSE	TRUE	TRUE	FALSE	FALSE	FALSE	FALSE	20.7648	431.939	FALSE	1e-08	8	0.0587833	0.0433758	8	FALSE	0.0433758	3.65242	-0.278684	-1.78218	2.22406	0.478749	0.305229	0.433398	0.533527	0.36778	0.400544	11.9662	-0.64302	-3.34037
K27_3842	48.1895	-2.26075	0.319044	-7.08602	1.38028e-12	1.22011e-11	chr2	139016750	139020200	3451	*	FALSE	FALSE	FALSE	FALSE	FALSE	FALSE	FALSE	FALSE	FALSE	TRUE	TRUE	TRUE	FALSE	FALSE	FALSE	48.1895	822.498	FALSE	0.0429078	6	0.0278955	0.0341089	6	FALSE	0.0341089	5.60807	-0.729712	-1.85864	0.813368	0.402114	0.199811	0.294362	0.328545	0.267989	0.27147	28.0669	-2.47896	-5.65718
K27_8720	797.232	-2.26011	0.117348	-19.2599	1.16628e-82	5.83264e-80	chr5	101655350	101671100	15751	*	TRUE	TRUE	TRUE	TRUE	TRUE	TRUE	FALSE	FALSE	TRUE	TRUE	TRUE	TRUE	TRUE	TRUE	TRUE	797.232	115391	FALSE	0.00902475	8	0.00592207	0.00725266	10	FALSE	0.00725266	9.7885	0.393037	-2.14164	-0.185181	0.11847	0.0769974	0.107528	0.118274	0.108941	0.107884	127.128	3.65521	-18.1074
K27_10557	59.1481	-2.25884	0.283085	-7.97939	1.47056e-15	1.86401e-14	chr6	120491950	120495600	3651	*	FALSE	FALSE	FALSE	FALSE	FALSE	FALSE	FALSE	FALSE	FALSE	TRUE	TRUE	TRUE	FALSE	FALSE	TRUE	59.1481	1018.97	FALSE	1e-08	21	0.0235624	0.0212156	6	FALSE	0.0212156	5.74751	-0.00223149	-1.90029	0.977179	0.358559	0.171701	0.238481	0.292304	0.225536	0.231641	33.474	-0.00935711	-6.50106
K27_21258	83.2537	-2.25778	0.242777	-9.29984	1.4066e-20	3.08284e-19	chr13	105051950	105057100	5151	*	FALSE	FALSE	FALSE	TRUE	TRUE	TRUE	FALSE	FALSE	FALSE	FALSE	FALSE	FALSE	FALSE	FALSE	FALSE	83.2537	3013.03	FALSE	1e-08	1	0.0180455	0.00876283	10	FALSE	0.00876283	6.91178	0.430184	-2.95653	-1.48542	-0.698753	0.112544	0.151501	0.238213	0.187283	0.165914	61.4139	2.83947	-12.4113
K27_32596	44.4202	-2.25704	0.326997	-6.90233	5.11576e-12	4.20039e-11	chrX	142902750	142906150	3401	*	FALSE	FALSE	FALSE	TRUE	TRUE	FALSE	FALSE	FALSE	FALSE	FALSE	FALSE	FALSE	TRUE	TRUE	FALSE	44.4202	363.496	FALSE	0.0358727	8	0.02988	0.0323244	6	FALSE	0.0323244	5.80772	-0.228442	-2.24919	-0.197233	0.00785334	0.191272	0.270753	0.330936	0.270981	0.265666	30.3637	-0.843726	-6.79644
K27_24932	97.8443	-2.25499	0.209957	-10.7403	6.58443e-27	2.56288e-25	chr16	48798150	48803150	5001	*	FALSE	FALSE	TRUE	TRUE	TRUE	TRUE	FALSE	FALSE	FALSE	TRUE	TRUE	FALSE	TRUE	TRUE	TRUE	97.8443	1576.21	FALSE	1e-08	3	0.0160268	0.0117584	10	FALSE	0.0117584	6.69015	0.0321013	-1.97341	0.293569	0.281577	0.12585	0.174484	0.215805	0.171935	0.17084	53.1597	0.183979	-9.14443
K27_2390	92.8089	-2.25471	0.204116	-11.0462	2.2858e-28	9.95349e-27	chr2	20202400	20207350	4951	*	FALSE	FALSE	FALSE	TRUE	TRUE	TRUE	FALSE	FALSE	FALSE	TRUE	TRUE	FALSE	TRUE	TRUE	TRUE	92.8089	2013.01	FALSE	0.00806082	14	0.0166517	0.0134308	7	FALSE	0.0134308	6.18541	0.826853	-1.19407	0.104226	1.06065	0.142181	0.186653	0.219702	0.196292	0.183916	43.5037	4.42991	-5.43492
K27_2112	248.346	-2.25294	0.161406	-13.9582	2.80405e-44	3.1268e-42	chr1	185452100	185458200	6101	*	TRUE	TRUE	TRUE	TRUE	TRUE	TRUE	FALSE	FALSE	FALSE	TRUE	TRUE	TRUE	TRUE	TRUE	TRUE	248.346	11621.2	FALSE	0.0111806	11	0.00904647	0.0101949	9	FALSE	0.0101949	7.91176	0.274324	-1.96208	0.552492	0.290861	0.101816	0.140754	0.164724	0.139419	0.140182	77.7066	1.94896	-11.9113
K27_7178	62.154	-2.25263	0.474439	-4.74799	2.05444e-06	7.19096e-06	chr4	114923300	114927650	4351	*	FALSE	FALSE	FALSE	TRUE	TRUE	TRUE	FALSE	FALSE	FALSE	FALSE	FALSE	TRUE	FALSE	FALSE	TRUE	62.154	1518.02	FALSE	0.119957	6	0.0226409	0.119957	11	TRUE	0.0670885	5.4407	1.29154	-1.77529	1.02158	0.477344	0.318567	0.437381	0.482263	0.439002	0.442136	17.0787	2.95289	-3.68116
K27_30239	292.982	-2.25262	0.148533	-15.1658	5.95986e-52	9.73848e-50	chrX	58024600	58037400	12801	*	FALSE	FALSE	TRUE	TRUE	TRUE	TRUE	FALSE	FALSE	FALSE	TRUE	TRUE	TRUE	TRUE	TRUE	TRUE	292.982	36975.5	FALSE	0.000802151	86	0.0083551	0.00555447	9	FALSE	0.00555447	7.68479	0.784272	-2.01698	1.56315	0.235639	0.0877958	0.116184	0.152406	0.112793	0.119377	87.5303	6.75026	-13.2343
K27_25259	98.2037	-2.25168	0.211845	-10.6289	2.18671e-26	8.1833e-25	chr16	95227200	95235100	7901	*	FALSE	FALSE	FALSE	FALSE	FALSE	FALSE	FALSE	FALSE	FALSE	FALSE	FALSE	FALSE	TRUE	TRUE	TRUE	98.2037	3267.51	FALSE	0.0249979	7	0.0159847	0.0192066	8	FALSE	0.0192066	6.79291	-0.200935	-1.45374	-1.17889	0.797936	0.1431	0.202264	0.22057	0.219476	0.192827	47.4696	-0.993429	-6.59082
K27_12128	28.0244	-2.24964	0.374574	-6.00587	1.90311e-09	1.0714e-08	chr7	131777500	131779150	1651	*	FALSE	FALSE	FALSE	FALSE	FALSE	FALSE	FALSE	FALSE	FALSE	FALSE	FALSE	FALSE	TRUE	TRUE	FALSE	28.0244	267.646	FALSE	0.0619065	32	0.0447237	0.0523007	6	FALSE	0.0523007	4.19297	0.68671	-0.752674	0.681353	1.49696	0.282219	0.373027	0.413579	0.3741	0.358542	14.8571	1.84091	-1.81991
K27_2126	24.4713	-2.24868	0.464427	-4.84184	1.28645e-06	4.65845e-06	chr1	188725050	188726950	1901	*	FALSE	FALSE	FALSE	TRUE	TRUE	TRUE	FALSE	FALSE	FALSE	FALSE	FALSE	FALSE	FALSE	FALSE	FALSE	24.4713	310.857	FALSE	0.019782	18	0.0505627	0.0416849	9	FALSE	0.0416849	4.38934	1.38245	-2.18398	-0.140916	0.0647023	0.258388	0.329056	0.473089	0.364267	0.354129	16.9874	4.20125	-4.61642
K27_17256	292.772	-2.24269	0.15213	-14.742	3.46537e-49	5.15233e-47	chr10	121306150	121313800	7651	*	TRUE	TRUE	TRUE	TRUE	TRUE	TRUE	FALSE	FALSE	FALSE	TRUE	TRUE	TRUE	TRUE	TRUE	TRUE	292.772	15232.6	FALSE	0.0103159	11	0.00835785	0.00942631	9	FALSE	0.00942631	8.34607	-0.0901094	-2.15037	0.334239	0.0923222	0.0947477	0.133327	0.153957	0.131291	0.13189	88.0873	-0.675855	-13.9673
K27_31185	32.2778	-2.24197	0.319343	-7.02056	2.20989e-12	1.902e-11	chrX	85591050	85593250	2201	*	FALSE	FALSE	FALSE	FALSE	FALSE	FALSE	FALSE	FALSE	FALSE	FALSE	FALSE	FALSE	TRUE	TRUE	FALSE	32.2778	183.23	FALSE	1e-08	32	0.0394244	0.0205577	7	FALSE	0.0205577	5.20791	-0.475615	-1.89706	0.120314	0.344911	0.188998	0.274298	0.330998	0.259792	0.252707	27.5554	-1.73394	-5.73132
K27_32694	45.0108	-2.24179	0.287086	-7.80877	5.7748e-15	6.8026e-14	chrX	150620750	150623500	2751	*	TRUE	TRUE	FALSE	FALSE	FALSE	FALSE	FALSE	FALSE	FALSE	FALSE	FALSE	FALSE	TRUE	TRUE	FALSE	45.0108	369.228	FALSE	0.000636947	100	0.029547	0.0202021	9	FALSE	0.0202021	5.92995	-0.650938	-2.18229	-0.383341	0.0594945	0.164391	0.24173	0.291844	0.236843	0.226482	36.0722	-2.69283	-7.4776
K27_30303	32.21	-2.24155	0.373465	-6.00204	1.94849e-09	1.09452e-08	chrX	59188600	59190450	1851	*	FALSE	FALSE	FALSE	FALSE	FALSE	FALSE	FALSE	FALSE	FALSE	TRUE	TRUE	FALSE	TRUE	TRUE	FALSE	32.21	228.882	FALSE	1e-08	13	0.0394978	0.040535	6	FALSE	0.040535	5.11584	-0.180954	-1.97846	0.347559	0.263098	0.225819	0.318395	0.383004	0.308365	0.307851	22.6546	-0.568332	-5.16562
K27_24186	76.0149	-2.24129	0.308721	-7.25991	3.87341e-13	3.66428e-12	chr15	96640100	96644450	4351	*	FALSE	FALSE	TRUE	FALSE	FALSE	FALSE	FALSE	FALSE	FALSE	TRUE	TRUE	TRUE	FALSE	FALSE	TRUE	76.0149	1470.28	FALSE	0.0784178	8	0.0193346	0.0436636	10	FALSE	0.0436636	5.86527	0.490651	-1.45063	1.00089	0.790662	0.209519	0.287486	0.320083	0.283272	0.283993	27.994	1.70669	-4.53203
K27_19226	101.321	-2.23791	0.238895	-9.36775	7.4097e-21	1.67057e-19	chr12	44328100	44332900	4801	*	FALSE	FALSE	TRUE	TRUE	TRUE	TRUE	FALSE	FALSE	FALSE	TRUE	TRUE	TRUE	FALSE	FALSE	TRUE	101.321	2837.42	FALSE	1e-08	4	0.0156316	0.012913	9	FALSE	0.012913	6.58527	0.818801	-2.36415	0.496205	-0.126245	0.131219	0.173887	0.240677	0.177144	0.183255	50.1854	4.7088	-9.82294
K27_20652	100.986	-2.23723	0.179227	-12.4827	9.27954e-36	6.62965e-34	chr13	53170600	53176550	5951	*	TRUE	TRUE	FALSE	FALSE	FALSE	FALSE	FALSE	FALSE	FALSE	TRUE	TRUE	TRUE	TRUE	TRUE	TRUE	100.986	1850.25	FALSE	1e-08	8	0.0156685	0.00738559	8	FALSE	0.00738559	6.73728	-0.342284	-1.67586	0.19414	0.561368	0.11206	0.160234	0.188196	0.15312	0.147714	60.1218	-2.13614	-8.90487
K27_27561	18.6587	-2.2344	0.545475	-4.09624	4.1991e-05	0.000116588	chr18	86720050	86721400	1351	*	FALSE	FALSE	FALSE	FALSE	FALSE	FALSE	FALSE	FALSE	FALSE	TRUE	TRUE	FALSE	FALSE	FALSE	FALSE	18.6587	197.082	FALSE	1e-08	32	0.0649096	0.0703698	5	FALSE	0.0703698	3.81747	0.340798	-1.94701	1.49174	0.287385	0.324152	0.43822	0.56208	0.414349	0.437902	11.7768	0.777687	-3.46394
K27_1284	30.7778	-2.23332	0.481884	-4.63457	3.57686e-06	1.20189e-05	chr1	107288200	107290850	2651	*	FALSE	FALSE	FALSE	TRUE	TRUE	FALSE	FALSE	FALSE	FALSE	FALSE	FALSE	FALSE	FALSE	FALSE	FALSE	30.7778	434.878	FALSE	0.0264629	8	0.041126	0.0359247	10	FALSE	0.0359247	4.69551	1.10732	-2.69805	0.937892	-0.464725	0.235651	0.304557	0.477622	0.307656	0.339342	19.9257	3.63583	-5.64892
K27_29487	24.2753	-2.2322	0.411004	-5.43108	5.60129e-08	2.51951e-07	chrX	46755200	46756800	1601	*	FALSE	FALSE	FALSE	FALSE	FALSE	FALSE	FALSE	FALSE	FALSE	FALSE	FALSE	FALSE	TRUE	TRUE	FALSE	24.2753	127.972	FALSE	0.0539045	6	0.0509345	0.0520505	7	FALSE	0.0520505	4.56224	-0.0188358	-1.63803	0.341111	0.594168	0.263973	0.367396	0.429217	0.35963	0.352221	17.283	-0.0512684	-3.81632
K27_31061	28.4419	-2.22975	0.330309	-6.75051	1.47329e-11	1.13407e-10	chrX	77619050	77621150	2101	*	FALSE	FALSE	FALSE	FALSE	FALSE	FALSE	FALSE	FALSE	FALSE	FALSE	FALSE	FALSE	TRUE	TRUE	FALSE	28.4419	168.895	FALSE	1e-08	1	0.0441334	0.0252613	8	FALSE	0.0252613	5.09989	-0.307388	-1.79624	-0.48348	0.433515	0.201623	0.287227	0.34375	0.294679	0.268782	25.2942	-1.07019	-5.22542
K27_30788	27.8736	-2.22968	0.363308	-6.13718	8.39995e-10	5.00464e-09	chrX	73999000	74001050	2051	*	FALSE	FALSE	FALSE	FALSE	FALSE	FALSE	FALSE	FALSE	FALSE	TRUE	TRUE	FALSE	FALSE	FALSE	FALSE	27.8736	164.29	FALSE	1e-08	33	0.0449413	0.0323925	9	FALSE	0.0323925	4.71653	0.0730453	-1.64507	0.525943	0.58462	0.22943	0.315574	0.381621	0.306122	0.302712	20.5575	0.231468	-4.31073
K27_3886	468.2	-2.22683	0.154444	-14.4183	3.96722e-47	5.30146e-45	chr2	146214500	146229950	15451	*	TRUE	TRUE	TRUE	TRUE	TRUE	TRUE	FALSE	FALSE	FALSE	TRUE	TRUE	TRUE	TRUE	TRUE	TRUE	468.2	47405.3	FALSE	0.0160882	5	0.00691552	0.0120139	8	FALSE	0.0120139	8.8259	0.384858	-2.12999	0.636279	0.0968432	0.100413	0.139985	0.155751	0.139353	0.140571	87.8959	2.74928	-13.6756
K27_1588	630.809	-2.22679	0.108916	-20.445	6.65331e-93	4.22319e-90	chr1	150976700	150999850	23151	*	TRUE	TRUE	TRUE	TRUE	TRUE	TRUE	FALSE	FALSE	TRUE	TRUE	TRUE	TRUE	TRUE	TRUE	TRUE	630.809	74081.3	FALSE	0.00511733	8	0.00629502	0.005625	9	FALSE	0.005625	8.95891	0.598092	-1.44253	0.787777	0.78426	0.0741371	0.10159	0.112678	0.101097	0.100792	120.842	5.88734	-12.8022
K27_3770	44.8921	-2.22655	0.328968	-6.76831	1.30297e-11	1.01027e-10	chr2	131040200	131043400	3201	*	FALSE	FALSE	FALSE	FALSE	FALSE	FALSE	FALSE	FALSE	FALSE	TRUE	TRUE	TRUE	FALSE	FALSE	TRUE	44.8921	593.907	FALSE	0.0404808	8	0.0296132	0.0344958	6	FALSE	0.0344958	5.53868	-0.423534	-1.93243	0.68694	0.294123	0.202469	0.290788	0.337418	0.272673	0.276327	27.3557	-1.4565	-5.72711
K27_152	162.973	-2.22568	0.208387	-10.6805	1.25582e-26	4.81426e-25	chr1	14246100	14255950	9851	*	FALSE	FALSE	FALSE	FALSE	FALSE	FALSE	FALSE	FALSE	FALSE	TRUE	TRUE	TRUE	TRUE	TRUE	TRUE	162.973	6299.34	FALSE	0.0370381	8	0.0114237	0.0205278	7	FALSE	0.0205278	7.27338	-0.414755	-1.63757	0.735602	0.588108	0.13917	0.198855	0.213893	0.19066	0.190818	52.2624	-2.08571	-7.65602
K27_5635	145.488	-2.22537	0.198659	-11.202	3.98825e-29	1.84629e-27	chr3	105449900	105457450	7551	*	FALSE	FALSE	TRUE	TRUE	TRUE	TRUE	FALSE	FALSE	FALSE	TRUE	TRUE	TRUE	TRUE	TRUE	FALSE	145.488	5007.23	FALSE	0.0136534	5	0.0122548	0.0128861	5	FALSE	0.0128861	7.21896	0.692937	-2.12839	-0.0685234	0.0969802	0.119431	0.161476	0.201743	0.167823	0.165204	60.4448	4.29128	-10.55
K27_32683	61.3205	-2.22425	0.252945	-8.79342	1.45071e-18	2.61802e-17	chrX	150515000	150518800	3801	*	FALSE	FALSE	FALSE	FALSE	FALSE	FALSE	FALSE	FALSE	FALSE	TRUE	TRUE	TRUE	TRUE	TRUE	TRUE	61.3205	784.847	FALSE	0.00836453	10	0.0228874	0.0172101	11	FALSE	0.0172101	6.0343	-0.466828	-1.84185	0.438442	0.382403	0.155051	0.224125	0.261642	0.209554	0.208822	38.9181	-2.08289	-7.03958
K27_8280	58.3546	-2.22381	0.254763	-8.72894	2.57072e-18	4.51339e-17	chr5	49112350	49114600	2251	*	TRUE	TRUE	FALSE	TRUE	TRUE	FALSE	FALSE	FALSE	FALSE	TRUE	TRUE	TRUE	TRUE	TRUE	TRUE	58.3546	700.067	FALSE	0.0129872	5	0.0238215	0.0200694	10	FALSE	0.0200694	6.21539	-0.51765	-1.90569	-0.502083	0.318123	0.156835	0.227151	0.261811	0.227895	0.213433	39.6302	-2.27888	-7.27886
K27_24037	50.9453	-2.22323	0.260642	-8.52981	1.46593e-17	2.36953e-16	chr15	84553100	84556900	3801	*	FALSE	FALSE	FALSE	FALSE	FALSE	FALSE	FALSE	FALSE	FALSE	FALSE	FALSE	FALSE	TRUE	TRUE	TRUE	50.9453	726.174	FALSE	1e-08	5	0.0266304	0.0201521	7	FALSE	0.0201521	5.88411	-1.08105	-1.6846	0.087876	0.53863	0.165559	0.255831	0.271605	0.229366	0.221325	35.5409	-4.22563	-6.20239
K27_27107	80.1222	-2.22174	0.195761	-11.3492	7.48381e-30	3.65411e-28	chr18	47603950	47609850	5901	*	FALSE	FALSE	FALSE	FALSE	FALSE	FALSE	FALSE	FALSE	FALSE	FALSE	FALSE	FALSE	TRUE	TRUE	FALSE	80.1222	1743.58	FALSE	1e-08	3	0.0185745	0.0112513	7	FALSE	0.0112513	6.24464	0.15811	-1.22946	-0.397914	0.992276	0.135149	0.184608	0.210862	0.195671	0.174327	46.2057	0.856463	-5.83063
K27_10310	458.978	-2.21771	0.100661	-22.0314	1.44083e-107	1.32105e-104	chr6	97613050	97628650	15601	*	TRUE	TRUE	TRUE	TRUE	TRUE	TRUE	FALSE	FALSE	FALSE	TRUE	TRUE	TRUE	TRUE	TRUE	TRUE	458.978	31580.5	FALSE	1e-08	10	0.00696389	0.00311482	10	FALSE	0.00311482	8.92767	0.0487183	-1.94399	0.266345	0.273716	0.0615602	0.0854873	0.103222	0.0845808	0.0840077	145.023	0.569889	-18.8332
K27_13539	92.0259	-2.2139	0.269398	-8.21796	2.07002e-16	2.91738e-15	chr8	92458900	92463400	4501	*	TRUE	TRUE	TRUE	TRUE	TRUE	TRUE	FALSE	FALSE	FALSE	TRUE	TRUE	TRUE	TRUE	TRUE	TRUE	92.0259	1772.59	FALSE	0.0401157	8	0.0167551	0.0279371	10	FALSE	0.0279371	6.64134	0.197008	-2.19067	0.271023	0.0232363	0.165309	0.229681	0.27221	0.229275	0.230502	40.1752	0.857747	-8.0477
K27_9367	69.2728	-2.21229	0.27187	-8.1373	4.04201e-16	5.47679e-15	chr6	18513350	18517450	4101	*	FALSE	FALSE	FALSE	TRUE	TRUE	TRUE	FALSE	FALSE	FALSE	FALSE	FALSE	TRUE	FALSE	FALSE	FALSE	69.2728	2404.33	FALSE	1e-08	3	0.0207776	0.0126563	8	FALSE	0.0126563	5.74753	1.51467	-2.05065	0.262483	0.16164	0.153436	0.191817	0.278989	0.207938	0.207759	37.4588	7.89642	-7.35029
K27_32654	72.2657	-2.21124	0.26447	-8.36102	6.21797e-17	9.36298e-16	chrX	149395150	149398350	3201	*	TRUE	TRUE	FALSE	FALSE	FALSE	FALSE	FALSE	FALSE	FALSE	TRUE	TRUE	TRUE	TRUE	TRUE	FALSE	72.2657	1066.93	FALSE	0.0274358	8	0.0201038	0.0229279	6	FALSE	0.0229279	6.50893	-0.635024	-2.23644	0.142307	-0.025198	0.156893	0.228362	0.267158	0.21803	0.218636	41.4865	-2.78078	-8.37121
K27_13179	22.0211	-2.2104	0.457382	-4.83272	1.34681e-06	4.85996e-06	chr8	62574900	62577600	2701	*	FALSE	FALSE	FALSE	FALSE	FALSE	FALSE	FALSE	FALSE	FALSE	TRUE	TRUE	FALSE	FALSE	FALSE	FALSE	22.0211	334.182	FALSE	0.0063309	41	0.055687	0.0362056	10	FALSE	0.0362056	4.00032	-0.335947	-1.79908	1.76597	0.411314	0.273268	0.390645	0.477645	0.335774	0.361114	14.6388	-0.859981	-3.76656
K27_32544	42.6355	-2.20898	0.302775	-7.29578	2.96939e-13	2.85745e-12	chrX	141448500	141451800	3301	*	FALSE	FALSE	FALSE	FALSE	FALSE	FALSE	FALSE	FALSE	FALSE	TRUE	TRUE	FALSE	FALSE	FALSE	FALSE	42.6355	384.155	FALSE	1e-08	2	0.030942	0.0206939	8	FALSE	0.0206939	5.50284	-0.308688	-1.96147	0.511935	0.247507	0.178459	0.254245	0.311546	0.238948	0.241468	30.8354	-1.21414	-6.29593
K27_3850	661.899	-2.20829	0.11956	-18.4701	3.59257e-76	1.41167e-73	chr2	139671600	139688200	16601	*	TRUE	TRUE	TRUE	TRUE	TRUE	TRUE	FALSE	FALSE	FALSE	TRUE	TRUE	TRUE	TRUE	TRUE	TRUE	661.899	71031.5	FALSE	0.00800729	9	0.0062111	0.00725928	10	FALSE	0.00725928	9.53508	-0.0939755	-2.06843	0.247228	0.139859	0.0781371	0.110193	0.120692	0.109288	0.109265	122.03	-0.852826	-17.138
K27_22610	22.9012	-2.20737	0.446665	-4.94189	7.73686e-07	2.90656e-06	chr14	88226600	88228300	1701	*	FALSE	FALSE	FALSE	TRUE	TRUE	FALSE	FALSE	FALSE	FALSE	FALSE	FALSE	FALSE	FALSE	FALSE	FALSE	22.9012	261.697	FALSE	1e-08	3	0.0537203	0.0278949	9	FALSE	0.0278949	3.46597	2.16476	-1.28294	1.3485	0.924432	0.301869	0.352486	0.490121	0.368067	0.376219	11.4817	6.14142	-2.61759
K27_12284	250.504	-2.20586	0.133216	-16.5586	1.38847e-61	3.20484e-59	chr7	142658100	142666650	8551	*	TRUE	TRUE	TRUE	TRUE	TRUE	TRUE	FALSE	FALSE	FALSE	TRUE	TRUE	TRUE	TRUE	TRUE	TRUE	250.504	11316	FALSE	1e-08	2	0.00900738	0.0050386	6	FALSE	0.0050386	8.06743	-0.207838	-1.97162	0.456116	0.23424	0.0803258	0.113474	0.136522	0.108918	0.109602	100.434	-1.83159	-14.4418
K27_32610	36.0075	-2.20446	0.320951	-6.8685	6.48788e-12	5.24738e-11	chrX	143327500	143330250	2751	*	FALSE	FALSE	FALSE	FALSE	FALSE	FALSE	FALSE	FALSE	FALSE	TRUE	TRUE	FALSE	FALSE	FALSE	FALSE	36.0075	290.925	FALSE	1e-08	14	0.0358077	0.0288436	7	FALSE	0.0288436	5.03433	-0.151905	-1.48861	0.633742	0.715842	0.210267	0.295215	0.339275	0.279422	0.276274	23.9425	-0.514556	-4.38764
K27_25230	83.643	-2.2025	0.229862	-9.58183	9.53435e-22	2.33111e-20	chr16	92496950	92501150	4201	*	FALSE	FALSE	FALSE	TRUE	TRUE	FALSE	FALSE	FALSE	FALSE	TRUE	TRUE	TRUE	TRUE	TRUE	TRUE	83.643	1396.9	FALSE	1e-08	4	0.0179825	0.0129767	9	FALSE	0.0129767	6.41532	0.0362459	-2.01718	0.584496	0.185316	0.13526	0.187257	0.235406	0.181117	0.184421	47.4297	0.193563	-8.56895
K27_29787	30.1189	-2.20192	0.361542	-6.09035	1.12661e-09	6.58827e-09	chrX	50411050	50412550	1501	*	FALSE	FALSE	FALSE	FALSE	FALSE	FALSE	FALSE	FALSE	FALSE	TRUE	TRUE	FALSE	FALSE	FALSE	FALSE	30.1189	220.945	FALSE	1e-08	1	0.0419271	0.0299458	9	FALSE	0.0299458	4.69545	0.209492	-1.65448	0.883908	0.547445	0.226682	0.307823	0.379629	0.294774	0.298939	20.7138	0.68056	-4.35814
K27_7584	41.5154	-2.20122	0.271347	-8.11219	4.97147e-16	6.66234e-15	chr4	154086400	154089600	3201	*	FALSE	FALSE	FALSE	FALSE	FALSE	FALSE	FALSE	FALSE	FALSE	FALSE	FALSE	FALSE	TRUE	TRUE	TRUE	41.5154	570.324	FALSE	1e-08	31	0.0316552	0.0184897	7	FALSE	0.0184897	5.8841	-0.343896	-1.94718	-1.96653	0.254042	0.162038	0.231561	0.278941	0.292449	0.21985	36.313	-1.48512	-6.9806
K27_2385	53.4802	-2.20031	0.241174	-9.12334	7.28458e-20	1.48788e-18	chr2	20117650	20121150	3501	*	FALSE	FALSE	FALSE	TRUE	TRUE	FALSE	FALSE	FALSE	FALSE	FALSE	FALSE	FALSE	TRUE	TRUE	TRUE	53.4802	589.434	FALSE	1e-08	2	0.0255818	0.0133611	9	FALSE	0.0133611	5.44092	0.718555	-1.2296	0.170927	0.970705	0.165913	0.215121	0.26224	0.226214	0.210829	32.7939	3.34023	-4.68885
K27_5116	64.925	-2.19913	0.248282	-8.85739	8.19089e-19	1.5283e-17	chr3	68868000	68872350	4351	*	FALSE	FALSE	FALSE	FALSE	FALSE	FALSE	FALSE	FALSE	FALSE	FALSE	FALSE	TRUE	TRUE	TRUE	TRUE	64.925	858.297	FALSE	0.0172719	6	0.021867	0.0199702	6	FALSE	0.0199702	5.83677	0.130382	-1.39405	0.534239	0.805083	0.166528	0.229066	0.262672	0.223828	0.21934	35.0499	0.56919	-5.30718
K27_20751	65.2523	-2.19599	0.240224	-9.14142	6.16352e-20	1.2707e-18	chr13	56379300	56382650	3351	*	FALSE	FALSE	TRUE	TRUE	TRUE	TRUE	FALSE	FALSE	FALSE	FALSE	FALSE	FALSE	FALSE	FALSE	TRUE	65.2523	1002.94	FALSE	1e-08	33	0.02178	0.0159578	9	FALSE	0.0159578	6.4967	-0.190496	-2.12501	-1.15419	0.0709784	0.140903	0.198826	0.244176	0.219662	0.194404	46.1075	-0.958103	-8.70276
K27_20904	29.1368	-2.19551	0.326128	-6.73206	1.67276e-11	1.27778e-10	chr13	71877150	71879550	2401	*	FALSE	FALSE	FALSE	TRUE	TRUE	FALSE	FALSE	FALSE	FALSE	FALSE	FALSE	FALSE	FALSE	FALSE	FALSE	29.1368	215.242	FALSE	1e-08	2	0.0431883	0.0246508	9	FALSE	0.0246508	4.63037	0.824666	-1.28264	-0.283527	0.912872	0.221638	0.285847	0.352718	0.317419	0.283189	20.8916	2.88499	-3.63645
K27_3162	295.949	-2.19398	0.158224	-13.8663	1.01394e-43	1.08659e-41	chr2	79232600	79250300	17701	*	FALSE	FALSE	FALSE	TRUE	TRUE	TRUE	FALSE	FALSE	FALSE	TRUE	TRUE	TRUE	TRUE	TRUE	TRUE	295.949	32415.3	FALSE	0.0173873	7	0.00831654	0.0130194	11	FALSE	0.0130194	6.64138	1.64791	0.106297	2.2277	2.30028	0.130296	0.168011	0.177917	0.165892	0.165332	50.9714	9.80833	0.597452
K27_19632	261.512	-2.1933	0.129013	-17.0006	8.13247e-65	2.14743e-62	chr12	82613950	82621050	7101	*	TRUE	TRUE	TRUE	TRUE	TRUE	TRUE	FALSE	FALSE	FALSE	TRUE	TRUE	TRUE	TRUE	TRUE	TRUE	261.512	10163.5	FALSE	1e-08	2	0.008818	0.0045881	10	FALSE	0.0045881	8.12763	0.139428	-1.9646	0.192999	0.228696	0.0775813	0.106852	0.132258	0.106795	0.105782	104.763	1.30487	-14.8543
K27_17641	27.7551	-2.19208	0.462813	-4.73644	2.17503e-06	7.58253e-06	chr11	33852750	33855550	2801	*	FALSE	FALSE	FALSE	TRUE	TRUE	FALSE	FALSE	FALSE	FALSE	FALSE	FALSE	FALSE	FALSE	FALSE	FALSE	27.7551	712.768	FALSE	1e-08	6	0.0451139	0.0301708	8	FALSE	0.0301708	4.92987	1.30382	-2.84367	-1.74825	-0.651588	0.21668	0.277534	0.454577	0.38109	0.318521	22.7518	4.69786	-6.25564
K27_2392	30.547	-2.19196	0.340584	-6.43587	1.22771e-10	8.29708e-10	chr2	20226200	20228350	2151	*	FALSE	FALSE	FALSE	FALSE	FALSE	FALSE	FALSE	FALSE	FALSE	FALSE	FALSE	FALSE	TRUE	TRUE	FALSE	30.547	209.054	FALSE	0.0136423	31	0.0414027	0.0338793	9	FALSE	0.0338793	4.92998	0.383041	-1.51215	-0.48488	0.679806	0.222534	0.300297	0.358711	0.324516	0.293882	22.1539	1.27554	-4.21551
K27_7738	72.0473	-2.19128	0.283489	-7.72967	1.07825e-14	1.23661e-13	chr5	17827450	17831600	4151	*	FALSE	FALSE	FALSE	TRUE	TRUE	FALSE	FALSE	FALSE	FALSE	TRUE	TRUE	TRUE	TRUE	TRUE	FALSE	72.0473	1367.76	FALSE	1e-08	12	0.020151	0.0194363	6	FALSE	0.0194363	6.23741	0.335574	-2.45376	0.601129	-0.262482	0.154907	0.211383	0.283761	0.208905	0.21872	40.2654	1.58751	-8.64728
K27_7327	89.8178	-2.19069	0.22705	-9.6485	4.98794e-22	1.24348e-20	chr4	124573750	124577750	4001	*	TRUE	TRUE	TRUE	TRUE	TRUE	TRUE	FALSE	FALSE	FALSE	TRUE	TRUE	TRUE	TRUE	TRUE	TRUE	89.8178	1350.44	FALSE	0.0160727	8	0.0170561	0.0166131	4	FALSE	0.0166131	6.70601	-0.221534	-2.01001	0.054871	0.180676	0.138284	0.195645	0.231609	0.192734	0.190141	48.4946	-1.13233	-8.67849
K27_2876	25.6978	-2.19025	0.465672	-4.70343	2.55832e-06	8.8016e-06	chr2	64285900	64288150	2251	*	FALSE	FALSE	FALSE	TRUE	TRUE	FALSE	FALSE	FALSE	FALSE	FALSE	FALSE	FALSE	FALSE	FALSE	FALSE	25.6978	193.619	FALSE	0.0931846	8	0.0483646	0.0617757	8	FALSE	0.0617757	4.65243	0.84437	-2.16146	0.0376382	0.0287967	0.272753	0.36406	0.472222	0.380192	0.377684	17.0573	2.31932	-4.57721
K27_8279	149.399	-2.18802	0.209837	-10.4272	1.86207e-25	6.40221e-24	chr5	49105450	49111750	6301	*	TRUE	TRUE	FALSE	TRUE	TRUE	TRUE	FALSE	FALSE	FALSE	TRUE	TRUE	TRUE	TRUE	TRUE	TRUE	149.399	4372.27	FALSE	0.0300155	8	0.012052	0.019685	9	FALSE	0.019685	7.74251	-0.606031	-2.26436	-0.578145	-0.0763344	0.131759	0.189533	0.211016	0.189565	0.185	58.7625	-3.19749	-10.7308
K27_30327	28.1744	-2.18657	0.362028	-6.03978	1.5432e-09	8.80645e-09	chrX	59489850	59491700	1851	*	FALSE	FALSE	FALSE	FALSE	FALSE	FALSE	FALSE	FALSE	FALSE	FALSE	FALSE	FALSE	TRUE	TRUE	FALSE	28.1744	174.982	FALSE	1e-08	5	0.0445095	0.0345744	8	FALSE	0.0345744	5.33591	-0.76255	-2.1876	-0.622561	-0.00102422	0.208861	0.309839	0.366823	0.307295	0.289398	25.5476	-2.46112	-5.96362
K27_18098	232.753	-2.18593	0.132681	-16.4751	5.53963e-61	1.24385e-58	chr11	67300850	67310100	9251	*	TRUE	TRUE	TRUE	TRUE	TRUE	TRUE	FALSE	FALSE	FALSE	TRUE	TRUE	TRUE	TRUE	TRUE	TRUE	232.753	8226.63	FALSE	1e-08	34	0.00935049	0.00390486	8	FALSE	0.00390486	8.22271	-0.193731	-2.30794	-0.154526	-0.122011	0.0732391	0.103299	0.133738	0.103419	0.102207	112.272	-1.87544	-17.2572
K27_31092	24.8976	-2.18511	0.438749	-4.98032	6.34781e-07	2.42334e-06	chrX	79997500	79999450	1951	*	FALSE	FALSE	FALSE	FALSE	FALSE	FALSE	FALSE	FALSE	FALSE	TRUE	TRUE	FALSE	FALSE	FALSE	FALSE	24.8976	310.808	FALSE	0.0655578	8	0.0497742	0.0556263	9	FALSE	0.0556263	4.56228	-0.921017	-1.88453	1.12846	0.300586	0.268629	0.405914	0.451311	0.352719	0.364887	16.9836	-2.269	-4.17568
K27_32836	55.5587	-2.18192	0.264208	-8.25833	1.47725e-16	2.12831e-15	chrX	153035350	153037950	2601	*	TRUE	TRUE	FALSE	TRUE	TRUE	TRUE	FALSE	FALSE	FALSE	TRUE	TRUE	TRUE	TRUE	TRUE	TRUE	55.5587	490.122	FALSE	1e-08	7	0.0247934	0.0153754	8	FALSE	0.0153754	6.01742	0.0896356	-2.09391	-0.0928847	0.0880103	0.151362	0.208392	0.269421	0.212514	0.207459	39.7553	0.43013	-7.77189
K27_18096	36.0929	-2.18132	0.314669	-6.93211	4.14597e-12	3.45309e-11	chr11	67273900	67276150	2251	*	FALSE	FALSE	FALSE	FALSE	FALSE	FALSE	FALSE	FALSE	FALSE	FALSE	FALSE	FALSE	TRUE	TRUE	FALSE	36.0929	225.708	FALSE	1e-08	14	0.0357336	0.0230042	8	FALSE	0.0230042	5.33589	0.16383	-1.88048	-0.228684	0.300836	0.188669	0.257985	0.324898	0.268257	0.254263	28.2818	0.635035	-5.78792
K27_30087	41.2396	-2.18091	0.321647	-6.78044	1.19814e-11	9.34036e-11	chrX	55283950	55286650	2701	*	FALSE	FALSE	FALSE	FALSE	FALSE	FALSE	FALSE	FALSE	FALSE	FALSE	FALSE	FALSE	TRUE	TRUE	FALSE	41.2396	340.6	FALSE	0.0325664	8	0.0318367	0.0321389	5	FALSE	0.0321389	5.51495	-0.342891	-1.86441	0.235429	0.316495	0.199102	0.284254	0.330697	0.273914	0.270887	27.6991	-1.20628	-5.63783
K27_14633	115.012	-2.17972	0.199744	-10.9126	1.0036e-27	4.16153e-26	chr9	46441600	46446600	5001	*	TRUE	TRUE	TRUE	TRUE	TRUE	TRUE	FALSE	FALSE	FALSE	TRUE	TRUE	TRUE	TRUE	TRUE	TRUE	115.012	2932.25	FALSE	0.00984856	8	0.0143075	0.0122777	8	FALSE	0.0122777	6.9163	0.56361	-1.90135	-0.361601	0.278375	0.122818	0.165693	0.204979	0.176326	0.16748	56.3135	3.40153	-9.27579
K27_21318	142.984	-2.17972	0.204251	-10.6718	1.37979e-26	5.26504e-25	chr13	115258100	115263850	5751	*	FALSE	FALSE	FALSE	TRUE	TRUE	FALSE	FALSE	FALSE	FALSE	TRUE	TRUE	TRUE	TRUE	TRUE	TRUE	142.984	5368.69	FALSE	0.0280787	10	0.0123905	0.0198538	10	FALSE	0.0198538	6.70608	0.21212	-0.984589	0.920443	1.19513	0.146186	0.202085	0.215846	0.196764	0.194602	45.8736	1.04966	-4.56154
K27_22519	26.8664	-2.17863	0.408482	-5.33348	9.63495e-08	4.17515e-07	chr14	77357450	77359600	2151	*	FALSE	FALSE	FALSE	TRUE	TRUE	FALSE	FALSE	FALSE	FALSE	FALSE	FALSE	FALSE	FALSE	FALSE	FALSE	26.8664	148.939	FALSE	1e-08	100	0.0464571	0.0322025	8	FALSE	0.0322025	4.98308	0.3433	-2.39456	-0.145267	-0.215933	0.217756	0.294518	0.40989	0.307186	0.306077	22.8838	1.16563	-5.84196
K27_18669	56.9525	-2.17838	0.296781	-7.34002	2.13558e-13	2.09166e-12	chr11	107023900	107027400	3501	*	FALSE	FALSE	FALSE	FALSE	FALSE	FALSE	FALSE	FALSE	FALSE	TRUE	TRUE	TRUE	TRUE	TRUE	TRUE	56.9525	1136.98	FALSE	0.0479701	5	0.024297	0.0332527	6	FALSE	0.0332527	5.61912	-0.545111	-1.47306	1.06797	0.705317	0.198006	0.287145	0.309977	0.262915	0.265341	28.3786	-1.89838	-4.75217
K27_31254	32.2955	-2.17469	0.395022	-5.50523	3.68679e-08	1.70554e-07	chrX	87888550	87891150	2601	*	FALSE	FALSE	FALSE	FALSE	FALSE	FALSE	FALSE	FALSE	FALSE	FALSE	FALSE	TRUE	TRUE	TRUE	FALSE	32.2955	425.114	FALSE	0.0669858	6	0.0394052	0.0503524	6	FALSE	0.0503524	4.85602	-0.440191	-1.75316	1.13352	0.421527	0.249637	0.35926	0.408205	0.329175	0.33771	19.4523	-1.22527	-4.2948
K27_32682	95.7849	-2.1723	0.205433	-10.5742	3.92385e-26	1.44065e-24	chrX	150499100	150504150	5051	*	TRUE	TRUE	FALSE	FALSE	FALSE	FALSE	FALSE	FALSE	FALSE	TRUE	TRUE	TRUE	TRUE	TRUE	TRUE	95.7849	1871.61	FALSE	0.00581841	11	0.0162745	0.0125232	10	FALSE	0.0125232	7.02589	-0.984655	-2.12933	-0.150104	0.042972	0.121549	0.183647	0.208414	0.17164	0.16827	57.8029	-5.36167	-10.2168
K27_29340	50.9509	-2.17166	0.282392	-7.69024	1.46858e-14	1.66251e-13	chrX	41811050	41814300	3251	*	TRUE	TRUE	FALSE	FALSE	FALSE	FALSE	FALSE	FALSE	FALSE	FALSE	FALSE	FALSE	TRUE	TRUE	FALSE	50.9509	606.028	FALSE	0.0278341	8	0.0266279	0.0271759	5	FALSE	0.0271759	5.94791	-0.752913	-1.80726	-0.0609998	0.364396	0.17805	0.262811	0.290508	0.249924	0.242392	33.4059	-2.86485	-6.22105
K27_32270	14.7701	-2.16883	0.642789	-3.3741	0.00074058	0.00164497	chrX	130078050	130080300	2251	*	FALSE	FALSE	FALSE	FALSE	FALSE	FALSE	FALSE	FALSE	FALSE	TRUE	TRUE	FALSE	FALSE	FALSE	FALSE	14.7701	231.593	FALSE	1e-08	9	0.0808119	0.0671382	8	FALSE	0.0671382	3.85599	-1.61831	-2.65679	1.52184	-0.48796	0.318356	0.537773	0.636279	0.40607	0.459377	12.1122	-3.00928	-4.17551
K27_30386	42.9272	-2.16843	0.348534	-6.22157	4.92207e-10	3.04238e-09	chrX	60893800	60897650	3851	*	FALSE	FALSE	FALSE	FALSE	FALSE	FALSE	FALSE	FALSE	FALSE	TRUE	TRUE	TRUE	FALSE	FALSE	FALSE	42.9272	1515.21	FALSE	1e-08	20	0.0307624	0.0152292	9	FALSE	0.0152292	4.608	0.487442	-1.73788	2.24511	0.430547	0.207575	0.270693	0.3663	0.244435	0.271062	22.1992	1.80072	-4.74441
K27_2883	48.489	-2.16653	0.262534	-8.2524	1.55242e-16	2.22979e-15	chr2	64877500	64880300	2801	*	TRUE	TRUE	FALSE	FALSE	FALSE	FALSE	FALSE	FALSE	FALSE	FALSE	FALSE	FALSE	TRUE	TRUE	FALSE	48.489	428.06	FALSE	1e-08	7	0.027751	0.017985	8	FALSE	0.017985	5.83683	-0.161421	-1.76659	-0.482043	0.399946	0.162338	0.228216	0.272326	0.236677	0.217875	35.9549	-0.707318	-6.48704
K27_19159	256.406	-2.16625	0.124037	-17.4646	2.66485e-68	7.99624e-66	chr12	34903550	34912850	9301	*	TRUE	TRUE	TRUE	TRUE	TRUE	TRUE	FALSE	FALSE	FALSE	TRUE	TRUE	TRUE	TRUE	TRUE	TRUE	256.406	12190.6	FALSE	1e-08	3	0.00890382	0.00396137	8	FALSE	0.00396137	7.81746	0.225958	-1.59476	0.770545	0.571491	0.0791466	0.107635	0.130221	0.104131	0.104671	98.7719	2.0993	-12.2466
K27_8289	151.749	-2.16536	0.169581	-12.7689	2.44534e-37	1.88583e-35	chr5	49278300	49287850	9551	*	FALSE	FALSE	TRUE	TRUE	TRUE	FALSE	FALSE	FALSE	FALSE	TRUE	TRUE	FALSE	TRUE	TRUE	TRUE	151.749	3496.9	FALSE	1e-08	4	0.0119352	0.00815941	9	FALSE	0.00815941	7.43773	0.160792	-2.03106	-0.10832	0.134303	0.10117	0.139371	0.172941	0.142389	0.138996	73.5174	1.1537	-11.7442
K27_150	70.9928	-2.16427	0.220703	-9.80628	1.05798e-22	2.84835e-21	chr1	14206250	14210300	4051	*	FALSE	FALSE	FALSE	FALSE	FALSE	FALSE	FALSE	FALSE	FALSE	TRUE	TRUE	TRUE	TRUE	TRUE	TRUE	70.9928	1031.34	FALSE	1e-08	100	0.0203834	0.0128039	8	FALSE	0.0128039	6.10787	-0.408026	-1.53018	0.543992	0.634088	0.142767	0.20548	0.232643	0.190442	0.188021	42.7821	-1.98572	-6.57741
K27_29371	132.024	-2.1616	0.215639	-10.0242	1.19344e-23	3.48602e-22	chrX	42264550	42271200	6651	*	TRUE	TRUE	FALSE	TRUE	TRUE	FALSE	FALSE	FALSE	FALSE	TRUE	TRUE	TRUE	TRUE	TRUE	TRUE	132.024	3394.8	FALSE	0.0299796	8	0.0130448	0.0207945	9	FALSE	0.0207945	7.11191	-0.309131	-1.7066	0.355329	0.455002	0.141988	0.201872	0.220903	0.196406	0.194995	50.0882	-1.53133	-7.72559
K27_7098	181.32	-2.16105	0.182749	-11.8252	2.89121e-32	1.68903e-30	chr4	101493650	101501250	7601	*	TRUE	TRUE	TRUE	TRUE	TRUE	TRUE	FALSE	FALSE	FALSE	TRUE	TRUE	TRUE	TRUE	TRUE	TRUE	181.32	6127.42	FALSE	0.0158529	6	0.010724	0.0129694	7	FALSE	0.0129694	7.3291	0.619286	-1.73336	0.510968	0.427689	0.118026	0.1604	0.187929	0.161266	0.16106	62.0971	3.86087	-9.22348
K27_31247	176.715	-2.16042	0.227187	-9.50942	1.91738e-21	4.55957e-20	chrX	87651550	87663700	12151	*	FALSE	FALSE	FALSE	FALSE	FALSE	FALSE	FALSE	FALSE	FALSE	TRUE	TRUE	TRUE	TRUE	TRUE	FALSE	176.715	11142.7	FALSE	0.0461124	6	0.010886	0.0270013	12	FALSE	0.0270013	7.0469	-0.0869442	-1.31374	1.33838	0.846677	0.157261	0.221412	0.234248	0.213487	0.214951	44.8103	-0.392681	-5.60833
K27_29714	66.052	-2.16038	0.332367	-6.49998	8.03328e-11	5.56346e-10	chrX	49532450	49536450	4001	*	FALSE	FALSE	FALSE	TRUE	TRUE	FALSE	FALSE	FALSE	FALSE	FALSE	FALSE	FALSE	TRUE	TRUE	FALSE	66.052	956.751	FALSE	0.0851049	8	0.0215709	0.0502999	12	FALSE	0.0502999	6.25915	0.20846	-2.05743	-0.251431	0.102953	0.212725	0.296645	0.33601	0.301851	0.296764	29.4237	0.702725	-6.12311
K27_21063	27.9529	-2.16019	0.380597	-5.67578	1.38056e-08	6.84821e-08	chr13	84660250	84662600	2351	*	FALSE	FALSE	FALSE	TRUE	TRUE	FALSE	FALSE	FALSE	FALSE	FALSE	FALSE	FALSE	FALSE	FALSE	FALSE	27.9529	195.193	FALSE	1e-08	100	0.0448266	0.0270471	7	FALSE	0.0270471	4.79787	0.787374	-2.01917	-0.126413	0.141022	0.217431	0.283256	0.390034	0.305995	0.295432	22.0662	2.77972	-5.1769
K27_31259	384.932	-2.15894	0.246412	-8.76151	1.92658e-18	3.42437e-17	chrX	88101100	88120550	19451	*	TRUE	TRUE	FALSE	TRUE	TRUE	FALSE	FALSE	FALSE	FALSE	TRUE	TRUE	TRUE	TRUE	TRUE	FALSE	384.932	51784.3	FALSE	0.0383178	1	0.00743622	0.0383178	8	TRUE	0.0226079	8.38946	-0.212159	-1.73488	1.15823	0.424062	0.170146	0.240735	0.248266	0.237652	0.238709	49.3075	-0.8813	-6.98798
K27_15805	435.224	-2.1589	0.118527	-18.2145	3.96097e-74	1.4367e-71	chr10	13468650	13477300	8651	*	TRUE	TRUE	TRUE	TRUE	TRUE	TRUE	TRUE	TRUE	FALSE	TRUE	TRUE	TRUE	TRUE	TRUE	TRUE	435.224	30656.7	FALSE	0.00407374	5	0.00709791	0.00538933	9	FALSE	0.00538933	8.79409	0.345918	-1.96941	0.307796	0.189492	0.0743349	0.102419	0.120616	0.102706	0.102721	118.304	3.37747	-16.3279
K27_31166	22.2985	-2.15839	0.419185	-5.14902	2.61848e-07	1.06544e-06	chrX	85111050	85112800	1751	*	FALSE	FALSE	FALSE	FALSE	FALSE	FALSE	FALSE	FALSE	FALSE	TRUE	TRUE	FALSE	FALSE	FALSE	FALSE	22.2985	117.007	FALSE	1e-08	100	0.0550504	0.0394324	11	FALSE	0.0394324	4.46603	-0.23166	-1.85736	0.71661	0.301033	0.25148	0.355592	0.433215	0.331653	0.338416	17.7589	-0.651476	-4.28738
K27_26820	141.352	-2.15801	0.175041	-12.3286	6.35505e-35	4.36094e-33	chr18	22281700	22289800	8101	*	FALSE	FALSE	TRUE	TRUE	TRUE	TRUE	FALSE	FALSE	FALSE	TRUE	TRUE	TRUE	TRUE	TRUE	TRUE	141.352	3043.72	FALSE	1e-08	2	0.0124815	0.00750753	8	FALSE	0.00750753	7.33594	0.0472112	-2.14467	0.15349	0.0133377	0.100586	0.139303	0.177632	0.138727	0.139001	72.9322	0.338909	-12.0737
K27_4781	40.4046	-2.15672	0.449771	-4.79515	1.62552e-06	5.79286e-06	chr3	46488450	46493200	4751	*	FALSE	FALSE	FALSE	FALSE	FALSE	FALSE	FALSE	FALSE	FALSE	TRUE	TRUE	TRUE	FALSE	FALSE	FALSE	40.4046	2413.93	FALSE	1e-08	1	0.0324015	0.0201944	11	FALSE	0.0201944	4.79786	-0.657033	-2.72335	2.2626	-0.566626	0.206208	0.307177	0.442853	0.248629	0.302024	23.2671	-2.13894	-6.14954
K27_16602	26.6524	-2.15619	0.405301	-5.31997	1.03785e-07	4.47738e-07	chr10	66733900	66735950	2051	*	FALSE	FALSE	FALSE	FALSE	FALSE	FALSE	FALSE	FALSE	FALSE	TRUE	TRUE	FALSE	FALSE	FALSE	FALSE	26.6524	136.353	FALSE	1e-08	100	0.0467939	0.0360468	8	FALSE	0.0360468	4.73728	0.129616	-2.04573	0.617526	0.110458	0.233972	0.32096	0.413979	0.311392	0.319962	20.2472	0.403838	-4.94163
K27_2389	188.52	-2.15536	0.153639	-14.0287	1.03999e-44	1.18778e-42	chr2	20190600	20200800	10201	*	TRUE	TRUE	FALSE	TRUE	TRUE	TRUE	FALSE	FALSE	FALSE	TRUE	TRUE	FALSE	TRUE	TRUE	TRUE	188.52	6572.53	FALSE	0.00659068	8	0.0104866	0.00862141	9	FALSE	0.00862141	7.56224	0.396685	-1.56386	-0.261173	0.591498	0.100884	0.137556	0.15973	0.143613	0.135818	74.9595	2.88381	-9.79067
K27_25062	28.7396	-2.15495	0.489499	-4.40235	1.07084e-05	3.3073e-05	chr16	64044350	64046850	2501	*	FALSE	FALSE	FALSE	TRUE	TRUE	FALSE	FALSE	FALSE	FALSE	FALSE	FALSE	FALSE	FALSE	FALSE	FALSE	28.7396	596.32	FALSE	1e-08	7	0.0437229	0.0278347	11	FALSE	0.0278347	3.30843	2.51043	-1.43834	2.53161	0.716611	0.315221	0.361647	0.528817	0.361904	0.398361	10.4956	6.94167	-2.71991
K27_29852	43.6714	-2.15379	0.299718	-7.18606	6.66875e-13	6.12112e-12	chrX	51558150	51560550	2401	*	FALSE	FALSE	FALSE	FALSE	FALSE	FALSE	FALSE	FALSE	FALSE	TRUE	TRUE	FALSE	TRUE	TRUE	FALSE	43.6714	304.107	FALSE	0.0144358	12	0.030315	0.024172	7	FALSE	0.024172	5.50283	0.16683	-1.78584	0.123667	0.367951	0.185096	0.25378	0.310142	0.255504	0.249326	29.7296	0.657379	-5.75812
K27_26124	69.8937	-2.15352	0.250346	-8.60221	7.8198e-18	1.30226e-16	chr17	50505300	50509050	3751	*	FALSE	FALSE	TRUE	TRUE	TRUE	TRUE	FALSE	FALSE	FALSE	TRUE	TRUE	FALSE	TRUE	TRUE	FALSE	69.8937	1528.01	FALSE	1e-08	100	0.020633	0.0135282	8	FALSE	0.0135282	6.20045	0.835221	-2.12875	-0.505459	0.0247731	0.142022	0.186489	0.254459	0.207675	0.195611	43.6585	4.47866	-8.36578
K27_20927	1154.44	-2.152	0.0857708	-25.0902	6.366e-139	1.16735e-135	chr13	73253950	73278500	24551	*	TRUE	TRUE	TRUE	TRUE	TRUE	TRUE	TRUE	TRUE	TRUE	TRUE	TRUE	TRUE	TRUE	TRUE	TRUE	1154.44	210574	FALSE	0.00253287	8	0.00548466	0.00362093	9	FALSE	0.00362093	10.1934	0.438252	-1.8616	0.107976	0.290406	0.0564756	0.0783626	0.0870576	0.0791267	0.0784639	180.492	5.59262	-21.3835
K27_29914	43.9655	-2.1516	0.275126	-7.82043	5.26429e-15	6.24581e-14	chrX	52146700	52149450	2751	*	FALSE	FALSE	FALSE	FALSE	FALSE	FALSE	FALSE	FALSE	FALSE	FALSE	FALSE	FALSE	TRUE	TRUE	FALSE	43.9655	306.177	FALSE	1e-08	8	0.0301424	0.0165777	8	FALSE	0.0165777	5.56221	-0.122181	-1.7532	0.149614	0.398399	0.168186	0.235205	0.286389	0.230674	0.224162	33.0718	-0.519464	-6.12176
K27_1988	171.62	-2.15077	0.194573	-11.0538	2.10093e-28	9.17267e-27	chr1	173364300	173374100	9801	*	TRUE	TRUE	TRUE	TRUE	TRUE	TRUE	FALSE	FALSE	FALSE	TRUE	TRUE	TRUE	TRUE	TRUE	FALSE	171.62	8216.84	FALSE	0.0131051	8	0.0110753	0.0120983	9	FALSE	0.0120983	7.59666	0.600504	-2.45735	-0.144588	-0.306577	0.111763	0.152462	0.194405	0.157831	0.158263	67.9712	3.93873	-12.6403
K27_12123	33.2942	-2.14853	0.313601	-6.85117	7.32461e-12	5.87946e-11	chr7	131708150	131710050	1901	*	FALSE	FALSE	FALSE	FALSE	FALSE	FALSE	FALSE	FALSE	FALSE	FALSE	FALSE	FALSE	TRUE	TRUE	FALSE	33.2942	231.829	FALSE	1e-08	1	0.0383585	0.0268862	9	FALSE	0.0268862	4.83683	0.476082	-1.2353	0.146192	0.913238	0.215418	0.286601	0.337628	0.295469	0.277781	22.4533	1.66113	-3.65875
K27_903	926.933	-2.14838	0.0840755	-25.5529	5.09438e-144	1.20107e-140	chr1	69083500	69113200	29701	*	TRUE	TRUE	TRUE	TRUE	TRUE	TRUE	FALSE	FALSE	FALSE	TRUE	TRUE	TRUE	TRUE	TRUE	TRUE	926.933	193280	FALSE	1e-08	22	0.00572426	0.00271206	7	FALSE	0.00271206	9.64763	0.420013	-1.82972	0.930076	0.318655	0.0535758	0.0734543	0.0860594	0.0722065	0.0735064	180.074	5.71802	-21.2611
K27_14269	83.3355	-2.14796	0.274263	-7.83175	4.81133e-15	5.74557e-14	chr9	27787400	27794100	6701	*	FALSE	FALSE	FALSE	TRUE	TRUE	TRUE	FALSE	FALSE	FALSE	FALSE	FALSE	FALSE	FALSE	FALSE	TRUE	83.3355	4785.93	FALSE	0.0699532	8	0.0180322	0.0361354	8	FALSE	0.0361354	5.26608	2.29231	-0.361522	-0.556491	1.78643	0.213728	0.272858	0.301533	0.312478	0.27506	24.6391	8.4011	-1.19895
K27_8302	30.4139	-2.14727	0.353343	-6.07699	1.22457e-09	7.10356e-09	chr5	51490100	51493150	3051	*	FALSE	FALSE	FALSE	TRUE	TRUE	FALSE	FALSE	FALSE	FALSE	FALSE	FALSE	FALSE	FALSE	FALSE	FALSE	30.4139	533.243	FALSE	1e-08	2	0.0415642	0.0227898	9	FALSE	0.0227898	4.13158	2.02944	-1.14745	0.221671	0.999813	0.247099	0.29399	0.389246	0.333526	0.308958	16.7204	6.90307	-2.94789
K27_4570	21.9025	-2.14694	0.437473	-4.90759	9.2204e-07	3.41991e-06	chr3	25738900	25740500	1601	*	FALSE	FALSE	FALSE	TRUE	TRUE	FALSE	FALSE	FALSE	FALSE	FALSE	FALSE	FALSE	FALSE	FALSE	FALSE	21.9025	180.386	FALSE	1e-08	4	0.0559641	0.0510656	5	FALSE	0.0510656	3.46599	1.68908	-0.846187	1.4776	1.30075	0.327414	0.402326	0.489105	0.406843	0.408116	10.586	4.19828	-1.73007
K27_30885	42.5529	-2.14182	0.283024	-7.56762	3.80136e-14	4.0817e-13	chrX	75436350	75438950	2601	*	FALSE	FALSE	FALSE	FALSE	FALSE	FALSE	FALSE	FALSE	FALSE	FALSE	FALSE	FALSE	TRUE	TRUE	FALSE	42.5529	286.062	FALSE	1e-08	32	0.0309933	0.0166812	8	FALSE	0.0166812	5.68484	-0.402463	-1.98691	-0.00124974	0.154904	0.164288	0.23635	0.290078	0.228586	0.22347	34.6028	-1.70283	-6.84959
K27_30116	82.9038	-2.14158	0.241908	-8.85285	8.53109e-19	1.58551e-17	chrX	56354950	56360050	5101	*	TRUE	TRUE	FALSE	FALSE	FALSE	FALSE	FALSE	FALSE	FALSE	TRUE	TRUE	FALSE	TRUE	TRUE	FALSE	82.9038	1342.57	FALSE	0.0259282	9	0.0181026	0.0219493	9	FALSE	0.0219493	6.60804	-0.495499	-1.87533	0.0776903	0.266251	0.152834	0.220141	0.247178	0.213156	0.210094	43.2366	-2.25083	-7.58695
K27_20741	2255.46	-2.14111	0.0806041	-26.5632	1.80589e-155	8.51529e-152	chr13	56231150	56266550	35401	*	TRUE	TRUE	TRUE	TRUE	TRUE	TRUE	TRUE	TRUE	TRUE	TRUE	TRUE	TRUE	TRUE	TRUE	TRUE	2255.46	748200	FALSE	0.00330002	8	0.00500809	0.00394393	9	FALSE	0.00394393	11.1359	0.207958	-1.60002	0.0977513	0.541089	0.0555759	0.0780654	0.0815506	0.0782195	0.0776137	200.374	2.6639	-19.62
K27_18095	222.828	-2.14065	0.134761	-15.8849	8.06626e-57	1.51274e-54	chr11	67258650	67270300	11651	*	FALSE	FALSE	TRUE	TRUE	TRUE	TRUE	FALSE	FALSE	FALSE	TRUE	TRUE	TRUE	TRUE	TRUE	TRUE	222.828	7177.04	FALSE	1e-08	100	0.00956617	0.00523608	10	FALSE	0.00523608	7.90719	0.213054	-1.81682	-0.0994108	0.323837	0.0832859	0.114119	0.13891	0.117095	0.11286	94.9403	1.86695	-13.0791
K27_31938	69.752	-2.14022	0.287724	-7.43846	1.01869e-13	1.03842e-12	chrX	103062550	103065250	2701	*	TRUE	TRUE	FALSE	TRUE	TRUE	TRUE	FALSE	FALSE	FALSE	FALSE	FALSE	TRUE	TRUE	TRUE	FALSE	69.752	990.609	FALSE	0.042032	8	0.0206658	0.0299668	9	FALSE	0.0299668	6.35626	0.291307	-2.17859	-0.262893	-0.0383695	0.174559	0.241151	0.290343	0.248164	0.243778	36.4132	1.20799	-7.50349
K27_29505	46.9269	-2.13895	0.293476	-7.28832	3.13833e-13	3.01124e-12	chrX	46945850	46948700	2851	*	FALSE	FALSE	FALSE	FALSE	FALSE	FALSE	FALSE	FALSE	FALSE	FALSE	FALSE	TRUE	TRUE	TRUE	FALSE	46.9269	432.847	FALSE	1e-08	23	0.0285247	0.0283582	4	FALSE	0.0283582	5.74759	-0.318867	-1.75566	-0.0561696	0.383286	0.185569	0.26441	0.302644	0.260271	0.251807	30.9728	-1.20596	-5.80109
K27_29409	38.0625	-2.13746	0.321881	-6.64051	3.12593e-11	2.29334e-10	chrX	42823450	42825700	2251	*	FALSE	FALSE	FALSE	FALSE	FALSE	FALSE	FALSE	FALSE	FALSE	FALSE	FALSE	FALSE	TRUE	TRUE	FALSE	38.0625	310.346	FALSE	0.0354804	8	0.0341178	0.0347304	4	FALSE	0.0347304	5.1779	-0.0140258	-1.4296	0.306319	0.707854	0.214486	0.298485	0.338376	0.292981	0.284812	24.141	-0.04699	-4.22489
K27_31010	63.1892	-2.13519	0.218788	-9.75918	1.68508e-22	4.44246e-21	chrX	77026150	77029400	3251	*	FALSE	FALSE	FALSE	FALSE	FALSE	FALSE	FALSE	FALSE	FALSE	FALSE	FALSE	FALSE	TRUE	TRUE	FALSE	63.1892	788.477	FALSE	1e-08	2	0.0223439	0.0120406	8	FALSE	0.0120406	5.6741	0.242967	-1.10157	0.57932	1.03362	0.154551	0.208331	0.239099	0.203623	0.196143	36.7134	1.16626	-4.6072
K27_32253	20.1338	-2.13364	0.48819	-4.37051	1.23957e-05	3.78208e-05	chrX	111668300	111670750	2451	*	FALSE	FALSE	FALSE	FALSE	FALSE	FALSE	FALSE	FALSE	FALSE	TRUE	TRUE	FALSE	FALSE	FALSE	FALSE	20.1338	335.528	FALSE	1e-08	1	0.0604845	0.0451037	7	FALSE	0.0451037	4.4154	-2.00004	-2.3427	1.26586	-0.209059	0.261646	0.473575	0.490108	0.336886	0.367479	16.8754	-4.22328	-4.77996
K27_21144	50.5664	-2.13321	0.264369	-8.06907	7.08334e-16	9.34452e-15	chr13	96035450	96037800	2351	*	FALSE	FALSE	FALSE	TRUE	TRUE	FALSE	FALSE	FALSE	FALSE	TRUE	TRUE	TRUE	TRUE	TRUE	TRUE	50.5664	506.571	FALSE	1e-08	4	0.0267961	0.0139179	10	FALSE	0.0139179	5.22269	0.909347	-1.35235	0.848324	0.780867	0.17577	0.224092	0.284562	0.22587	0.225178	29.7133	4.05792	-4.75237
K27_26812	25.2126	-2.1331	0.441652	-4.82981	1.36665e-06	4.92658e-06	chr18	22171550	22173600	2051	*	FALSE	FALSE	FALSE	FALSE	FALSE	FALSE	FALSE	FALSE	FALSE	TRUE	TRUE	FALSE	FALSE	FALSE	FALSE	25.2126	275.852	FALSE	1e-08	7	0.0492086	0.0421804	6	FALSE	0.0421804	4.36286	0.307292	-1.92389	1.29388	0.209208	0.260402	0.351776	0.454108	0.333237	0.35279	16.7543	0.873547	-4.23663
K27_3839	24.7763	-2.13169	0.398046	-5.35539	8.53701e-08	3.7322e-07	chr2	138975500	138977100	1601	*	FALSE	FALSE	FALSE	FALSE	FALSE	FALSE	FALSE	FALSE	FALSE	TRUE	TRUE	FALSE	FALSE	FALSE	FALSE	24.7763	139.058	FALSE	1e-08	6	0.0499958	0.0447347	5	FALSE	0.0447347	4.85598	-0.534426	-1.90917	0.190551	0.222519	0.241706	0.351157	0.408101	0.332824	0.329755	20.0904	-1.5219	-4.67819
K27_5256	177.257	-2.13159	0.151275	-14.0908	4.32642e-45	5.11836e-43	chr3	82902050	82909650	7601	*	TRUE	TRUE	TRUE	TRUE	TRUE	TRUE	FALSE	FALSE	FALSE	TRUE	TRUE	TRUE	TRUE	TRUE	TRUE	177.257	4885.28	FALSE	0.000636947	100	0.0108665	0.00697826	7	FALSE	0.00697826	7.67409	0.104865	-1.85755	-0.38609	0.274031	0.0934055	0.129142	0.155336	0.134425	0.127295	82.1589	0.81201	-11.9583
K27_31147	58.7618	-2.13054	0.2723	-7.82424	5.10736e-15	6.07272e-14	chrX	84821800	84825650	3851	*	FALSE	FALSE	FALSE	FALSE	FALSE	FALSE	FALSE	FALSE	FALSE	TRUE	TRUE	TRUE	TRUE	TRUE	FALSE	58.7618	885.8	FALSE	1e-08	22	0.0236877	0.0253685	5	FALSE	0.0253685	5.91182	-0.607282	-1.6527	0.579172	0.477842	0.175423	0.255999	0.282047	0.237092	0.236946	33.7003	-2.3722	-5.85966
K27_31236	25.6165	-2.12757	0.445196	-4.77895	1.76216e-06	6.2461e-06	chrX	86813700	86815350	1651	*	FALSE	FALSE	FALSE	FALSE	FALSE	FALSE	FALSE	FALSE	FALSE	TRUE	TRUE	FALSE	FALSE	FALSE	FALSE	25.6165	217.426	FALSE	0.0700764	10	0.0485039	0.0567858	5	FALSE	0.0567858	4.51498	0.154282	-1.87625	1.01323	0.251319	0.272185	0.374584	0.457109	0.358837	0.370702	16.5879	0.411876	-4.1046
K27_32636	38.1589	-2.12736	0.315869	-6.73493	1.64012e-11	1.25488e-10	chrX	148366000	148367350	1351	*	FALSE	FALSE	FALSE	FALSE	FALSE	FALSE	FALSE	FALSE	FALSE	FALSE	FALSE	FALSE	TRUE	TRUE	FALSE	38.1589	308.758	FALSE	1e-08	100	0.0340431	0.0215335	8	FALSE	0.0215335	5.4282	-0.534361	-2.02214	0.473975	0.105217	0.182643	0.266339	0.322686	0.245098	0.249728	29.7202	-2.00632	-6.26657
K27_25258	34.196	-2.12695	0.265345	-8.01576	1.09456e-15	1.41679e-14	chr16	95220200	95222800	2601	*	FALSE	FALSE	FALSE	FALSE	FALSE	FALSE	FALSE	FALSE	FALSE	FALSE	FALSE	FALSE	TRUE	TRUE	FALSE	34.196	483.437	FALSE	1e-08	12	0.0374657	0.0179897	10	FALSE	0.0179897	5.32225	-0.343712	-1.29217	-1.80181	0.834772	0.179732	0.257081	0.284783	0.325446	0.232194	29.6121	-1.33698	-4.53739
K27_13945	276.779	-2.12607	0.383523	-5.54354	2.96421e-08	1.39096e-07	chr8	123557200	123562000	4801	*	TRUE	TRUE	TRUE	TRUE	TRUE	TRUE	FALSE	FALSE	TRUE	TRUE	TRUE	TRUE	TRUE	TRUE	TRUE	276.779	23281.3	FALSE	0.0982985	9	0.00858029	0.0982985	10	TRUE	0.0507179	8.13918	-0.210088	-1.97425	0.744607	0.151818	0.26648	0.376953	0.384477	0.375109	0.375885	30.5433	-0.557332	-5.13491
K27_30062	29.3181	-2.12581	0.387109	-5.4915	3.98531e-08	1.83131e-07	chrX	54453900	54455200	1301	*	FALSE	FALSE	FALSE	FALSE	FALSE	FALSE	FALSE	FALSE	FALSE	TRUE	TRUE	FALSE	FALSE	FALSE	FALSE	29.3181	210.346	FALSE	0.0520685	7	0.0429491	0.0461332	8	FALSE	0.0461332	4.93004	-0.351731	-1.81307	0.558372	0.312743	0.240877	0.344192	0.398327	0.325163	0.327465	20.467	-1.0219	-4.55172
K27_7107	21.0288	-2.12305	0.45262	-4.69058	2.72431e-06	9.32792e-06	chr4	102307150	102310400	3251	*	FALSE	FALSE	FALSE	TRUE	TRUE	FALSE	FALSE	FALSE	FALSE	FALSE	FALSE	FALSE	FALSE	FALSE	FALSE	21.0288	204.922	FALSE	1e-08	4	0.0581021	0.0521004	6	FALSE	0.0521004	3.69544	1.72156	-1.20921	0.657473	0.913845	0.312033	0.386794	0.489278	0.409825	0.400252	11.8431	4.45085	-2.47141
K27_2879	161.289	-2.12065	0.172928	-12.2632	1.42756e-34	9.55769e-33	chr2	64837200	64847000	9801	*	TRUE	TRUE	FALSE	TRUE	TRUE	FALSE	FALSE	FALSE	FALSE	FALSE	FALSE	FALSE	TRUE	TRUE	TRUE	161.289	5003.25	FALSE	0.0123879	7	0.0114959	0.0119163	5	FALSE	0.0119163	7.75781	-0.524484	-1.9489	-0.649923	0.171752	0.109232	0.157332	0.175773	0.159081	0.151232	71.0215	-3.33361	-11.0876
K27_18090	36.2228	-2.12022	0.321652	-6.59164	4.34991e-11	3.12668e-10	chr11	67199350	67202400	3051	*	FALSE	FALSE	FALSE	FALSE	FALSE	FALSE	FALSE	FALSE	FALSE	FALSE	FALSE	FALSE	TRUE	TRUE	FALSE	36.2228	354.286	FALSE	0.0443524	8	0.0356216	0.0388793	9	FALSE	0.0388793	5.19286	-0.108695	-1.27488	-0.359853	0.845336	0.220582	0.309392	0.339455	0.316745	0.292479	23.5416	-0.351317	-3.75567
K27_8283	162.522	-2.11999	0.225823	-9.38784	6.12429e-21	1.38931e-19	chr5	49142850	49151350	8501	*	TRUE	TRUE	FALSE	TRUE	TRUE	FALSE	FALSE	FALSE	FALSE	FALSE	FALSE	FALSE	TRUE	TRUE	TRUE	162.522	5733.53	FALSE	0.0474963	7	0.0114429	0.0274325	9	FALSE	0.0274325	7.74252	-0.586783	-1.8698	-0.591668	0.250191	0.150784	0.215943	0.228346	0.216181	0.210537	51.3486	-2.7173	-8.18847
K27_24009	63.2667	-2.1198	0.230711	-9.18811	3.99788e-20	8.39427e-19	chr15	83841450	83845000	3551	*	FALSE	FALSE	TRUE	TRUE	TRUE	TRUE	FALSE	FALSE	FALSE	FALSE	FALSE	FALSE	FALSE	FALSE	TRUE	63.2667	1139.21	FALSE	1e-08	13	0.022322	0.0142737	8	FALSE	0.0142737	6.11575	0.470382	-1.63988	-1.16671	0.479917	0.14608	0.19581	0.240683	0.23234	0.19488	41.8657	2.40224	-6.81346
K27_3163	237.229	-2.11829	0.157341	-13.4631	2.58015e-41	2.49015e-39	chr2	79270000	79285750	15751	*	FALSE	FALSE	FALSE	TRUE	TRUE	FALSE	FALSE	FALSE	FALSE	TRUE	TRUE	TRUE	TRUE	TRUE	TRUE	237.229	19742.9	FALSE	0.0153119	10	0.00925913	0.0123331	9	FALSE	0.0123331	6.68477	0.998934	-0.057925	1.76406	2.06036	0.127537	0.167852	0.175917	0.163836	0.162297	52.4145	5.95127	-0.329274
K27_29458	22.3389	-2.11788	0.432773	-4.89374	9.89396e-07	3.65782e-06	chrX	44985400	44987200	1801	*	FALSE	FALSE	FALSE	FALSE	FALSE	FALSE	FALSE	FALSE	FALSE	TRUE	TRUE	FALSE	FALSE	FALSE	FALSE	22.3389	133.267	FALSE	0.0321271	6	0.054959	0.0465244	6	FALSE	0.0465244	4.75777	-0.73276	-2.15972	0.388195	-0.0418447	0.248179	0.367871	0.437971	0.337298	0.34447	19.1707	-1.9919	-4.9312
K27_17639	67.834	-2.11673	0.291087	-7.27179	3.54759e-13	3.37742e-12	chr11	33830550	33836950	6401	*	FALSE	FALSE	FALSE	TRUE	TRUE	TRUE	FALSE	FALSE	FALSE	FALSE	FALSE	FALSE	FALSE	FALSE	FALSE	67.834	3187.47	FALSE	1e-08	6	0.0211226	0.0169873	8	FALSE	0.0169873	6.25899	1.11147	-2.65928	-1.29899	-0.542558	0.148799	0.195188	0.287572	0.237704	0.215213	42.0635	5.69434	-9.24738
K27_32690	98.0219	-2.10961	0.200197	-10.5377	5.78871e-26	2.09046e-24	chrX	150589750	150594150	4401	*	TRUE	TRUE	FALSE	TRUE	TRUE	TRUE	FALSE	FALSE	FALSE	TRUE	TRUE	TRUE	TRUE	TRUE	TRUE	98.0219	1699.29	FALSE	0.00864403	13	0.0160059	0.0127819	7	FALSE	0.0127819	6.8888	-0.613039	-1.82576	-0.0430923	0.283854	0.124741	0.182154	0.205562	0.174793	0.170129	55.2247	-3.36549	-8.88181
K27_20748	29.7733	-2.10306	0.33884	-6.20666	5.41228e-10	3.32236e-09	chr13	56340400	56342550	2151	*	FALSE	FALSE	FALSE	TRUE	TRUE	FALSE	FALSE	FALSE	FALSE	FALSE	FALSE	FALSE	FALSE	FALSE	FALSE	29.7733	227.923	FALSE	1e-08	22	0.0423614	0.0230004	7	FALSE	0.0230004	5.20789	0.315904	-2.04411	-1.04953	0.0589504	0.19343	0.261016	0.34547	0.304474	0.265128	26.9238	1.21029	-5.91689
K27_33005	29.0514	-2.10034	0.378858	-5.54387	2.95853e-08	1.38849e-07	chrX	169908600	169911450	2851	*	TRUE	TRUE	FALSE	FALSE	FALSE	FALSE	FALSE	FALSE	FALSE	FALSE	FALSE	FALSE	FALSE	FALSE	FALSE	29.0514	486.989	FALSE	1e-08	2	0.043302	0.0307425	9	FALSE	0.0307425	6.0427	-2.08029	-3.16058	-1.40445	-1.06024	0.182645	0.312519	0.367365	0.287974	0.274399	33.0844	-6.65654	-8.60337
K27_2386	79.7585	-2.10017	0.221446	-9.48389	2.4497e-21	5.75907e-20	chr2	20125300	20130350	5051	*	FALSE	FALSE	FALSE	TRUE	TRUE	TRUE	FALSE	FALSE	FALSE	FALSE	FALSE	FALSE	TRUE	TRUE	FALSE	79.7585	1210.02	FALSE	0.0138705	5	0.0186387	0.0170302	10	FALSE	0.0170302	6.24465	0.414909	-1.36266	-0.236151	0.737507	0.149246	0.202148	0.233119	0.212188	0.198098	41.8413	2.0525	-5.84535
K27_29440	26.4002	-2.09902	0.346453	-6.0586	1.37314e-09	7.90015e-09	chrX	43259550	43261750	2201	*	FALSE	FALSE	FALSE	FALSE	FALSE	FALSE	FALSE	FALSE	FALSE	FALSE	FALSE	FALSE	TRUE	TRUE	FALSE	26.4002	153.781	FALSE	1e-08	7	0.0471978	0.0303726	8	FALSE	0.0303726	5.14723	-0.689992	-1.88883	-0.549848	0.210188	0.20845	0.308518	0.355694	0.305898	0.283574	24.6928	-2.23647	-5.31027
K27_17286	73.0895	-2.09893	0.236182	-8.88691	6.28304e-19	1.18168e-17	chr10	126807600	126812050	4451	*	FALSE	FALSE	TRUE	FALSE	FALSE	FALSE	FALSE	FALSE	FALSE	TRUE	TRUE	TRUE	TRUE	TRUE	TRUE	73.0895	1539.18	FALSE	1e-08	1	0.019928	0.0152579	9	FALSE	0.0152579	6.34943	-0.907102	-1.9193	0.622905	0.179629	0.14252	0.215373	0.241773	0.191078	0.194813	44.551	-4.21178	-7.93844
K27_16349	451.406	-2.09892	0.141389	-14.845	7.49732e-50	1.13516e-47	chr10	52019450	52033050	13601	*	TRUE	TRUE	TRUE	TRUE	TRUE	TRUE	TRUE	TRUE	FALSE	TRUE	TRUE	TRUE	TRUE	TRUE	TRUE	451.406	60125.2	FALSE	0.0136863	7	0.00700508	0.0103366	10	FALSE	0.0103366	7.83675	1.73362	-0.767314	1.28934	1.3316	0.103153	0.13686	0.149425	0.138115	0.137638	75.9721	12.667	-5.13513
K27_30049	55.775	-2.09821	0.304691	-6.88638	5.72313e-12	4.66889e-11	chrX	54251050	54252800	1751	*	TRUE	TRUE	FALSE	FALSE	FALSE	FALSE	FALSE	FALSE	FALSE	FALSE	FALSE	TRUE	TRUE	TRUE	FALSE	55.775	609.169	FALSE	0.0466952	9	0.0247148	0.0347137	9	FALSE	0.0347137	6.09994	-0.389592	-2.02913	-0.0119551	0.0690859	0.188803	0.269856	0.30878	0.264756	0.262267	32.3085	-1.44371	-6.57143
K27_29528	27.0704	-2.09809	0.42642	-4.92024	8.64368e-07	3.2212e-06	chrX	47195050	47196550	1501	*	TRUE	TRUE	FALSE	FALSE	FALSE	FALSE	FALSE	FALSE	FALSE	FALSE	FALSE	FALSE	FALSE	FALSE	FALSE	27.0704	183.396	FALSE	0.0911988	5	0.0461409	0.0632486	6	FALSE	0.0632486	5.29462	-0.505664	-2.30067	-0.661152	-0.202578	0.253154	0.364344	0.427715	0.369258	0.356466	20.9146	-1.38788	-5.37897
K27_2393	82.0905	-2.09665	0.203909	-10.2823	8.46628e-25	2.72631e-23	chr2	20230200	20234900	4701	*	FALSE	FALSE	FALSE	TRUE	TRUE	TRUE	FALSE	FALSE	FALSE	FALSE	FALSE	FALSE	TRUE	TRUE	TRUE	82.0905	1391.53	FALSE	1e-08	100	0.0182373	0.0128752	8	FALSE	0.0128752	6.20046	0.546187	-1.22144	-0.247052	0.875217	0.140417	0.187089	0.218022	0.200001	0.182973	44.1574	2.9194	-5.60235
K27_30397	80.7679	-2.09444	0.224557	-9.32701	1.08902e-20	2.41175e-19	chrX	61114350	61118900	4551	*	FALSE	FALSE	TRUE	FALSE	FALSE	FALSE	FALSE	FALSE	FALSE	TRUE	TRUE	TRUE	FALSE	FALSE	TRUE	80.7679	1939.67	FALSE	1e-08	100	0.0184621	0.011262	11	FALSE	0.011262	6.32227	-0.457703	-1.9028	0.914678	0.191636	0.133134	0.192597	0.230669	0.173808	0.180739	47.4881	-2.37647	-8.24907
K27_156	1124.97	-2.09331	0.121281	-17.26	9.41836e-67	2.67993e-64	chr1	14289200	14320650	31451	*	TRUE	TRUE	TRUE	TRUE	TRUE	TRUE	FALSE	FALSE	FALSE	TRUE	TRUE	TRUE	TRUE	TRUE	TRUE	1124.97	273227	FALSE	0.0126947	7	0.00551023	0.0089791	11	FALSE	0.0089791	10.1267	-0.320897	-1.71573	0.697029	0.377582	0.0833006	0.118107	0.122352	0.116441	0.116692	121.568	-2.71701	-14.0229
K27_2394	63.9957	-2.09287	0.216012	-9.68869	3.36815e-22	8.56491e-21	chr2	20236650	20241000	4351	*	FALSE	FALSE	FALSE	TRUE	TRUE	FALSE	FALSE	FALSE	FALSE	FALSE	FALSE	FALSE	TRUE	TRUE	TRUE	63.9957	1005.29	FALSE	1e-08	2	0.0221191	0.012611	7	FALSE	0.012611	5.92993	0.485928	-1.25171	-0.657006	0.841166	0.147506	0.196115	0.231744	0.220632	0.190976	40.2013	2.47777	-5.40126
K27_21330	410.78	-2.09239	0.118563	-17.648	1.05482e-69	3.34773e-67	chr13	116702600	116716250	13651	*	TRUE	TRUE	TRUE	TRUE	TRUE	TRUE	FALSE	FALSE	FALSE	TRUE	TRUE	TRUE	TRUE	TRUE	TRUE	410.78	49236.2	FALSE	1e-08	3	0.007252	0.00481515	7	FALSE	0.00481515	8.10586	1.40964	-1.4383	0.898976	0.654091	0.0788638	0.102501	0.124231	0.10456	0.10518	102.783	13.7525	-11.5777
K27_23732	127.899	-2.09113	0.234187	-8.92931	4.28666e-19	8.19756e-18	chr15	66283000	66288950	5951	*	TRUE	TRUE	TRUE	TRUE	TRUE	TRUE	FALSE	FALSE	FALSE	FALSE	FALSE	FALSE	TRUE	TRUE	TRUE	127.899	7177.41	FALSE	0.0332283	10	0.0133201	0.0225798	10	FALSE	0.0225798	6.82226	1.23089	-1.8205	-0.301958	0.270629	0.150579	0.202394	0.238913	0.21452	0.207634	45.307	6.08169	-7.61991
K27_1377	292.659	-2.09097	0.161136	-12.9764	1.66439e-38	1.36658e-36	chr1	127670900	127680450	9551	*	TRUE	TRUE	TRUE	TRUE	TRUE	TRUE	FALSE	FALSE	FALSE	TRUE	TRUE	TRUE	TRUE	TRUE	TRUE	292.659	18104.5	FALSE	0.0147351	8	0.00835934	0.0116507	10	FALSE	0.0116507	8.06124	0.265023	-1.79284	0.802233	0.298129	0.10513	0.145928	0.164166	0.143706	0.145324	76.6785	1.81612	-10.9209
K27_8098	46.4398	-2.09084	0.337332	-6.19816	5.71259e-10	3.49695e-09	chr5	39895000	39899050	4051	*	FALSE	FALSE	FALSE	TRUE	TRUE	FALSE	FALSE	FALSE	FALSE	FALSE	FALSE	FALSE	FALSE	FALSE	FALSE	46.4398	847.462	FALSE	1e-08	1	0.0287766	0.0180895	10	FALSE	0.0180895	5.3762	1.16506	-2.31015	0.411179	-0.219317	0.177891	0.227037	0.338567	0.238616	0.249912	30.2219	5.13158	-6.82334
K27_21320	35.2753	-2.08931	0.307029	-6.80492	1.01104e-11	7.95126e-11	chr13	115283200	115285450	2251	*	FALSE	FALSE	FALSE	FALSE	FALSE	FALSE	FALSE	FALSE	FALSE	TRUE	TRUE	FALSE	TRUE	TRUE	FALSE	35.2753	248.714	FALSE	1e-08	33	0.0364574	0.0236141	9	FALSE	0.0236141	4.94789	0.0890158	-1.34692	0.688264	0.742382	0.20513	0.28112	0.327636	0.269476	0.266605	24.1207	0.316647	-4.11104
K27_29406	43.501	-2.08799	0.319208	-6.54116	6.10426e-11	4.29693e-10	chrX	42798750	42801600	2851	*	FALSE	FALSE	FALSE	FALSE	FALSE	FALSE	FALSE	FALSE	FALSE	FALSE	FALSE	FALSE	TRUE	TRUE	FALSE	43.501	372.13	FALSE	0.0412548	7	0.0304161	0.0353497	7	FALSE	0.0353497	5.77797	-0.417099	-1.94997	-0.240665	0.138017	0.19743	0.283052	0.324896	0.280491	0.272568	29.2659	-1.47357	-6.00183
K27_1262	33.8778	-2.08577	0.406349	-5.13296	2.85226e-07	1.15317e-06	chr1	105353400	105355550	2151	*	FALSE	FALSE	FALSE	TRUE	TRUE	TRUE	FALSE	FALSE	FALSE	FALSE	FALSE	FALSE	FALSE	FALSE	FALSE	33.8778	369.351	FALSE	1e-08	1	0.0377753	0.0196555	9	FALSE	0.0196555	5.30843	0.610593	-2.88002	0.0310466	-0.794248	0.18344	0.241931	0.395758	0.25428	0.27531	28.9383	2.52383	-7.27724
K27_26594	384.486	-2.08357	0.177769	-11.7206	9.99315e-32	5.60007e-30	chr17	87791350	87800700	9351	*	TRUE	TRUE	TRUE	TRUE	TRUE	TRUE	FALSE	FALSE	FALSE	TRUE	TRUE	TRUE	TRUE	TRUE	TRUE	384.486	30004.5	FALSE	0.0278963	6	0.00743962	0.0176721	9	FALSE	0.0176721	8.46899	0.233046	-1.71716	0.728734	0.366404	0.120411	0.16863	0.180039	0.167221	0.167886	70.3337	1.382	-9.53774
K27_30237	113.407	-2.08314	0.195984	-10.6291	2.1813e-26	8.18127e-25	chrX	58014000	58020500	6501	*	FALSE	FALSE	FALSE	TRUE	TRUE	FALSE	FALSE	FALSE	FALSE	TRUE	TRUE	TRUE	TRUE	TRUE	FALSE	113.407	3673.65	FALSE	1e-08	10	0.0144462	0.00812942	9	FALSE	0.00812942	6.34945	0.739098	-1.56931	1.31746	0.513836	0.123961	0.161241	0.206254	0.15644	0.163101	51.2214	4.58382	-7.60862
K27_30818	34.7703	-2.08218	0.328106	-6.34606	2.20897e-10	1.43442e-09	chrX	74456200	74458400	2201	*	FALSE	FALSE	FALSE	FALSE	FALSE	FALSE	FALSE	FALSE	FALSE	FALSE	FALSE	FALSE	TRUE	TRUE	FALSE	34.7703	186.233	FALSE	0.00859197	26	0.0369214	0.0269906	10	FALSE	0.0269906	5.28043	-0.140794	-1.86888	0.146041	0.213297	0.197817	0.277632	0.337047	0.272446	0.268915	26.6936	-0.507126	-5.54487
K27_32590	78.7349	-2.08207	0.232066	-8.97192	2.91402e-19	5.65783e-18	chrX	142854200	142859250	5051	*	FALSE	FALSE	FALSE	FALSE	FALSE	FALSE	FALSE	FALSE	FALSE	FALSE	FALSE	FALSE	TRUE	TRUE	TRUE	78.7349	1068.56	FALSE	0.0179033	4	0.0188224	0.0185275	8	FALSE	0.0185275	6.49069	-0.516585	-1.75295	0.143258	0.329122	0.147218	0.212946	0.238552	0.204018	0.200734	44.0889	-2.4259	-7.3483
K27_6860	597.724	-2.08179	0.12669	-16.4321	1.12665e-60	2.41475e-58	chr4	85194250	85210750	16501	*	TRUE	TRUE	TRUE	TRUE	TRUE	TRUE	FALSE	FALSE	FALSE	TRUE	TRUE	TRUE	TRUE	TRUE	TRUE	597.724	78446.4	FALSE	0.00825799	9	0.00639391	0.00739867	9	FALSE	0.00739867	9.29971	0.217071	-2.26764	0.570038	-0.185857	0.0799471	0.111691	0.127016	0.110813	0.112696	116.323	1.94349	-17.8533
K27_13961	148.471	-2.08112	0.412925	-5.03996	4.65632e-07	1.81625e-06	chr8	123617200	123619600	2401	*	TRUE	TRUE	TRUE	TRUE	TRUE	TRUE	FALSE	FALSE	FALSE	TRUE	TRUE	TRUE	TRUE	TRUE	TRUE	148.471	6939.34	FALSE	0.108283	6	0.0120992	0.108283	8	TRUE	0.0579544	7.26241	-0.119242	-2.01561	0.692041	0.065514	0.283357	0.400474	0.414267	0.397827	0.399339	25.6299	-0.297753	-4.86548
K27_31395	36.7966	-2.08076	0.29203	-7.12515	1.03968e-12	9.32265e-12	chrX	95000800	95003350	2551	*	FALSE	FALSE	FALSE	TRUE	TRUE	FALSE	FALSE	FALSE	FALSE	FALSE	FALSE	FALSE	FALSE	FALSE	FALSE	36.7966	246.495	FALSE	1e-08	28	0.0351365	0.0214609	9	FALSE	0.0214609	5.23737	0.197893	-1.48651	-0.218067	0.594249	0.189508	0.257791	0.308003	0.269228	0.249483	27.6367	0.767647	-4.82627
K27_28788	40.0628	-2.07849	0.298279	-6.96829	3.2081e-12	2.7061e-11	chrX	12007350	12009550	2201	*	TRUE	TRUE	TRUE	FALSE	FALSE	FALSE	FALSE	FALSE	FALSE	TRUE	TRUE	FALSE	FALSE	FALSE	FALSE	40.0628	247.927	FALSE	1e-08	2	0.0326395	0.0151998	8	FALSE	0.0151998	5.71653	-0.382253	-2.26131	-0.0747767	-0.182819	0.160087	0.229878	0.299983	0.224186	0.224134	35.709	-1.66286	-7.53814
K27_15520	64.579	-2.07694	0.262603	-7.90903	2.59392e-15	3.20785e-14	chr9	119402250	119405300	3051	*	FALSE	FALSE	FALSE	TRUE	TRUE	FALSE	FALSE	FALSE	FALSE	FALSE	FALSE	TRUE	TRUE	TRUE	TRUE	64.579	847.464	FALSE	0.0131805	4	0.0219601	0.0187637	6	FALSE	0.0187637	5.76783	0.815528	-1.64385	0.593095	0.433093	0.166053	0.218492	0.27324	0.221726	0.222368	34.7349	3.73254	-6.01611
K27_8281	266.666	-2.07679	0.18641	-11.141	7.9253e-29	3.57853e-27	chr5	49117050	49129850	12801	*	TRUE	TRUE	FALSE	TRUE	TRUE	TRUE	FALSE	FALSE	FALSE	FALSE	FALSE	TRUE	TRUE	TRUE	TRUE	266.666	12176.8	FALSE	0.030132	6	0.00873471	0.0191348	10	FALSE	0.0191348	8.36464	-0.301576	-1.82395	-0.395255	0.252843	0.125226	0.177647	0.188404	0.178252	0.174974	66.7963	-1.69762	-9.68103
K27_28607	30.7966	-2.07617	0.325085	-6.38657	1.6965e-10	1.12217e-09	chrX	9436800	9438600	1801	*	FALSE	FALSE	FALSE	FALSE	FALSE	FALSE	FALSE	FALSE	FALSE	FALSE	FALSE	FALSE	TRUE	TRUE	FALSE	30.7966	180.157	FALSE	1e-08	31	0.0411037	0.0236239	10	FALSE	0.0236239	5.45347	-0.470578	-2.09709	-0.862058	-0.0209109	0.185712	0.268732	0.329689	0.282899	0.256833	29.3651	-1.7511	-6.3608
K27_31302	46.4236	-2.0752	0.253921	-8.17262	3.01753e-16	4.16387e-15	chrX	93589650	93592600	2951	*	FALSE	FALSE	FALSE	FALSE	FALSE	FALSE	FALSE	FALSE	FALSE	FALSE	FALSE	FALSE	TRUE	TRUE	TRUE	46.4236	323.016	FALSE	1e-08	1	0.0287851	0.0141268	7	FALSE	0.0141268	5.56222	-0.0406088	-1.5059	0.119083	0.569299	0.163052	0.225923	0.26827	0.22381	0.213727	34.1131	-0.179746	-5.61338
K27_25763	1039.62	-2.07468	0.109199	-18.999	1.73921e-80	8.08537e-78	chr17	26831700	26853000	21301	*	TRUE	TRUE	TRUE	TRUE	TRUE	TRUE	TRUE	TRUE	TRUE	TRUE	TRUE	TRUE	TRUE	TRUE	TRUE	1039.62	316195	FALSE	0.00729054	6	0.00559247	0.00699308	9	FALSE	0.00699308	10.2023	-1.24683	-1.77232	0.549888	0.302356	0.0743297	0.108496	0.110224	0.103857	0.104043	137.257	-11.492	-16.0793
K27_2124	49.9548	-2.07461	0.347453	-5.9709	2.35946e-09	1.30845e-08	chr1	188655800	188661850	6051	*	FALSE	FALSE	FALSE	TRUE	TRUE	TRUE	FALSE	FALSE	FALSE	FALSE	FALSE	FALSE	FALSE	FALSE	FALSE	49.9548	2662.51	FALSE	1e-08	6	0.027069	0.0195106	11	FALSE	0.0195106	5.05093	2.14335	-2.05983	-0.245462	0.0147796	0.193547	0.236032	0.353831	0.275912	0.265421	26.0967	9.08074	-5.82151
K27_17036	388.645	-2.07459	0.129022	-16.0793	3.56179e-58	6.95645e-56	chr10	103022400	103037300	14901	*	TRUE	TRUE	TRUE	TRUE	TRUE	TRUE	FALSE	FALSE	FALSE	TRUE	TRUE	TRUE	TRUE	TRUE	TRUE	388.645	23780.3	FALSE	0.00612626	8	0.00740825	0.00687435	6	FALSE	0.00687435	8.64694	0.439486	-1.91574	0.143277	0.158849	0.0821451	0.113102	0.131032	0.114502	0.113899	105.264	3.88574	-14.6204
K27_6530	30.439	-2.07297	0.323723	-6.40352	1.51835e-10	1.00959e-09	chr4	46811800	46814050	2251	*	FALSE	FALSE	FALSE	FALSE	FALSE	FALSE	FALSE	FALSE	FALSE	FALSE	FALSE	FALSE	TRUE	TRUE	FALSE	30.439	257.552	FALSE	1e-08	2	0.0415335	0.0292993	7	FALSE	0.0292993	5.13151	0.196614	-1.58557	-1.21916	0.487398	0.207249	0.283217	0.337882	0.331558	0.276651	24.7601	0.694218	-4.69266
K27_32695	67.014	-2.07248	0.224161	-9.24548	2.34181e-20	5.00948e-19	chrX	150623750	150628100	4351	*	FALSE	FALSE	FALSE	FALSE	FALSE	FALSE	FALSE	FALSE	FALSE	FALSE	FALSE	TRUE	TRUE	TRUE	FALSE	67.014	824.355	FALSE	1e-08	34	0.0213259	0.0108353	7	FALSE	0.0108353	6.28748	-0.649943	-1.8811	0.293434	0.191384	0.13293	0.196649	0.230429	0.180388	0.180255	47.2991	-3.3051	-8.16346
K27_12135	89.6864	-2.07051	0.205905	-10.0556	8.67714e-24	2.5756e-22	chr7	131877050	131881650	4601	*	TRUE	TRUE	FALSE	FALSE	FALSE	TRUE	FALSE	FALSE	FALSE	TRUE	TRUE	FALSE	TRUE	TRUE	TRUE	89.6864	1280.89	FALSE	0.00920057	4	0.0170745	0.0139233	8	FALSE	0.0139233	6.54465	-0.162064	-1.5194	0.0954408	0.551109	0.134741	0.189646	0.214778	0.186752	0.180493	48.572	-0.854561	-7.07426
K27_7739	119.44	-2.0688	0.22862	-9.04907	1.44189e-19	2.86702e-18	chr5	17831650	17839050	7401	*	TRUE	TRUE	FALSE	TRUE	TRUE	FALSE	FALSE	FALSE	FALSE	TRUE	TRUE	TRUE	FALSE	FALSE	FALSE	119.44	3694.01	FALSE	0.0214248	8	0.0139442	0.0172057	7	FALSE	0.0172057	6.93	0.146881	-2.20338	0.732115	-0.134579	0.135798	0.188351	0.230014	0.184016	0.190376	51.0316	0.779825	-9.57934
K27_3838	41.409	-2.06842	0.289844	-7.13635	9.58422e-13	8.64098e-12	chr2	138971650	138974200	2551	*	FALSE	FALSE	FALSE	FALSE	FALSE	FALSE	FALSE	FALSE	FALSE	TRUE	TRUE	FALSE	FALSE	FALSE	FALSE	41.409	403.071	FALSE	1e-08	1	0.031725	0.0190447	7	FALSE	0.0190447	5.51493	-0.694213	-1.81643	0.518498	0.251995	0.174806	0.259845	0.298981	0.233495	0.23608	31.5488	-2.67164	-6.0754
K27_26817	32.5713	-2.06792	0.380658	-5.4325	5.55712e-08	2.50169e-07	chr18	22255850	22258200	2351	*	FALSE	FALSE	FALSE	TRUE	TRUE	FALSE	FALSE	FALSE	FALSE	FALSE	FALSE	FALSE	FALSE	FALSE	FALSE	32.5713	280.687	FALSE	1e-08	2	0.0391097	0.0343059	8	FALSE	0.0343059	4.89336	0.825705	-1.95078	0.487663	0.117143	0.224691	0.295464	0.389069	0.301975	0.307405	21.7781	2.79461	-5.01396
K27_13962	78.0004	-2.06789	0.466633	-4.43152	9.35711e-06	2.91836e-05	chr8	123619900	123622350	2451	*	FALSE	FALSE	TRUE	TRUE	TRUE	TRUE	FALSE	FALSE	FALSE	TRUE	TRUE	TRUE	FALSE	FALSE	TRUE	78.0004	2315.79	FALSE	0.128469	5	0.0189572	0.128469	10	TRUE	0.0718058	6.35593	-0.266746	-2.07612	0.76165	-0.00822335	0.314345	0.44521	0.468433	0.439354	0.442653	20.2196	-0.599147	-4.43204
K27_28913	29.0572	-2.06757	0.3775	-5.47699	4.32609e-08	1.97469e-07	chrX	16887350	16889200	1851	*	TRUE	TRUE	FALSE	FALSE	FALSE	FALSE	FALSE	FALSE	FALSE	FALSE	FALSE	FALSE	FALSE	FALSE	FALSE	29.0572	192.849	FALSE	1e-08	33	0.0432943	0.0442163	6	FALSE	0.0442163	5.32233	-0.640825	-2.11216	-0.364581	-0.0445972	0.224718	0.328123	0.38149	0.322239	0.312998	23.6845	-1.953	-5.53661
K27_15534	106.592	-2.06695	0.233227	-8.8624	7.83117e-19	1.46284e-17	chr9	120304150	120308550	4401	*	TRUE	TRUE	TRUE	TRUE	TRUE	TRUE	FALSE	FALSE	FALSE	TRUE	TRUE	TRUE	TRUE	TRUE	TRUE	106.592	2220.8	FALSE	0.0293262	6	0.0150815	0.0219339	9	FALSE	0.0219339	6.5852	0.269079	-1.60648	0.699046	0.460464	0.153223	0.211309	0.240257	0.207897	0.208868	42.9779	1.27339	-6.68651
K27_29419	72.6779	-2.06685	0.280994	-7.3555	1.9021e-13	1.87188e-12	chrX	42956650	42961250	4601	*	TRUE	TRUE	FALSE	FALSE	FALSE	FALSE	FALSE	FALSE	FALSE	TRUE	TRUE	TRUE	TRUE	TRUE	FALSE	72.6779	1061.9	FALSE	0.0555926	6	0.0200153	0.034214	9	FALSE	0.034214	6.521	-0.672279	-1.93318	-0.0675444	0.13367	0.179925	0.260809	0.284829	0.253298	0.250153	36.2428	-2.57767	-6.78717
K27_20744	34.2581	-2.0664	0.345446	-5.98183	2.20647e-09	1.23001e-08	chr13	56301750	56304100	2351	*	TRUE	TRUE	TRUE	FALSE	FALSE	TRUE	FALSE	FALSE	FALSE	FALSE	FALSE	FALSE	FALSE	FALSE	FALSE	34.2581	295.061	FALSE	1e-08	19	0.037406	0.0296194	8	FALSE	0.0296194	5.67408	-0.130677	-2.41571	-1.09065	-0.349313	0.189954	0.266944	0.3444	0.293192	0.269975	29.8708	-0.489529	-7.01426
K27_12122	32.3517	-2.06535	0.290109	-7.11922	1.0854e-12	9.70362e-12	chr7	131698500	131701050	2551	*	FALSE	FALSE	FALSE	FALSE	FALSE	FALSE	FALSE	FALSE	FALSE	FALSE	FALSE	FALSE	TRUE	TRUE	FALSE	32.3517	272.488	FALSE	1e-08	32	0.0393446	0.0207882	8	FALSE	0.0207882	4.25185	1.1214	-0.493319	0.658724	1.57203	0.236749	0.294606	0.338069	0.306341	0.28631	17.9593	3.80643	-1.45923
K27_31130	28.5884	-2.06488	0.376857	-5.47921	4.27235e-08	1.95207e-07	chrX	83659250	83661750	2501	*	FALSE	FALSE	FALSE	FALSE	FALSE	FALSE	FALSE	FALSE	FALSE	TRUE	TRUE	FALSE	FALSE	FALSE	FALSE	28.5884	302.819	FALSE	1e-08	2	0.0439303	0.0310432	9	FALSE	0.0310432	4.83685	-0.486299	-1.91918	0.935591	0.145696	0.22201	0.322196	0.386221	0.289338	0.302377	21.7866	-1.50932	-4.96913
K27_19267	337.393	-2.06429	0.117391	-17.5847	3.2271e-69	9.86266e-67	chr12	51588850	51597450	8601	*	TRUE	TRUE	TRUE	TRUE	TRUE	TRUE	TRUE	TRUE	FALSE	TRUE	TRUE	TRUE	TRUE	TRUE	TRUE	337.393	17020.9	FALSE	1e-08	6	0.00784876	0.00432194	10	FALSE	0.00432194	8.54904	-0.0749222	-1.9558	0.287398	0.108489	0.0715255	0.100182	0.119519	0.0982666	0.098629	119.524	-0.747863	-16.3639
K27_32834	62.3126	-2.06406	0.232194	-8.88939	6.1447e-19	1.15678e-17	chrX	153011000	153014450	3451	*	TRUE	TRUE	TRUE	FALSE	FALSE	FALSE	FALSE	FALSE	FALSE	FALSE	FALSE	TRUE	FALSE	FALSE	TRUE	62.3126	518.243	FALSE	1e-08	1	0.0225948	0.010433	7	FALSE	0.010433	6.24462	-0.210781	-2.00145	-0.0942188	0.0626127	0.133032	0.187668	0.236953	0.186644	0.182105	46.9407	-1.12316	-8.44661
K27_30895	40.0383	-2.06404	0.333466	-6.18965	6.02992e-10	3.68028e-09	chrX	75521050	75523450	2401	*	TRUE	TRUE	FALSE	TRUE	TRUE	FALSE	FALSE	FALSE	FALSE	FALSE	FALSE	FALSE	TRUE	TRUE	FALSE	40.0383	329.388	FALSE	0.0469889	7	0.0326567	0.0377456	6	FALSE	0.0377456	5.80777	-0.591939	-2.13016	-0.478834	-0.0661204	0.200862	0.291365	0.336426	0.289929	0.28055	28.9142	-2.03161	-6.33173
K27_18089	50.9434	-2.064	0.277802	-7.42977	1.08787e-13	1.10484e-12	chr11	67168650	67171650	3001	*	TRUE	TRUE	FALSE	FALSE	FALSE	TRUE	FALSE	FALSE	FALSE	FALSE	FALSE	FALSE	TRUE	TRUE	FALSE	50.9434	487.363	FALSE	1e-08	6	0.0266312	0.0210745	9	FALSE	0.0210745	5.83684	0.264525	-1.86925	-0.335439	0.19475	0.16881	0.230352	0.284765	0.242182	0.230384	34.5764	1.14835	-6.5642
K27_1983	48.7575	-2.06328	0.259272	-7.95797	1.74879e-15	2.19895e-14	chr1	172729800	172731850	2051	*	FALSE	FALSE	FALSE	TRUE	TRUE	TRUE	FALSE	FALSE	FALSE	FALSE	FALSE	FALSE	TRUE	TRUE	TRUE	48.7575	471.947	FALSE	1e-08	1	0.027623	0.0148151	7	FALSE	0.0148151	5.29449	0.915333	-1.29206	0.263517	0.771225	0.174603	0.223478	0.278754	0.235987	0.224701	30.3231	4.09585	-4.63511
K27_31253	53.8784	-2.06221	0.265714	-7.76102	8.42471e-15	9.76042e-14	chrX	87882600	87886350	3751	*	FALSE	FALSE	FALSE	FALSE	FALSE	FALSE	FALSE	FALSE	FALSE	TRUE	TRUE	TRUE	TRUE	TRUE	FALSE	53.8784	1017.42	FALSE	1e-08	33	0.025426	0.0179767	6	FALSE	0.0179767	5.52686	-0.377381	-1.49028	1.14722	0.571937	0.17226	0.247197	0.279822	0.221465	0.227268	32.0844	-1.52664	-5.32581
K27_22513	499.057	-2.06126	0.103696	-19.8779	6.31907e-88	3.59609e-85	chr14	77150300	77165950	15651	*	TRUE	TRUE	TRUE	TRUE	TRUE	TRUE	FALSE	FALSE	FALSE	TRUE	TRUE	TRUE	TRUE	TRUE	TRUE	499.057	43569.9	FALSE	0.00162793	8	0.00676669	0.00405228	9	FALSE	0.00405228	8.75645	0.385981	-1.55547	0.762342	0.505782	0.0681562	0.0931359	0.107358	0.0917513	0.0922908	128.476	4.14428	-14.4887
K27_32507	30.4902	-2.06104	0.414881	-4.96779	6.77194e-07	2.57217e-06	chrX	140748300	140750500	2201	*	FALSE	FALSE	FALSE	FALSE	FALSE	FALSE	FALSE	FALSE	FALSE	FALSE	FALSE	FALSE	TRUE	TRUE	FALSE	30.4902	248.886	FALSE	0.107153	9	0.0414714	0.0697995	9	FALSE	0.0697995	5.32237	-0.838419	-1.99373	-0.13282	0.06731	0.261241	0.383698	0.420009	0.368778	0.36361	20.3734	-2.1851	-4.74688
K27_29710	25.204	-2.06047	0.43387	-4.74904	2.04384e-06	7.15994e-06	chrX	49505000	49507050	2051	*	FALSE	FALSE	FALSE	TRUE	TRUE	FALSE	FALSE	FALSE	FALSE	FALSE	FALSE	FALSE	FALSE	FALSE	FALSE	25.204	202.649	FALSE	0.106457	5	0.049224	0.0611412	9	FALSE	0.0611412	4.00037	1.53646	-1.13708	0.646236	0.923382	0.303272	0.386348	0.465118	0.403135	0.394786	13.1907	3.97689	-2.44472
K27_29781	59.4902	-2.05984	0.240302	-8.57186	1.01826e-17	1.66964e-16	chrX	50324650	50328550	3901	*	FALSE	FALSE	TRUE	FALSE	FALSE	FALSE	FALSE	FALSE	FALSE	FALSE	FALSE	FALSE	TRUE	TRUE	FALSE	59.4902	510.586	FALSE	1e-08	13	0.0234529	0.013952	8	FALSE	0.013952	5.95671	0.203323	-1.67024	0.0275566	0.389601	0.14983	0.203993	0.250016	0.207947	0.200339	39.7564	0.99672	-6.68053
K27_18093	46.8074	-2.05923	0.267531	-7.69714	1.39144e-14	1.58152e-13	chr11	67245750	67248600	2851	*	FALSE	FALSE	FALSE	TRUE	TRUE	FALSE	FALSE	FALSE	FALSE	FALSE	FALSE	FALSE	FALSE	FALSE	FALSE	46.8074	382.72	FALSE	1e-08	1	0.028586	0.0145914	7	FALSE	0.0145914	5.78792	0.248139	-1.92315	-0.508843	0.136078	0.156453	0.211964	0.274222	0.229566	0.21291	36.9946	1.17067	-7.01311
K27_30913	85.2238	-2.05872	0.276068	-7.45727	8.83353e-14	9.069e-13	chrX	75718850	75722150	3301	*	TRUE	TRUE	FALSE	TRUE	TRUE	FALSE	FALSE	FALSE	FALSE	TRUE	TRUE	TRUE	TRUE	TRUE	FALSE	85.2238	1458.69	FALSE	0.0475046	8	0.0177325	0.0316415	10	FALSE	0.0316415	6.73739	-0.339063	-2.18708	0.0905369	-0.128366	0.171422	0.243957	0.27744	0.239894	0.240856	39.303	-1.38985	-7.88308
K27_32508	27.288	-2.05747	0.374279	-5.49716	3.85961e-08	1.778e-07	chrX	140752150	140753650	1501	*	FALSE	FALSE	FALSE	FALSE	FALSE	FALSE	FALSE	FALSE	FALSE	FALSE	FALSE	FALSE	TRUE	TRUE	FALSE	27.288	126.76	FALSE	0.025505	4	0.045809	0.0383759	7	FALSE	0.0383759	4.91179	-0.156932	-1.80008	0.133662	0.257393	0.230154	0.323623	0.385131	0.317676	0.312572	21.3413	-0.484922	-4.67394
K27_31097	44.0117	-2.05713	0.346655	-5.93421	2.95257e-09	1.61323e-08	chrX	81072500	81075100	2601	*	FALSE	FALSE	FALSE	FALSE	FALSE	FALSE	FALSE	FALSE	FALSE	TRUE	TRUE	TRUE	FALSE	FALSE	FALSE	44.0117	1386.14	FALSE	1e-08	34	0.0301155	0.0291476	6	FALSE	0.0291476	5.11584	-0.43064	-1.88319	1.65686	0.173937	0.207591	0.299243	0.355511	0.264137	0.282789	24.6439	-1.4391	-5.29714
K27_32589	40.1827	-2.05703	0.325491	-6.31976	2.61965e-10	1.68321e-09	chrX	142753150	142755750	2601	*	TRUE	TRUE	FALSE	FALSE	FALSE	FALSE	FALSE	FALSE	FALSE	TRUE	TRUE	FALSE	FALSE	FALSE	FALSE	40.1827	325.457	FALSE	1e-08	22	0.0325556	0.0280892	9	FALSE	0.0280892	5.75782	-0.54066	-2.2719	-0.0704761	-0.214871	0.184783	0.268104	0.32654	0.259426	0.260011	31.1599	-2.01661	-6.95749
K27_31467	72.5139	-2.05662	0.257412	-7.9896	1.35372e-15	1.72652e-14	chrX	95923800	95927500	3701	*	TRUE	TRUE	TRUE	FALSE	FALSE	FALSE	FALSE	FALSE	FALSE	TRUE	TRUE	TRUE	TRUE	TRUE	FALSE	72.5139	1173.43	FALSE	0.0199727	8	0.0200504	0.0200496	4	FALSE	0.0200496	6.31536	-0.414574	-2.02553	0.584449	0.0310895	0.154496	0.221737	0.261178	0.209007	0.213974	40.8773	-1.86966	-7.75538
K27_20666	489.501	-2.05598	0.0957656	-21.4688	3.04544e-102	2.51302e-99	chr13	53470150	53479000	8851	*	TRUE	TRUE	TRUE	TRUE	TRUE	TRUE	TRUE	TRUE	TRUE	TRUE	TRUE	TRUE	TRUE	TRUE	TRUE	489.501	33032.2	FALSE	1e-08	8	0.00681078	0.00288222	9	FALSE	0.00288222	8.99708	0.242203	-1.81223	0.188879	0.243742	0.0595967	0.0817604	0.0982161	0.0822263	0.0814137	150.966	2.96235	-18.4515
K27_30228	52.8881	-2.05368	0.263251	-7.80122	6.13091e-15	7.20153e-14	chrX	57924450	57927550	3101	*	FALSE	FALSE	FALSE	FALSE	FALSE	FALSE	FALSE	FALSE	FALSE	FALSE	FALSE	TRUE	TRUE	TRUE	FALSE	52.8881	420.786	FALSE	1e-08	1	0.0258177	0.0127193	10	FALSE	0.0127193	5.83683	0.0444647	-1.98141	0.356536	0.0722709	0.150666	0.207299	0.268953	0.20283	0.205829	38.7402	0.214496	-7.36712
K27_15509	26.317	-2.05359	0.33079	-6.20815	5.36124e-10	3.29464e-09	chr9	117679750	117681700	1951	*	FALSE	FALSE	FALSE	FALSE	FALSE	FALSE	FALSE	FALSE	FALSE	FALSE	FALSE	FALSE	TRUE	TRUE	FALSE	26.317	169.034	FALSE	1e-08	1	0.0473328	0.0261603	10	FALSE	0.0261603	4.63036	0.618026	-1.2725	-0.620154	0.781089	0.223989	0.293532	0.355157	0.334526	0.289184	20.6723	2.10548	-3.58293
K27_32754	63.4803	-2.05157	0.268129	-7.65143	1.98762e-14	2.21864e-13	chrX	151811600	151816050	4451	*	FALSE	FALSE	FALSE	FALSE	FALSE	FALSE	FALSE	FALSE	FALSE	FALSE	FALSE	TRUE	TRUE	TRUE	FALSE	63.4803	820.786	FALSE	0.0343082	8	0.0222621	0.0279692	9	FALSE	0.0279692	6.27334	-0.616917	-1.75829	-0.12997	0.293283	0.172214	0.250185	0.27436	0.242969	0.236507	36.4275	-2.46585	-6.40869
K27_32757	49.8036	-2.05068	0.25629	-8.00139	1.23023e-15	1.57816e-14	chrX	151852300	151855250	2951	*	TRUE	TRUE	FALSE	FALSE	FALSE	FALSE	FALSE	FALSE	FALSE	FALSE	FALSE	FALSE	TRUE	TRUE	FALSE	49.8036	410.83	FALSE	1e-08	10	0.0271375	0.0174809	8	FALSE	0.0174809	5.88417	-0.326928	-1.70396	-0.243997	0.346713	0.159862	0.228119	0.265403	0.227575	0.215308	36.8078	-1.43315	-6.42029
K27_7281	24.8717	-2.0499	0.440214	-4.65659	3.21489e-06	1.08857e-05	chr4	120665800	120668200	2401	*	FALSE	FALSE	FALSE	TRUE	TRUE	FALSE	FALSE	FALSE	FALSE	FALSE	FALSE	FALSE	FALSE	FALSE	FALSE	24.8717	200.151	FALSE	1e-08	6	0.0498212	0.0443772	8	FALSE	0.0443772	4.73719	0.757271	-2.23375	-0.157275	-0.183856	0.246017	0.326408	0.442469	0.34748	0.345048	19.2556	2.32001	-5.04839
K27_14266	50.7227	-2.04908	0.228326	-8.97439	2.84929e-19	5.54193e-18	chr9	27272950	27276750	3801	*	FALSE	FALSE	FALSE	FALSE	FALSE	FALSE	FALSE	FALSE	FALSE	FALSE	FALSE	FALSE	TRUE	TRUE	FALSE	50.7227	907.261	FALSE	1e-08	19	0.0267275	0.0155702	8	FALSE	0.0155702	5.91179	-0.673608	-1.28817	-1.09321	0.760911	0.154841	0.229314	0.242735	0.244274	0.202888	38.1798	-2.9375	-5.30691
K27_2971	195.46	-2.04794	0.196977	-10.3968	2.56271e-25	8.7024e-24	chr2	70559450	70566900	7451	*	TRUE	TRUE	TRUE	TRUE	TRUE	TRUE	FALSE	FALSE	FALSE	TRUE	TRUE	TRUE	TRUE	TRUE	TRUE	195.46	7078.88	FALSE	0.0235385	9	0.0102744	0.0172017	8	FALSE	0.0172017	7.92082	0.105607	-2.25176	-0.194744	-0.203826	0.123317	0.172643	0.197424	0.174569	0.17389	64.2314	0.611705	-11.4057
K27_10738	116.332	-2.0476	0.216406	-9.46184	3.02567e-21	7.06783e-20	chr6	137250950	137256400	5451	*	TRUE	TRUE	TRUE	TRUE	TRUE	TRUE	FALSE	FALSE	FALSE	TRUE	TRUE	TRUE	FALSE	FALSE	TRUE	116.332	2875.67	FALSE	1e-08	6	0.0141963	0.012466	7	FALSE	0.012466	7.08369	0.189453	-2.41459	0.229027	-0.366987	0.120397	0.166073	0.215603	0.166066	0.171284	58.8359	1.14078	-11.1992
K27_29347	28.2114	-2.04512	0.364594	-5.60932	2.03127e-08	9.78917e-08	chrX	41880450	41882100	1651	*	FALSE	FALSE	FALSE	FALSE	FALSE	FALSE	FALSE	FALSE	FALSE	TRUE	TRUE	FALSE	FALSE	FALSE	FALSE	28.2114	172.949	FALSE	0.0165032	13	0.0444572	0.0352585	10	FALSE	0.0352585	4.91184	-0.48416	-1.75038	0.494692	0.29474	0.225405	0.326544	0.37634	0.303111	0.304813	21.7912	-1.48268	-4.65106
K27_31474	120.981	-2.04452	0.200106	-10.2172	1.66058e-24	5.23004e-23	chrX	95993550	95999200	5651	*	TRUE	TRUE	TRUE	TRUE	TRUE	FALSE	FALSE	FALSE	FALSE	TRUE	TRUE	TRUE	TRUE	TRUE	FALSE	120.981	3013.78	FALSE	0.0042918	91	0.013824	0.00978433	7	FALSE	0.00978433	7.27335	-0.350127	-2.44699	0.241008	-0.402474	0.109155	0.155912	0.199004	0.150191	0.155785	66.6334	-2.24567	-12.2962
K27_28982	25.2748	-2.04402	0.382816	-5.33944	9.32332e-08	4.05021e-07	chrX	19172450	19175000	2551	*	FALSE	FALSE	FALSE	FALSE	FALSE	FALSE	FALSE	FALSE	FALSE	FALSE	FALSE	FALSE	TRUE	TRUE	FALSE	25.2748	212.095	FALSE	0.0680725	8	0.0490987	0.0566794	7	FALSE	0.0566794	4.91183	-1.06413	-1.43271	-0.376584	0.611314	0.25626	0.389785	0.398406	0.367918	0.345194	19.1673	-2.73004	-3.5961
K27_27455	193.935	-2.03966	0.173949	-11.7256	9.41911e-32	5.28736e-30	chr18	76852150	76859250	7101	*	TRUE	TRUE	TRUE	TRUE	TRUE	TRUE	FALSE	FALSE	FALSE	TRUE	TRUE	TRUE	TRUE	TRUE	TRUE	193.935	7980.88	FALSE	0.00721139	8	0.0103197	0.00881946	9	FALSE	0.00881946	7.9389	0.225156	-2.5534	-0.137239	-0.513732	0.0966997	0.133688	0.172336	0.136487	0.138781	82.0985	1.68419	-14.8163
K27_29779	75.2277	-2.03879	0.237433	-8.58681	8.94145e-18	1.47787e-16	chrX	50315550	50320000	4451	*	FALSE	FALSE	FALSE	TRUE	TRUE	FALSE	FALSE	FALSE	FALSE	TRUE	TRUE	FALSE	TRUE	TRUE	FALSE	75.2277	857.988	FALSE	0.00881151	25	0.0194897	0.0151949	8	FALSE	0.0151949	6.45978	0.110385	-2.04544	-0.0606878	-0.00665354	0.139829	0.193077	0.240726	0.196055	0.193725	46.1978	0.571712	-8.49698
K27_26125	94.294	-2.03594	0.221192	-9.20436	3.43704e-20	7.26754e-19	chr17	50509150	50513350	4201	*	TRUE	TRUE	TRUE	TRUE	TRUE	TRUE	FALSE	FALSE	FALSE	FALSE	FALSE	FALSE	TRUE	TRUE	TRUE	94.294	1914.08	FALSE	0.00591	31	0.0164605	0.0139003	11	FALSE	0.0139003	6.83682	0.394781	-2.16893	-0.616289	-0.132991	0.12877	0.175492	0.222744	0.188849	0.180208	53.0931	2.24957	-9.73733
K27_13941	209.894	-2.03576	0.412362	-4.93683	7.94028e-07	2.97655e-06	chr8	123542650	123547550	4901	*	TRUE	TRUE	TRUE	TRUE	TRUE	TRUE	FALSE	FALSE	FALSE	TRUE	TRUE	TRUE	TRUE	TRUE	TRUE	209.894	15513.4	FALSE	0.1125	9	0.00987783	0.1125	10	TRUE	0.0588843	7.80989	-0.374783	-2.01057	0.711475	0.0251921	0.285632	0.404592	0.413188	0.401946	0.4031	27.3425	-0.926323	-4.866
K27_25455	33.4797	-2.03425	0.300559	-6.76824	1.30363e-11	1.01042e-10	chr17	9542650	9545650	3001	*	FALSE	FALSE	FALSE	FALSE	FALSE	FALSE	FALSE	FALSE	FALSE	FALSE	FALSE	FALSE	TRUE	TRUE	FALSE	33.4797	306.867	FALSE	1e-08	1	0.0381709	0.0283987	7	FALSE	0.0283987	5.37623	-0.770128	-1.48658	-0.702897	0.547673	0.19697	0.293547	0.314165	0.293358	0.263116	27.2947	-2.62352	-4.73184
K27_29401	37.1204	-2.03336	0.319059	-6.37299	1.85382e-10	1.21769e-09	chrX	42719300	42721450	2151	*	FALSE	FALSE	FALSE	FALSE	FALSE	FALSE	FALSE	FALSE	FALSE	FALSE	FALSE	FALSE	TRUE	TRUE	FALSE	37.1204	283.416	FALSE	1e-08	31	0.0348693	0.0297473	9	FALSE	0.0297473	5.41542	-0.579419	-1.77633	0.236729	0.257026	0.198043	0.289028	0.328037	0.271785	0.269505	27.3446	-2.00472	-5.41504
K27_9296	32.2088	-2.03313	0.349287	-5.82082	5.85609e-09	3.05939e-08	chr6	8958150	8960900	2751	*	FALSE	FALSE	FALSE	TRUE	TRUE	FALSE	FALSE	FALSE	FALSE	FALSE	FALSE	FALSE	FALSE	FALSE	FALSE	32.2088	202.056	FALSE	1e-08	3	0.0394991	0.0200279	10	FALSE	0.0200279	5.13155	0.538572	-2.14012	-0.0406746	-0.106984	0.191099	0.252465	0.353003	0.266542	0.265383	26.8528	2.13326	-6.06262
K27_30406	349.066	-2.03195	0.157383	-12.9109	3.90934e-38	3.13955e-36	chrX	66642400	66663000	20601	*	FALSE	FALSE	FALSE	TRUE	TRUE	FALSE	FALSE	FALSE	FALSE	TRUE	TRUE	TRUE	TRUE	TRUE	FALSE	349.066	76197.6	FALSE	0.0117671	6	0.00773706	0.00945845	9	FALSE	0.00945845	8.29452	-0.331921	-2.26961	1.4353	-0.237661	0.0953314	0.135684	0.157636	0.128383	0.134524	87.0073	-2.44629	-14.3978
K27_32291	23.6763	-2.03097	0.477245	-4.25562	2.08472e-05	6.10886e-05	chrX	133672550	133674750	2201	*	FALSE	FALSE	FALSE	FALSE	FALSE	FALSE	FALSE	FALSE	FALSE	TRUE	TRUE	FALSE	FALSE	FALSE	FALSE	23.6763	219.714	FALSE	1e-08	8	0.0521092	0.0287478	9	FALSE	0.0287478	5.08377	-0.802797	-3.09007	0.391998	-1.0591	0.20816	0.312762	0.459481	0.281245	0.321405	24.4224	-2.5668	-6.72513
K27_153	53.1324	-2.03014	0.273323	-7.42761	1.10581e-13	1.12064e-12	chr1	14256500	14259450	2951	*	FALSE	FALSE	FALSE	FALSE	FALSE	FALSE	FALSE	FALSE	FALSE	TRUE	TRUE	TRUE	TRUE	TRUE	TRUE	53.1324	753.606	FALSE	0.0203239	5	0.0257198	0.023987	9	FALSE	0.023987	5.46594	-0.242966	-1.27671	1.01541	0.753428	0.185971	0.263346	0.289665	0.243141	0.244889	29.3913	-0.922609	-4.40754
K27_29255	29.7726	-2.02878	0.347834	-5.8326	5.457e-09	2.86416e-08	chrX	38457250	38459000	1751	*	TRUE	TRUE	FALSE	FALSE	FALSE	FALSE	FALSE	FALSE	FALSE	FALSE	FALSE	FALSE	FALSE	FALSE	FALSE	29.7726	168.748	FALSE	1e-08	4	0.0423624	0.0339036	9	FALSE	0.0339036	5.29453	-0.506824	-1.9444	-0.393792	0.0843776	0.209115	0.302947	0.354316	0.301347	0.287935	25.3188	-1.67298	-5.48775
K27_30296	27.7313	-2.02798	0.339111	-5.9803	2.22734e-09	1.24018e-08	chrX	59112150	59114150	2001	*	FALSE	FALSE	FALSE	FALSE	FALSE	FALSE	FALSE	FALSE	FALSE	FALSE	FALSE	FALSE	TRUE	TRUE	FALSE	27.7313	165.199	FALSE	1e-08	7	0.0451488	0.0333114	8	FALSE	0.0333114	4.75781	-0.256237	-1.30218	0.28111	0.725807	0.228965	0.324545	0.360209	0.311364	0.30016	20.7796	-0.789527	-3.61506
K27_25456	117.389	-2.02745	0.355695	-5.69998	1.1982e-08	6.00047e-08	chr17	9552650	9558550	5901	*	TRUE	TRUE	FALSE	FALSE	FALSE	FALSE	FALSE	FALSE	FALSE	TRUE	TRUE	FALSE	TRUE	TRUE	TRUE	117.389	3516.94	FALSE	0.0781142	6	0.0141091	0.0781142	10	TRUE	0.0444369	7.42505	-1.01926	-2.00989	-0.590714	0.0175624	0.242507	0.348182	0.356915	0.345246	0.341686	30.6179	-2.92738	-5.63128
K27_13956	127.617	-2.02711	0.426336	-4.75473	1.98712e-06	6.97382e-06	chr8	123592750	123595750	3001	*	FALSE	FALSE	TRUE	TRUE	TRUE	TRUE	FALSE	FALSE	FALSE	TRUE	TRUE	TRUE	TRUE	TRUE	TRUE	127.617	5031.35	FALSE	0.114026	6	0.0133396	0.114026	11	TRUE	0.0608257	6.97409	0.0484726	-1.93437	0.772287	0.092743	0.292263	0.412216	0.428032	0.409657	0.411566	23.8624	0.11759	-4.51922
K27_24189	216.658	-2.02682	0.15067	-13.4521	2.99406e-41	2.86449e-39	chr15	97242300	97250450	8151	*	TRUE	TRUE	TRUE	TRUE	TRUE	TRUE	FALSE	FALSE	FALSE	TRUE	TRUE	TRUE	TRUE	TRUE	TRUE	216.658	8087.56	FALSE	0.00435615	5	0.0097102	0.00747948	8	FALSE	0.00747948	7.59953	0.445581	-1.65985	0.692104	0.366968	0.096324	0.130638	0.155519	0.129297	0.13066	78.8955	3.41081	-10.673
K27_7745	34.1079	-2.02366	0.36022	-5.61783	1.93366e-08	9.3547e-08	chr5	19162800	19165600	2801	*	FALSE	FALSE	FALSE	FALSE	FALSE	FALSE	FALSE	FALSE	FALSE	TRUE	TRUE	TRUE	FALSE	FALSE	FALSE	34.1079	376.186	FALSE	1e-08	21	0.0375509	0.019606	10	FALSE	0.019606	4.56221	1.17803	-1.69201	1.24624	0.331649	0.217192	0.27106	0.376054	0.270805	0.287554	21.0054	4.34603	-4.49938
K27_31240	32.3177	-2.02267	0.341259	-5.92709	3.08348e-09	1.68059e-08	chrX	87501400	87504050	2651	*	FALSE	FALSE	FALSE	FALSE	FALSE	FALSE	FALSE	FALSE	FALSE	TRUE	TRUE	FALSE	TRUE	TRUE	FALSE	32.3177	407.684	FALSE	1e-08	10	0.0393812	0.0382271	6	FALSE	0.0382271	4.16263	0.461876	-0.585627	1.6929	1.43705	0.266092	0.35326	0.383805	0.330912	0.332807	15.6436	1.30747	-1.52584
K27_31232	92.6209	-2.02103	0.236117	-8.55942	1.13439e-17	1.8536e-16	chrX	86727450	86733350	5901	*	FALSE	FALSE	FALSE	FALSE	FALSE	FALSE	FALSE	FALSE	FALSE	TRUE	TRUE	TRUE	FALSE	FALSE	FALSE	92.6209	2295.17	FALSE	0.0218686	8	0.0166764	0.0188521	5	FALSE	0.0188521	6.5089	-0.23863	-1.83111	0.843455	0.189912	0.147607	0.209077	0.241223	0.19795	0.202826	44.0961	-1.14135	-7.59095
K27_20740	753.457	-2.01523	0.0892775	-22.5726	8.04943e-113	8.57056e-110	chr13	56218500	56230800	12301	*	TRUE	TRUE	TRUE	TRUE	TRUE	TRUE	TRUE	TRUE	TRUE	TRUE	TRUE	TRUE	TRUE	TRUE	TRUE	753.457	77181.9	FALSE	0.00201679	8	0.0060042	0.0036128	7	FALSE	0.0036128	9.622	0.204081	-1.60905	-0.0331082	0.40618	0.0592706	0.0823512	0.0913952	0.0832792	0.0815071	162.34	2.47818	-17.6054
K27_21026	28.0689	-2.0134	0.333212	-6.0424	1.5184e-09	8.68444e-09	chr13	82484450	82486800	2351	*	FALSE	FALSE	FALSE	FALSE	FALSE	FALSE	FALSE	FALSE	FALSE	FALSE	FALSE	FALSE	TRUE	TRUE	TRUE	28.0689	285.627	FALSE	0.0369724	4	0.0446599	0.0418237	7	FALSE	0.0418237	4.2804	0.21043	-0.438167	0.40074	1.57523	0.264252	0.359134	0.374956	0.355362	0.331807	16.1982	0.585938	-1.16858
K27_23790	65.2696	-2.01302	0.309689	-6.50013	8.02515e-11	5.56016e-10	chr15	74505850	74511850	6001	*	FALSE	FALSE	FALSE	TRUE	TRUE	FALSE	FALSE	FALSE	FALSE	FALSE	FALSE	FALSE	FALSE	FALSE	TRUE	65.2696	1898.24	FALSE	0.0544587	8	0.0217754	0.0371493	10	FALSE	0.0371493	6.1854	0.822678	-2.08544	-0.979272	-0.0724213	0.191497	0.260472	0.312077	0.285523	0.268062	32.3002	3.15841	-6.68244
K27_31883	53.9849	-2.01276	0.281877	-7.14059	9.29313e-13	8.39689e-12	chrX	102495850	102498000	2151	*	TRUE	TRUE	FALSE	TRUE	TRUE	FALSE	FALSE	FALSE	FALSE	TRUE	TRUE	FALSE	TRUE	TRUE	FALSE	53.9849	455.413	FALSE	0.0183554	4	0.0253848	0.0226469	8	FALSE	0.0226469	5.97437	-0.0434444	-1.99791	0.0754027	0.0148518	0.168304	0.234989	0.28603	0.23382	0.23301	35.4975	-0.184878	-6.98498
K27_29022	23.3332	-2.01168	0.395316	-5.0888	3.60345e-07	1.43273e-06	chrX	20466600	20468100	1501	*	FALSE	FALSE	FALSE	FALSE	FALSE	FALSE	FALSE	FALSE	FALSE	TRUE	TRUE	FALSE	FALSE	FALSE	FALSE	23.3332	125.091	FALSE	1e-08	4	0.0528091	0.0365048	9	FALSE	0.0365048	4.58534	-0.3564	-1.74945	0.62468	0.26223	0.241584	0.345863	0.40827	0.320493	0.326062	18.9803	-1.03047	-4.28504
K27_22654	15.4237	-2.01022	0.647922	-3.10257	0.00191848	0.00393556	chr14	97785650	97787650	2001	*	FALSE	FALSE	FALSE	FALSE	FALSE	FALSE	FALSE	FALSE	FALSE	TRUE	TRUE	FALSE	FALSE	FALSE	FALSE	15.4237	237.09	FALSE	1e-08	2	0.0775784	0.0622129	8	FALSE	0.0622129	4.00041	-1.24615	-2.82871	1.40861	-0.818481	0.304493	0.484759	0.630533	0.390483	0.4557	13.138	-2.57067	-4.48621
K27_19925	36.0879	-2.00893	0.312055	-6.43776	1.2125e-10	8.2044e-10	chr12	105198100	105200550	2451	*	FALSE	FALSE	FALSE	TRUE	TRUE	FALSE	FALSE	FALSE	FALSE	FALSE	FALSE	FALSE	FALSE	FALSE	FALSE	36.0879	233.503	FALSE	1e-08	5	0.035738	0.0219771	8	FALSE	0.0219771	5.0174	0.3411	-1.52231	0.67693	0.486626	0.199334	0.267362	0.327887	0.261872	0.263319	25.1708	1.2758	-4.64279
K27_27108	23.1935	-2.00848	0.317301	-6.32988	2.45351e-10	1.58139e-09	chr18	47637650	47640000	2351	*	FALSE	FALSE	FALSE	FALSE	FALSE	FALSE	FALSE	FALSE	FALSE	FALSE	FALSE	FALSE	TRUE	TRUE	FALSE	23.1935	186.9	FALSE	1e-08	32	0.0531	0.0255927	7	FALSE	0.0255927	4.25185	0.525206	-0.717085	-0.779876	1.29139	0.243687	0.318941	0.358242	0.374686	0.301844	17.448	1.64672	-2.00168
K27_7530	55.0572	-2.00846	0.247427	-8.1174	4.76285e-16	6.39834e-15	chr4	144689450	144693000	3551	*	TRUE	TRUE	FALSE	FALSE	FALSE	FALSE	FALSE	FALSE	FALSE	FALSE	FALSE	TRUE	TRUE	TRUE	FALSE	55.0572	891.852	FALSE	1e-08	2	0.0249782	0.0194758	9	FALSE	0.0194758	6.09991	-1.5485	-1.62972	0.0820688	0.378748	0.15835	0.259114	0.255887	0.219745	0.214224	38.5216	-5.97613	-6.3689
K27_32611	33.2023	-2.00803	0.406636	-4.93817	7.88602e-07	2.95822e-06	chrX	143338600	143341050	2451	*	FALSE	FALSE	FALSE	FALSE	FALSE	FALSE	FALSE	FALSE	FALSE	FALSE	FALSE	FALSE	TRUE	TRUE	FALSE	33.2023	281.998	FALSE	0.0976918	11	0.0384522	0.0648848	9	FALSE	0.0648848	5.34956	-0.582248	-2.01183	0.166254	-0.00379135	0.253904	0.366935	0.410833	0.353414	0.354264	21.0692	-1.58679	-4.89694
K27_7598	184.018	-2.00732	0.192135	-10.4474	1.50571e-25	5.21502e-24	chr4	154865300	154872550	7251	*	TRUE	TRUE	TRUE	TRUE	TRUE	TRUE	FALSE	FALSE	FALSE	FALSE	FALSE	FALSE	TRUE	TRUE	TRUE	184.018	7555.84	FALSE	0.0263981	6	0.0106329	0.018999	12	FALSE	0.018999	7.80763	-0.102099	-1.62133	-0.897729	0.38599	0.12931	0.182278	0.195527	0.189118	0.179242	60.379	-0.560129	-8.2921
K27_30776	27.1582	-2.0045	0.415498	-4.82433	1.40472e-06	5.05677e-06	chrX	73725300	73726650	1351	*	FALSE	FALSE	FALSE	FALSE	FALSE	FALSE	FALSE	FALSE	FALSE	TRUE	TRUE	FALSE	FALSE	FALSE	FALSE	27.1582	164.877	FALSE	0.0808335	8	0.0460064	0.0600029	6	FALSE	0.0600029	4.79796	0.0713341	-1.7105	0.382019	0.294001	0.264837	0.367703	0.426669	0.362236	0.361758	18.1166	0.193999	-4.00896
K27_10599	202.451	-2.00311	0.147589	-13.5722	5.85234e-42	5.80084e-40	chr6	122407750	122417000	9251	*	TRUE	TRUE	TRUE	TRUE	TRUE	FALSE	FALSE	FALSE	FALSE	TRUE	TRUE	TRUE	TRUE	TRUE	TRUE	202.451	7865.68	FALSE	0.00594036	5	0.0100752	0.00833044	8	FALSE	0.00833044	8.18736	-0.801892	-1.96835	-0.70822	0.0347568	0.0921967	0.1355	0.149404	0.13501	0.128302	88.8032	-5.91803	-13.1747
K27_26825	175.648	-2.00309	0.169945	-11.7867	4.56972e-32	2.61862e-30	chr18	22592100	22600750	8651	*	TRUE	TRUE	FALSE	TRUE	TRUE	TRUE	FALSE	FALSE	FALSE	TRUE	TRUE	TRUE	TRUE	TRUE	FALSE	175.648	7325.48	FALSE	1e-08	12	0.0109247	0.00639396	7	FALSE	0.00639396	7.466	0.471365	-2.22897	0.615011	-0.225874	0.0944548	0.127071	0.170464	0.126333	0.132917	79.0432	3.70948	-13.0759
K27_21233	22.0744	-2.00292	0.414359	-4.83378	1.33967e-06	4.83527e-06	chr13	101136350	101138000	1651	*	FALSE	FALSE	FALSE	FALSE	FALSE	FALSE	FALSE	FALSE	FALSE	FALSE	FALSE	FALSE	TRUE	TRUE	FALSE	22.0744	131.735	FALSE	0.0770776	6	0.0555634	0.0646615	6	FALSE	0.0646615	4.58528	-0.240349	-1.37001	-0.322113	0.632907	0.279104	0.395347	0.432701	0.399286	0.374515	16.4286	-0.607945	-3.16618
K27_154	76.3129	-2.00168	0.241869	-8.27587	1.27522e-16	1.85751e-15	chr1	14261250	14265850	4601	*	FALSE	FALSE	FALSE	FALSE	FALSE	FALSE	FALSE	FALSE	FALSE	TRUE	TRUE	TRUE	TRUE	TRUE	FALSE	76.3129	1403.49	FALSE	0.0260639	8	0.0192767	0.0218695	6	FALSE	0.0218695	6.08371	-0.34097	-1.32673	0.845842	0.674953	0.163909	0.233967	0.253334	0.218688	0.219215	37.1164	-1.45734	-5.23707
K27_18111	114.479	-2.00003	0.184741	-10.8261	2.5886e-27	1.03566e-25	chr11	67758650	67763400	4751	*	TRUE	TRUE	TRUE	TRUE	TRUE	FALSE	FALSE	FALSE	FALSE	TRUE	TRUE	TRUE	TRUE	TRUE	TRUE	114.479	1967.64	FALSE	1e-08	32	0.0143531	0.00795167	8	FALSE	0.00795167	7.01315	0.00521847	-1.98157	0.218936	0.0184602	0.107965	0.149692	0.187856	0.147839	0.148837	64.9574	0.0348614	-10.5484
K27_29358	29.5748	-1.99722	0.340776	-5.8608	4.60644e-09	2.44366e-08	chrX	42096900	42098750	1851	*	TRUE	TRUE	FALSE	FALSE	FALSE	FALSE	FALSE	FALSE	FALSE	FALSE	FALSE	FALSE	FALSE	FALSE	FALSE	29.5748	157.354	FALSE	1e-08	1	0.0426155	0.0313535	8	FALSE	0.0313535	5.23742	-0.451429	-1.85526	-0.302977	0.141957	0.206823	0.298411	0.348569	0.295872	0.283159	25.3232	-1.51278	-5.3225
K27_29447	35.6539	-1.99707	0.33349	-5.98839	2.11933e-09	1.18544e-08	chrX	43389900	43392450	2551	*	TRUE	TRUE	FALSE	FALSE	FALSE	FALSE	FALSE	FALSE	FALSE	FALSE	FALSE	FALSE	FALSE	FALSE	FALSE	35.6539	247.573	FALSE	1e-08	8	0.0361181	0.0297078	9	FALSE	0.0297078	5.50286	-0.587934	-2.06769	0.0878002	-0.0706261	0.195195	0.284868	0.337073	0.270791	0.271661	28.1917	-2.06388	-6.13426
K27_29516	24.915	-1.99601	0.353111	-5.65264	1.57998e-08	7.757e-08	chrX	47076650	47078350	1701	*	FALSE	FALSE	FALSE	FALSE	FALSE	FALSE	FALSE	FALSE	FALSE	FALSE	FALSE	FALSE	TRUE	TRUE	FALSE	24.915	117.097	FALSE	1e-08	1	0.0497426	0.0328472	9	FALSE	0.0328472	4.51489	0.401273	-1.2564	0.104887	0.73961	0.239747	0.32051	0.377241	0.329964	0.311983	18.8319	1.25198	-3.33049
K27_6531	30.2543	-1.99532	0.339783	-5.87233	4.29715e-09	2.291e-08	chr4	46834900	46837050	2151	*	FALSE	FALSE	FALSE	TRUE	TRUE	FALSE	FALSE	FALSE	FALSE	FALSE	FALSE	FALSE	FALSE	FALSE	FALSE	30.2543	191.666	FALSE	1e-08	5	0.0417596	0.0208459	7	FALSE	0.0208459	5.2662	0.27001	-2.14278	-0.765116	-0.147464	0.187271	0.253258	0.342506	0.283826	0.26131	28.1207	1.06615	-6.25618
K27_29264	35.2134	-1.99268	0.310779	-6.41191	1.4371e-10	9.59821e-10	chrX	38600300	38602950	2651	*	FALSE	FALSE	FALSE	FALSE	FALSE	FALSE	FALSE	FALSE	FALSE	FALSE	FALSE	FALSE	TRUE	TRUE	FALSE	35.2134	167.576	FALSE	1e-08	6	0.0365135	0.0205055	10	FALSE	0.0205055	5.40244	-0.119357	-1.93142	-0.113281	0.0612619	0.181596	0.254073	0.317131	0.255327	0.248929	29.7497	-0.469776	-6.0903
K27_15346	30.743	-1.99149	0.32744	-6.082	1.18693e-09	6.9022e-09	chr9	104408000	104409850	1851	*	FALSE	FALSE	FALSE	TRUE	TRUE	FALSE	FALSE	FALSE	FALSE	FALSE	FALSE	FALSE	FALSE	FALSE	FALSE	30.743	233.619	FALSE	1e-08	1	0.0411675	0.0227912	9	FALSE	0.0227912	4.83679	0.876238	-1.51543	-0.24224	0.47606	0.208721	0.268975	0.344354	0.297429	0.275256	23.1735	3.25769	-4.40079
K27_29413	46.7734	-1.99129	0.304306	-6.5437	6.00148e-11	4.2318e-10	chrX	42862300	42865350	3051	*	FALSE	FALSE	FALSE	FALSE	FALSE	FALSE	FALSE	FALSE	FALSE	FALSE	FALSE	FALSE	TRUE	TRUE	FALSE	46.7734	404.319	FALSE	0.0434785	6	0.0286035	0.0351241	7	FALSE	0.0351241	5.55053	-0.0339299	-1.43045	0.196657	0.560842	0.2032	0.283902	0.316387	0.280678	0.274011	27.3156	-0.119513	-4.52119
K27_32681	57.2805	-1.99094	0.25554	-7.79113	6.64133e-15	7.75966e-14	chrX	150495250	150498350	3101	*	TRUE	TRUE	FALSE	FALSE	FALSE	FALSE	FALSE	FALSE	FALSE	TRUE	TRUE	TRUE	FALSE	FALSE	TRUE	57.2805	612.088	FALSE	1e-08	1	0.0241837	0.0133343	7	FALSE	0.0133343	6.23739	-0.646738	-2.2247	0.115222	-0.233761	0.140581	0.207319	0.25624	0.193978	0.197908	44.3687	-3.11953	-8.68212
K27_8075	21.6458	-1.99023	0.425508	-4.67731	2.9066e-06	9.91932e-06	chr5	39060350	39062700	2351	*	FALSE	FALSE	FALSE	TRUE	TRUE	TRUE	FALSE	FALSE	FALSE	FALSE	FALSE	FALSE	FALSE	FALSE	FALSE	21.6458	211.98	FALSE	1e-08	1	0.0565743	0.02905	10	FALSE	0.02905	4.2804	1.29071	-1.85908	-0.390934	0.13115	0.246914	0.308982	0.437331	0.35849	0.334263	17.3356	4.17732	-4.25098
K27_29402	30.4741	-1.99002	0.345491	-5.75999	8.41168e-09	4.29591e-08	chrX	42726900	42729100	2201	*	FALSE	FALSE	FALSE	FALSE	FALSE	FALSE	FALSE	FALSE	FALSE	FALSE	FALSE	FALSE	TRUE	TRUE	FALSE	30.4741	203.421	FALSE	1e-08	1	0.0414909	0.0405042	4	FALSE	0.0405042	5.051	-0.145999	-1.46021	-0.167684	0.529815	0.228088	0.320689	0.360105	0.32246	0.306165	22.1449	-0.455268	-4.05495
K27_18716	317.761	-1.98981	0.180262	-11.0384	2.493e-28	1.08129e-26	chr11	114788650	114799050	10401	*	TRUE	TRUE	TRUE	TRUE	TRUE	TRUE	FALSE	FALSE	FALSE	TRUE	TRUE	TRUE	TRUE	TRUE	TRUE	317.761	24879.2	FALSE	0.0255391	6	0.00805514	0.0174778	8	FALSE	0.0174778	8.54604	0.464248	-1.99658	-0.682733	-0.00677057	0.119364	0.166523	0.181287	0.171478	0.167704	71.5965	2.7879	-11.0134
K27_28592	33.5015	-1.98968	0.326571	-6.09266	1.11051e-09	6.50136e-09	chrX	9197400	9199400	2001	*	FALSE	FALSE	FALSE	TRUE	TRUE	FALSE	FALSE	FALSE	FALSE	FALSE	FALSE	FALSE	FALSE	FALSE	FALSE	33.5015	170.554	FALSE	1e-08	8	0.038149	0.0220122	9	FALSE	0.0220122	5.09989	0.367651	-1.78832	0.186785	0.201367	0.195953	0.262659	0.33653	0.267753	0.264935	26.0261	1.39973	-5.31398
K27_29478	56.871	-1.98936	0.281433	-7.06868	1.56419e-12	1.37166e-11	chrX	46635700	46639750	4051	*	TRUE	TRUE	FALSE	FALSE	FALSE	FALSE	FALSE	FALSE	FALSE	FALSE	FALSE	FALSE	TRUE	TRUE	FALSE	56.871	578.299	FALSE	0.034178	8	0.0243254	0.0287453	7	FALSE	0.0287453	6.18551	-0.393648	-1.90866	-0.300913	0.0807038	0.175613	0.251251	0.285723	0.250418	0.243407	35.2225	-1.56675	-6.6801
K27_29430	30.2816	-1.9887	0.327149	-6.07887	1.2103e-09	7.02573e-09	chrX	43122650	43124250	1601	*	FALSE	FALSE	FALSE	FALSE	FALSE	FALSE	FALSE	FALSE	FALSE	FALSE	FALSE	FALSE	TRUE	TRUE	FALSE	30.2816	140.209	FALSE	1e-08	10	0.041726	0.0269641	9	FALSE	0.0269641	4.81748	0.224893	-1.37375	0.354887	0.614951	0.216411	0.293392	0.346507	0.291642	0.283948	22.2608	0.766527	-3.96456
K27_992	39.0002	-1.98853	0.338423	-5.87585	4.20668e-09	2.24749e-08	chr1	77514500	77517100	2601	*	FALSE	FALSE	FALSE	TRUE	TRUE	TRUE	FALSE	FALSE	FALSE	FALSE	FALSE	FALSE	FALSE	FALSE	FALSE	39.0002	446.601	FALSE	1e-08	100	0.033406	0.0284749	8	FALSE	0.0284749	4.53866	1.39575	-1.20307	1.35036	0.785459	0.232117	0.291263	0.363856	0.292444	0.299826	19.5534	4.79206	-3.30644
K27_27801	115.566	-1.9885	0.241436	-8.23613	1.77878e-16	2.54055e-15	chr19	17833900	17839550	5651	*	TRUE	TRUE	TRUE	TRUE	TRUE	TRUE	FALSE	FALSE	FALSE	FALSE	FALSE	FALSE	FALSE	FALSE	TRUE	115.566	5648.38	FALSE	0.028141	8	0.0142605	0.0203991	9	FALSE	0.0203991	7.31873	0.484589	-2.65194	-1.24521	-0.663443	0.138277	0.190744	0.238319	0.209119	0.199339	52.9282	2.54051	-11.1277
K27_20185	42.8964	-1.98833	0.283004	-7.02579	2.12865e-12	1.83687e-11	chr13	10088850	10091850	3001	*	FALSE	FALSE	FALSE	FALSE	FALSE	FALSE	FALSE	FALSE	FALSE	FALSE	FALSE	FALSE	TRUE	TRUE	FALSE	42.8964	405.355	FALSE	0.021499	11	0.0307812	0.0268099	7	FALSE	0.0268099	5.73727	-0.424215	-1.58814	-0.711394	0.400188	0.182941	0.262959	0.292754	0.271407	0.247632	31.3613	-1.61324	-5.42484
K27_22543	39.5252	-1.9882	0.263128	-7.55602	4.15575e-14	4.44344e-13	chr14	79970350	79972800	2451	*	FALSE	FALSE	FALSE	FALSE	FALSE	FALSE	FALSE	FALSE	FALSE	FALSE	FALSE	FALSE	TRUE	TRUE	FALSE	39.5252	305.358	FALSE	1e-08	8	0.0330221	0.0185563	9	FALSE	0.0185563	5.1158	0.169413	-0.992023	0.0872286	0.996176	0.189067	0.256739	0.287558	0.260208	0.240913	27.0582	0.659863	-3.44982
K27_1702	661.684	-1.98784	0.123812	-16.0553	5.24666e-58	1.01869e-55	chr1	158351500	158368400	16901	*	TRUE	TRUE	TRUE	TRUE	TRUE	TRUE	FALSE	FALSE	TRUE	TRUE	TRUE	TRUE	TRUE	TRUE	TRUE	661.684	77213.5	FALSE	0.00931913	6	0.00621166	0.00801174	11	FALSE	0.00801174	9.27151	0.437804	-1.7551	0.607281	0.232744	0.0827147	0.115037	0.125362	0.114675	0.115314	112.09	3.80577	-14.0002
K27_32685	54.6054	-1.98775	0.265342	-7.49125	6.82189e-14	7.09868e-13	chrX	150536700	150539350	2651	*	TRUE	TRUE	FALSE	FALSE	FALSE	FALSE	FALSE	FALSE	FALSE	TRUE	TRUE	FALSE	TRUE	TRUE	FALSE	54.6054	535.038	FALSE	0.00940494	100	0.0251476	0.0192546	11	FALSE	0.0192546	5.99176	-0.507761	-1.87413	0.26911	0.113621	0.160691	0.233011	0.270938	0.219922	0.22055	37.2875	-2.17913	-6.91717
K27_20753	146.444	-1.98632	0.171556	-11.5783	5.31172e-31	2.80968e-29	chr13	56399150	56406450	7301	*	TRUE	TRUE	TRUE	TRUE	TRUE	TRUE	FALSE	FALSE	FALSE	FALSE	FALSE	FALSE	TRUE	TRUE	TRUE	146.444	4350.29	FALSE	0.00782939	8	0.0122043	0.0100957	9	FALSE	0.0100957	7.64962	-0.096594	-2.02375	-1.05976	-0.0374264	0.104661	0.147006	0.173354	0.158945	0.145903	73.0898	-0.657075	-11.6741
K27_24010	62.9341	-1.98378	0.226976	-8.74005	2.33016e-18	4.10415e-17	chr15	83954200	83958200	4001	*	FALSE	FALSE	FALSE	TRUE	TRUE	TRUE	FALSE	FALSE	FALSE	FALSE	FALSE	FALSE	TRUE	TRUE	TRUE	62.9341	1371.37	FALSE	1e-08	29	0.0224162	0.0156962	8	FALSE	0.0156962	5.94782	0.715893	-1.27187	-1.43673	0.711907	0.154072	0.203404	0.240672	0.255773	0.20266	38.6042	3.51956	-5.28467
K27_21087	359.616	-1.97995	0.135848	-14.5747	4.06908e-48	5.73966e-46	chr13	92419400	92429950	10551	*	TRUE	TRUE	TRUE	TRUE	TRUE	TRUE	FALSE	FALSE	FALSE	TRUE	TRUE	TRUE	TRUE	TRUE	TRUE	359.616	17485.1	FALSE	0.00976917	10	0.00764234	0.00879246	9	FALSE	0.00879246	8.62477	0.0286057	-1.68226	-0.0170242	0.297689	0.0900512	0.126212	0.13828	0.126562	0.124708	95.7763	0.226649	-12.1656
K27_27486	164.466	-1.97973	0.195633	-10.1196	4.52106e-24	1.37536e-22	chr18	77562050	77569000	6951	*	TRUE	TRUE	TRUE	TRUE	TRUE	TRUE	FALSE	FALSE	FALSE	TRUE	TRUE	TRUE	TRUE	TRUE	TRUE	164.466	5340.66	FALSE	0.023231	8	0.0113609	0.0172963	10	FALSE	0.0172963	7.17782	0.79014	-1.42815	0.174087	0.551582	0.132202	0.179585	0.201693	0.183835	0.180409	54.2942	4.39981	-7.08083
K27_1697	26.6415	-1.97925	0.319144	-6.20174	5.58419e-10	3.42346e-09	chr1	158195700	158197700	2001	*	FALSE	FALSE	FALSE	FALSE	FALSE	FALSE	FALSE	FALSE	FALSE	FALSE	FALSE	FALSE	TRUE	TRUE	FALSE	26.6415	138.008	FALSE	1e-08	2	0.0468111	0.026844	9	FALSE	0.026844	4.56219	0.100465	-1.00782	0.141652	0.97143	0.228462	0.312118	0.348368	0.312728	0.291346	19.9692	0.321882	-2.89298
K27_1655	46.7278	-1.97847	0.280092	-7.06366	1.62178e-12	1.41877e-11	chr1	154260850	154263950	3101	*	FALSE	FALSE	FALSE	TRUE	TRUE	TRUE	FALSE	FALSE	FALSE	FALSE	FALSE	FALSE	FALSE	FALSE	FALSE	46.7278	536.179	FALSE	1e-08	1	0.028627	0.0201114	9	FALSE	0.0201114	5.20791	1.02021	-1.29985	0.287761	0.678622	0.188177	0.241821	0.298156	0.254867	0.245714	27.6756	4.21887	-4.35963
K27_29075	41.1075	-1.97671	0.294266	-6.71742	1.8497e-11	1.40191e-10	chrX	36029100	36031650	2551	*	TRUE	TRUE	FALSE	FALSE	FALSE	FALSE	FALSE	FALSE	FALSE	FALSE	FALSE	FALSE	FALSE	FALSE	FALSE	41.1075	280.712	FALSE	1e-08	6	0.0319246	0.0237174	7	FALSE	0.0237174	5.65244	-0.344337	-1.82953	-0.0909211	0.147178	0.179506	0.25647	0.301105	0.252156	0.245709	31.4889	-1.3426	-6.07605
K27_21323	91.7021	-1.97575	0.240694	-8.20857	2.23842e-16	3.13864e-15	chr13	115306050	115311050	5001	*	FALSE	FALSE	FALSE	TRUE	TRUE	FALSE	FALSE	FALSE	FALSE	TRUE	TRUE	FALSE	TRUE	TRUE	TRUE	91.7021	1819.07	FALSE	0.0372837	8	0.0167983	0.025971	9	FALSE	0.025971	5.92997	0.779271	-0.79733	0.969628	1.17842	0.176144	0.235879	0.257334	0.234422	0.231875	33.6655	3.30369	-3.09842
K27_13957	118.579	-1.97507	0.429494	-4.5986	4.2533e-06	1.4095e-05	chr8	123596200	123597700	1501	*	TRUE	TRUE	TRUE	TRUE	TRUE	TRUE	FALSE	FALSE	FALSE	TRUE	TRUE	TRUE	TRUE	TRUE	TRUE	118.579	4920.81	FALSE	0.11433	6	0.0140127	0.11433	11	TRUE	0.0621539	6.98713	-0.21328	-2.07094	0.708269	-0.0958685	0.292527	0.41388	0.430382	0.410247	0.412772	23.8854	-0.515319	-4.81187
K27_26606	94.9492	-1.97499	0.287367	-6.8727	6.29962e-12	5.10387e-11	chr17	93199700	93205700	6001	*	FALSE	FALSE	FALSE	TRUE	TRUE	TRUE	FALSE	FALSE	FALSE	TRUE	TRUE	TRUE	FALSE	FALSE	FALSE	94.9492	5177.62	FALSE	0.00182801	51	0.016378	0.0103753	11	FALSE	0.0103753	6.11579	1.48052	-2.64769	1.16796	-0.672703	0.136508	0.171408	0.281143	0.174224	0.202008	44.8017	8.6374	-9.41759
K27_27164	526.788	-1.97466	0.135081	-14.6184	2.14429e-48	3.09069e-46	chr18	53459950	53471000	11051	*	TRUE	TRUE	TRUE	TRUE	TRUE	TRUE	TRUE	TRUE	FALSE	TRUE	TRUE	TRUE	TRUE	TRUE	TRUE	526.788	49672.3	FALSE	0.0110839	8	0.00664781	0.00911809	11	FALSE	0.00911809	9.05398	0.419243	-1.94684	0.421428	0.0278239	0.0884202	0.122985	0.13615	0.123029	0.123881	102.397	3.40889	-14.2993
K27_31239	23.5315	-1.9746	0.40368	-4.89149	1.00074e-06	3.69478e-06	chrX	87121750	87124000	2251	*	FALSE	FALSE	FALSE	FALSE	FALSE	FALSE	FALSE	FALSE	FALSE	TRUE	TRUE	FALSE	FALSE	FALSE	FALSE	23.5315	134.099	FALSE	1e-08	4	0.052402	0.0296559	7	FALSE	0.0296559	4.38935	0.314765	-1.75467	0.928559	0.219932	0.241699	0.323875	0.417265	0.310875	0.32509	18.1604	0.97187	-4.20515
K27_17642	45.1083	-1.97296	0.356495	-5.53434	3.12409e-08	1.45975e-07	chr11	33902900	33909300	6401	*	FALSE	FALSE	FALSE	TRUE	TRUE	TRUE	FALSE	FALSE	FALSE	FALSE	FALSE	FALSE	FALSE	FALSE	FALSE	45.1083	2200.73	FALSE	1e-08	14	0.0294929	0.0204082	9	FALSE	0.0204082	5.36286	1.66201	-2.42677	-1.44869	-0.453813	0.182842	0.229971	0.353098	0.306839	0.263198	29.3305	7.22703	-6.87281
K27_31461	39.4587	-1.97276	0.350298	-5.63166	1.78487e-08	8.68403e-08	chrX	95860450	95863000	2551	*	TRUE	TRUE	FALSE	FALSE	FALSE	FALSE	FALSE	FALSE	FALSE	TRUE	TRUE	TRUE	FALSE	FALSE	FALSE	39.4587	408.651	FALSE	1e-08	4	0.0330702	0.0316841	7	FALSE	0.0316841	5.6849	-0.545645	-2.41505	0.297767	-0.442287	0.193388	0.28047	0.347734	0.26557	0.276745	29.3964	-1.94547	-6.94511
K27_27924	1139.09	-1.9723	0.0843536	-23.3814	6.61264e-121	8.08383e-118	chr19	24883050	24905950	22901	*	TRUE	TRUE	TRUE	TRUE	TRUE	TRUE	FALSE	FALSE	TRUE	TRUE	TRUE	TRUE	TRUE	TRUE	TRUE	1139.09	185823	FALSE	0.00215092	8	0.00549781	0.00349801	8	FALSE	0.00349801	10.1929	0.166485	-1.77959	0.384268	0.192712	0.0557174	0.0778475	0.0854758	0.0774173	0.0775775	182.94	2.13861	-20.8198
K27_10602	534.636	-1.97175	0.126182	-15.6262	4.8256e-55	8.70376e-53	chr6	122443200	122461550	18351	*	TRUE	TRUE	TRUE	TRUE	TRUE	TRUE	FALSE	FALSE	FALSE	TRUE	TRUE	TRUE	TRUE	TRUE	TRUE	534.636	53519.9	FALSE	0.0100706	10	0.00661641	0.00861739	9	FALSE	0.00861739	9.57312	-0.863972	-1.96342	-0.520796	0.0083216	0.0837844	0.121052	0.126936	0.1197	0.117681	114.259	-7.13717	-15.4679
K27_18048	22.1661	-1.97057	0.419376	-4.69881	2.61686e-06	8.98894e-06	chr11	64583300	64586000	2701	*	FALSE	FALSE	FALSE	TRUE	TRUE	FALSE	FALSE	FALSE	FALSE	FALSE	FALSE	FALSE	FALSE	FALSE	FALSE	22.1661	277.405	FALSE	1e-08	9	0.0553523	0.0343945	11	FALSE	0.0343945	4.28043	1.41382	-1.71718	-0.88013	0.253383	0.25431	0.319014	0.434239	0.393749	0.341555	16.8315	4.43183	-3.95447
K27_29631	50.7685	-1.96972	0.284635	-6.92015	4.5117e-12	3.73514e-11	chrX	48579450	48582400	2951	*	TRUE	TRUE	FALSE	TRUE	TRUE	FALSE	FALSE	FALSE	FALSE	FALSE	FALSE	FALSE	FALSE	FALSE	TRUE	50.7685	446.178	FALSE	1e-08	11	0.0267074	0.0199099	8	FALSE	0.0199099	6.14721	-0.412021	-2.31702	-0.262578	-0.347302	0.158124	0.227073	0.283749	0.225239	0.224744	38.876	-1.81449	-8.16573
K27_10992	62.7659	-1.96818	0.265766	-7.40571	1.30451e-13	1.30955e-12	chr7	30444450	30447250	2801	*	FALSE	FALSE	TRUE	FALSE	FALSE	TRUE	FALSE	FALSE	FALSE	TRUE	TRUE	TRUE	FALSE	FALSE	TRUE	62.7659	763.45	FALSE	1e-08	1	0.0224642	0.018599	8	FALSE	0.018599	6.23005	-0.329328	-2.14588	0.313226	-0.177695	0.153197	0.21851	0.267171	0.209591	0.214917	40.667	-1.50715	-8.03184
K27_31139	24.2952	-1.96803	0.387974	-5.07259	3.92432e-07	1.55014e-06	chrX	84637550	84639600	2051	*	FALSE	FALSE	FALSE	FALSE	FALSE	FALSE	FALSE	FALSE	FALSE	FALSE	FALSE	FALSE	TRUE	TRUE	FALSE	24.2952	131.171	FALSE	0.0479195	9	0.0508966	0.049696	6	FALSE	0.049696	4.63041	-0.200885	-1.40454	0.26864	0.563495	0.257873	0.363991	0.40589	0.352966	0.344637	17.9561	-0.551895	-3.4604
K27_32598	77.7282	-1.96699	0.309433	-6.35675	2.06065e-10	1.34235e-09	chrX	142918400	142923450	5051	*	FALSE	FALSE	FALSE	FALSE	FALSE	FALSE	FALSE	FALSE	FALSE	TRUE	TRUE	FALSE	TRUE	TRUE	TRUE	77.7282	1270.86	FALSE	0.0859718	6	0.0190078	0.049494	9	FALSE	0.049494	6.53292	-0.561514	-1.69673	-0.0280611	0.270256	0.207131	0.297085	0.313815	0.291572	0.288227	31.5401	-1.89008	-5.40679
K27_5006	102.387	-1.96695	0.201806	-9.74672	1.90527e-22	4.98733e-21	chr3	62173100	62181150	8051	*	FALSE	FALSE	FALSE	FALSE	FALSE	FALSE	FALSE	FALSE	FALSE	FALSE	FALSE	FALSE	TRUE	TRUE	TRUE	102.387	4266.79	FALSE	0.0234519	8	0.0155157	0.0193211	9	FALSE	0.0193211	5.92091	0.227765	-0.129566	0.837659	1.83738	0.162773	0.222516	0.225404	0.21543	0.207144	36.3753	1.02359	-0.574815
K27_30072	52.723	-1.96661	0.280505	-7.01095	2.36711e-12	2.02885e-11	chrX	54697450	54700200	2751	*	TRUE	TRUE	FALSE	FALSE	FALSE	FALSE	FALSE	FALSE	FALSE	FALSE	FALSE	FALSE	TRUE	TRUE	FALSE	52.723	508.695	FALSE	0.0259013	8	0.0258845	0.0258919	3	FALSE	0.0258919	6.17029	-0.602461	-2.01234	-0.383323	-0.0457392	0.170222	0.247569	0.283475	0.244327	0.237226	36.2484	-2.43351	-7.09884
K27_30255	31.5991	-1.96624	0.324527	-6.0588	1.37138e-09	7.89144e-09	chrX	58305350	58307500	2151	*	FALSE	FALSE	FALSE	FALSE	FALSE	FALSE	FALSE	FALSE	FALSE	FALSE	FALSE	FALSE	TRUE	TRUE	FALSE	31.5991	153.753	FALSE	1e-08	4	0.0401743	0.0248946	8	FALSE	0.0248946	5.33594	-0.296739	-1.91231	-0.350333	0.0539299	0.192112	0.273372	0.330781	0.276367	0.264037	27.7752	-1.08548	-5.78122
K27_32756	58.3238	-1.96622	0.273299	-7.19439	6.2739e-13	5.78281e-12	chrX	151846750	151850350	3601	*	FALSE	FALSE	FALSE	FALSE	FALSE	FALSE	FALSE	FALSE	FALSE	TRUE	TRUE	FALSE	TRUE	TRUE	TRUE	58.3238	724.08	FALSE	0.0343948	8	0.0238317	0.027649	9	FALSE	0.027649	6.24467	-1.07369	-1.84794	-0.0288326	0.118281	0.172167	0.260093	0.277914	0.24147	0.238199	36.2711	-4.12811	-6.64932
K27_32599	27.6508	-1.96401	0.343798	-5.71269	1.11202e-08	5.58752e-08	chrX	142942300	142944550	2251	*	FALSE	FALSE	FALSE	FALSE	FALSE	FALSE	FALSE	FALSE	FALSE	FALSE	FALSE	FALSE	TRUE	TRUE	FALSE	27.6508	151.5	FALSE	1e-08	33	0.045267	0.0321634	9	FALSE	0.0321634	4.58531	0.113652	-1.21435	0.621035	0.749658	0.235269	0.322018	0.367552	0.311023	0.306278	19.4896	0.352936	-3.3039
K27_6899	57.1304	-1.96357	0.259454	-7.56808	3.78794e-14	4.06861e-13	chr4	85722200	85726100	3901	*	FALSE	FALSE	FALSE	FALSE	FALSE	FALSE	FALSE	FALSE	FALSE	TRUE	TRUE	TRUE	TRUE	TRUE	TRUE	57.1304	761.783	FALSE	0.0248933	6	0.0242354	0.0244872	7	FALSE	0.0244872	5.01734	1.12084	-0.496749	1.08632	1.46682	0.203658	0.26113	0.290735	0.262129	0.256403	24.6361	4.29227	-1.70859
K27_29079	118.041	-1.96344	0.232323	-8.45133	2.87992e-17	4.52654e-16	chrX	36064650	36070550	5901	*	FALSE	FALSE	FALSE	TRUE	TRUE	FALSE	FALSE	FALSE	FALSE	TRUE	TRUE	TRUE	TRUE	TRUE	TRUE	118.041	2267.69	FALSE	0.0380571	7	0.014056	0.0253722	10	FALSE	0.0253722	7.00036	-0.178492	-1.64023	0.197271	0.323205	0.154264	0.217954	0.236857	0.21496	0.213231	45.3791	-0.818944	-6.92499
K27_29464	31.5443	-1.96263	0.345663	-5.67788	1.36377e-08	6.77075e-08	chrX	46121200	46123400	2201	*	FALSE	FALSE	FALSE	FALSE	FALSE	FALSE	FALSE	FALSE	FALSE	FALSE	FALSE	FALSE	TRUE	TRUE	FALSE	31.5443	194.474	FALSE	1e-08	8	0.0402362	0.0322987	8	FALSE	0.0322987	5.28048	-0.553549	-1.93074	0.130751	0.0318937	0.206914	0.301267	0.351416	0.285958	0.285686	25.5202	-1.8374	-5.49417
K27_32637	46.2054	-1.96077	0.262514	-7.46918	8.06959e-14	8.32353e-13	chrX	148854450	148856800	2351	*	FALSE	FALSE	FALSE	FALSE	FALSE	FALSE	FALSE	FALSE	FALSE	TRUE	TRUE	TRUE	FALSE	FALSE	FALSE	46.2054	353.696	FALSE	1e-08	3	0.0288997	0.01459	10	FALSE	0.01459	5.82719	-0.696628	-1.86389	0.128011	0.0968774	0.155213	0.230993	0.268614	0.213433	0.211997	37.5431	-3.0158	-6.93892
K27_26350	28.0514	-1.96069	0.358964	-5.46206	4.70631e-08	2.13821e-07	chr17	68831450	68833750	2301	*	FALSE	FALSE	FALSE	TRUE	TRUE	FALSE	FALSE	FALSE	FALSE	FALSE	FALSE	FALSE	FALSE	FALSE	FALSE	28.0514	269.651	FALSE	0.00749204	86	0.044685	0.0314789	10	FALSE	0.0314789	5.00031	0.635745	-1.84209	-1.28677	0.118599	0.215912	0.286715	0.367269	0.349277	0.295305	23.159	2.21734	-5.01564
K27_29305	61.4382	-1.96016	0.237688	-8.2468	1.62694e-16	2.33278e-15	chrX	41363200	41367350	4151	*	FALSE	FALSE	FALSE	FALSE	FALSE	FALSE	FALSE	FALSE	FALSE	FALSE	FALSE	FALSE	TRUE	TRUE	FALSE	61.4382	527.599	FALSE	1e-08	2	0.0228522	0.0159748	8	FALSE	0.0159748	5.98307	0.0520767	-1.51079	0.102805	0.449374	0.153692	0.212262	0.247974	0.21229	0.205541	38.9289	0.245341	-6.09254
K27_22349	149.928	-1.95922	0.213218	-9.18882	3.97164e-20	8.34449e-19	chr14	66633650	66640050	6401	*	FALSE	FALSE	TRUE	TRUE	TRUE	TRUE	FALSE	FALSE	FALSE	TRUE	TRUE	TRUE	TRUE	TRUE	TRUE	149.928	6095.61	FALSE	0.0290711	8	0.0120254	0.0201184	10	FALSE	0.0201184	7.12358	0.927766	-1.66834	-0.10762	0.290879	0.140161	0.190334	0.217556	0.197616	0.193447	50.8242	4.87442	-7.66858
K27_31007	27.084	-1.95797	0.323313	-6.05597	1.39573e-09	8.01893e-09	chrX	77001250	77002800	1551	*	FALSE	FALSE	FALSE	FALSE	FALSE	FALSE	FALSE	FALSE	FALSE	FALSE	FALSE	FALSE	TRUE	TRUE	FALSE	27.084	122.371	FALSE	1e-08	3	0.0461201	0.0260002	7	FALSE	0.0260002	4.63036	0.284927	-1.1559	0.0507048	0.802075	0.223741	0.300797	0.348521	0.309039	0.288416	20.6952	0.947239	-3.31658
K27_29451	153.387	-1.95757	0.194426	-10.0685	7.61425e-24	2.27236e-22	chrX	43424400	43433100	8701	*	TRUE	TRUE	FALSE	FALSE	FALSE	FALSE	FALSE	FALSE	FALSE	TRUE	TRUE	TRUE	FALSE	FALSE	FALSE	153.387	13980.1	FALSE	0.0109402	6	0.0118559	0.0115127	7	FALSE	0.0115127	7.05925	-0.519923	-1.9313	1.46082	0.0262703	0.118042	0.170945	0.197361	0.154415	0.163456	59.8026	-3.04147	-9.78563
K27_4152	427.398	-1.95506	0.112577	-17.3664	1.48257e-67	4.40857e-65	chr2	163272550	163291650	19101	*	TRUE	TRUE	TRUE	TRUE	TRUE	TRUE	FALSE	FALSE	FALSE	TRUE	TRUE	FALSE	TRUE	TRUE	TRUE	427.398	36029.6	FALSE	0.00436489	8	0.00714532	0.00569542	6	FALSE	0.00569542	9.27775	-0.522166	-1.94201	-1.07359	0.0130493	0.0723128	0.1038	0.113627	0.107563	0.101097	128.3	-5.03049	-17.091
K27_8946	140.546	-1.95432	0.195298	-10.0069	1.42194e-23	4.13152e-22	chr5	120407350	120412900	5551	*	TRUE	TRUE	TRUE	TRUE	TRUE	TRUE	FALSE	FALSE	FALSE	TRUE	TRUE	TRUE	TRUE	TRUE	TRUE	140.546	3221.06	FALSE	0.014811	4	0.0125272	0.0135709	6	FALSE	0.0135709	7.34604	0.0189874	-2.03631	0.160261	-0.0819947	0.11954	0.166966	0.19692	0.166084	0.167163	61.4524	0.11372	-10.3408
K27_29456	41.6286	-1.95424	0.301774	-6.47584	9.4283e-11	6.46851e-10	chrX	44791400	44794300	2901	*	FALSE	FALSE	FALSE	FALSE	FALSE	FALSE	FALSE	FALSE	FALSE	TRUE	TRUE	FALSE	FALSE	FALSE	FALSE	41.6286	395.392	FALSE	1e-08	3	0.0315814	0.0206876	7	FALSE	0.0206876	5.65243	-0.716416	-2.04425	0.400123	-0.0900076	0.173552	0.257789	0.30504	0.234699	0.241369	32.5691	-2.77908	-6.70158
K27_25274	56.8761	-1.95415	0.256514	-7.6181	2.57443e-14	2.82776e-13	chr16	96294150	96297450	3301	*	TRUE	TRUE	FALSE	TRUE	TRUE	FALSE	FALSE	FALSE	FALSE	FALSE	FALSE	FALSE	TRUE	TRUE	TRUE	56.8761	487.209	FALSE	1e-08	2	0.0243236	0.0192849	8	FALSE	0.0192849	6.11581	-0.0793318	-1.8269	-0.321802	0.127251	0.15753	0.22039	0.261982	0.225568	0.216324	38.8231	-0.359961	-6.97337
K27_32592	104.793	-1.95393	0.236773	-8.25232	1.55354e-16	2.23043e-15	chrX	142876450	142881750	5301	*	TRUE	TRUE	FALSE	FALSE	FALSE	TRUE	FALSE	FALSE	FALSE	TRUE	TRUE	TRUE	TRUE	TRUE	TRUE	104.793	2282.23	FALSE	0.0353856	8	0.015263	0.023662	9	FALSE	0.023662	7.08785	-0.883984	-2.03829	0.13461	-0.0843619	0.149152	0.218986	0.238357	0.208297	0.209141	47.521	-4.03671	-8.5514
K27_1984	175.139	-1.95382	0.142242	-13.7359	6.18879e-43	6.40355e-41	chr1	172738150	172747200	9051	*	FALSE	FALSE	FALSE	TRUE	TRUE	TRUE	FALSE	FALSE	FALSE	TRUE	TRUE	FALSE	TRUE	TRUE	TRUE	175.139	5799.01	FALSE	1e-08	4	0.0109434	0.00588729	9	FALSE	0.00588729	7.24463	0.803744	-1.26154	-0.0120074	0.692288	0.0965097	0.126416	0.15101	0.134449	0.126717	75.0663	6.35793	-8.35401
K27_32689	95.825	-1.95264	0.181866	-10.7367	6.84745e-27	2.65899e-25	chrX	150584000	150589400	5401	*	FALSE	FALSE	FALSE	FALSE	FALSE	FALSE	FALSE	FALSE	FALSE	TRUE	TRUE	TRUE	TRUE	TRUE	TRUE	95.825	1401.46	FALSE	1e-08	8	0.0162695	0.00757717	10	FALSE	0.00757717	6.74243	-0.456758	-1.66694	0.268361	0.285693	0.112534	0.162901	0.188391	0.152897	0.151368	59.9145	-2.8039	-8.84833
K27_30288	33.7196	-1.95222	0.35568	-5.4887	4.04898e-08	1.85845e-07	chrX	58991700	58994000	2301	*	TRUE	TRUE	FALSE	TRUE	TRUE	FALSE	FALSE	FALSE	FALSE	FALSE	FALSE	FALSE	FALSE	FALSE	FALSE	33.7196	231.432	FALSE	1e-08	1	0.0379314	0.038397	5	FALSE	0.038397	5.55058	-0.266483	-2.16787	-0.511994	-0.215645	0.208711	0.296196	0.356776	0.302694	0.293837	26.5945	-0.899687	-6.07627
K27_22693	1109.91	-1.95116	0.0740607	-26.3454	5.79019e-153	2.12352e-149	chr14	104450850	104472500	21651	*	TRUE	TRUE	TRUE	TRUE	TRUE	TRUE	TRUE	TRUE	TRUE	TRUE	TRUE	TRUE	TRUE	TRUE	TRUE	1109.91	206975	FALSE	1e-08	10	0.00552382	0.00219409	10	FALSE	0.00219409	10.0483	0.31631	-1.74968	0.625381	0.201478	0.0476572	0.0657056	0.0754912	0.0650033	0.0657912	210.846	4.81405	-23.1773
K27_30298	52.5216	-1.95072	0.306542	-6.36362	1.97047e-10	1.28663e-09	chrX	59146000	59149100	3101	*	TRUE	TRUE	FALSE	FALSE	FALSE	FALSE	FALSE	FALSE	FALSE	FALSE	FALSE	FALSE	TRUE	TRUE	FALSE	52.5216	538.442	FALSE	0.0507558	8	0.0259664	0.0374437	9	FALSE	0.0374437	5.91188	-0.337205	-1.71883	0.113464	0.231892	0.197864	0.281969	0.312933	0.275598	0.272657	29.8784	-1.1959	-5.49264
K27_2874	26.3316	-1.94904	0.363718	-5.35866	8.38438e-08	3.66693e-07	chr2	63875950	63878200	2251	*	FALSE	FALSE	FALSE	TRUE	TRUE	FALSE	FALSE	FALSE	FALSE	FALSE	FALSE	FALSE	FALSE	FALSE	FALSE	26.3316	140.178	FALSE	1e-08	11	0.0473091	0.025687	7	FALSE	0.025687	5.16256	0.0713469	-2.1876	-0.783947	-0.238557	0.19991	0.275312	0.364657	0.302601	0.281504	25.8244	0.259149	-5.99906
K27_10604	104.868	-1.94877	0.184278	-10.5752	3.88505e-26	1.428e-24	chr6	122470700	122474550	3851	*	TRUE	TRUE	TRUE	TRUE	TRUE	TRUE	FALSE	FALSE	FALSE	TRUE	TRUE	TRUE	TRUE	TRUE	TRUE	104.868	2044.73	FALSE	1e-08	20	0.0152553	0.0108201	9	FALSE	0.0108201	7.1817	-0.716803	-1.84633	-0.596053	0.102435	0.113884	0.167774	0.187727	0.166746	0.157023	63.0614	-4.27243	-9.83521
K27_29503	75.011	-1.94815	0.227832	-8.55084	1.22199e-17	1.98985e-16	chrX	46931600	46935250	3651	*	FALSE	FALSE	FALSE	FALSE	FALSE	FALSE	FALSE	FALSE	FALSE	TRUE	TRUE	TRUE	TRUE	TRUE	TRUE	75.011	788.502	FALSE	0.00583348	26	0.019533	0.0154369	9	FALSE	0.0154369	6.5269	-0.395448	-1.87956	-0.0348688	0.0685918	0.138962	0.19927	0.231886	0.194538	0.191721	46.9689	-1.98448	-8.10553
K27_17622	48.9711	-1.94753	0.264197	-7.37149	1.68732e-13	1.67147e-12	chr11	33578400	33580600	2201	*	TRUE	TRUE	TRUE	TRUE	TRUE	FALSE	FALSE	FALSE	FALSE	FALSE	FALSE	FALSE	TRUE	TRUE	TRUE	48.9711	456.336	FALSE	1e-08	1	0.0275222	0.0147481	8	FALSE	0.0147481	5.96555	0.144794	-2.01896	-0.749996	-0.0714352	0.151405	0.207306	0.267465	0.228185	0.210023	39.4013	0.698454	-7.54852
K27_21195	45.0951	-1.94589	0.248281	-7.83747	4.5973e-15	5.51192e-14	chr13	99515800	99518250	2451	*	FALSE	FALSE	FALSE	FALSE	FALSE	TRUE	FALSE	FALSE	FALSE	FALSE	FALSE	FALSE	TRUE	TRUE	TRUE	45.0951	495.381	FALSE	1e-08	7	0.0295002	0.0167888	11	FALSE	0.0167888	4.73727	1.15306	-0.42233	0.704534	1.52357	0.203426	0.253896	0.287893	0.263075	0.248043	23.2874	4.54144	-1.46697
K27_8979	137.649	-1.94572	0.163546	-11.8971	1.22551e-32	7.34128e-31	chr5	124856500	124862500	6001	*	TRUE	TRUE	TRUE	TRUE	TRUE	FALSE	FALSE	FALSE	FALSE	TRUE	TRUE	TRUE	TRUE	TRUE	TRUE	137.649	3290.97	FALSE	1e-08	33	0.012696	0.00668256	7	FALSE	0.00668256	7.56219	-0.831148	-2.11505	-0.0612408	-0.169326	0.0939821	0.140767	0.164522	0.131741	0.131701	80.4642	-5.90442	-12.8557
K27_28418	1418.86	-1.94551	0.0790864	-24.5998	1.26935e-133	2.09487e-130	chr19	59158000	59180400	22401	*	TRUE	TRUE	TRUE	TRUE	TRUE	TRUE	TRUE	TRUE	TRUE	TRUE	TRUE	TRUE	TRUE	TRUE	TRUE	1418.86	254979	FALSE	0.00230521	9	0.00530272	0.0033422	9	FALSE	0.0033422	10.5313	0.148816	-1.62296	0.148885	0.322548	0.0534292	0.0748184	0.0802405	0.0748583	0.0743335	197.108	1.98903	-20.2262
K27_21536	74.2783	-1.94447	0.248373	-7.82885	4.92342e-15	5.86458e-14	chr14	23439900	23444400	4501	*	FALSE	FALSE	FALSE	TRUE	TRUE	TRUE	FALSE	FALSE	FALSE	FALSE	FALSE	FALSE	TRUE	TRUE	FALSE	74.2783	1054.76	FALSE	0.0245426	8	0.0196812	0.0219391	6	FALSE	0.0219391	6.16259	0.582008	-1.54501	-0.00897619	0.399467	0.162149	0.218936	0.256643	0.226736	0.220018	38.0058	2.65835	-6.02007
K27_28594	38.7249	-1.94239	0.323552	-6.00333	1.93306e-09	1.08641e-08	chrX	9241950	9244200	2251	*	FALSE	FALSE	FALSE	FALSE	FALSE	FALSE	FALSE	FALSE	FALSE	TRUE	TRUE	FALSE	TRUE	TRUE	FALSE	38.7249	244.133	FALSE	0.0338112	4	0.0336114	0.0336098	4	FALSE	0.0336098	5.44093	-0.334199	-1.71945	0.215086	0.222946	0.2039	0.290909	0.331803	0.280833	0.278824	26.6843	-1.14881	-5.18212
K27_30385	54.755	-1.94086	0.298046	-6.51194	7.41847e-11	5.15607e-10	chrX	60887450	60891250	3801	*	FALSE	FALSE	FALSE	FALSE	FALSE	FALSE	FALSE	FALSE	FALSE	TRUE	TRUE	TRUE	FALSE	FALSE	FALSE	54.755	1563.07	FALSE	0.00565633	96	0.0250912	0.020552	11	FALSE	0.020552	5.29448	0.195188	-1.63483	1.68117	0.306034	0.185652	0.252584	0.309213	0.233085	0.249303	28.5183	0.772768	-5.28705
K27_22839	55.7284	-1.94077	0.307495	-6.31156	2.76234e-10	1.76768e-09	chr14	124674400	124677150	2751	*	FALSE	FALSE	FALSE	FALSE	FALSE	FALSE	FALSE	FALSE	FALSE	TRUE	TRUE	FALSE	TRUE	TRUE	FALSE	55.7284	692.109	FALSE	0.0347483	7	0.0247316	0.0292515	7	FALSE	0.0292515	5.82713	0.536292	-2.00096	0.289765	-0.0601895	0.185105	0.250843	0.310739	0.254391	0.257918	31.4802	2.13796	-6.43936
K27_17644	16.5048	-1.93964	0.63279	-3.06521	0.00217515	0.00441952	chr11	33945300	33947650	2351	*	FALSE	FALSE	FALSE	TRUE	TRUE	FALSE	FALSE	FALSE	FALSE	FALSE	FALSE	FALSE	FALSE	FALSE	FALSE	16.5048	354.733	FALSE	1e-08	8	0.0727922	0.0492874	8	FALSE	0.0492874	4.16254	1.4676	-2.97056	-2.56228	-1.03093	0.280145	0.355786	0.608586	0.586463	0.432444	14.8585	4.12494	-4.88109
K27_8282	61.5444	-1.93963	0.244058	-7.9474	1.90473e-15	2.38322e-14	chr5	49134050	49138800	4751	*	FALSE	FALSE	FALSE	FALSE	FALSE	FALSE	FALSE	FALSE	FALSE	FALSE	FALSE	FALSE	TRUE	TRUE	FALSE	61.5444	839.598	FALSE	0.0243634	6	0.0228205	0.0233947	7	FALSE	0.0233947	5.97436	-0.0647583	-1.14699	-0.374029	0.792635	0.169838	0.237545	0.257287	0.244103	0.225959	35.1768	-0.272615	-4.45802
K27_13948	150.654	-1.93872	0.352396	-5.50153	3.76507e-08	1.73785e-07	chr8	123565000	123568900	3901	*	FALSE	FALSE	TRUE	TRUE	TRUE	TRUE	FALSE	FALSE	FALSE	TRUE	TRUE	TRUE	TRUE	TRUE	TRUE	150.654	6801.7	FALSE	0.0748388	5	0.0119892	0.0748388	10	TRUE	0.0418661	7.3493	-0.216784	-2.08321	0.690975	-0.144495	0.238298	0.33719	0.353031	0.333756	0.336339	30.8408	-0.642912	-5.90094
K27_31142	63.6537	-1.93789	0.298709	-6.48755	8.72449e-11	6.00938e-10	chrX	84743450	84747250	3801	*	FALSE	FALSE	FALSE	FALSE	FALSE	FALSE	FALSE	FALSE	FALSE	TRUE	TRUE	TRUE	FALSE	FALSE	FALSE	63.6537	1045.1	FALSE	0.0577056	6	0.0222137	0.036325	9	FALSE	0.036325	6.09192	-0.529365	-1.78129	0.639491	0.156596	0.191908	0.276623	0.303786	0.262054	0.265705	31.7439	-1.91367	-5.86365
K27_30128	59.1049	-1.93748	0.237671	-8.15191	3.58219e-16	4.89393e-15	chrX	56492300	56495400	3101	*	FALSE	FALSE	FALSE	TRUE	TRUE	FALSE	FALSE	FALSE	FALSE	TRUE	TRUE	TRUE	TRUE	TRUE	FALSE	59.1049	502.536	FALSE	1e-08	9	0.0235764	0.0146993	9	FALSE	0.0146993	5.7578	0.324456	-1.35441	0.394226	0.583069	0.157656	0.21228	0.251213	0.212016	0.207583	36.5214	1.52844	-5.39148
K27_32790	35.7891	-1.93719	0.285063	-6.79567	1.07811e-11	8.4485e-11	chrX	152339700	152341850	2151	*	FALSE	FALSE	FALSE	FALSE	FALSE	FALSE	FALSE	FALSE	FALSE	FALSE	FALSE	FALSE	TRUE	TRUE	TRUE	35.7891	207.655	FALSE	1e-08	1	0.0359987	0.0205253	7	FALSE	0.0205253	5.42816	-0.453496	-1.57363	-0.338419	0.363559	0.18072	0.261357	0.296514	0.2599	0.242198	30.0363	-1.73516	-5.30712
K27_14920	1467.66	-1.9371	0.114327	-16.9435	2.14969e-64	5.54335e-62	chr9	63134000	63159300	25301	*	TRUE	TRUE	TRUE	TRUE	TRUE	TRUE	TRUE	TRUE	TRUE	TRUE	TRUE	TRUE	TRUE	TRUE	TRUE	1467.66	417877	FALSE	0.00982588	5	0.00527631	0.00820072	7	FALSE	0.00820072	10.395	0.0798625	-1.5372	0.790704	0.399899	0.0792374	0.111626	0.115295	0.110777	0.111062	131.188	0.715447	-13.3327
K27_5965	51.0129	-1.93587	0.332862	-5.81583	6.03349e-09	3.14559e-08	chr3	152979350	152983800	4451	*	FALSE	FALSE	FALSE	TRUE	TRUE	TRUE	FALSE	FALSE	FALSE	FALSE	FALSE	FALSE	FALSE	FALSE	FALSE	51.0129	1361.1	FALSE	0.0711306	9	0.0266011	0.0458957	9	FALSE	0.0458957	5.57366	1.14685	-1.54109	-1.10521	0.394774	0.220214	0.294838	0.342119	0.334853	0.301232	25.3102	3.88976	-4.50456
K27_30807	46.0897	-1.93377	0.26855	-7.20078	5.98679e-13	5.53673e-12	chrX	74209250	74212300	3051	*	FALSE	FALSE	FALSE	FALSE	FALSE	FALSE	FALSE	FALSE	FALSE	TRUE	TRUE	FALSE	TRUE	TRUE	FALSE	46.0897	307.306	FALSE	1e-08	16	0.0289609	0.0159018	8	FALSE	0.0159018	5.92996	-0.280893	-2.00049	-0.410484	-0.0667192	0.155051	0.220307	0.271912	0.224508	0.215091	38.2453	-1.27501	-7.35711
K27_7519	99.1644	-1.93285	0.2344	-8.24593	1.63879e-16	2.34874e-15	chr4	139850150	139854200	4051	*	TRUE	TRUE	TRUE	TRUE	TRUE	TRUE	FALSE	FALSE	FALSE	TRUE	TRUE	TRUE	TRUE	TRUE	TRUE	99.1644	1644.41	FALSE	0.0290542	9	0.0158735	0.0222269	9	FALSE	0.0222269	6.79779	-0.130659	-1.79851	0.198641	0.134337	0.150163	0.211516	0.238195	0.208552	0.208097	45.2694	-0.617725	-7.55058
K27_24008	243.41	-1.93203	0.169477	-11.4	4.18236e-30	2.08216e-28	chr15	83780250	83791850	11601	*	TRUE	TRUE	TRUE	TRUE	TRUE	TRUE	FALSE	FALSE	FALSE	TRUE	TRUE	TRUE	TRUE	TRUE	TRUE	243.41	9575.58	FALSE	0.0199715	7	0.0091385	0.0147726	12	FALSE	0.0147726	8.1058	-0.0565485	-1.54339	-0.328619	0.388639	0.114577	0.16123	0.172612	0.163074	0.158693	70.7452	-0.350732	-8.94139
K27_10598	31.5466	-1.931	0.313636	-6.15683	7.42157e-10	4.45713e-09	chr6	122403200	122404800	1601	*	FALSE	FALSE	FALSE	FALSE	FALSE	FALSE	FALSE	FALSE	FALSE	FALSE	FALSE	FALSE	TRUE	TRUE	FALSE	31.5466	155.4	FALSE	1e-08	2	0.0402337	0.0236699	9	FALSE	0.0236699	5.38938	-0.53204	-1.84636	-0.488048	0.0846427	0.187998	0.273879	0.320362	0.274398	0.257725	28.6673	-1.94261	-5.76335
K27_6380	99.4344	-1.92868	0.19119	-10.0877	6.25942e-24	1.88164e-22	chr4	42173600	42176950	3351	*	TRUE	TRUE	TRUE	TRUE	TRUE	TRUE	FALSE	FALSE	FALSE	TRUE	TRUE	TRUE	TRUE	TRUE	TRUE	99.4344	1292.33	FALSE	1e-08	2	0.0158426	0.00894363	8	FALSE	0.00894363	6.7978	-0.00365602	-1.8136	0.116096	0.115082	0.115469	0.160152	0.195641	0.159296	0.157938	58.8712	-0.0228285	-9.27
K27_30442	40.823	-1.92796	0.305995	-6.30061	2.96467e-10	1.88946e-09	chrX	69351900	69355300	3401	*	TRUE	TRUE	FALSE	FALSE	FALSE	FALSE	FALSE	FALSE	FALSE	FALSE	FALSE	FALSE	TRUE	TRUE	FALSE	40.823	252.057	FALSE	1e-08	2	0.0321156	0.0253009	8	FALSE	0.0253009	5.5388	0.0973009	-1.82994	-0.0661818	0.0980191	0.186046	0.256633	0.31241	0.260806	0.255459	29.7711	0.379144	-5.85749
K27_27386	47.5853	-1.92741	0.310476	-6.20792	5.36921e-10	3.29837e-09	chr18	70978200	70981250	3051	*	TRUE	TRUE	FALSE	FALSE	FALSE	FALSE	FALSE	FALSE	FALSE	FALSE	FALSE	FALSE	TRUE	TRUE	FALSE	47.5853	589.631	FALSE	0.0600198	9	0.0281924	0.0424693	9	FALSE	0.0424693	5.93901	-0.762538	-1.57133	-0.599456	0.35608	0.205892	0.301256	0.317846	0.298761	0.283112	28.8452	-2.5312	-4.94368
K27_8101	18.777	-1.92678	0.571919	-3.36897	0.000754489	0.00167317	chr5	40013250	40015450	2201	*	FALSE	FALSE	FALSE	TRUE	TRUE	FALSE	FALSE	FALSE	FALSE	FALSE	FALSE	FALSE	FALSE	FALSE	FALSE	18.777	229.397	FALSE	1e-08	100	0.0645293	0.0454508	8	FALSE	0.0454508	3.06738	2.29267	-1.54087	1.85679	0.385911	0.355168	0.417582	0.601852	0.425293	0.465997	8.63642	5.49034	-2.56021
K27_28828	59.763	-1.92545	0.237833	-8.09578	5.68974e-16	7.57568e-15	chrX	12729700	12732950	3251	*	FALSE	FALSE	FALSE	FALSE	FALSE	FALSE	FALSE	FALSE	FALSE	FALSE	FALSE	FALSE	TRUE	TRUE	FALSE	59.763	568.823	FALSE	1e-08	9	0.0233664	0.0174587	9	FALSE	0.0174587	6.16259	-0.396466	-1.59433	-0.314388	0.331119	0.152262	0.218511	0.245778	0.217974	0.206217	40.4736	-1.81439	-6.48687
K27_31114	58.1511	-1.92419	0.297593	-6.46585	1.00732e-10	6.88665e-10	chrX	83164100	83168150	4051	*	FALSE	FALSE	FALSE	FALSE	FALSE	FALSE	FALSE	FALSE	FALSE	TRUE	TRUE	FALSE	FALSE	FALSE	FALSE	58.1511	1059.65	FALSE	0.0367678	6	0.0238891	0.0297196	8	FALSE	0.0297196	5.92995	-0.464806	-1.9084	0.792133	0.0157931	0.183378	0.26396	0.301663	0.246838	0.254589	32.3373	-1.76089	-6.32625
K27_29488	31.3058	-1.92317	0.315341	-6.09871	1.06928e-09	6.2803e-09	chrX	46775850	46778300	2451	*	FALSE	FALSE	FALSE	FALSE	FALSE	FALSE	FALSE	FALSE	FALSE	FALSE	FALSE	FALSE	TRUE	TRUE	FALSE	31.3058	173.276	FALSE	0.0124333	16	0.0405084	0.0300398	11	FALSE	0.0300398	4.85592	0.0589813	-1.12438	0.193906	0.798792	0.219609	0.30251	0.337483	0.300524	0.286358	22.1117	0.194973	-3.33166
K27_32844	28.824	-1.92314	0.406909	-4.72622	2.28734e-06	7.94133e-06	chrX	153241000	153242900	1901	*	TRUE	TRUE	FALSE	FALSE	FALSE	FALSE	FALSE	FALSE	FALSE	FALSE	FALSE	FALSE	FALSE	FALSE	FALSE	28.824	295.786	FALSE	1e-08	1	0.0436081	0.0349211	8	FALSE	0.0349211	5.53882	-1.24252	-2.83404	-0.0231398	-0.910897	0.203193	0.315925	0.395331	0.284455	0.303089	27.259	-3.93295	-7.16877
K27_7505	161.469	-1.92301	0.162743	-11.8162	3.21784e-32	1.86663e-30	chr4	138718250	138726250	8001	*	TRUE	TRUE	TRUE	TRUE	TRUE	FALSE	FALSE	FALSE	FALSE	FALSE	FALSE	TRUE	TRUE	TRUE	TRUE	161.469	6308.03	FALSE	0.0122834	5	0.0114881	0.0118562	5	FALSE	0.0118562	7.49974	-0.306986	-1.22966	-0.749403	0.693357	0.112284	0.159734	0.169238	0.165451	0.151853	66.7927	-1.92185	-7.26585
K27_8286	77.0666	-1.92268	0.224022	-8.58253	9.28116e-18	1.52942e-16	chr5	49232200	49236100	3901	*	TRUE	TRUE	TRUE	TRUE	TRUE	FALSE	FALSE	FALSE	FALSE	FALSE	FALSE	TRUE	TRUE	TRUE	TRUE	77.0666	991.196	FALSE	1e-08	27	0.0191322	0.0149122	9	FALSE	0.0149122	6.76793	-0.480732	-2.06711	-0.545681	-0.144428	0.132752	0.191513	0.225513	0.193385	0.185947	50.9816	-2.51018	-9.16624
K27_20900	64.631	-1.92249	0.214368	-8.9682	3.01392e-19	5.84148e-18	chr13	71806450	71811100	4651	*	FALSE	FALSE	FALSE	TRUE	TRUE	FALSE	FALSE	FALSE	FALSE	FALSE	FALSE	FALSE	TRUE	TRUE	FALSE	64.631	772.367	FALSE	1e-08	2	0.021946	0.0127274	8	FALSE	0.0127274	5.8748	0.531176	-1.11555	-0.183694	0.806942	0.149484	0.197951	0.230484	0.211621	0.193704	39.3005	2.68337	-4.84003
K27_17284	55.5212	-1.92154	0.285703	-6.72564	1.74827e-11	1.33114e-10	chr10	126694900	126698850	3951	*	FALSE	FALSE	FALSE	FALSE	FALSE	FALSE	FALSE	FALSE	FALSE	TRUE	TRUE	FALSE	TRUE	TRUE	TRUE	55.5212	489.786	FALSE	0.0410972	4	0.0248071	0.0314803	6	FALSE	0.0314803	5.76788	0.0912945	-1.42261	0.2469	0.498931	0.190777	0.264662	0.296177	0.262941	0.258257	30.2337	0.344947	-4.80322
K27_28892	40.8587	-1.92149	0.316848	-6.0644	1.3245e-09	7.64296e-09	chrX	13722650	13725600	2951	*	FALSE	FALSE	FALSE	TRUE	TRUE	FALSE	FALSE	FALSE	FALSE	FALSE	FALSE	TRUE	FALSE	FALSE	FALSE	40.8587	253.489	FALSE	0.0227048	4	0.0320915	0.028907	10	FALSE	0.028907	5.47841	0.0272441	-1.80935	0.236423	0.112138	0.194536	0.270002	0.323515	0.267043	0.267244	28.1614	0.100903	-5.5928
K27_32665	88.1612	-1.92147	0.24382	-7.88071	3.25531e-15	3.9678e-14	chrX	150143650	150150050	6401	*	TRUE	TRUE	FALSE	FALSE	FALSE	FALSE	FALSE	FALSE	FALSE	TRUE	TRUE	TRUE	TRUE	TRUE	FALSE	88.1612	1435.61	FALSE	0.0305308	9	0.0172919	0.0234403	9	FALSE	0.0234403	6.76796	-0.547669	-1.92679	0.123726	-0.00531142	0.153427	0.221336	0.246426	0.213875	0.214014	44.112	-2.47438	-7.81893
K27_1256	33.8021	-1.92091	0.506102	-3.79549	0.000147351	0.000372034	chr1	95669950	95672500	2551	*	FALSE	FALSE	FALSE	TRUE	TRUE	FALSE	FALSE	FALSE	FALSE	TRUE	TRUE	FALSE	FALSE	FALSE	FALSE	33.8021	580.91	FALSE	1e-08	31	0.0378498	0.0230043	7	FALSE	0.0230043	5.23732	0.392869	-3.47668	0.806474	-1.55577	0.192314	0.258206	0.475807	0.252235	0.322051	27.2332	1.52154	-7.30691
K27_4932	332.714	-1.91937	0.196988	-9.74359	1.96482e-22	5.13075e-21	chr3	59001300	59015950	14651	*	FALSE	FALSE	TRUE	TRUE	TRUE	TRUE	FALSE	FALSE	FALSE	TRUE	TRUE	TRUE	TRUE	TRUE	TRUE	332.714	39594.6	FALSE	0.0326133	6	0.00789573	0.0197869	9	FALSE	0.0197869	7.97203	1.03766	-1.87185	1.1718	0.0475273	0.129948	0.178808	0.198626	0.178504	0.182003	61.3477	5.80322	-9.42395
K27_4148	144.94	-1.91871	0.15384	-12.4721	1.0596e-35	7.52134e-34	chr2	163165300	163174450	9151	*	TRUE	TRUE	TRUE	TRUE	TRUE	FALSE	FALSE	FALSE	FALSE	FALSE	FALSE	FALSE	TRUE	TRUE	FALSE	144.94	5813.36	FALSE	1e-08	2	0.0122841	0.0063975	8	FALSE	0.0063975	7.97653	-0.8158	-2.28107	-1.6478	-0.362361	0.0871051	0.129454	0.153266	0.14411	0.123898	91.5736	-6.30185	-14.8831
K27_29457	61.5053	-1.91678	0.294032	-6.51895	7.08019e-11	4.94176e-10	chrX	44966950	44970750	3801	*	FALSE	FALSE	FALSE	FALSE	FALSE	FALSE	FALSE	FALSE	FALSE	TRUE	TRUE	FALSE	FALSE	FALSE	FALSE	61.5053	727.264	FALSE	0.0558663	6	0.0228322	0.0343141	10	FALSE	0.0343141	6.05926	-0.362754	-1.74553	0.470851	0.171252	0.188944	0.269666	0.299453	0.259115	0.261118	32.069	-1.3452	-5.82905
K27_29978	32.219	-1.91622	0.313797	-6.10656	1.01798e-09	5.99581e-09	chrX	53050500	53052600	2101	*	FALSE	FALSE	FALSE	FALSE	FALSE	FALSE	FALSE	FALSE	FALSE	FALSE	FALSE	FALSE	TRUE	TRUE	FALSE	32.219	171.36	FALSE	1e-08	5	0.039488	0.0273844	9	FALSE	0.0273844	4.91179	0.177561	-1.24681	0.269046	0.669408	0.212944	0.290243	0.333478	0.289387	0.279198	23.0661	0.611766	-3.73882
K27_30546	31.1359	-1.91586	0.323689	-5.91882	3.24258e-09	1.76032e-08	chrX	71248100	71249850	1751	*	TRUE	TRUE	FALSE	FALSE	FALSE	FALSE	FALSE	FALSE	FALSE	FALSE	FALSE	FALSE	FALSE	FALSE	FALSE	31.1359	157.968	FALSE	1e-08	19	0.0407049	0.0265647	8	FALSE	0.0265647	5.32231	-0.363437	-1.8266	-0.401569	0.0892546	0.195581	0.280029	0.330592	0.282673	0.268305	27.2128	-1.29786	-5.52525
K27_11946	97.3021	-1.91506	0.188342	-10.168	2.75504e-24	8.48281e-23	chr7	117712700	117717900	5201	*	FALSE	FALSE	FALSE	TRUE	TRUE	TRUE	FALSE	FALSE	FALSE	FALSE	FALSE	FALSE	TRUE	TRUE	TRUE	97.3021	2168.31	FALSE	0.00607426	11	0.016091	0.0122704	11	FALSE	0.0122704	6.13935	0.978712	-0.755633	0.11829	1.15942	0.140584	0.182225	0.206364	0.19358	0.18004	43.6702	5.3709	-3.66165
K27_13958	165.194	-1.91458	0.493589	-3.87889	0.000104935	0.000272146	chr8	123600500	123602800	2301	*	TRUE	TRUE	TRUE	TRUE	TRUE	TRUE	FALSE	FALSE	FALSE	TRUE	TRUE	TRUE	TRUE	TRUE	TRUE	165.194	9630.04	FALSE	0.163198	9	0.0113308	0.163198	10	TRUE	0.0816676	7.3693	-0.0633247	-1.84435	0.77242	0.0702227	0.343543	0.485478	0.494645	0.483477	0.484768	21.4509	-0.130438	-3.72864
K27_25459	28.6026	-1.91441	0.395137	-4.84492	1.26665e-06	4.59235e-06	chr17	9573100	9574650	1551	*	FALSE	FALSE	FALSE	FALSE	FALSE	FALSE	FALSE	FALSE	FALSE	FALSE	FALSE	FALSE	TRUE	TRUE	FALSE	28.6026	300.739	FALSE	0.0975168	8	0.0439107	0.0661628	9	FALSE	0.0661628	5.50293	-0.996241	-1.91389	-1.29971	0.00051796	0.251778	0.373295	0.399076	0.384081	0.351648	21.8562	-2.66878	-4.7958
K27_25256	20.7597	-1.91407	0.339971	-5.6301	1.8011e-08	8.75667e-08	chr16	95180100	95182250	2151	*	FALSE	FALSE	FALSE	FALSE	FALSE	FALSE	FALSE	FALSE	FALSE	FALSE	FALSE	FALSE	TRUE	TRUE	FALSE	20.7597	237.122	FALSE	1e-08	1	0.0587967	0.0384595	8	FALSE	0.0384595	4.4907	-0.369175	-0.861802	-2.25043	1.05227	0.248916	0.356842	0.369978	0.48691	0.320335	18.041	-1.03456	-2.32933
K27_32308	108.931	-1.91096	0.220517	-8.66581	4.48322e-18	7.64743e-17	chrX	133866350	133873700	7351	*	FALSE	FALSE	FALSE	TRUE	TRUE	TRUE	FALSE	FALSE	FALSE	TRUE	TRUE	TRUE	FALSE	FALSE	FALSE	108.931	2494.35	FALSE	0.0109764	8	0.0148545	0.0131143	7	FALSE	0.0131143	6.98307	0.181519	-2.32685	0.257763	-0.415885	0.123966	0.171017	0.21915	0.170664	0.177021	56.3304	1.06141	-10.6176
K27_29339	37.5986	-1.91083	0.315581	-6.05497	1.40443e-09	8.06613e-09	chrX	41805750	41807800	2051	*	FALSE	FALSE	FALSE	FALSE	FALSE	FALSE	FALSE	FALSE	FALSE	FALSE	FALSE	FALSE	TRUE	TRUE	FALSE	37.5986	373.944	FALSE	0.0426273	8	0.0344832	0.0383114	6	FALSE	0.0383114	5.32229	-0.687173	-1.26588	0.138043	0.644955	0.215411	0.316626	0.330152	0.298305	0.288781	24.7076	-2.1703	-3.83423
K27_26122	63.7106	-1.90996	0.277168	-6.89098	5.54102e-12	4.52929e-11	chr17	49932150	49936050	3901	*	FALSE	FALSE	FALSE	TRUE	TRUE	TRUE	FALSE	FALSE	FALSE	FALSE	FALSE	FALSE	FALSE	FALSE	TRUE	63.7106	1649.6	FALSE	0.0368865	4	0.0221979	0.0282234	6	FALSE	0.0282234	5.95664	1.00844	-1.59954	-0.967848	0.310412	0.179864	0.23974	0.284838	0.272194	0.245746	33.1175	4.20638	-5.61562
K27_27524	405.692	-1.90699	0.124154	-15.3599	3.04199e-53	5.22952e-51	chr18	82399400	82413550	14151	*	TRUE	TRUE	TRUE	TRUE	TRUE	TRUE	FALSE	FALSE	FALSE	TRUE	TRUE	TRUE	TRUE	TRUE	TRUE	405.692	22186.1	FALSE	0.00647091	8	0.00728641	0.00684315	7	FALSE	0.00684315	8.78661	0.016258	-1.75178	0.227583	0.155206	0.0808926	0.113309	0.126037	0.112499	0.112321	108.621	0.143484	-13.8989
K27_15478	61.5389	-1.90695	0.217605	-8.76336	1.89523e-18	3.37228e-17	chr9	113609050	113613050	4001	*	FALSE	FALSE	FALSE	FALSE	FALSE	FALSE	FALSE	FALSE	FALSE	TRUE	TRUE	TRUE	TRUE	TRUE	TRUE	61.5389	835.158	FALSE	1e-08	24	0.0228222	0.0110692	8	FALSE	0.0110692	5.97433	-0.776606	-1.39208	0.579413	0.514874	0.142457	0.21491	0.229597	0.188323	0.187684	41.9378	-3.61363	-6.06314
K27_29463	24.3246	-1.90659	0.379866	-5.01911	5.19104e-07	2.00774e-06	chrX	46094250	46096100	1851	*	FALSE	FALSE	FALSE	FALSE	FALSE	FALSE	FALSE	FALSE	FALSE	TRUE	TRUE	FALSE	FALSE	FALSE	FALSE	24.3246	139.401	FALSE	1e-08	2	0.0508404	0.0357171	9	FALSE	0.0357171	4.73732	-0.519892	-1.72017	0.50291	0.186415	0.233481	0.339845	0.390599	0.31293	0.317422	20.29	-1.52979	-4.40393
K27_31126	49.5716	-1.90642	0.295894	-6.44292	1.17196e-10	7.95126e-10	chrX	83502450	83504500	2051	*	FALSE	FALSE	FALSE	FALSE	FALSE	FALSE	FALSE	FALSE	FALSE	TRUE	TRUE	FALSE	FALSE	FALSE	FALSE	49.5716	599.17	FALSE	0.0150469	10	0.0272434	0.0227006	6	FALSE	0.0227006	6.09992	-0.909257	-2.32475	0.153004	-0.418331	0.165264	0.248134	0.293978	0.228694	0.236123	36.9103	-3.66437	-7.90791
K27_31145	97.2579	-1.90533	0.266894	-7.13889	9.40867e-13	8.49431e-12	chrX	84774850	84780950	6101	*	FALSE	FALSE	FALSE	FALSE	FALSE	FALSE	FALSE	FALSE	FALSE	TRUE	TRUE	TRUE	TRUE	TRUE	FALSE	97.2579	2074.05	FALSE	0.0585512	8	0.0160963	0.0359355	12	FALSE	0.0359355	6.80287	-0.728365	-1.61319	0.241594	0.29214	0.178983	0.259203	0.271238	0.249628	0.248458	38.0085	-2.81002	-5.94748
K27_32300	31.789	-1.90531	0.422921	-4.50511	6.63376e-06	2.12253e-05	chrX	133758300	133760700	2401	*	FALSE	FALSE	FALSE	FALSE	FALSE	FALSE	FALSE	FALSE	FALSE	TRUE	TRUE	FALSE	FALSE	FALSE	FALSE	31.789	382.886	FALSE	0.0175383	12	0.0399612	0.0332868	9	FALSE	0.0332868	5.50289	-0.727512	-2.97566	0.349031	-1.07035	0.201454	0.297325	0.407656	0.275464	0.306343	27.3159	-2.44686	-7.29944
K27_8952	334.859	-1.90496	0.138427	-13.7615	4.34607e-43	4.53958e-41	chr5	120703450	120715400	11951	*	TRUE	TRUE	TRUE	TRUE	TRUE	TRUE	FALSE	FALSE	FALSE	TRUE	TRUE	TRUE	TRUE	TRUE	TRUE	334.859	17830.5	FALSE	0.00847617	9	0.00787404	0.00819196	7	FALSE	0.00819196	8.67405	0.170699	-2.0377	-0.281313	-0.132741	0.087322	0.121722	0.139123	0.124126	0.122708	99.3341	1.40237	-14.6468
K27_29768	27.7343	-1.90484	0.346795	-5.4927	3.95835e-08	1.81968e-07	chrX	50199700	50201650	1951	*	FALSE	FALSE	FALSE	FALSE	FALSE	FALSE	FALSE	FALSE	FALSE	FALSE	FALSE	FALSE	TRUE	TRUE	FALSE	27.7343	126.534	FALSE	1e-08	1	0.0451443	0.0328085	8	FALSE	0.0328085	5.09987	-0.554392	-1.7384	-0.160851	0.166439	0.214216	0.312343	0.355621	0.302642	0.292536	23.8072	-1.77494	-4.88835
K27_32693	104.348	-1.90408	0.207364	-9.18228	4.22065e-20	8.85076e-19	chrX	150601150	150607600	6451	*	TRUE	TRUE	FALSE	FALSE	FALSE	FALSE	FALSE	FALSE	FALSE	TRUE	TRUE	TRUE	FALSE	FALSE	FALSE	104.348	2057.75	FALSE	0.0128508	5	0.0153089	0.0143776	8	FALSE	0.0143776	7.08782	-0.840302	-2.02402	0.121165	-0.119944	0.125718	0.186335	0.208868	0.174771	0.176023	56.3786	-4.50963	-9.69042
K27_29332	40.808	-1.90367	0.308488	-6.17096	6.78774e-10	4.1011e-09	chrX	41649200	41651800	2601	*	FALSE	FALSE	FALSE	FALSE	FALSE	FALSE	FALSE	FALSE	FALSE	TRUE	TRUE	FALSE	TRUE	TRUE	FALSE	40.808	261.447	FALSE	0.033006	6	0.0321258	0.0324604	7	FALSE	0.0324604	5.49067	-0.243565	-1.54693	0.0582327	0.35674	0.200397	0.28391	0.318573	0.278796	0.272019	27.3989	-0.857894	-4.8558
K27_10536	29.357	-1.90351	0.335697	-5.67034	1.42518e-08	7.0505e-08	chr6	118838050	118840600	2551	*	FALSE	FALSE	FALSE	FALSE	FALSE	FALSE	FALSE	FALSE	FALSE	FALSE	FALSE	FALSE	TRUE	TRUE	FALSE	29.357	143.016	FALSE	0.0186887	12	0.0428982	0.0341819	10	FALSE	0.0341819	5.00033	-0.0482688	-1.44048	-0.18867	0.463037	0.220211	0.306823	0.350293	0.311872	0.294913	22.707	-0.157318	-4.11221
K27_25257	89.9452	-1.90326	0.217912	-8.73409	2.45624e-18	4.32159e-17	chr16	95190450	95197250	6801	*	FALSE	FALSE	FALSE	FALSE	FALSE	FALSE	FALSE	FALSE	FALSE	FALSE	FALSE	FALSE	TRUE	TRUE	TRUE	89.9452	2342.3	FALSE	0.0303024	8	0.0170384	0.0218214	10	FALSE	0.0218214	6.72179	-0.357284	-1.22407	-1.22281	0.679191	0.15051	0.214733	0.226152	0.230985	0.204076	44.6601	-1.66385	-5.4126
K27_18939	198.227	-1.90296	0.153227	-12.4192	2.05513e-35	1.44634e-33	chr12	11145550	11154100	8551	*	TRUE	TRUE	TRUE	TRUE	TRUE	TRUE	FALSE	FALSE	FALSE	FALSE	FALSE	FALSE	TRUE	TRUE	TRUE	198.227	7754.29	FALSE	1e-08	3	0.0101939	0.00804078	6	FALSE	0.00804078	8.21719	-0.28595	-2.24884	-0.999936	-0.345872	0.0907943	0.128973	0.152844	0.136212	0.128858	90.5034	-2.21712	-14.7132
K27_7742	79.8522	-1.90277	0.244002	-7.79818	6.28087e-15	7.36981e-14	chr5	17887350	17893000	5651	*	FALSE	FALSE	FALSE	TRUE	TRUE	FALSE	FALSE	FALSE	FALSE	FALSE	FALSE	FALSE	FALSE	FALSE	FALSE	79.8522	1078.05	FALSE	0.0181885	8	0.0186221	0.0184351	6	FALSE	0.0184351	6.38283	0.326301	-1.87975	0.301119	0.0230218	0.149311	0.204063	0.247705	0.204789	0.206801	42.7486	1.59902	-7.58867
K27_20887	129.172	-1.90222	0.164404	-11.5704	5.82086e-31	3.06426e-29	chr13	71672750	71678300	5551	*	TRUE	TRUE	TRUE	TRUE	TRUE	TRUE	FALSE	FALSE	FALSE	TRUE	TRUE	TRUE	TRUE	TRUE	TRUE	129.172	2251.62	FALSE	1e-08	7	0.0132333	0.00716808	9	FALSE	0.00716808	7.03007	0.368383	-1.53917	0.0514451	0.363051	0.105077	0.141591	0.170942	0.145636	0.141032	66.9038	2.60174	-9.00403
K27_31011	164.151	-1.90205	0.151074	-12.5902	2.39026e-36	1.765e-34	chrX	77033800	77040900	7101	*	TRUE	TRUE	TRUE	TRUE	TRUE	TRUE	FALSE	FALSE	FALSE	TRUE	TRUE	TRUE	TRUE	TRUE	TRUE	164.151	3445.18	FALSE	1e-08	1	0.0113741	0.00720131	9	FALSE	0.00720131	7.50588	-0.0191114	-1.59807	-0.0498691	0.303983	0.0967448	0.134738	0.155831	0.135521	0.131373	77.5844	-0.141841	-10.2551
K27_20914	59.3466	-1.90133	0.236282	-8.04689	8.49268e-16	1.11061e-14	chr13	72055350	72060200	4851	*	FALSE	FALSE	FALSE	TRUE	TRUE	FALSE	FALSE	FALSE	FALSE	FALSE	FALSE	FALSE	TRUE	TRUE	FALSE	59.3466	1267.64	FALSE	1e-08	6	0.0234987	0.0192237	9	FALSE	0.0192237	5.5028	1.14629	-0.776479	-0.799278	1.12485	0.175579	0.225836	0.258325	0.266704	0.225285	31.3409	5.07574	-3.00583
K27_29774	42.054	-1.90047	0.297088	-6.397	1.58461e-10	1.05048e-09	chrX	50270700	50273750	3051	*	FALSE	FALSE	FALSE	TRUE	TRUE	FALSE	FALSE	FALSE	FALSE	FALSE	FALSE	FALSE	FALSE	FALSE	FALSE	42.054	248.874	FALSE	0.0150277	7	0.0313075	0.0258027	10	FALSE	0.0258027	5.59674	-0.0136711	-1.72198	-0.123041	0.178487	0.185175	0.257669	0.304556	0.260832	0.253153	30.2241	-0.0530568	-5.65408
K27_157	91.4369	-1.90044	0.185068	-10.2689	9.73065e-25	3.1122e-23	chr1	14322700	14327600	4901	*	FALSE	FALSE	FALSE	FALSE	FALSE	FALSE	FALSE	FALSE	FALSE	TRUE	TRUE	TRUE	TRUE	TRUE	TRUE	91.4369	1549.05	FALSE	1e-08	15	0.016834	0.0104467	9	FALSE	0.0104467	6.29453	-0.132877	-1.00976	0.625405	0.89068	0.131725	0.184459	0.199693	0.174397	0.170515	47.7856	-0.720361	-5.05658
K27_173	35.614	-1.90042	0.374078	-5.08026	3.76915e-07	1.49403e-06	chr1	14675950	14678600	2651	*	FALSE	FALSE	FALSE	TRUE	TRUE	TRUE	FALSE	FALSE	FALSE	FALSE	FALSE	FALSE	FALSE	FALSE	FALSE	35.614	546.622	FALSE	0.0848037	8	0.0361535	0.0508914	9	FALSE	0.0508914	4.7779	1.39398	-1.29918	-0.223247	0.601233	0.25341	0.330356	0.391395	0.359837	0.339378	18.8544	4.21963	-3.31937
K27_9607	346.013	-1.89987	0.115721	-16.4177	1.42824e-60	3.02192e-58	chr6	39869200	39876800	7601	*	TRUE	TRUE	TRUE	TRUE	TRUE	TRUE	FALSE	FALSE	FALSE	TRUE	TRUE	TRUE	TRUE	TRUE	TRUE	346.013	19387.9	FALSE	1e-08	22	0.00776554	0.00383212	9	FALSE	0.00383212	8.45818	0.383345	-1.88395	0.410146	0.0159212	0.0700978	0.0952142	0.117534	0.0952905	0.0969762	120.663	4.02613	-16.0289
K27_16859	848.663	-1.89924	0.0930412	-20.4129	1.28399e-92	7.99633e-90	chr10	87484250	87496550	12301	*	TRUE	TRUE	TRUE	TRUE	TRUE	TRUE	TRUE	TRUE	TRUE	TRUE	TRUE	TRUE	TRUE	TRUE	TRUE	848.663	108307	FALSE	0.00171757	7	0.00583639	0.00396406	7	FALSE	0.00396406	9.73081	0.366366	-1.78566	0.410294	0.113581	0.0606925	0.0840698	0.0942411	0.0840172	0.084513	160.33	4.35787	-18.9478
K27_29849	230.048	-1.8992	0.170409	-11.145	7.57531e-29	3.43459e-27	chrX	51531850	51543500	11651	*	TRUE	TRUE	FALSE	TRUE	TRUE	FALSE	FALSE	FALSE	FALSE	TRUE	TRUE	TRUE	TRUE	TRUE	TRUE	230.048	7923	FALSE	0.0190485	8	0.00940743	0.0145177	12	FALSE	0.0145177	7.98306	-0.235977	-1.52801	0.0721193	0.371199	0.114921	0.162779	0.173733	0.161035	0.158965	69.4657	-1.44968	-8.79516
K27_29437	23.8929	-1.89906	0.441064	-4.30563	1.66509e-05	4.96383e-05	chrX	43171300	43173200	1901	*	FALSE	FALSE	FALSE	FALSE	FALSE	FALSE	FALSE	FALSE	FALSE	TRUE	TRUE	FALSE	FALSE	FALSE	FALSE	23.8929	178.569	FALSE	0.103483	9	0.0516776	0.0730567	7	FALSE	0.0730567	4.4661	-0.251468	-1.41255	0.835806	0.486511	0.294226	0.417114	0.457583	0.393872	0.39786	15.1792	-0.602876	-3.08698
K27_32662	31.5515	-1.89816	0.36941	-5.13835	2.77158e-07	1.12289e-06	chrX	149646550	149647950	1401	*	FALSE	FALSE	FALSE	FALSE	FALSE	FALSE	FALSE	FALSE	FALSE	TRUE	TRUE	FALSE	FALSE	FALSE	FALSE	31.5515	151.517	FALSE	0.0476813	6	0.0402281	0.0418236	8	FALSE	0.0418236	5.2374	-0.285853	-1.94122	0.120937	-0.04306	0.223697	0.317926	0.373758	0.310216	0.311206	23.4129	-0.899118	-5.19379
K27_20899	28.7035	-1.89813	0.354552	-5.3536	8.62226e-08	3.76747e-07	chr13	71803750	71805950	2201	*	FALSE	FALSE	FALSE	TRUE	TRUE	FALSE	FALSE	FALSE	FALSE	FALSE	FALSE	FALSE	FALSE	FALSE	FALSE	28.7035	258.076	FALSE	1e-08	3	0.0437722	0.0389332	6	FALSE	0.0389332	4.58528	1.04598	-1.15909	-0.239209	0.739043	0.245049	0.317654	0.377473	0.348775	0.321434	18.7117	3.29283	-3.07065
K27_32639	22.5816	-1.89687	0.41086	-4.61684	3.89627e-06	1.30008e-05	chrX	148875150	148876050	901	*	FALSE	FALSE	FALSE	FALSE	FALSE	FALSE	FALSE	FALSE	FALSE	TRUE	TRUE	FALSE	FALSE	FALSE	FALSE	22.5816	121.113	FALSE	0.0519489	6	0.0544167	0.0534831	7	FALSE	0.0534831	4.28049	0.0103924	-1.2535	0.805602	0.643375	0.279133	0.386909	0.433767	0.368468	0.369436	15.3349	0.0268599	-2.8898
K27_31044	35.4055	-1.89653	0.293349	-6.46511	1.01224e-10	6.91737e-10	chrX	77423350	77425550	2201	*	FALSE	FALSE	FALSE	FALSE	FALSE	FALSE	FALSE	FALSE	FALSE	FALSE	FALSE	FALSE	TRUE	TRUE	FALSE	35.4055	170.775	FALSE	1e-08	5	0.0363399	0.0206116	9	FALSE	0.0206116	5.40243	-0.296848	-1.66202	-0.175671	0.234516	0.181799	0.258713	0.302841	0.257163	0.245851	29.7164	-1.1474	-5.48808
K27_28795	140.73	-1.89647	0.169544	-11.1857	4.79032e-29	2.21138e-27	chrX	12148650	12155600	6951	*	TRUE	TRUE	TRUE	TRUE	TRUE	TRUE	FALSE	FALSE	FALSE	TRUE	TRUE	TRUE	TRUE	TRUE	TRUE	140.73	2920.59	FALSE	1e-08	3	0.0125167	0.00870686	10	FALSE	0.00870686	7.22638	-0.107834	-1.6954	0.377197	0.201072	0.106475	0.149248	0.173945	0.144915	0.145472	67.8694	-0.722518	-9.74674
K27_32314	27.1579	-1.89562	0.368184	-5.14858	2.62469e-07	1.0673e-06	chrX	134068150	134070700	2551	*	FALSE	FALSE	FALSE	FALSE	FALSE	FALSE	FALSE	FALSE	FALSE	FALSE	FALSE	FALSE	TRUE	TRUE	FALSE	27.1579	139.963	FALSE	0.0348099	5	0.0460069	0.0417117	8	FALSE	0.0417117	5.01746	-0.0109919	-1.70675	-0.377437	0.188875	0.231138	0.32183	0.377359	0.332553	0.316242	21.7076	-0.0341544	-4.52288
K27_27081	47.4181	-1.89524	0.329671	-5.74888	8.98388e-09	4.57045e-08	chr18	46211150	46213850	2701	*	FALSE	FALSE	FALSE	TRUE	TRUE	TRUE	FALSE	FALSE	FALSE	FALSE	FALSE	FALSE	FALSE	FALSE	FALSE	47.4181	819.471	FALSE	0.032558	7	0.0282759	0.0298927	8	FALSE	0.0298927	5.16257	1.37467	-1.64537	0.584335	0.249873	0.207079	0.266556	0.339897	0.27702	0.280922	24.9304	5.15715	-4.84079
K27_29518	49.9301	-1.89495	0.271993	-6.9669	3.23992e-12	2.73225e-11	chrX	47115750	47118800	3051	*	FALSE	FALSE	FALSE	FALSE	FALSE	TRUE	FALSE	FALSE	FALSE	FALSE	FALSE	FALSE	TRUE	TRUE	FALSE	49.9301	363.206	FALSE	1e-08	24	0.0270802	0.0228814	5	FALSE	0.0228814	5.6633	0.177486	-1.47303	0.131353	0.421921	0.17755	0.243496	0.282903	0.245121	0.238734	31.8969	0.728906	-5.20683
K27_21344	24.3045	-1.89429	0.401359	-4.7197	2.36196e-06	8.17118e-06	chr14	7660250	7661150	901	*	FALSE	FALSE	FALSE	FALSE	FALSE	FALSE	FALSE	FALSE	FALSE	TRUE	TRUE	FALSE	FALSE	FALSE	FALSE	24.3045	169.478	FALSE	1e-08	2	0.0508789	0.037853	9	FALSE	0.037853	4.00025	0.943234	-1.17775	1.32958	0.716542	0.275356	0.352398	0.431131	0.345829	0.356169	14.5276	2.67662	-2.73177
K27_29866	326.261	-1.89371	0.124061	-15.2643	1.32198e-52	2.21495e-50	chrX	51676850	51690700	13851	*	TRUE	TRUE	TRUE	TRUE	TRUE	TRUE	FALSE	FALSE	FALSE	TRUE	TRUE	TRUE	TRUE	TRUE	TRUE	326.261	15404.6	FALSE	0.00585406	8	0.00796273	0.00682882	7	FALSE	0.00682882	8.43458	-0.27003	-1.396	0.117226	0.497712	0.0838449	0.118995	0.127867	0.11682	0.114461	100.597	-2.26926	-10.9176
K27_20854	131.424	-1.89366	0.199104	-9.51092	1.88982e-21	4.50053e-20	chr13	70857350	70862650	5301	*	TRUE	TRUE	TRUE	TRUE	TRUE	TRUE	FALSE	FALSE	FALSE	TRUE	TRUE	TRUE	TRUE	TRUE	TRUE	131.424	2543.48	FALSE	0.0216975	10	0.0130838	0.0173857	9	FALSE	0.0173857	7.14333	-0.0125077	-1.49663	-0.0322066	0.397033	0.132936	0.186142	0.204335	0.18664	0.182301	53.7351	-0.0671948	-7.32439
K27_32653	49.0804	-1.8918	0.312652	-6.0508	1.44128e-09	8.26769e-09	chrX	149316000	149318200	2201	*	TRUE	TRUE	FALSE	FALSE	FALSE	FALSE	FALSE	FALSE	FALSE	TRUE	TRUE	TRUE	FALSE	FALSE	FALSE	49.0804	645.042	FALSE	0.0436282	8	0.0274709	0.0329365	9	FALSE	0.0329365	5.79793	-0.67476	-1.90621	0.593927	-0.0144172	0.192629	0.281896	0.316511	0.26145	0.267925	30.0989	-2.39365	-6.02258
K27_31250	84.9718	-1.89147	0.250786	-7.54218	4.62183e-14	4.90365e-13	chrX	87823350	87829300	5951	*	FALSE	FALSE	FALSE	FALSE	FALSE	FALSE	FALSE	FALSE	FALSE	TRUE	TRUE	TRUE	FALSE	FALSE	FALSE	84.9718	2473.67	FALSE	0.0426122	5	0.0177717	0.0262583	10	FALSE	0.0262583	5.99178	-0.136338	-1.11642	1.36237	0.775048	0.175158	0.246374	0.263389	0.230677	0.234266	34.2078	-0.553378	-4.23869
K27_31293	60.5813	-1.89134	0.252812	-7.48121	7.36419e-14	7.62691e-13	chrX	93453050	93457000	3951	*	FALSE	FALSE	FALSE	FALSE	FALSE	FALSE	FALSE	FALSE	FALSE	FALSE	FALSE	FALSE	TRUE	TRUE	FALSE	60.5813	629.579	FALSE	0.0203507	9	0.0231117	0.0218706	7	FALSE	0.0218706	6.31541	-0.503803	-1.79029	-0.43797	0.101047	0.158531	0.228966	0.257382	0.228656	0.218934	39.8372	-2.20034	-6.95578
K27_1985	265.444	-1.88991	0.134768	-14.0234	1.12124e-44	1.27178e-42	chr1	172749000	172765100	16101	*	TRUE	TRUE	TRUE	TRUE	TRUE	TRUE	FALSE	FALSE	FALSE	TRUE	TRUE	FALSE	TRUE	TRUE	TRUE	265.444	12753.7	FALSE	0.00520919	8	0.00875416	0.00699806	9	FALSE	0.00699806	8.12764	0.520229	-1.60867	-0.405588	0.281232	0.0876974	0.119444	0.138135	0.126025	0.120261	92.6782	4.35541	-11.6456
K27_25262	46.7381	-1.88584	0.26961	-6.99469	2.65846e-12	2.26271e-11	chr16	95293400	95296550	3151	*	FALSE	FALSE	FALSE	FALSE	FALSE	FALSE	FALSE	FALSE	FALSE	FALSE	FALSE	FALSE	TRUE	TRUE	TRUE	46.7381	473.32	FALSE	0.0245737	4	0.0286217	0.0271234	7	FALSE	0.0271234	5.60798	-0.127722	-1.14139	-0.470091	0.744451	0.187294	0.262949	0.284566	0.271812	0.248736	29.9422	-0.485728	-4.01098
K27_22630	16.1083	-1.88551	0.453093	-4.16142	3.16279e-05	8.98711e-05	chr14	89728050	89730150	2101	*	FALSE	FALSE	FALSE	FALSE	FALSE	FALSE	FALSE	FALSE	FALSE	TRUE	TRUE	FALSE	FALSE	FALSE	FALSE	16.1083	165.913	FALSE	1e-08	3	0.0744728	0.0502448	9	FALSE	0.0502448	3.06745	0.0551539	-0.562744	2.12708	1.32276	0.359813	0.49107	0.518491	0.428451	0.442032	8.52512	0.112314	-1.08535
K27_4583	34.525	-1.88302	0.365057	-5.15814	2.49413e-07	1.01823e-06	chr3	25890200	25893200	3001	*	FALSE	FALSE	FALSE	TRUE	TRUE	FALSE	FALSE	FALSE	FALSE	FALSE	FALSE	FALSE	FALSE	FALSE	FALSE	34.525	398.809	FALSE	1e-08	8	0.0371517	0.0426515	5	FALSE	0.0426515	4.44093	1.48828	-1.05791	0.963177	0.825107	0.25711	0.327126	0.390962	0.33517	0.335599	17.2725	4.54957	-2.70591
K27_20664	106.464	-1.88297	0.183987	-10.2342	1.39318e-24	4.40465e-23	chr13	53459800	53464250	4451	*	TRUE	TRUE	TRUE	TRUE	TRUE	TRUE	FALSE	FALSE	FALSE	TRUE	TRUE	TRUE	TRUE	TRUE	TRUE	106.464	1630.86	FALSE	1e-08	19	0.0150942	0.00841079	8	FALSE	0.00841079	6.74242	0.407815	-1.62514	0.160344	0.257825	0.115075	0.154491	0.190184	0.157985	0.155455	58.5913	2.63973	-8.54512
K27_26814	29.2105	-1.88071	0.394742	-4.76441	1.89409e-06	6.67074e-06	chr18	22218550	22220500	1951	*	FALSE	FALSE	FALSE	FALSE	FALSE	FALSE	FALSE	FALSE	FALSE	TRUE	TRUE	TRUE	FALSE	FALSE	FALSE	29.2105	258.663	FALSE	1e-08	1	0.0430908	0.0232731	9	FALSE	0.0232731	4.9118	0.164761	-2.27824	0.829109	-0.397528	0.206138	0.280452	0.391995	0.267965	0.295206	23.8278	0.587486	-5.81191
K27_30812	31.4232	-1.88018	0.319935	-5.87676	4.18365e-09	2.23725e-08	chrX	74349750	74351550	1801	*	FALSE	FALSE	FALSE	FALSE	FALSE	FALSE	FALSE	FALSE	FALSE	FALSE	FALSE	FALSE	TRUE	TRUE	FALSE	31.4232	136.879	FALSE	0.00328218	76	0.0403739	0.0277287	9	FALSE	0.0277287	5.17786	-0.171006	-1.58437	-0.197587	0.295815	0.202847	0.28537	0.33107	0.287528	0.273944	25.5259	-0.599243	-4.7856
K27_31264	25.637	-1.87948	0.391082	-4.80585	1.54093e-06	5.50984e-06	chrX	92506250	92508600	2351	*	FALSE	FALSE	FALSE	FALSE	FALSE	FALSE	FALSE	FALSE	FALSE	TRUE	TRUE	TRUE	FALSE	FALSE	FALSE	25.637	328.731	FALSE	1e-08	24	0.0484687	0.0343998	7	FALSE	0.0343998	4.09986	0.223649	-1.22941	1.73028	0.650073	0.2648	0.357268	0.418314	0.32615	0.343797	15.4829	0.626	-2.93896
K27_8630	197.535	-1.87895	0.161334	-11.6464	2.39475e-31	1.30435e-29	chr5	93042250	93050050	7801	*	TRUE	TRUE	TRUE	TRUE	TRUE	TRUE	TRUE	TRUE	FALSE	TRUE	TRUE	TRUE	TRUE	TRUE	TRUE	197.535	7717.25	FALSE	0.0114716	8	0.0102138	0.0108498	7	FALSE	0.0108498	7.33928	0.198797	-1.19144	0.921665	0.687512	0.111468	0.153776	0.168607	0.149173	0.149835	65.8423	1.29277	-7.06639
K27_4579	61.2511	-1.87853	0.29806	-6.3025	2.92878e-10	1.86839e-09	chr3	25863400	25868400	5001	*	FALSE	FALSE	FALSE	TRUE	TRUE	FALSE	FALSE	FALSE	FALSE	FALSE	FALSE	FALSE	FALSE	FALSE	FALSE	61.2511	1134.13	FALSE	0.046401	8	0.0229082	0.0331705	9	FALSE	0.0331705	5.29454	1.40273	-1.11474	1.01849	0.763789	0.207895	0.270009	0.315073	0.274051	0.275698	25.4674	5.19513	-3.53803
K27_29785	76.1588	-1.87823	0.228699	-8.2127	2.16269e-16	3.0415e-15	chrX	50398200	50401700	3501	*	TRUE	TRUE	FALSE	TRUE	TRUE	TRUE	FALSE	FALSE	FALSE	FALSE	FALSE	TRUE	TRUE	TRUE	TRUE	76.1588	829.55	FALSE	1e-08	2	0.0193066	0.0172796	7	FALSE	0.0172796	6.41542	-0.138505	-1.6434	0.0778581	0.23483	0.145876	0.205087	0.234753	0.202702	0.199384	43.9785	-0.675347	-7.00058
K27_30872	54.5023	-1.87807	0.265894	-7.06324	1.62662e-12	1.42225e-11	chrX	75109000	75112950	3951	*	TRUE	TRUE	FALSE	TRUE	TRUE	FALSE	FALSE	FALSE	FALSE	FALSE	FALSE	FALSE	TRUE	TRUE	TRUE	54.5023	389.283	FALSE	0.0169299	5	0.0251866	0.0227272	9	FALSE	0.0227272	5.99176	-0.140199	-1.68783	-0.149163	0.19024	0.16802	0.236224	0.272378	0.237213	0.230155	35.661	-0.593501	-6.19666
K27_32833	38.8995	-1.87733	0.320487	-5.85774	4.69211e-09	2.48711e-08	chrX	153007650	153009700	2051	*	FALSE	FALSE	FALSE	TRUE	TRUE	TRUE	FALSE	FALSE	FALSE	TRUE	TRUE	TRUE	FALSE	FALSE	FALSE	38.8995	285.12	FALSE	1e-08	31	0.0334807	0.0184875	9	FALSE	0.0184875	5.28042	0.45923	-1.96329	0.476476	-0.0859574	0.182297	0.242382	0.324541	0.243049	0.252684	28.9661	1.89466	-6.04943
K27_18110	392.436	-1.87707	0.0980808	-19.138	1.21811e-81	5.827e-79	chr11	67743050	67757850	14801	*	TRUE	TRUE	TRUE	TRUE	TRUE	TRUE	FALSE	FALSE	FALSE	TRUE	TRUE	TRUE	TRUE	TRUE	TRUE	392.436	18695.7	FALSE	1e-08	19	0.00738024	0.0029389	9	FALSE	0.0029389	8.72043	-0.0410565	-1.59651	0.183633	0.280561	0.0626034	0.0872813	0.101136	0.086188	0.0850274	139.297	-0.470394	-15.7857
K27_13950	48.6384	-1.87575	0.53985	-3.47457	0.000511665	0.00116763	chr8	123577150	123577900	751	*	FALSE	FALSE	TRUE	TRUE	TRUE	TRUE	FALSE	FALSE	FALSE	TRUE	TRUE	TRUE	TRUE	TRUE	TRUE	48.6384	732.363	FALSE	0.170378	7	0.0276796	0.170378	9	TRUE	0.0925122	5.59638	0.113032	-1.75457	0.632953	0.121178	0.366877	0.515915	0.543553	0.512077	0.514962	15.2541	0.219091	-3.22797
K27_29367	57.9411	-1.87565	0.269311	-6.96461	3.29305e-12	2.77563e-11	chrX	42197500	42201250	3751	*	TRUE	TRUE	FALSE	FALSE	FALSE	FALSE	FALSE	FALSE	FALSE	FALSE	FALSE	FALSE	TRUE	TRUE	FALSE	57.9411	612.969	FALSE	0.0288919	8	0.0239594	0.0260495	5	FALSE	0.0260495	5.97441	-0.379584	-1.56042	0.324387	0.315234	0.175176	0.250701	0.277155	0.240235	0.238929	34.1052	-1.51409	-5.63013
K27_31194	95.318	-1.87263	0.234104	-7.99915	1.25279e-15	1.60462e-14	chrX	85713700	85719300	5601	*	TRUE	TRUE	FALSE	FALSE	FALSE	FALSE	FALSE	FALSE	FALSE	TRUE	TRUE	TRUE	TRUE	TRUE	FALSE	95.318	1856.62	FALSE	0.0295782	9	0.0163321	0.0225703	9	FALSE	0.0225703	6.99611	-0.912817	-1.94509	-0.0251039	-0.0724588	0.147891	0.218197	0.235905	0.207733	0.207115	47.3059	-4.18346	-8.24523
K27_28573	35.5333	-1.87254	0.321753	-5.81981	5.89135e-09	3.07635e-08	chrX	7869700	7871800	2101	*	TRUE	TRUE	FALSE	FALSE	FALSE	FALSE	FALSE	FALSE	FALSE	FALSE	FALSE	FALSE	FALSE	FALSE	FALSE	35.5333	297.499	FALSE	0.0307871	7	0.0362254	0.0340405	6	FALSE	0.0340405	5.72702	-1.15096	-1.94458	-0.579955	-0.072038	0.196443	0.300893	0.324913	0.28649	0.274109	29.1536	-3.82514	-5.98491
K27_11945	28.7858	-1.87163	0.345526	-5.41676	6.06898e-08	2.71766e-07	chr7	117689950	117692250	2301	*	FALSE	FALSE	FALSE	TRUE	TRUE	FALSE	FALSE	FALSE	FALSE	FALSE	FALSE	FALSE	FALSE	FALSE	FALSE	28.7858	182.827	FALSE	0.0224142	21	0.04366	0.0387552	10	FALSE	0.0387552	4.69546	0.730281	-1.13422	-0.422191	0.737411	0.239784	0.316713	0.367309	0.347496	0.315381	19.582	2.30582	-3.08791
K27_5847	42.0355	-1.87152	0.377404	-4.95894	7.08789e-07	2.68045e-06	chr3	134643400	134646950	3551	*	FALSE	FALSE	FALSE	TRUE	TRUE	FALSE	FALSE	FALSE	FALSE	FALSE	FALSE	FALSE	FALSE	FALSE	FALSE	42.0355	861.659	FALSE	1e-08	2	0.0313193	0.023699	8	FALSE	0.023699	5.14712	1.3115	-2.33707	0.651515	-0.465548	0.197036	0.251151	0.373402	0.260608	0.283992	26.1227	5.22197	-6.25887
K27_20258	19.7927	-1.86996	0.40251	-4.64576	3.38829e-06	1.14341e-05	chr13	18358550	18360300	1751	*	FALSE	FALSE	FALSE	TRUE	TRUE	FALSE	FALSE	FALSE	FALSE	FALSE	FALSE	FALSE	FALSE	FALSE	FALSE	19.7927	225.564	FALSE	1e-08	3	0.0614492	0.0347044	8	FALSE	0.0347044	3.06747	2.44917	-0.309504	0.705712	1.56046	0.344504	0.397113	0.479867	0.440617	0.411227	8.90401	6.16745	-0.64498
K27_27394	18.8491	-1.8699	0.412989	-4.52772	5.96236e-06	1.92413e-05	chr18	71049650	71051200	1551	*	FALSE	FALSE	FALSE	FALSE	FALSE	FALSE	FALSE	FALSE	FALSE	FALSE	FALSE	FALSE	TRUE	TRUE	FALSE	18.8491	185.088	FALSE	1e-08	5	0.0642995	0.0695985	5	FALSE	0.0695985	4.60802	-1.12328	-1.21217	-1.37788	0.657726	0.284267	0.435217	0.431449	0.451681	0.382136	16.2102	-2.58096	-2.80954
K27_29438	135.341	-1.86903	0.188582	-9.91096	3.73041e-23	1.03995e-21	chrX	43193500	43203250	9751	*	TRUE	TRUE	FALSE	FALSE	FALSE	FALSE	FALSE	FALSE	FALSE	TRUE	TRUE	TRUE	TRUE	TRUE	FALSE	135.341	2924.2	FALSE	0.0165398	6	0.0128356	0.0145602	7	FALSE	0.0145602	7.32573	-0.573451	-1.66145	0.082452	0.20758	0.12266	0.177452	0.192328	0.171168	0.169304	59.7241	-3.23158	-8.63861
K27_31780	29.8995	-1.86899	0.377531	-4.95056	7.39999e-07	2.78826e-06	chrX	101171500	101173350	1851	*	TRUE	TRUE	FALSE	FALSE	FALSE	FALSE	FALSE	FALSE	FALSE	FALSE	FALSE	FALSE	TRUE	TRUE	FALSE	29.8995	205.262	FALSE	0.0549972	8	0.0422016	0.0474433	7	FALSE	0.0474433	5.45359	-0.387601	-2.11628	-0.828392	-0.247288	0.225861	0.323023	0.37813	0.335344	0.318707	24.1458	-1.19992	-5.5967
K27_32736	40.2112	-1.86865	0.293794	-6.36041	2.01215e-10	1.31281e-09	chrX	151423250	151425900	2651	*	FALSE	FALSE	FALSE	FALSE	FALSE	FALSE	FALSE	FALSE	FALSE	FALSE	FALSE	FALSE	TRUE	TRUE	FALSE	40.2112	260.855	FALSE	0.00624977	56	0.0325356	0.0241912	10	FALSE	0.0241912	5.69547	-0.771298	-1.82227	-0.0865024	0.0463866	0.17913	0.266626	0.299075	0.251588	0.247072	31.7951	-2.89281	-6.09301
K27_20369	338.312	-1.8685	0.104047	-17.9583	4.13573e-72	1.39294e-69	chr13	25052800	25062000	9201	*	TRUE	TRUE	TRUE	TRUE	TRUE	TRUE	TRUE	TRUE	FALSE	TRUE	TRUE	TRUE	TRUE	TRUE	TRUE	338.312	15870.8	FALSE	1e-08	8	0.00783968	0.00339964	8	FALSE	0.00339964	8.1645	0.472963	-1.17833	0.539592	0.690172	0.0715735	0.0958841	0.110375	0.0957612	0.0942795	114.072	4.93265	-10.6757
K27_28638	27.8004	-1.86809	0.351515	-5.3144	1.07006e-07	4.6091e-07	chrX	10132500	10134450	1951	*	FALSE	FALSE	FALSE	FALSE	FALSE	FALSE	FALSE	FALSE	FALSE	FALSE	FALSE	FALSE	TRUE	TRUE	FALSE	27.8004	162.608	FALSE	0.0406609	8	0.0450478	0.0434144	7	FALSE	0.0434144	4.87489	-0.0666739	-1.25928	-0.26492	0.608813	0.239059	0.33401	0.368826	0.340724	0.319106	20.392	-0.199617	-3.41429
K27_26818	84.8855	-1.867	0.215389	-8.66804	4.39611e-18	7.51048e-17	chr18	22263600	22268450	4851	*	FALSE	FALSE	FALSE	TRUE	TRUE	FALSE	FALSE	FALSE	FALSE	TRUE	TRUE	TRUE	FALSE	FALSE	FALSE	84.8855	1410.76	FALSE	1e-08	1	0.0177852	0.00964798	8	FALSE	0.00964798	6.25186	0.68716	-1.70715	0.644783	0.159849	0.130769	0.171284	0.221692	0.172344	0.17733	47.8085	4.01181	-7.70055
K27_29153	52.6493	-1.86678	0.247924	-7.52964	5.08813e-14	5.37593e-13	chrX	37097550	37100250	2701	*	TRUE	TRUE	FALSE	FALSE	FALSE	FALSE	FALSE	FALSE	FALSE	TRUE	TRUE	FALSE	TRUE	TRUE	FALSE	52.6493	422.612	FALSE	1e-08	1	0.0259144	0.0165607	8	FALSE	0.0165607	6.00033	-0.59551	-1.67279	-0.0456497	0.193989	0.154527	0.226448	0.254871	0.216138	0.210391	38.8303	-2.62979	-6.56329
K27_28640	83.7217	-1.86649	0.22476	-8.30439	1.00334e-16	1.47978e-15	chrX	10163250	10167800	4551	*	TRUE	TRUE	FALSE	FALSE	FALSE	FALSE	FALSE	FALSE	FALSE	FALSE	FALSE	FALSE	TRUE	TRUE	FALSE	83.7217	1002.11	FALSE	0.0218777	8	0.0179698	0.0195634	7	FALSE	0.0195634	6.56805	-0.192149	-1.51085	-0.17373	0.355646	0.148093	0.209146	0.231322	0.209477	0.202164	44.3508	-0.918731	-6.53137
K27_32688	272.772	-1.86504	0.13233	-14.0939	4.13848e-45	4.91363e-43	chrX	150566650	150579650	13001	*	TRUE	TRUE	TRUE	TRUE	TRUE	FALSE	FALSE	FALSE	FALSE	TRUE	TRUE	TRUE	TRUE	TRUE	TRUE	272.772	12058.3	FALSE	0.0046162	6	0.0086401	0.00674901	8	FALSE	0.00674901	8.45821	-0.769482	-1.88034	0.0312311	-0.0152965	0.0832908	0.122174	0.133769	0.116541	0.116154	101.55	-6.29823	-14.0567
K27_1895	178.192	-1.86492	0.168463	-11.0702	1.7503e-28	7.70294e-27	chr1	167798800	167806450	7651	*	FALSE	FALSE	TRUE	TRUE	TRUE	TRUE	FALSE	FALSE	FALSE	TRUE	TRUE	TRUE	TRUE	TRUE	TRUE	178.192	6448.95	FALSE	0.0107655	5	0.0108331	0.0108012	4	FALSE	0.0108012	7.25182	0.905149	-1.39156	0.243142	0.473362	0.112682	0.150376	0.174656	0.155236	0.152544	64.3563	6.01925	-7.96743
K27_7325	89.1446	-1.86466	0.23682	-7.87376	3.44133e-15	4.17911e-14	chr4	124523200	124528500	5301	*	FALSE	FALSE	FALSE	TRUE	TRUE	FALSE	FALSE	FALSE	FALSE	FALSE	FALSE	FALSE	TRUE	TRUE	TRUE	89.1446	1421.07	FALSE	0.0331764	6	0.0171509	0.0235179	6	FALSE	0.0235179	6.13929	0.825289	-1.0835	0.405595	0.78116	0.166036	0.222295	0.248912	0.226793	0.221951	36.9758	3.71259	-4.35296
K27_31288	33.4239	-1.8645	0.343048	-5.43509	5.47688e-08	2.46826e-07	chrX	93387250	93389550	2301	*	FALSE	FALSE	FALSE	FALSE	FALSE	FALSE	FALSE	FALSE	FALSE	FALSE	FALSE	FALSE	TRUE	TRUE	FALSE	33.4239	243.426	FALSE	0.0533781	8	0.0382271	0.0452407	7	FALSE	0.0452407	5.13161	-0.173586	-1.30647	0.0399802	0.558026	0.232401	0.327646	0.357327	0.323954	0.313082	22.0808	-0.529797	-3.65624
K27_25451	27.3964	-1.864	0.391928	-4.75597	1.97496e-06	6.93261e-06	chr17	9434700	9437200	2501	*	FALSE	FALSE	FALSE	FALSE	FALSE	FALSE	FALSE	FALSE	FALSE	FALSE	FALSE	FALSE	TRUE	TRUE	FALSE	27.3964	213.266	FALSE	0.0807897	8	0.0456455	0.0584988	10	FALSE	0.0584988	5.47837	-0.96327	-2.05316	-1.2332	-0.189159	0.24161	0.358856	0.393366	0.368891	0.340031	22.6744	-2.68428	-5.21945
K27_32601	67.1611	-1.86355	0.245609	-7.58745	3.26265e-14	3.54012e-13	chrX	142992950	142997150	4201	*	TRUE	TRUE	FALSE	FALSE	FALSE	FALSE	FALSE	FALSE	FALSE	TRUE	TRUE	FALSE	TRUE	TRUE	FALSE	67.1611	924.152	FALSE	0.022748	9	0.0212891	0.0219692	5	FALSE	0.0219692	6.47224	-1.01201	-1.76898	-0.127901	0.094573	0.155482	0.234122	0.249769	0.219293	0.215148	41.6269	-4.32258	-7.08244
K27_31936	37.5094	-1.86314	0.293636	-6.34506	2.22335e-10	1.44234e-09	chrX	103054450	103057250	2801	*	FALSE	FALSE	FALSE	FALSE	FALSE	FALSE	FALSE	FALSE	FALSE	FALSE	FALSE	FALSE	TRUE	TRUE	FALSE	37.5094	233.238	FALSE	1e-08	7	0.0345545	0.0258808	10	FALSE	0.0258808	5.29451	0.0672617	-1.3502	-0.134885	0.512944	0.195354	0.269502	0.307892	0.275325	0.260291	27.1021	0.249578	-4.3853
K27_29865	111.341	-1.86263	0.191267	-9.73835	2.0689e-22	5.38126e-21	chrX	51669550	51676150	6601	*	TRUE	TRUE	FALSE	TRUE	TRUE	TRUE	FALSE	FALSE	FALSE	FALSE	FALSE	FALSE	TRUE	TRUE	TRUE	111.341	1591.79	FALSE	0.0117168	3	0.0146305	0.0135673	7	FALSE	0.0135673	6.86071	0.0488891	-1.40782	0.000184626	0.45481	0.127424	0.177032	0.198286	0.178075	0.172451	53.8417	0.27616	-7.09993
K27_30897	201.06	-1.86256	0.172014	-10.828	2.537e-27	1.01625e-25	chrX	75535900	75545900	10001	*	TRUE	TRUE	FALSE	TRUE	TRUE	FALSE	FALSE	FALSE	FALSE	TRUE	TRUE	TRUE	TRUE	TRUE	TRUE	201.06	5552.87	FALSE	0.0163685	5	0.0101137	0.0131604	9	FALSE	0.0131604	7.97654	-0.3443	-1.8679	-0.102337	-0.00534233	0.110812	0.157751	0.173613	0.156258	0.154938	71.9826	-2.18255	-10.759
K27_29361	29.5566	-1.86247	0.326235	-5.70899	1.13646e-08	5.70254e-08	chrX	42120850	42123100	2251	*	FALSE	FALSE	FALSE	FALSE	FALSE	FALSE	FALSE	FALSE	FALSE	FALSE	FALSE	FALSE	TRUE	TRUE	FALSE	29.5566	129.227	FALSE	1e-08	2	0.042639	0.027664	8	FALSE	0.027664	4.79782	0.209052	-1.29206	0.328889	0.570407	0.218415	0.29656	0.345209	0.295024	0.287524	21.9666	0.704923	-3.74285
K27_7743	25.6166	-1.8611	0.514323	-3.61854	0.000296269	0.000707492	chr5	17983500	17986300	2801	*	FALSE	FALSE	FALSE	TRUE	TRUE	FALSE	FALSE	FALSE	FALSE	FALSE	FALSE	FALSE	FALSE	FALSE	FALSE	25.6166	486.539	FALSE	1e-08	1	0.0485037	0.0374862	10	FALSE	0.0374862	3.36287	2.40146	-1.50793	2.21673	0.353165	0.321086	0.376482	0.54041	0.379262	0.422702	10.4734	6.37867	-2.79035
K27_29756	137.938	-1.86086	0.197004	-9.44578	3.52753e-21	8.19374e-20	chrX	49987100	49995100	8001	*	TRUE	TRUE	FALSE	TRUE	TRUE	FALSE	FALSE	FALSE	FALSE	TRUE	TRUE	TRUE	TRUE	TRUE	FALSE	137.938	2623.73	FALSE	0.0208741	9	0.0126788	0.0166453	9	FALSE	0.0166453	7.15108	0.135009	-1.51586	0.179243	0.344993	0.130875	0.181918	0.201945	0.181821	0.179681	54.6406	0.742143	-7.50632
K27_31251	34.7131	-1.86016	0.301927	-6.16096	7.23037e-10	4.35339e-09	chrX	87871300	87874200	2901	*	FALSE	FALSE	FALSE	FALSE	FALSE	FALSE	FALSE	FALSE	FALSE	FALSE	FALSE	FALSE	TRUE	TRUE	FALSE	34.7131	467.801	FALSE	1e-08	34	0.0369748	0.0307826	7	FALSE	0.0307826	4.53874	-0.398369	-0.53616	1.32655	1.324	0.235537	0.338966	0.337766	0.298199	0.296697	19.2698	-1.17525	-1.58737
K27_32156	58.3494	-1.85975	0.258139	-7.20448	5.82677e-13	5.39479e-12	chrX	106113300	106116350	3051	*	TRUE	TRUE	TRUE	FALSE	FALSE	FALSE	FALSE	FALSE	FALSE	FALSE	FALSE	TRUE	TRUE	TRUE	FALSE	58.3494	646.178	FALSE	0.0275075	7	0.0238232	0.0255706	6	FALSE	0.0255706	6.14716	-0.47512	-1.50343	-0.410876	0.356325	0.17009	0.245024	0.265792	0.244709	0.232059	36.1406	-1.93907	-5.65641
K27_21542	54.3223	-1.85969	0.260249	-7.14582	8.94583e-13	8.09417e-12	chr14	23549800	23553200	3401	*	FALSE	FALSE	FALSE	TRUE	TRUE	TRUE	FALSE	FALSE	FALSE	FALSE	FALSE	FALSE	TRUE	TRUE	FALSE	54.3223	813.353	FALSE	1e-08	33	0.0252551	0.0157151	8	FALSE	0.0157151	5.67409	0.947417	-1.60251	-0.237296	0.257179	0.16259	0.21043	0.269419	0.231454	0.219122	34.898	4.50229	-5.94804
K27_17285	48.2975	-1.85858	0.257966	-7.20475	5.81515e-13	5.38554e-12	chr10	126735900	126738400	2501	*	FALSE	FALSE	FALSE	FALSE	FALSE	FALSE	FALSE	FALSE	FALSE	TRUE	TRUE	FALSE	TRUE	TRUE	FALSE	48.2975	299.534	FALSE	1e-08	100	0.0278432	0.017209	11	FALSE	0.017209	5.67409	-0.199922	-1.49422	0.244325	0.364363	0.165747	0.233661	0.268641	0.225939	0.222087	34.2334	-0.855606	-5.56214
K27_30675	28.7946	-1.85821	0.350841	-5.29644	1.18083e-07	5.05523e-07	chrX	72628500	72630300	1801	*	FALSE	FALSE	FALSE	FALSE	FALSE	FALSE	FALSE	FALSE	FALSE	FALSE	FALSE	FALSE	TRUE	TRUE	FALSE	28.7946	149.96	FALSE	0.0410341	5	0.043648	0.04268	7	FALSE	0.04268	4.94793	-0.149727	-1.34281	-0.13883	0.515403	0.235171	0.330708	0.366085	0.331708	0.315725	21.0397	-0.452748	-3.66802
K27_5036	31.3432	-1.85796	0.2873	-6.46698	9.99789e-11	6.83938e-10	chr3	63123700	63126150	2451	*	FALSE	FALSE	FALSE	FALSE	FALSE	FALSE	FALSE	FALSE	FALSE	FALSE	FALSE	FALSE	TRUE	TRUE	FALSE	31.3432	235.704	FALSE	1e-08	22	0.0404654	0.0237574	8	FALSE	0.0237574	4.83682	-0.418431	-0.871054	0.254479	0.986909	0.210319	0.303442	0.31431	0.285219	0.268735	22.9975	-1.37895	-2.77132
K27_31299	51.9963	-1.85653	0.28755	-6.45638	1.07241e-10	7.31039e-10	chrX	93536650	93540400	3751	*	FALSE	FALSE	FALSE	FALSE	FALSE	FALSE	FALSE	FALSE	FALSE	TRUE	TRUE	FALSE	TRUE	TRUE	FALSE	51.9963	502.382	FALSE	0.0324593	9	0.0261832	0.0291338	6	FALSE	0.0291338	5.65243	0.0182219	-1.45061	0.533465	0.405922	0.189685	0.263822	0.297787	0.256664	0.256843	29.7991	0.0690689	-4.87129
K27_8301	25.4994	-1.85615	0.414759	-4.47525	7.63232e-06	2.41975e-05	chr5	51486550	51489600	3051	*	FALSE	FALSE	FALSE	TRUE	TRUE	FALSE	FALSE	FALSE	FALSE	FALSE	FALSE	FALSE	FALSE	FALSE	FALSE	25.4994	283.322	FALSE	0.0344358	8	0.048706	0.0443593	9	FALSE	0.0443593	4.25174	1.49505	-1.44384	0.270454	0.412313	0.269085	0.340595	0.433544	0.365801	0.358997	15.8007	4.38952	-3.33032
K27_28492	30.8915	-1.856	0.375415	-4.94385	7.65937e-07	2.87974e-06	chrX	6047700	6050750	3051	*	FALSE	FALSE	FALSE	TRUE	TRUE	TRUE	FALSE	FALSE	FALSE	FALSE	FALSE	FALSE	FALSE	FALSE	FALSE	30.8915	351.358	FALSE	1e-08	1	0.0409912	0.0250981	8	FALSE	0.0250981	4.71652	1.16964	-1.85606	0.403778	-6.74828e-05	0.218123	0.276658	0.382521	0.291919	0.299617	21.6232	4.22774	-4.85219
K27_28836	62.406	-1.85301	0.216051	-8.5767	9.76319e-18	1.60325e-16	chrX	13039100	13042800	3701	*	FALSE	FALSE	FALSE	TRUE	TRUE	FALSE	FALSE	FALSE	FALSE	FALSE	FALSE	FALSE	TRUE	TRUE	FALSE	62.406	492.438	FALSE	1e-08	2	0.0225677	0.0114512	8	FALSE	0.0114512	6.01739	0.0154377	-1.36645	-0.00320068	0.486554	0.142085	0.19606	0.227472	0.197518	0.187912	42.3507	0.0787396	-6.00713
K27_31960	88.5243	-1.85199	0.220375	-8.40378	4.3235e-17	6.66227e-16	chrX	103298500	103302600	4101	*	TRUE	TRUE	FALSE	TRUE	TRUE	TRUE	FALSE	FALSE	FALSE	TRUE	TRUE	TRUE	TRUE	TRUE	FALSE	88.5243	1068.69	FALSE	0.0150081	7	0.0172395	0.0162631	7	FALSE	0.0162631	6.75267	-0.15793	-1.85047	-0.0983934	0.00151534	0.13652	0.192341	0.223349	0.192135	0.18962	49.4627	-0.821093	-8.28509
K27_32903	19.3467	-1.85073	0.472053	-3.9206	8.83287e-05	0.000231754	chrX	160120550	160122600	2051	*	FALSE	FALSE	FALSE	FALSE	FALSE	FALSE	FALSE	FALSE	FALSE	TRUE	TRUE	FALSE	FALSE	FALSE	FALSE	19.3467	153.307	FALSE	1e-08	16	0.0627618	0.0552334	8	FALSE	0.0552334	4.13164	-0.132568	-1.72739	1.11514	0.123345	0.289076	0.405226	0.483693	0.374768	0.394975	14.2926	-0.327146	-3.57124
K27_13939	87.1367	-1.85069	0.306188	-6.04429	1.50073e-09	8.58785e-09	chr8	123537850	123539050	1201	*	TRUE	TRUE	TRUE	TRUE	TRUE	TRUE	FALSE	FALSE	FALSE	TRUE	TRUE	TRUE	TRUE	TRUE	TRUE	87.1367	2083.86	FALSE	0.0745253	5	0.0174422	0.0454649	9	FALSE	0.0454649	6.64127	-0.360455	-1.96235	0.481957	-0.111661	0.198716	0.282734	0.307644	0.275856	0.279433	33.4209	-1.27489	-6.37864
K27_25260	41.4709	-1.85065	0.270029	-6.85353	7.20492e-12	5.78902e-11	chr16	95258100	95260300	2201	*	FALSE	FALSE	FALSE	FALSE	FALSE	FALSE	FALSE	FALSE	FALSE	FALSE	FALSE	FALSE	TRUE	TRUE	TRUE	41.4709	376.435	FALSE	0.00101731	1	0.0316843	0.0236077	8	FALSE	0.0236077	5.75775	-0.631665	-1.48341	-0.916844	0.367246	0.176171	0.258399	0.279712	0.268232	0.238221	32.6827	-2.44454	-5.30333
K27_31100	40.9897	-1.84955	0.326775	-5.66001	1.51361e-08	7.46112e-08	chrX	82310000	82314050	4051	*	FALSE	FALSE	FALSE	FALSE	FALSE	FALSE	FALSE	FALSE	FALSE	TRUE	TRUE	TRUE	FALSE	FALSE	FALSE	40.9897	957.202	FALSE	0.0307506	4	0.0320033	0.0315904	6	FALSE	0.0315904	4.92999	-0.502678	-1.30613	1.64535	0.543418	0.218936	0.318059	0.343707	0.277934	0.290711	22.518	-1.58045	-3.80013
K27_13949	40.8019	-1.84763	0.409034	-4.51706	6.27038e-06	2.01469e-05	chr8	123571900	123573550	1651	*	FALSE	FALSE	TRUE	FALSE	FALSE	FALSE	FALSE	FALSE	FALSE	TRUE	TRUE	TRUE	FALSE	FALSE	FALSE	40.8019	648.1	FALSE	0.107333	7	0.0321299	0.0666734	11	FALSE	0.0666734	5.40223	-0.196709	-2.01778	0.852746	-0.170151	0.254972	0.360468	0.410767	0.347148	0.35861	21.1876	-0.545705	-4.91223
K27_31137	21.3662	-1.84708	0.416317	-4.43672	9.1339e-06	2.85549e-05	chrX	84209600	84211650	2051	*	FALSE	FALSE	FALSE	FALSE	FALSE	FALSE	FALSE	FALSE	FALSE	TRUE	TRUE	FALSE	FALSE	FALSE	FALSE	21.3662	137.154	FALSE	1e-08	3	0.0572558	0.0416035	7	FALSE	0.0416035	4.44094	-0.415238	-1.69756	0.817481	0.149522	0.255691	0.368242	0.427543	0.33563	0.348257	17.3684	-1.12762	-3.9705
K27_19431	109.596	-1.84704	0.18958	-9.74282	1.97975e-22	5.16159e-21	chr12	72235550	72241400	5851	*	TRUE	TRUE	TRUE	TRUE	TRUE	FALSE	FALSE	FALSE	FALSE	FALSE	FALSE	FALSE	TRUE	TRUE	TRUE	109.596	2455.72	FALSE	0.00971877	5	0.0147917	0.012627	7	FALSE	0.012627	7.19668	-0.0759717	-1.79468	-1.14486	0.0523591	0.119024	0.166882	0.192521	0.183114	0.164954	60.464	-0.455241	-9.32203
K27_9026	41.3671	-1.84654	0.330322	-5.59013	2.26905e-08	1.08511e-07	chr5	136894300	136896050	1751	*	FALSE	FALSE	TRUE	TRUE	TRUE	FALSE	FALSE	FALSE	FALSE	TRUE	TRUE	TRUE	FALSE	FALSE	TRUE	41.3671	337.588	FALSE	0.0501918	8	0.0317525	0.0404452	9	FALSE	0.0404452	5.51483	-0.140144	-1.63554	0.208706	0.211006	0.213087	0.299941	0.337859	0.294632	0.292875	25.8807	-0.467238	-4.84088
K27_7733	29.5021	-1.84643	0.405792	-4.55018	5.35994e-06	1.74387e-05	chr5	17788650	17790100	1451	*	FALSE	FALSE	FALSE	TRUE	TRUE	FALSE	FALSE	FALSE	FALSE	FALSE	FALSE	FALSE	FALSE	FALSE	FALSE	29.5021	243.24	FALSE	0.0255818	6	0.0427094	0.0375535	9	FALSE	0.0375535	4.85593	0.598137	-2.0749	0.622989	-0.228468	0.231173	0.308391	0.40706	0.308697	0.325348	21.0056	1.93954	-5.09728
K27_10773	27.2201	-1.84634	0.371495	-4.97002	6.69455e-07	2.5457e-06	chr6	148024250	148026150	1901	*	FALSE	FALSE	FALSE	FALSE	FALSE	FALSE	FALSE	FALSE	FALSE	TRUE	TRUE	FALSE	FALSE	FALSE	FALSE	27.2201	231.401	FALSE	1e-08	5	0.0459119	0.0409978	6	FALSE	0.0409978	4.41538	-0.00640838	-1.15658	1.1731	0.689756	0.256146	0.354827	0.395282	0.329701	0.336127	17.2378	-0.0180606	-2.92596
K27_29422	72.6654	-1.84612	0.258726	-7.13542	9.64895e-13	8.69459e-12	chrX	42976900	42980750	3851	*	TRUE	TRUE	FALSE	FALSE	FALSE	FALSE	FALSE	FALSE	FALSE	TRUE	TRUE	FALSE	TRUE	TRUE	TRUE	72.6654	901.128	FALSE	0.0403098	6	0.020018	0.0276826	6	FALSE	0.0276826	6.193	-0.264374	-1.41616	0.467433	0.429961	0.173338	0.245949	0.266776	0.237118	0.236351	35.7279	-1.07492	-5.30841
K27_29070	44.545	-1.84598	0.274702	-6.71992	1.81827e-11	1.37999e-10	chrX	35987900	35990550	2651	*	FALSE	FALSE	FALSE	FALSE	FALSE	FALSE	FALSE	FALSE	FALSE	FALSE	FALSE	FALSE	TRUE	TRUE	FALSE	44.545	306.12	FALSE	1e-08	5	0.0298089	0.016281	8	FALSE	0.016281	5.75778	-0.426456	-1.88736	0.16047	-0.0413833	0.161099	0.232317	0.278798	0.2211	0.222797	35.7407	-1.83566	-6.76963
K27_29427	80.9253	-1.84552	0.252619	-7.30555	2.76141e-13	2.66586e-12	chrX	43051100	43055950	4851	*	FALSE	FALSE	FALSE	TRUE	TRUE	FALSE	FALSE	FALSE	FALSE	TRUE	TRUE	TRUE	TRUE	TRUE	FALSE	80.9253	1201.36	FALSE	0.0386467	11	0.0184349	0.0281696	9	FALSE	0.0281696	6.52695	-0.466526	-1.54105	0.118956	0.30447	0.167762	0.240758	0.258256	0.233947	0.231102	38.9061	-1.93773	-5.96714
K27_3164	242.382	-1.84547	0.149741	-12.3244	6.69006e-35	4.5813e-33	chr2	79286750	79299350	12601	*	FALSE	FALSE	FALSE	TRUE	TRUE	TRUE	FALSE	FALSE	FALSE	TRUE	TRUE	TRUE	TRUE	TRUE	TRUE	242.382	18235.2	FALSE	0.0141149	8	0.00915813	0.0116697	9	FALSE	0.0116697	6.88873	0.755101	0.0948067	1.40934	1.94028	0.12161	0.162256	0.166381	0.158516	0.155942	56.6461	4.65377	0.569818
K27_31456	31.3614	-1.8454	0.33864	-5.44945	5.05262e-08	2.28729e-07	chrX	95722250	95724350	2101	*	TRUE	TRUE	FALSE	FALSE	FALSE	FALSE	FALSE	FALSE	FALSE	FALSE	FALSE	FALSE	FALSE	FALSE	FALSE	31.3614	141.709	FALSE	1e-08	3	0.0404446	0.0269376	9	FALSE	0.0269376	5.29453	-0.27206	-1.9706	-0.0274712	-0.125204	0.197221	0.280005	0.341732	0.275431	0.275116	26.8457	-0.971626	-5.76653
K27_30272	28.9402	-1.8451	0.340152	-5.42434	5.81683e-08	2.61006e-07	chrX	58597050	58598900	1851	*	FALSE	FALSE	FALSE	FALSE	FALSE	FALSE	FALSE	FALSE	FALSE	TRUE	TRUE	FALSE	FALSE	FALSE	FALSE	28.9402	121.664	FALSE	1e-08	6	0.0434511	0.027684	8	FALSE	0.027684	5.11583	-0.444236	-1.79134	0.0843261	0.0537597	0.205131	0.296204	0.347095	0.283601	0.281755	24.9393	-1.49976	-5.16096
K27_13544	89.273	-1.84452	0.190246	-9.69545	3.15258e-22	8.04152e-21	chr8	92544150	92548100	3951	*	TRUE	TRUE	FALSE	TRUE	TRUE	FALSE	FALSE	FALSE	FALSE	FALSE	FALSE	FALSE	TRUE	TRUE	TRUE	89.273	1411.2	FALSE	1e-08	1	0.0171327	0.0115994	8	FALSE	0.0115994	6.87951	-0.662072	-1.60538	-0.646411	0.239133	0.121586	0.178666	0.195554	0.179396	0.165887	56.5814	-3.70564	-8.20941
K27_32593	30.9505	-1.84446	0.345296	-5.34168	9.20909e-08	4.00322e-07	chrX	142882850	142884500	1651	*	TRUE	TRUE	FALSE	FALSE	FALSE	FALSE	FALSE	FALSE	FALSE	FALSE	FALSE	FALSE	FALSE	FALSE	FALSE	30.9505	237.305	FALSE	1e-08	30	0.0409217	0.0261437	7	FALSE	0.0261437	5.68487	-1.1921	-2.46368	-0.484814	-0.619218	0.183181	0.285563	0.339402	0.266151	0.266732	31.0342	-4.17455	-7.25887
K27_8072	38.2654	-1.84391	0.311496	-5.91952	3.22891e-09	1.75377e-08	chr5	38759750	38761850	2101	*	FALSE	FALSE	FALSE	TRUE	TRUE	FALSE	FALSE	FALSE	FALSE	FALSE	FALSE	FALSE	FALSE	FALSE	FALSE	38.2654	359.13	FALSE	1e-08	22	0.0339608	0.0207542	7	FALSE	0.0207542	4.87477	1.17197	-1.37197	0.576118	0.471933	0.203544	0.257191	0.328713	0.268169	0.268027	23.9494	4.55683	-4.17378
K27_21530	43.9286	-1.84387	0.256237	-7.19598	6.2014e-13	5.72078e-12	chr14	23364100	23366850	2751	*	FALSE	FALSE	FALSE	TRUE	TRUE	FALSE	FALSE	FALSE	FALSE	FALSE	FALSE	FALSE	TRUE	TRUE	FALSE	43.9286	328.697	FALSE	1e-08	11	0.0301639	0.0165216	7	FALSE	0.0165216	5.14715	0.75414	-0.966515	0.262537	0.877359	0.183965	0.238014	0.279339	0.24869	0.235187	27.979	3.16847	-3.46001
K27_17636	38.7787	-1.84373	0.37368	-4.93398	8.05705e-07	3.01484e-06	chr11	33734150	33737200	3051	*	FALSE	FALSE	FALSE	TRUE	TRUE	TRUE	FALSE	FALSE	FALSE	FALSE	FALSE	FALSE	FALSE	FALSE	FALSE	38.7787	1056.97	FALSE	1e-08	11	0.033571	0.0280311	8	FALSE	0.0280311	5.49058	1.05087	-2.5508	-1.24854	-0.707069	0.19258	0.252859	0.365544	0.306056	0.283176	28.5106	4.15596	-6.97809
K27_30331	36.5722	-1.84271	0.289942	-6.35544	2.07826e-10	1.35354e-09	chrX	59531300	59533650	2351	*	FALSE	FALSE	FALSE	FALSE	FALSE	FALSE	FALSE	FALSE	FALSE	FALSE	FALSE	FALSE	TRUE	TRUE	FALSE	36.5722	216.063	FALSE	1e-08	1	0.0353244	0.0215456	8	FALSE	0.0215456	5.4154	-0.695769	-1.57632	0.139481	0.266394	0.183115	0.271981	0.299931	0.251893	0.247326	29.5737	-2.55815	-5.2556
K27_26750	29.8228	-1.84245	0.351394	-5.24325	1.5777e-07	6.64054e-07	chr18	15565600	15568000	2401	*	FALSE	FALSE	FALSE	TRUE	TRUE	FALSE	FALSE	FALSE	FALSE	FALSE	FALSE	FALSE	FALSE	FALSE	FALSE	29.8228	172.782	FALSE	1e-08	8	0.0422987	0.0204526	7	FALSE	0.0204526	5.14716	0.402336	-2.12625	-0.223915	-0.283799	0.191233	0.255402	0.351394	0.271896	0.270444	26.9156	1.57531	-6.05089
K27_31295	37.0346	-1.84238	0.313413	-5.87842	4.14189e-09	2.21646e-08	chrX	93491200	93493650	2451	*	TRUE	TRUE	FALSE	FALSE	FALSE	FALSE	FALSE	FALSE	FALSE	FALSE	FALSE	FALSE	FALSE	FALSE	FALSE	37.0346	194.616	FALSE	0.0167505	14	0.0349397	0.0299086	8	FALSE	0.0299086	5.52692	-0.411345	-1.75056	-0.175172	0.0918119	0.19481	0.27978	0.319641	0.275578	0.268252	28.3708	-1.47024	-5.47665
K27_27091	46.6051	-1.84031	0.240567	-7.64991	2.01127e-14	2.2405e-13	chr18	47408200	47410950	2751	*	FALSE	FALSE	FALSE	FALSE	FALSE	FALSE	FALSE	FALSE	FALSE	FALSE	FALSE	FALSE	TRUE	TRUE	TRUE	46.6051	592.635	FALSE	1e-08	32	0.0286905	0.0190198	8	FALSE	0.0190198	4.91181	0.305624	-0.283414	0.769244	1.5569	0.198851	0.26619	0.277242	0.257785	0.245139	24.7009	1.14814	-1.02226
K27_17647	80.7139	-1.84007	0.276337	-6.65877	2.76119e-11	2.04164e-10	chr11	33973550	33982300	8751	*	FALSE	FALSE	FALSE	TRUE	TRUE	TRUE	FALSE	FALSE	FALSE	FALSE	FALSE	FALSE	FALSE	FALSE	FALSE	80.7139	6960.71	FALSE	0.0111458	26	0.0184714	0.0165824	8	FALSE	0.0165824	6.40887	1.45665	-2.55006	-2.17908	-0.709991	0.144355	0.187926	0.27047	0.264111	0.21186	44.3965	7.75121	-9.42823
K27_31309	39.1412	-1.83995	0.309184	-5.95097	2.66565e-09	1.46666e-08	chrX	93736700	93738900	2201	*	TRUE	TRUE	FALSE	FALSE	FALSE	FALSE	FALSE	FALSE	FALSE	FALSE	FALSE	FALSE	TRUE	TRUE	FALSE	39.1412	303.187	FALSE	1e-08	17	0.0333019	0.0278194	9	FALSE	0.0278194	5.87483	-0.860169	-2.10572	-0.485369	-0.265779	0.181151	0.270291	0.309456	0.262511	0.255859	32.4305	-3.18238	-6.80461
K27_32760	156.407	-1.83828	0.206469	-8.90341	5.41563e-19	1.02732e-17	chrX	151867000	151874900	7901	*	TRUE	TRUE	FALSE	FALSE	FALSE	FALSE	FALSE	FALSE	FALSE	TRUE	TRUE	TRUE	TRUE	TRUE	TRUE	156.407	4207.88	FALSE	0.0309088	8	0.011714	0.0213424	12	FALSE	0.0213424	7.58249	-0.622	-1.66253	-0.0290399	0.175751	0.13764	0.198217	0.209185	0.193672	0.191732	55.0892	-3.13798	-7.94766
K27_19291	138.918	-1.83769	0.168954	-10.8769	1.48526e-27	6.05982e-26	chr12	55929850	55934600	4751	*	TRUE	TRUE	FALSE	TRUE	TRUE	FALSE	FALSE	FALSE	FALSE	TRUE	TRUE	TRUE	TRUE	TRUE	TRUE	138.918	4633.12	FALSE	1e-08	100	0.0126212	0.00743045	8	FALSE	0.00743045	6.95675	0.107218	-1.54539	0.977055	0.292302	0.107423	0.147523	0.175063	0.139917	0.144836	64.7605	0.726784	-8.82759
K27_31473	75.057	-1.8374	0.237673	-7.73078	1.06886e-14	1.2267e-13	chrX	95985850	95989650	3801	*	TRUE	TRUE	TRUE	TRUE	TRUE	FALSE	FALSE	FALSE	FALSE	TRUE	TRUE	TRUE	TRUE	TRUE	FALSE	75.057	1388.56	FALSE	1e-08	5	0.0195238	0.0120076	8	FALSE	0.0120076	6.52688	-0.468977	-2.24594	0.466044	-0.408537	0.130121	0.188156	0.236033	0.175479	0.186117	50.1601	-2.49249	-9.51534
K27_18049	18.8914	-1.83718	0.436625	-4.20767	2.58016e-05	7.44564e-05	chr11	64593350	64595850	2501	*	FALSE	FALSE	FALSE	TRUE	TRUE	FALSE	FALSE	FALSE	FALSE	FALSE	FALSE	FALSE	FALSE	FALSE	FALSE	18.8914	246.701	FALSE	1e-08	1	0.0641656	0.0379491	9	FALSE	0.0379491	3.60801	1.96168	-1.12064	-0.332722	0.71654	0.302277	0.363497	0.472409	0.436145	0.387574	11.9361	5.39668	-2.37217
K27_27100	167.43	-1.83682	0.168806	-10.8813	1.41537e-27	5.79618e-26	chr18	47506450	47515500	9051	*	TRUE	TRUE	FALSE	TRUE	TRUE	FALSE	FALSE	FALSE	FALSE	TRUE	TRUE	TRUE	TRUE	TRUE	TRUE	167.43	6333.13	FALSE	0.0164009	9	0.0112396	0.0138645	9	FALSE	0.0138645	7.24467	0.0792408	-0.834402	-0.16287	1.00242	0.121854	0.169588	0.177709	0.17225	0.163131	59.4536	0.467255	-4.69532
K27_30912	36.8598	-1.8363	0.341257	-5.38099	7.40782e-08	3.27235e-07	chrX	75708900	75711400	2501	*	TRUE	TRUE	FALSE	FALSE	FALSE	FALSE	FALSE	FALSE	FALSE	FALSE	FALSE	FALSE	FALSE	FALSE	FALSE	36.8598	336.67	FALSE	0.0541073	9	0.035084	0.0437549	9	FALSE	0.0437549	5.79793	-0.819432	-1.98878	-0.76314	-0.152482	0.211215	0.310814	0.343069	0.310572	0.296619	27.4504	-2.63641	-5.79703
K27_31887	62.9143	-1.83546	0.229719	-7.99001	1.34926e-15	1.72216e-14	chrX	102525200	102528650	3451	*	TRUE	TRUE	FALSE	TRUE	TRUE	FALSE	FALSE	FALSE	FALSE	FALSE	FALSE	TRUE	TRUE	TRUE	TRUE	62.9143	483.147	FALSE	1e-08	4	0.0224218	0.0134056	7	FALSE	0.0134056	6.19298	-0.0240773	-1.68756	-0.13699	0.147895	0.141919	0.197135	0.235742	0.200041	0.193594	43.6374	-0.122137	-7.15852
K27_8941	62.3307	-1.83538	0.249743	-7.34909	1.9956e-13	1.95921e-12	chr5	120320850	120324050	3201	*	FALSE	FALSE	FALSE	TRUE	TRUE	TRUE	FALSE	FALSE	FALSE	FALSE	FALSE	FALSE	FALSE	FALSE	FALSE	62.3307	787.06	FALSE	1e-08	1	0.0225896	0.0169548	8	FALSE	0.0169548	6.24459	0.327034	-1.92284	-0.623034	-0.0874555	0.149072	0.202922	0.252393	0.219712	0.20764	41.8897	1.61163	-7.61842
K27_8805	621.645	-1.83514	0.107809	-17.0222	5.62584e-65	1.49752e-62	chr5	108362250	108380850	18601	*	TRUE	TRUE	TRUE	TRUE	TRUE	TRUE	FALSE	FALSE	FALSE	TRUE	TRUE	TRUE	TRUE	TRUE	TRUE	621.645	58759.8	FALSE	0.00434436	5	0.00632136	0.00532527	9	FALSE	0.00532527	9.28744	0.406107	-1.7511	0.365217	0.0840406	0.0704541	0.0974533	0.109126	0.0976489	0.0981934	131.823	4.16719	-16.0466
K27_1981	47.6751	-1.83513	0.26481	-6.93	4.20854e-12	3.50344e-11	chr1	172697550	172701150	3601	*	FALSE	FALSE	FALSE	TRUE	TRUE	TRUE	FALSE	FALSE	FALSE	FALSE	FALSE	FALSE	FALSE	FALSE	TRUE	47.6751	469.869	FALSE	1e-08	1	0.0281478	0.0202667	8	FALSE	0.0202667	5.3894	0.769874	-1.17901	-0.105312	0.656127	0.181609	0.237898	0.281394	0.255135	0.238549	29.6758	3.23615	-4.18988
K27_29623	134.976	-1.83481	0.210581	-8.71308	2.95731e-18	5.17012e-17	chrX	48507600	48515600	8001	*	TRUE	TRUE	FALSE	TRUE	TRUE	FALSE	FALSE	FALSE	FALSE	TRUE	TRUE	FALSE	TRUE	TRUE	FALSE	134.976	2474.87	FALSE	0.0301476	8	0.0128581	0.0196489	8	FALSE	0.0196489	7.39267	-0.303362	-1.87018	-0.0712923	-0.0353706	0.135469	0.192482	0.212346	0.190774	0.189623	54.571	-1.57605	-8.80722
K27_29355	37.8865	-1.83463	0.291736	-6.28867	3.2019e-10	2.02928e-09	chrX	42069250	42071600	2351	*	FALSE	FALSE	FALSE	FALSE	FALSE	FALSE	FALSE	FALSE	FALSE	FALSE	FALSE	FALSE	TRUE	TRUE	FALSE	37.8865	224.339	FALSE	1e-08	1	0.0342554	0.0226692	8	FALSE	0.0226692	5.41539	-0.426765	-1.55984	0.18112	0.274791	0.185232	0.26698	0.301788	0.254138	0.250312	29.2357	-1.59849	-5.16867
K27_31113	70.7681	-1.834	0.278539	-6.58436	4.56853e-11	3.27598e-10	chrX	83143950	83149350	5401	*	FALSE	FALSE	FALSE	FALSE	FALSE	FALSE	FALSE	FALSE	FALSE	TRUE	TRUE	TRUE	FALSE	FALSE	FALSE	70.7681	1357.83	FALSE	0.0481022	8	0.0204338	0.0322489	9	FALSE	0.0322489	6.16264	-0.550247	-1.58567	0.770175	0.248329	0.182879	0.264189	0.284603	0.248184	0.251942	33.6979	-2.08278	-5.57152
K27_17638	29.6082	-1.83384	0.427054	-4.29417	1.7535e-05	5.20765e-05	chr11	33825600	33828400	2801	*	FALSE	FALSE	FALSE	TRUE	TRUE	TRUE	FALSE	FALSE	FALSE	FALSE	FALSE	FALSE	FALSE	FALSE	FALSE	29.6082	779.685	FALSE	1e-08	33	0.0425725	0.027491	8	FALSE	0.027491	4.8559	1.44183	-2.43478	-0.994394	-0.600934	0.215546	0.272528	0.419097	0.337412	0.315679	22.5284	5.29057	-5.80958
K27_30292	37.8131	-1.83336	0.326935	-5.60771	2.05017e-08	9.8716e-08	chrX	59076150	59078800	2651	*	FALSE	FALSE	FALSE	FALSE	FALSE	FALSE	FALSE	FALSE	FALSE	FALSE	FALSE	FALSE	TRUE	TRUE	FALSE	37.8131	256.614	FALSE	0.0456051	7	0.0343131	0.0388649	7	FALSE	0.0388649	5.33603	-0.236265	-1.45335	0.204538	0.380009	0.215866	0.305684	0.337827	0.29783	0.293182	24.7192	-0.772907	-4.30205
K27_24986	64.2009	-1.83327	0.258752	-7.08504	1.39002e-12	1.22773e-11	chr16	52448650	52452700	4051	*	FALSE	FALSE	FALSE	TRUE	TRUE	FALSE	FALSE	FALSE	FALSE	FALSE	FALSE	FALSE	FALSE	FALSE	TRUE	64.2009	723.839	FALSE	0.0269844	8	0.0220628	0.0240729	7	FALSE	0.0240729	6.0089	0.531321	-1.46799	-0.156029	0.36528	0.170344	0.230455	0.267235	0.240634	0.231457	35.2751	2.30553	-5.49324
K27_29562	60.7896	-1.83278	0.249054	-7.35897	1.85332e-13	1.8266e-12	chrX	47598600	47601450	2851	*	FALSE	FALSE	FALSE	FALSE	FALSE	FALSE	FALSE	FALSE	FALSE	TRUE	TRUE	FALSE	TRUE	TRUE	FALSE	60.7896	547.934	FALSE	1e-08	11	0.0230479	0.0202894	7	FALSE	0.0202894	6.01742	-0.165494	-1.4931	0.230223	0.339678	0.162233	0.228413	0.257534	0.222862	0.219871	37.0911	-0.724538	-5.79769
K27_3968	177.701	-1.83229	0.169933	-10.7824	4.16884e-27	1.65187e-25	chr2	151699250	151705150	5901	*	TRUE	TRUE	TRUE	TRUE	TRUE	TRUE	FALSE	FALSE	FALSE	TRUE	TRUE	TRUE	TRUE	TRUE	TRUE	177.701	5533.38	FALSE	0.00969631	6	0.0108506	0.0102811	6	FALSE	0.0102811	7.40238	0.574228	-1.66235	0.389118	0.169932	0.108723	0.147278	0.173615	0.148782	0.149588	68.0844	3.89894	-9.57493
K27_32680	47.0462	-1.83212	0.292761	-6.25807	3.89776e-10	2.44124e-09	chrX	150491650	150494100	2451	*	FALSE	FALSE	FALSE	FALSE	FALSE	FALSE	FALSE	FALSE	FALSE	FALSE	FALSE	TRUE	TRUE	TRUE	FALSE	47.0462	407.642	FALSE	0.0262239	6	0.0284638	0.0275926	5	FALSE	0.0275926	6.05097	-0.881248	-2.01227	-0.225916	-0.180151	0.176367	0.262847	0.294173	0.250351	0.247752	34.309	-3.3527	-6.84041
K27_29366	38.5501	-1.83142	0.323492	-5.6614	1.50143e-08	7.40441e-08	chrX	42194250	42196200	1951	*	FALSE	FALSE	FALSE	FALSE	FALSE	FALSE	FALSE	FALSE	FALSE	FALSE	FALSE	FALSE	TRUE	TRUE	FALSE	38.5501	311.48	FALSE	0.039707	16	0.0337433	0.0363974	5	FALSE	0.0363974	5.75785	-0.752265	-1.90801	-0.428113	-0.0765896	0.199772	0.293824	0.326509	0.287533	0.279028	28.8222	-2.56026	-5.84366
K27_32043	41.7645	-1.83135	0.286199	-6.39887	1.56536e-10	1.03918e-09	chrX	104385450	104388100	2651	*	FALSE	FALSE	FALSE	TRUE	TRUE	FALSE	FALSE	FALSE	FALSE	FALSE	FALSE	FALSE	TRUE	TRUE	FALSE	41.7645	241.737	FALSE	0.000758565	56	0.0314933	0.0213579	9	FALSE	0.0213579	5.45354	0.323303	-1.56002	-0.0781376	0.271323	0.181428	0.245233	0.296125	0.254328	0.245055	30.0589	1.31835	-5.26812
K27_13177	23.7484	-1.83131	0.398545	-4.595	4.32746e-06	1.43185e-05	chr8	62526150	62528850	2701	*	FALSE	FALSE	FALSE	FALSE	FALSE	FALSE	FALSE	FALSE	FALSE	TRUE	TRUE	FALSE	FALSE	FALSE	FALSE	23.7484	501.869	FALSE	1e-08	1	0.0519646	0.0387274	7	FALSE	0.0387274	3.25187	0.253301	-0.367214	2.74196	1.4641	0.331847	0.442634	0.466159	0.384781	0.402217	9.79931	0.572257	-0.787744
K27_32738	115.932	-1.83024	0.202851	-9.02259	1.837e-19	3.6286e-18	chrX	151467000	151473300	6301	*	FALSE	FALSE	FALSE	TRUE	TRUE	FALSE	FALSE	FALSE	FALSE	TRUE	TRUE	TRUE	TRUE	TRUE	TRUE	115.932	2148.47	FALSE	0.0211264	4	0.0142297	0.0174371	7	FALSE	0.0174371	7.01316	-0.492839	-1.4808	0.177378	0.349447	0.135046	0.194386	0.208158	0.187518	0.185185	51.9317	-2.53536	-7.1138
K27_31223	27.8599	-1.82993	0.375273	-4.87626	1.08118e-06	3.96826e-06	chrX	86396550	86398550	2001	*	TRUE	TRUE	FALSE	FALSE	FALSE	FALSE	FALSE	FALSE	FALSE	FALSE	FALSE	FALSE	FALSE	FALSE	FALSE	27.8599	194.309	FALSE	1e-08	16	0.0449611	0.0486546	7	FALSE	0.0486546	5.03438	-0.816945	-1.62178	0.271674	0.208146	0.240741	0.357919	0.384476	0.330949	0.33003	20.9121	-2.28249	-4.21816
K27_30309	49.6371	-1.82887	0.258873	-7.06472	1.60937e-12	1.40903e-11	chrX	59250800	59253750	2951	*	FALSE	FALSE	FALSE	FALSE	FALSE	FALSE	FALSE	FALSE	FALSE	FALSE	FALSE	TRUE	TRUE	TRUE	FALSE	49.6371	370.649	FALSE	1e-08	13	0.0272134	0.0197285	9	FALSE	0.0197285	5.71655	-0.302799	-1.42073	0.244621	0.408136	0.169616	0.241492	0.269743	0.231859	0.227581	33.7029	-1.25387	-5.26698
K27_31050	56.4661	-1.8287	0.279039	-6.55357	5.61775e-11	3.98079e-10	chrX	77482250	77485150	2901	*	FALSE	FALSE	FALSE	TRUE	TRUE	FALSE	FALSE	FALSE	FALSE	TRUE	TRUE	FALSE	FALSE	FALSE	FALSE	56.4661	483.427	FALSE	0.0300722	7	0.0244675	0.0264127	8	FALSE	0.0264127	6.20794	-0.475245	-1.96453	-0.124893	-0.135824	0.170451	0.245378	0.280907	0.240361	0.238874	36.4208	-1.93679	-6.99352
K27_20901	43.7428	-1.82869	0.27798	-6.5785	4.75222e-11	3.39958e-10	chr13	71815500	71819000	3501	*	FALSE	FALSE	FALSE	TRUE	TRUE	FALSE	FALSE	FALSE	FALSE	FALSE	FALSE	FALSE	FALSE	FALSE	TRUE	43.7428	496.2	FALSE	0.014804	10	0.0302729	0.0254511	10	FALSE	0.0254511	5.23739	0.899694	-1.02062	-0.559507	0.808067	0.196675	0.257052	0.297377	0.28949	0.257298	26.6296	3.50004	-3.43208
K27_10267	101.255	-1.82848	0.253977	-7.1994	6.0478e-13	5.59002e-12	chr6	92941300	92946950	5651	*	FALSE	FALSE	TRUE	TRUE	TRUE	TRUE	FALSE	FALSE	FALSE	TRUE	TRUE	TRUE	FALSE	FALSE	TRUE	101.255	2519.78	FALSE	0.0380134	6	0.0156389	0.0234972	6	FALSE	0.0234972	6.51483	0.763706	-1.89963	0.682768	-0.0711499	0.158034	0.213868	0.256306	0.214671	0.220819	41.2242	3.57092	-7.41157
K27_21317	83.724	-1.82829	0.186224	-9.81769	9.44875e-23	2.55426e-21	chr13	115242500	115246400	3901	*	FALSE	FALSE	FALSE	TRUE	TRUE	FALSE	FALSE	FALSE	FALSE	TRUE	TRUE	TRUE	TRUE	TRUE	TRUE	83.724	1082.8	FALSE	1e-08	34	0.0179694	0.00906494	10	FALSE	0.00906494	6.3629	-0.312207	-1.22664	0.410236	0.60165	0.126195	0.17988	0.197735	0.169258	0.165621	50.4214	-1.73564	-6.20345
K27_4580	123.152	-1.8277	0.238348	-7.66819	1.74437e-14	1.95971e-13	chr3	25870050	25878350	8301	*	FALSE	FALSE	FALSE	TRUE	TRUE	FALSE	FALSE	FALSE	FALSE	TRUE	TRUE	TRUE	FALSE	FALSE	FALSE	123.152	5986.24	FALSE	0.033118	3	0.0136598	0.0219478	9	FALSE	0.0219478	6.28754	1.6032	-1.3947	1.08978	0.432999	0.15931	0.20866	0.246546	0.211781	0.216297	39.4673	7.68334	-5.65695
K27_2873	35.0608	-1.82736	0.353297	-5.17231	2.31213e-07	9.48267e-07	chr2	63870400	63873350	2951	*	TRUE	TRUE	FALSE	TRUE	TRUE	FALSE	FALSE	FALSE	FALSE	FALSE	FALSE	FALSE	FALSE	FALSE	FALSE	35.0608	376.562	FALSE	1e-08	1	0.0366528	0.0240072	8	FALSE	0.0240072	5.83687	-0.103294	-2.75507	-1.09705	-0.927707	0.174732	0.244928	0.342071	0.271104	0.262427	33.4048	-0.421732	-8.05407
K27_28122	43.7167	-1.82683	0.303251	-6.02417	1.69984e-09	9.64197e-09	chr19	37433100	37435950	2851	*	FALSE	FALSE	FALSE	FALSE	FALSE	FALSE	FALSE	FALSE	FALSE	TRUE	TRUE	TRUE	FALSE	FALSE	TRUE	43.7167	478.127	FALSE	0.0199068	4	0.0302882	0.0262954	8	FALSE	0.0262954	5.32221	-0.0592945	-1.51141	0.92886	0.315419	0.195106	0.271986	0.314163	0.256055	0.26343	27.2785	-0.218006	-4.81092
K27_31246	100.871	-1.82618	0.233483	-7.82149	5.22023e-15	6.19799e-14	chrX	87643600	87649900	6301	*	FALSE	FALSE	FALSE	FALSE	FALSE	FALSE	FALSE	FALSE	FALSE	TRUE	TRUE	TRUE	TRUE	TRUE	FALSE	100.871	3429.98	FALSE	0.0348042	6	0.0156812	0.0240371	9	FALSE	0.0240371	6.30852	-0.305039	-1.09332	1.26817	0.732863	0.163349	0.232408	0.244079	0.216926	0.219784	38.62	-1.31252	-4.47937
K27_27106	75.6886	-1.82608	0.219922	-8.30332	1.01238e-16	1.49177e-15	chr18	47595600	47601400	5801	*	FALSE	FALSE	FALSE	FALSE	FALSE	FALSE	FALSE	FALSE	FALSE	FALSE	FALSE	FALSE	TRUE	TRUE	TRUE	75.6886	1363.7	FALSE	0.0218097	8	0.0193985	0.0204176	7	FALSE	0.0204176	6.26624	-0.334929	-0.973999	-0.299602	0.852086	0.156426	0.223142	0.232337	0.223371	0.208143	40.0588	-1.50097	-4.19217
K27_6883	73.4337	-1.82527	0.233107	-7.8302	4.8709e-15	5.8083e-14	chr4	85514650	85518750	4101	*	FALSE	FALSE	FALSE	TRUE	TRUE	FALSE	FALSE	FALSE	FALSE	TRUE	TRUE	TRUE	FALSE	FALSE	FALSE	73.4337	932.475	FALSE	1e-08	5	0.0198557	0.0112789	8	FALSE	0.0112789	6.6304	-0.341792	-2.30508	-0.00468609	-0.479806	0.125819	0.179755	0.230595	0.175453	0.181178	52.6981	-1.90143	-9.99624
K27_28887	61.1084	-1.82475	0.229636	-7.94626	1.92224e-15	2.40288e-14	chrX	13686350	13689750	3401	*	FALSE	FALSE	FALSE	TRUE	TRUE	FALSE	FALSE	FALSE	FALSE	FALSE	FALSE	TRUE	TRUE	TRUE	TRUE	61.1084	456.917	FALSE	1e-08	1	0.0229512	0.0103886	8	FALSE	0.0103886	6.15491	0.0466703	-1.8163	-0.0541938	0.00845161	0.135417	0.186326	0.234038	0.189186	0.186103	45.4516	0.250477	-7.7607
K27_30321	40.9069	-1.82471	0.318966	-5.72072	1.06075e-08	5.34213e-08	chrX	59402300	59405200	2901	*	FALSE	FALSE	FALSE	FALSE	FALSE	FALSE	FALSE	FALSE	FALSE	FALSE	FALSE	FALSE	TRUE	TRUE	FALSE	40.9069	275.239	FALSE	0.051237	8	0.032059	0.0386001	9	FALSE	0.0386001	5.32231	-0.108377	-1.29968	0.398497	0.525031	0.215875	0.302942	0.332033	0.29453	0.291029	24.6545	-0.357749	-3.91432
K27_28600	31.4679	-1.82431	0.330752	-5.51563	3.47526e-08	1.61312e-07	chrX	9280500	9282350	1851	*	FALSE	FALSE	FALSE	FALSE	FALSE	FALSE	FALSE	FALSE	FALSE	TRUE	TRUE	FALSE	FALSE	FALSE	FALSE	31.4679	166.981	FALSE	1e-08	1	0.0403229	0.0281106	8	FALSE	0.0281106	5.30849	-0.599139	-1.84289	0.0199537	-0.0185805	0.198785	0.291212	0.335794	0.276655	0.275082	26.7047	-2.0574	-5.48815
K27_31206	31.4805	-1.82407	0.327244	-5.57403	2.48909e-08	1.18365e-07	chrX	85900600	85902700	2101	*	FALSE	FALSE	FALSE	FALSE	FALSE	FALSE	FALSE	FALSE	FALSE	FALSE	FALSE	FALSE	TRUE	TRUE	FALSE	31.4805	160.845	FALSE	0.0240213	5	0.0403086	0.0338904	8	FALSE	0.0338904	5.06747	-0.259784	-1.36822	0.111529	0.455848	0.217173	0.308012	0.341431	0.300187	0.291276	23.3337	-0.843421	-4.0073
K27_4292	56.6155	-1.82359	0.278983	-6.53656	6.29492e-11	4.42172e-10	chr2	173170050	173173500	3451	*	FALSE	FALSE	TRUE	TRUE	TRUE	FALSE	FALSE	FALSE	FALSE	FALSE	FALSE	TRUE	FALSE	FALSE	FALSE	56.6155	596.417	FALSE	0.0226062	7	0.0244148	0.0236728	6	FALSE	0.0236728	5.78783	0.332858	-1.67239	0.514981	0.151196	0.17544	0.238824	0.285601	0.236918	0.240461	32.9904	1.39374	-5.85569
K27_20903	84.1003	-1.82273	0.195604	-9.31847	1.18034e-20	2.60424e-19	chr13	71850900	71856500	5601	*	FALSE	FALSE	FALSE	TRUE	TRUE	TRUE	FALSE	FALSE	FALSE	FALSE	FALSE	FALSE	TRUE	TRUE	TRUE	84.1003	1409.93	FALSE	1e-08	34	0.0179092	0.0116536	8	FALSE	0.0116536	6.23007	0.738419	-1.08843	-0.284616	0.734295	0.136566	0.17941	0.208828	0.19531	0.178752	45.6193	4.11582	-5.21209
K27_30297	38.4147	-1.82267	0.295274	-6.17281	6.70872e-10	4.05929e-09	chrX	59139550	59142350	2801	*	FALSE	FALSE	FALSE	FALSE	FALSE	FALSE	FALSE	FALSE	FALSE	FALSE	FALSE	FALSE	TRUE	TRUE	FALSE	38.4147	234.979	FALSE	1e-08	4	0.0338464	0.0277014	5	FALSE	0.0277014	5.4535	-0.154857	-1.45271	-0.296573	0.369956	0.193178	0.271652	0.306238	0.276155	0.260846	28.2304	-0.570058	-4.74375
K27_1559	22.4485	-1.82222	0.621791	-2.93059	0.00338316	0.00660758	chr1	146505250	146508850	3601	*	FALSE	FALSE	FALSE	FALSE	FALSE	FALSE	FALSE	FALSE	FALSE	TRUE	TRUE	FALSE	FALSE	FALSE	FALSE	22.4485	879.929	FALSE	1e-08	100	0.0547127	0.0368561	8	FALSE	0.0368561	2.60802	1.41841	-1.40536	3.69379	0.416854	0.394531	0.471681	0.660808	0.43608	0.51114	6.61043	3.00714	-2.12673
K27_25452	47.0701	-1.82159	0.295385	-6.16682	6.96762e-10	4.20439e-09	chr17	9487100	9490150	3051	*	TRUE	TRUE	TRUE	FALSE	FALSE	FALSE	FALSE	FALSE	FALSE	FALSE	FALSE	FALSE	TRUE	TRUE	FALSE	47.0701	543.285	FALSE	0.0462637	8	0.0284516	0.0357978	6	FALSE	0.0357978	6.08374	-0.754706	-1.69905	-1.04263	0.122538	0.191126	0.279907	0.300204	0.287659	0.26493	31.831	-2.69628	-5.65965
K27_29500	28.8435	-1.82098	0.428634	-4.24833	2.15368e-05	6.29585e-05	chrX	46912350	46914250	1901	*	TRUE	TRUE	FALSE	FALSE	FALSE	FALSE	FALSE	FALSE	FALSE	FALSE	FALSE	FALSE	FALSE	FALSE	FALSE	28.8435	172.269	FALSE	0.120937	8	0.0435816	0.0758408	9	FALSE	0.0758408	5.0344	0.00800292	-1.7119	-0.00657072	0.109077	0.277159	0.387742	0.435311	0.388652	0.384533	18.1643	0.0206398	-3.93259
K27_31469	122.969	-1.82089	0.181108	-10.0541	8.80842e-24	2.61222e-22	chrX	95946350	95951650	5301	*	TRUE	TRUE	TRUE	TRUE	TRUE	TRUE	FALSE	FALSE	FALSE	TRUE	TRUE	TRUE	TRUE	TRUE	TRUE	122.969	2401.59	FALSE	1e-08	31	0.0136734	0.00820474	8	FALSE	0.00820474	7.22273	-0.262135	-2.04007	0.228426	-0.219187	0.10489	0.148801	0.181749	0.143942	0.147551	68.8601	-1.76165	-11.2247
K27_30883	59.13	-1.82063	0.268887	-6.77097	1.27921e-11	9.92546e-11	chrX	75425700	75429100	3401	*	TRUE	TRUE	FALSE	FALSE	FALSE	FALSE	FALSE	FALSE	FALSE	TRUE	TRUE	TRUE	FALSE	FALSE	FALSE	59.13	523.435	FALSE	0.0250312	6	0.0235683	0.0241061	7	FALSE	0.0241061	6.0919	-0.218504	-1.76192	0.15854	0.0587119	0.16838	0.238154	0.273418	0.233094	0.232908	36.1796	-0.917489	-6.44403
K27_28543	60.3956	-1.81889	0.278149	-6.53925	6.18296e-11	4.34677e-10	chrX	7155950	7160500	4551	*	FALSE	FALSE	FALSE	FALSE	FALSE	FALSE	FALSE	FALSE	FALSE	FALSE	FALSE	FALSE	TRUE	TRUE	FALSE	60.3956	567.202	FALSE	0.0416558	6	0.0231689	0.0311264	8	FALSE	0.0311264	6.05092	-0.238175	-1.52941	0.143783	0.289481	0.183186	0.259498	0.285113	0.254515	0.25138	33.0315	-0.91783	-5.36421
K27_28832	34.9479	-1.81844	0.316161	-5.75162	8.83907e-09	4.49956e-08	chrX	12820550	12823450	2901	*	FALSE	FALSE	FALSE	FALSE	FALSE	FALSE	FALSE	FALSE	FALSE	FALSE	FALSE	FALSE	TRUE	TRUE	FALSE	34.9479	230.732	FALSE	1e-08	6	0.0367566	0.0323698	6	FALSE	0.0323698	5.56223	-0.522389	-1.73511	-0.642918	0.0833344	0.198098	0.286951	0.32207	0.291473	0.273339	28.0782	-1.82048	-5.38736
K27_10413	49.2638	-1.81783	0.250433	-7.25874	3.90718e-13	3.69207e-12	chr6	108213400	108216700	3301	*	FALSE	FALSE	FALSE	TRUE	TRUE	FALSE	FALSE	FALSE	FALSE	FALSE	FALSE	FALSE	TRUE	TRUE	TRUE	49.2638	446.076	FALSE	1e-08	18	0.0273854	0.0196408	8	FALSE	0.0196408	5.06742	0.651611	-0.606822	0.842838	1.211	0.193077	0.252564	0.279242	0.250223	0.243511	26.2456	2.57998	-2.1731
K27_19457	1052.73	-1.81696	0.0873306	-20.8055	3.85645e-96	2.82866e-93	chr12	72904550	72933700	29151	*	TRUE	TRUE	TRUE	TRUE	TRUE	TRUE	TRUE	TRUE	TRUE	TRUE	TRUE	TRUE	TRUE	TRUE	TRUE	1052.73	447844	FALSE	0.00343154	10	0.00557897	0.00424922	9	FALSE	0.00424922	9.75774	-1.33527	-0.915092	1.19272	0.901868	0.0621624	0.093821	0.0902219	0.084671	0.084941	156.972	-14.2321	-10.1427
K27_1654	85.4006	-1.81659	0.21081	-8.61721	6.86075e-18	1.15009e-16	chr1	154238250	154242450	4201	*	FALSE	FALSE	TRUE	TRUE	TRUE	TRUE	FALSE	FALSE	FALSE	TRUE	TRUE	TRUE	FALSE	FALSE	TRUE	85.4006	1299.8	FALSE	1e-08	100	0.0177052	0.00967729	8	FALSE	0.00967729	6.23004	0.763441	-1.58291	0.558315	0.233687	0.131451	0.171278	0.218233	0.174245	0.177128	47.3944	4.45733	-7.25331
K27_28545	68.1395	-1.81566	0.245959	-7.38196	1.55981e-13	1.54981e-12	chrX	7185500	7189900	4401	*	FALSE	FALSE	FALSE	FALSE	FALSE	TRUE	FALSE	FALSE	FALSE	TRUE	TRUE	FALSE	TRUE	TRUE	FALSE	68.1395	654.813	FALSE	0.0211368	4	0.0210481	0.0210177	5	FALSE	0.0210177	6.20051	-0.165409	-1.55783	0.226929	0.257829	0.159266	0.224387	0.252728	0.219398	0.217615	38.9317	-0.737157	-6.16407
K27_28896	30.9078	-1.81546	0.336737	-5.39134	6.99357e-08	3.10348e-07	chrX	13820900	13822700	1801	*	FALSE	FALSE	FALSE	FALSE	FALSE	FALSE	FALSE	FALSE	FALSE	FALSE	FALSE	FALSE	TRUE	TRUE	FALSE	30.9078	169.197	FALSE	0.0201278	1	0.040972	0.0330659	10	FALSE	0.0330659	5.03427	-0.36129	-1.50361	0.406197	0.311855	0.217124	0.31079	0.348681	0.293774	0.293426	23.1862	-1.16249	-4.31228
K27_29304	46.7119	-1.81534	0.27875	-6.51243	7.3946e-11	5.14272e-10	chrX	41359700	41362400	2701	*	FALSE	FALSE	FALSE	FALSE	FALSE	FALSE	FALSE	FALSE	FALSE	TRUE	TRUE	FALSE	TRUE	TRUE	FALSE	46.7119	304.031	FALSE	1e-08	1	0.0286352	0.0230484	9	FALSE	0.0230484	5.72699	-0.142815	-1.63362	0.0635953	0.181722	0.175966	0.24722	0.286061	0.244287	0.240414	32.5459	-0.577683	-5.71072
K27_30346	44.4494	-1.81529	0.317622	-5.71525	1.09545e-08	5.50848e-08	chrX	60119500	60122000	2501	*	TRUE	TRUE	FALSE	FALSE	FALSE	FALSE	FALSE	FALSE	FALSE	FALSE	FALSE	FALSE	TRUE	TRUE	FALSE	44.4494	433.543	FALSE	0.0506156	9	0.0298633	0.039228	9	FALSE	0.039228	5.93005	-0.845794	-1.85164	-0.278344	-0.0363576	0.200558	0.295862	0.320833	0.285412	0.279994	29.5678	-2.85875	-5.77137
K27_28868	30.8172	-1.8142	0.304439	-5.95915	2.53558e-09	1.40046e-08	chrX	13471950	13473900	1951	*	FALSE	FALSE	FALSE	FALSE	FALSE	FALSE	FALSE	FALSE	FALSE	FALSE	FALSE	FALSE	TRUE	TRUE	FALSE	30.8172	120.711	FALSE	1e-08	5	0.0410792	0.0214752	7	FALSE	0.0214752	4.98307	0.0884058	-1.35421	0.0362299	0.459984	0.199939	0.273734	0.320601	0.276687	0.264291	24.923	0.322962	-4.22399
K27_31228	56.9964	-1.81358	0.274295	-6.61178	3.79726e-11	2.75222e-10	chrX	86684000	86688650	4651	*	FALSE	FALSE	FALSE	FALSE	FALSE	FALSE	FALSE	FALSE	FALSE	TRUE	TRUE	TRUE	TRUE	TRUE	FALSE	56.9964	731.418	FALSE	0.0237609	6	0.0242818	0.0240829	7	FALSE	0.0240829	6.12369	-0.795414	-1.89939	0.374343	-0.0858124	0.167577	0.248318	0.276941	0.229326	0.233893	36.5425	-3.20321	-6.85847
K27_29404	136.587	-1.81325	0.210145	-8.62853	6.21461e-18	1.04602e-16	chrX	42776200	42784200	8001	*	TRUE	TRUE	FALSE	TRUE	TRUE	FALSE	FALSE	FALSE	FALSE	TRUE	TRUE	TRUE	TRUE	TRUE	TRUE	136.587	2700.5	FALSE	0.0327525	9	0.0127596	0.0211869	9	FALSE	0.0211869	7.34276	-0.495801	-1.60095	-0.016605	0.212297	0.139946	0.200668	0.213501	0.196675	0.194289	52.4684	-2.47075	-7.49855
K27_29466	40.4505	-1.81314	0.267085	-6.78862	1.13214e-11	8.8551e-11	chrX	46330050	46332750	2701	*	FALSE	FALSE	FALSE	FALSE	FALSE	FALSE	FALSE	FALSE	FALSE	FALSE	FALSE	FALSE	TRUE	TRUE	FALSE	40.4505	238.778	FALSE	1e-08	5	0.0323699	0.0188962	8	FALSE	0.0188962	5.52688	-0.405419	-1.41621	-0.103929	0.396932	0.174101	0.250527	0.278935	0.244575	0.232706	31.7452	-1.61826	-5.07719
K27_26819	32.8245	-1.81257	0.360256	-5.03133	4.87096e-07	1.89259e-06	chr18	22270200	22272350	2151	*	FALSE	FALSE	FALSE	TRUE	TRUE	FALSE	FALSE	FALSE	FALSE	FALSE	FALSE	FALSE	FALSE	FALSE	FALSE	32.8245	192.113	FALSE	0.0107704	36	0.0388428	0.0311822	8	FALSE	0.0311822	5.25188	0.310456	-2.08228	9.15564e-05	-0.26971	0.206027	0.280239	0.360537	0.287327	0.29102	25.4911	1.10782	-5.77549
K27_23793	94.3944	-1.81214	0.209753	-8.63941	5.65023e-18	9.52975e-17	chr15	74570150	74574650	4501	*	FALSE	FALSE	TRUE	TRUE	TRUE	TRUE	FALSE	FALSE	FALSE	TRUE	TRUE	TRUE	TRUE	TRUE	TRUE	94.3944	1469.21	FALSE	1e-08	17	0.0164478	0.0121863	9	FALSE	0.0121863	6.72173	0.390751	-1.87389	-0.112102	-0.0617514	0.126368	0.171378	0.212293	0.177856	0.175686	53.1919	2.28005	-8.82694
K27_29454	28.5507	-1.81135	0.400574	-4.5219	6.1287e-06	1.97414e-05	chrX	43548300	43551250	2951	*	FALSE	FALSE	FALSE	FALSE	FALSE	FALSE	FALSE	FALSE	FALSE	FALSE	FALSE	FALSE	TRUE	TRUE	FALSE	28.5507	189.05	FALSE	0.102686	9	0.0439823	0.0694889	9	FALSE	0.0694889	4.85605	-0.187266	-1.23565	0.16374	0.575706	0.274945	0.388254	0.415633	0.381494	0.37269	17.6619	-0.482328	-2.97293
K27_32523	58.2714	-1.81095	0.238935	-7.57927	3.47501e-14	3.75695e-13	chrX	141163750	141167200	3451	*	TRUE	TRUE	FALSE	FALSE	FALSE	FALSE	FALSE	FALSE	FALSE	FALSE	FALSE	TRUE	TRUE	TRUE	FALSE	58.2714	468.682	FALSE	1e-08	29	0.0238491	0.014794	7	FALSE	0.014794	6.2005	-0.50846	-1.78649	-0.0830559	0.0244606	0.145079	0.21064	0.243238	0.20359	0.200053	42.7388	-2.41388	-7.34464
K27_29514	32.7003	-1.81036	0.345468	-5.2403	1.60312e-07	6.73677e-07	chrX	47054850	47057650	2801	*	FALSE	FALSE	FALSE	FALSE	FALSE	FALSE	FALSE	FALSE	FALSE	FALSE	FALSE	FALSE	TRUE	TRUE	FALSE	32.7003	188.563	FALSE	0.0436133	8	0.0389732	0.0408194	6	FALSE	0.0408194	5.44095	-0.445649	-1.79846	-0.479761	0.011895	0.215817	0.31026	0.35033	0.312253	0.299617	25.2109	-1.43637	-5.13362
K27_31213	134.435	-1.81023	0.206578	-8.76295	1.90209e-18	3.38266e-17	chrX	86066800	86075000	8201	*	TRUE	TRUE	FALSE	FALSE	FALSE	FALSE	FALSE	FALSE	FALSE	TRUE	TRUE	TRUE	TRUE	TRUE	FALSE	134.435	3390.37	FALSE	0.0235795	10	0.0128917	0.0181111	9	FALSE	0.0181111	7.31195	-0.53222	-1.82416	0.326884	-0.0139356	0.132501	0.190709	0.208628	0.183473	0.185098	55.1842	-2.79075	-8.74361
K27_7700	52.8509	-1.80963	0.285212	-6.34488	2.22597e-10	1.44375e-09	chr5	9264300	9267900	3601	*	FALSE	FALSE	FALSE	TRUE	TRUE	TRUE	FALSE	FALSE	FALSE	FALSE	FALSE	FALSE	FALSE	FALSE	FALSE	52.8509	754.779	FALSE	0.0168383	6	0.0258327	0.0228281	10	FALSE	0.0228281	5.4408	1.11859	-1.46686	0.367977	0.342772	0.184653	0.239214	0.296273	0.249993	0.248518	29.465	4.67611	-4.95104
K27_30796	42.0643	-1.809	0.295148	-6.12912	8.83677e-10	5.2469e-09	chrX	74080150	74082650	2501	*	FALSE	FALSE	TRUE	FALSE	FALSE	FALSE	FALSE	FALSE	FALSE	FALSE	FALSE	FALSE	TRUE	TRUE	FALSE	42.0643	249.782	FALSE	0.0187223	6	0.031301	0.0275219	9	FALSE	0.0275219	5.74755	-0.434661	-1.74879	-0.261577	0.0602019	0.184	0.264651	0.300406	0.262032	0.254127	31.2367	-1.6424	-5.82143
K27_31132	19.897	-1.80755	0.459957	-3.92982	8.50095e-05	0.00022386	chrX	83915400	83917150	1751	*	FALSE	FALSE	FALSE	FALSE	FALSE	FALSE	FALSE	FALSE	FALSE	TRUE	TRUE	FALSE	FALSE	FALSE	FALSE	19.897	179.711	FALSE	1e-08	12	0.0611505	0.0478693	9	FALSE	0.0478693	4.38943	-0.707634	-1.966	0.957348	-0.158452	0.266557	0.39582	0.463367	0.348688	0.372768	16.4671	-1.78777	-4.24285
K27_32516	46.5109	-1.80742	0.317559	-5.69162	1.25838e-08	6.28277e-08	chrX	140958500	140961200	2701	*	FALSE	FALSE	FALSE	FALSE	FALSE	FALSE	FALSE	FALSE	FALSE	TRUE	TRUE	FALSE	TRUE	TRUE	FALSE	46.5109	378.141	FALSE	0.0532526	8	0.0287395	0.0401602	9	FALSE	0.0401602	5.67415	-0.0818277	-1.55097	0.0994126	0.25645	0.208314	0.292371	0.325108	0.290078	0.286248	27.2385	-0.279877	-4.77065
K27_31953	34.7082	-1.80705	0.323212	-5.59092	2.25868e-08	1.08062e-07	chrX	103223450	103225850	2401	*	FALSE	FALSE	FALSE	TRUE	TRUE	FALSE	FALSE	FALSE	FALSE	FALSE	FALSE	FALSE	FALSE	FALSE	FALSE	34.7082	194.579	FALSE	0.0228418	8	0.0369794	0.0315333	8	FALSE	0.0315333	5.44091	-0.0489707	-1.75427	-0.510356	0.0527854	0.200337	0.279725	0.329036	0.291696	0.276533	27.1588	-0.175067	-5.33153
K27_29868	79.6969	-1.80683	0.214999	-8.40389	4.31928e-17	6.65887e-16	chrX	51712600	51716300	3701	*	TRUE	TRUE	FALSE	TRUE	TRUE	TRUE	FALSE	FALSE	FALSE	TRUE	TRUE	TRUE	TRUE	TRUE	TRUE	79.6969	792.491	FALSE	0.00836602	100	0.0186496	0.0144413	7	FALSE	0.0144413	6.4722	-0.0575199	-1.57148	0.0273511	0.235342	0.137667	0.192226	0.221188	0.191713	0.187629	47.0136	-0.29923	-7.10475
K27_29370	141.204	-1.80438	0.241125	-7.48316	7.25552e-14	7.53092e-13	chrX	42252600	42260950	8351	*	TRUE	TRUE	FALSE	TRUE	TRUE	FALSE	FALSE	FALSE	FALSE	TRUE	TRUE	FALSE	TRUE	TRUE	FALSE	141.204	3384.01	FALSE	0.0502222	6	0.0124898	0.0310647	7	FALSE	0.0310647	7.36965	-0.371553	-1.64605	0.0784308	0.158326	0.16232	0.230925	0.243736	0.227911	0.226782	45.4019	-1.60898	-6.75343
K27_29157	68.2154	-1.80434	0.225248	-8.01047	1.1427e-15	1.47332e-14	chrX	37146150	37149700	3551	*	TRUE	TRUE	FALSE	FALSE	FALSE	FALSE	FALSE	FALSE	FALSE	FALSE	FALSE	FALSE	TRUE	TRUE	FALSE	68.2154	632.743	FALSE	1e-08	13	0.0210297	0.01397	8	FALSE	0.01397	6.44725	-0.42868	-1.80863	-0.191705	-0.00429053	0.137044	0.197273	0.228774	0.194128	0.189634	47.0452	-2.17303	-7.90577
K27_26857	378.861	-1.80391	0.100003	-18.0386	9.69652e-73	3.33389e-70	chr18	25746950	25761650	14701	*	TRUE	TRUE	TRUE	TRUE	TRUE	TRUE	TRUE	TRUE	FALSE	TRUE	TRUE	TRUE	TRUE	TRUE	TRUE	378.861	17921.2	FALSE	1e-08	6	0.00748314	0.00279674	7	FALSE	0.00279674	8.5709	0.26231	-1.57485	0.343202	0.229058	0.0634499	0.0863698	0.103075	0.0861749	0.086185	135.081	3.03706	-15.2787
K27_32588	33.1238	-1.80375	0.297498	-6.06306	1.33556e-09	7.70176e-09	chrX	142650450	142652850	2401	*	FALSE	FALSE	FALSE	FALSE	FALSE	FALSE	FALSE	FALSE	FALSE	FALSE	FALSE	FALSE	TRUE	TRUE	FALSE	33.1238	207.247	FALSE	1e-08	4	0.0385326	0.0242894	8	FALSE	0.0242894	5.09989	-0.602814	-1.26686	0.367807	0.536889	0.199944	0.294211	0.313907	0.269694	0.264429	25.5066	-2.04892	-4.03578
K27_29991	54.7272	-1.8037	0.250789	-7.1921	6.38027e-13	5.87594e-12	chrX	53214200	53217450	3251	*	FALSE	FALSE	FALSE	FALSE	FALSE	FALSE	FALSE	FALSE	FALSE	FALSE	FALSE	FALSE	TRUE	TRUE	TRUE	54.7272	409.679	FALSE	0.0124335	4	0.0251016	0.0204389	10	FALSE	0.0204389	5.93897	-0.157276	-1.43572	-0.152484	0.367984	0.164644	0.231608	0.259989	0.232469	0.222522	36.0716	-0.679059	-5.52222
K27_30922	67.6257	-1.80364	0.253019	-7.12849	1.01477e-12	9.11913e-12	chrX	75881700	75884550	2851	*	TRUE	TRUE	FALSE	TRUE	TRUE	FALSE	FALSE	FALSE	FALSE	TRUE	TRUE	TRUE	TRUE	TRUE	FALSE	67.6257	666.765	FALSE	0.0247525	8	0.0211738	0.0226867	7	FALSE	0.0226867	6.19304	-0.0103146	-1.6014	0.205309	0.202246	0.163033	0.227463	0.259073	0.225111	0.223739	37.9865	-0.0453463	-6.18125
K27_27745	32.1444	-1.80074	0.304848	-5.90699	3.48406e-09	1.88357e-08	chr19	14593800	14596150	2351	*	FALSE	FALSE	FALSE	FALSE	FALSE	FALSE	FALSE	FALSE	FALSE	FALSE	FALSE	FALSE	TRUE	TRUE	FALSE	32.1444	158.851	FALSE	1e-08	100	0.0395693	0.0251885	8	FALSE	0.0251885	4.65235	0.682185	-0.900232	0.449711	0.900507	0.221387	0.288619	0.332554	0.294908	0.283488	21.0145	2.36362	-2.70703
K27_32612	28.5054	-1.79956	0.317467	-5.66849	1.44065e-08	7.12169e-08	chrX	143380050	143382400	2351	*	FALSE	FALSE	FALSE	FALSE	FALSE	FALSE	FALSE	FALSE	FALSE	FALSE	FALSE	FALSE	TRUE	TRUE	FALSE	28.5054	242.24	FALSE	1e-08	4	0.0440452	0.0342808	5	FALSE	0.0342808	4.71655	-0.800206	-0.834903	0.39838	0.964656	0.232267	0.34951	0.34388	0.313126	0.300712	20.3066	-2.28951	-2.42789
K27_29344	27.3181	-1.79911	0.374359	-4.80583	1.54109e-06	5.50984e-06	chrX	41845550	41847300	1751	*	TRUE	TRUE	FALSE	FALSE	FALSE	FALSE	FALSE	FALSE	FALSE	FALSE	FALSE	FALSE	FALSE	FALSE	FALSE	27.3181	161.708	FALSE	0.0349996	3	0.0457635	0.0418356	7	FALSE	0.0418356	5.37627	-0.540628	-2.12331	-0.797957	-0.324204	0.219361	0.317761	0.373634	0.3265	0.311096	24.5088	-1.70137	-5.68286
K27_7326	62.1358	-1.79898	0.221066	-8.13772	4.02792e-16	5.45994e-15	chr4	124559800	124563200	3401	*	FALSE	FALSE	FALSE	TRUE	TRUE	TRUE	FALSE	FALSE	FALSE	FALSE	FALSE	FALSE	TRUE	TRUE	TRUE	62.1358	591.311	FALSE	1e-08	22	0.0226463	0.0130225	7	FALSE	0.0130225	5.88409	0.501586	-1.21925	-0.13996	0.579728	0.149878	0.199053	0.234347	0.211227	0.197177	39.2591	2.51986	-5.20275
K27_9126	87.3433	-1.79884	0.229224	-7.84753	4.24296e-15	5.10563e-14	chr5	147397650	147402100	4451	*	FALSE	FALSE	FALSE	TRUE	TRUE	TRUE	FALSE	FALSE	FALSE	TRUE	TRUE	TRUE	FALSE	FALSE	FALSE	87.3433	1720.89	FALSE	1e-08	3	0.0174116	0.0139813	6	FALSE	0.0139813	6.26618	0.686226	-1.70711	0.744863	0.0917346	0.141436	0.187708	0.234318	0.187531	0.194028	44.304	3.65582	-7.28542
K27_32788	101.996	-1.79863	0.207775	-8.6566	4.86058e-18	8.25273e-17	chrX	152324350	152329700	5351	*	TRUE	TRUE	FALSE	FALSE	FALSE	FALSE	FALSE	FALSE	FALSE	FALSE	FALSE	FALSE	TRUE	TRUE	TRUE	101.996	2142.93	FALSE	0.0178449	8	0.0155579	0.0165574	5	FALSE	0.0165574	7.2734	-1.17825	-1.98983	-0.493728	-0.191204	0.128894	0.195048	0.208541	0.185782	0.181407	56.4293	-6.0408	-9.54169
K27_17645	70.4761	-1.79833	0.339023	-5.30445	1.13013e-07	4.85073e-07	chr11	33952200	33958150	5951	*	FALSE	FALSE	FALSE	TRUE	TRUE	TRUE	FALSE	FALSE	FALSE	FALSE	FALSE	FALSE	FALSE	FALSE	FALSE	70.4761	6110.38	FALSE	0.045181	8	0.0204998	0.0280089	9	FALSE	0.0280089	6.17016	1.56078	-2.81126	-1.83803	-1.01293	0.174486	0.23056	0.328167	0.291152	0.261024	35.3619	6.76952	-8.56656
K27_29077	100.848	-1.79735	0.189132	-9.50314	2.03646e-21	4.83232e-20	chrX	36057300	36062650	5351	*	TRUE	TRUE	FALSE	FALSE	FALSE	FALSE	FALSE	FALSE	FALSE	FALSE	FALSE	FALSE	TRUE	TRUE	TRUE	100.848	1321.04	FALSE	0.00653469	5	0.0156837	0.0119486	7	FALSE	0.0119486	6.92092	-0.36041	-1.56778	-0.219527	0.22957	0.121799	0.174143	0.194244	0.172889	0.166463	56.8227	-2.06962	-8.07119
K27_25052	41.4926	-1.79717	0.432796	-4.15247	3.28906e-05	9.32022e-05	chr16	60605400	60609600	4201	*	FALSE	FALSE	FALSE	FALSE	FALSE	FALSE	FALSE	FALSE	FALSE	TRUE	TRUE	TRUE	FALSE	FALSE	FALSE	41.4926	2474.55	FALSE	1e-08	5	0.0316701	0.0312751	5	FALSE	0.0312751	4.92994	-0.609424	-2.49582	2.12476	-0.698651	0.218438	0.321068	0.422664	0.273354	0.322643	22.569	-1.89812	-5.90499
K27_3158	37.2838	-1.79702	0.304484	-5.90184	3.59462e-09	1.939e-08	chr2	79138800	79141150	2351	*	FALSE	FALSE	FALSE	FALSE	FALSE	FALSE	FALSE	FALSE	FALSE	FALSE	FALSE	FALSE	TRUE	TRUE	FALSE	37.2838	406.553	FALSE	0.0293643	4	0.0347363	0.0331955	8	FALSE	0.0331955	3.96553	1.43531	0.10836	1.77407	1.90538	0.271655	0.336122	0.363792	0.331687	0.328571	14.5976	4.27021	0.297864
K27_32669	38.7489	-1.797	0.309614	-5.804	6.47517e-09	3.361e-08	chrX	150240600	150242800	2201	*	TRUE	TRUE	FALSE	FALSE	FALSE	FALSE	FALSE	FALSE	FALSE	TRUE	TRUE	FALSE	FALSE	FALSE	FALSE	38.7489	276.328	FALSE	1e-08	1	0.0335933	0.0298959	8	FALSE	0.0298959	5.49073	-0.55055	-1.64191	0.229484	0.155084	0.195906	0.284919	0.316997	0.269229	0.268574	28.0274	-1.93231	-5.17959
K27_4571	132.124	-1.7961	0.223718	-8.02842	9.87353e-16	1.28558e-14	chr3	25741300	25749300	8001	*	FALSE	FALSE	FALSE	TRUE	TRUE	FALSE	FALSE	FALSE	FALSE	TRUE	TRUE	TRUE	FALSE	FALSE	FALSE	132.124	5742.14	FALSE	0.0327051	6	0.0130383	0.0210859	9	FALSE	0.0210859	6.26626	1.59916	-1.02041	1.24072	0.775684	0.157901	0.206261	0.235392	0.208426	0.210963	39.6848	7.75306	-4.33496
K27_27292	1439.71	-1.79533	0.0709631	-25.2995	3.23905e-141	6.68195e-138	chr18	64323950	64350450	26501	*	TRUE	TRUE	TRUE	TRUE	TRUE	TRUE	TRUE	TRUE	TRUE	TRUE	TRUE	TRUE	TRUE	TRUE	TRUE	1439.71	297105	FALSE	0.000693854	3	0.00529122	0.00237851	9	FALSE	0.00237851	10.513	0.193187	-1.6791	0.469116	0.116224	0.0468286	0.0652555	0.0718831	0.0647464	0.0652259	224.499	2.96047	-23.3588
K27_26815	30.4697	-1.79492	0.326165	-5.5031	3.73174e-08	1.72391e-07	chr18	22238500	22240950	2451	*	FALSE	FALSE	FALSE	TRUE	TRUE	FALSE	FALSE	FALSE	FALSE	FALSE	FALSE	FALSE	FALSE	FALSE	FALSE	30.4697	152.405	FALSE	1e-08	23	0.0414963	0.0200976	10	FALSE	0.0200976	4.65239	0.626653	-1.34176	0.808325	0.453157	0.213259	0.277154	0.344961	0.274588	0.279902	21.8156	2.26103	-3.88961
K27_30392	36.2269	-1.79455	0.321129	-5.58826	2.29358e-08	1.09605e-07	chrX	60964000	60966600	2601	*	TRUE	TRUE	FALSE	FALSE	FALSE	FALSE	FALSE	FALSE	FALSE	FALSE	FALSE	FALSE	TRUE	TRUE	FALSE	36.2269	218.35	FALSE	0.0314219	8	0.0356181	0.0338728	6	FALSE	0.0338728	5.38943	-0.402182	-1.58422	0.0709767	0.210336	0.205964	0.29552	0.329562	0.286217	0.281701	26.1668	-1.36093	-4.80704
K27_19318	1475.12	-1.79343	0.0969309	-18.5021	1.98426e-76	7.98712e-74	chr12	56518050	56543650	25601	*	TRUE	TRUE	TRUE	TRUE	TRUE	TRUE	TRUE	TRUE	TRUE	TRUE	TRUE	TRUE	TRUE	TRUE	TRUE	1475.12	257756	FALSE	0.00545688	5	0.00527243	0.00569346	9	FALSE	0.00569346	10.6761	0.0856668	-1.61086	-0.0232262	0.182567	0.0665943	0.0937438	0.0976191	0.0939342	0.093465	160.315	0.91384	-16.5015
K27_21025	38.7546	-1.79221	0.271441	-6.60258	4.04072e-11	2.91843e-10	chr13	82414200	82417550	3351	*	FALSE	FALSE	FALSE	FALSE	FALSE	FALSE	FALSE	FALSE	FALSE	FALSE	FALSE	FALSE	TRUE	TRUE	FALSE	38.7546	482.636	FALSE	1e-08	11	0.0335891	0.0270647	9	FALSE	0.0270647	4.44089	0.413659	0.00379743	1.0628	1.79601	0.235143	0.312108	0.318681	0.299313	0.287589	18.8859	1.32537	0.0119161
K27_12315	147.637	-1.79141	0.207725	-8.62393	6.46934e-18	1.08668e-16	chr7	143227150	143236050	8901	*	FALSE	FALSE	FALSE	TRUE	TRUE	FALSE	FALSE	FALSE	FALSE	FALSE	FALSE	TRUE	TRUE	TRUE	FALSE	147.637	4202.89	FALSE	0.0292503	10	0.0121421	0.020133	10	FALSE	0.020133	7.11586	-0.0252854	-1.41366	0.73471	0.377745	0.140306	0.196766	0.212727	0.191605	0.193051	50.7165	-0.128505	-6.64543
K27_29444	74.885	-1.79066	0.235215	-7.61284	2.68145e-14	2.94042e-13	chrX	43351100	43355900	4801	*	FALSE	FALSE	FALSE	FALSE	FALSE	FALSE	FALSE	FALSE	FALSE	TRUE	TRUE	TRUE	TRUE	TRUE	FALSE	74.885	1143.31	FALSE	0.012057	5	0.0195583	0.0170684	10	FALSE	0.0170684	6.21535	-0.188539	-1.58412	0.732915	0.206537	0.150051	0.211611	0.241665	0.200164	0.20483	41.4215	-0.890968	-6.55503
K27_8939	160.329	-1.79037	0.189838	-9.43104	4.06045e-21	9.35263e-20	chr5	120277150	120283650	6501	*	TRUE	TRUE	TRUE	TRUE	TRUE	TRUE	FALSE	FALSE	FALSE	TRUE	TRUE	TRUE	TRUE	TRUE	TRUE	160.329	4082.27	FALSE	0.0181042	11	0.0115378	0.0149081	9	FALSE	0.0149081	7.5534	0.189385	-1.86938	-0.157852	-0.0790181	0.120686	0.167741	0.191303	0.170576	0.169031	62.5874	1.12904	-9.77183
K27_30413	21.7139	-1.79005	0.589674	-3.03566	0.00240006	0.00482689	chrX	66910100	66912250	2151	*	FALSE	FALSE	FALSE	FALSE	FALSE	FALSE	FALSE	FALSE	FALSE	TRUE	TRUE	FALSE	FALSE	FALSE	FALSE	21.7139	446.283	FALSE	0.0577798	5	0.0564112	0.0568668	6	FALSE	0.0568668	4.25193	-0.198684	-2.71766	1.61834	-0.927605	0.284744	0.401676	0.569476	0.364135	0.430779	14.9325	-0.494637	-4.77221
K27_29363	48.9602	-1.78998	0.283368	-6.3168	2.67037e-10	1.71314e-09	chrX	42175800	42178800	3001	*	FALSE	FALSE	FALSE	FALSE	FALSE	FALSE	FALSE	FALSE	FALSE	TRUE	TRUE	FALSE	FALSE	FALSE	FALSE	48.9602	388.874	FALSE	0.0239497	8	0.0275273	0.0259735	7	FALSE	0.0259735	5.65241	-0.109021	-1.50383	0.412482	0.286147	0.183815	0.257684	0.292307	0.249668	0.24986	30.7505	-0.42308	-5.1447
K27_30270	30.2111	-1.78872	0.33076	-5.40791	6.37637e-08	2.84758e-07	chrX	58572550	58574750	2201	*	FALSE	FALSE	FALSE	FALSE	FALSE	FALSE	FALSE	FALSE	FALSE	FALSE	FALSE	FALSE	TRUE	TRUE	FALSE	30.2111	125.766	FALSE	0.0113708	31	0.0418129	0.0308968	11	FALSE	0.0308968	5.09988	-0.237154	-1.5424	-0.0304604	0.246326	0.211097	0.29877	0.341341	0.294887	0.286378	24.159	-0.793768	-4.51864
K27_29302	31.7483	-1.78699	0.315277	-5.66801	1.44468e-08	7.14055e-08	chrX	41325100	41327600	2501	*	FALSE	FALSE	FALSE	FALSE	FALSE	FALSE	FALSE	FALSE	FALSE	FALSE	FALSE	FALSE	TRUE	TRUE	FALSE	31.7483	156.011	FALSE	1e-08	33	0.0400066	0.029797	8	FALSE	0.029797	5.23736	-0.222964	-1.48147	-0.423114	0.305521	0.204198	0.288686	0.326267	0.295589	0.276303	25.6484	-0.772343	-4.54068
K27_904	201.925	-1.78682	0.137706	-12.9756	1.6821e-38	1.37769e-36	chr1	69113600	69121650	8051	*	TRUE	TRUE	FALSE	TRUE	TRUE	TRUE	FALSE	FALSE	FALSE	TRUE	TRUE	TRUE	TRUE	TRUE	TRUE	201.925	7800.63	FALSE	1e-08	7	0.0100897	0.00506263	9	FALSE	0.00506263	7.4218	0.377995	-1.3866	0.918903	0.400223	0.0902087	0.121245	0.143907	0.117573	0.120536	82.2737	3.11762	-9.63536
K27_7586	188.321	-1.78614	0.146063	-12.2286	2.18676e-34	1.44936e-32	chr4	154108500	154118450	9951	*	TRUE	TRUE	TRUE	TRUE	TRUE	TRUE	FALSE	FALSE	FALSE	FALSE	FALSE	FALSE	TRUE	TRUE	TRUE	188.321	8931.98	FALSE	1e-08	1	0.0104929	0.00867133	6	FALSE	0.00867133	7.99385	-0.16924	-1.58671	-1.68547	0.199438	0.0955368	0.1348	0.149063	0.154968	0.131792	83.6731	-1.25549	-10.6445
K27_31083	49.3409	-1.78586	0.264454	-6.75298	1.44836e-11	1.11644e-10	chrX	78450400	78453650	3251	*	FALSE	FALSE	FALSE	FALSE	FALSE	FALSE	FALSE	FALSE	FALSE	TRUE	TRUE	FALSE	TRUE	TRUE	FALSE	49.3409	390.606	FALSE	1e-08	13	0.0273497	0.0210148	9	FALSE	0.0210148	5.91182	-0.638432	-1.64594	0.0164739	0.139917	0.166591	0.244549	0.270719	0.232154	0.22837	35.4869	-2.61065	-6.07989
K27_32837	79.9988	-1.78558	0.222061	-8.04096	8.91407e-16	1.16479e-14	chrX	153039100	153043300	4201	*	TRUE	TRUE	FALSE	TRUE	TRUE	TRUE	FALSE	FALSE	FALSE	FALSE	FALSE	FALSE	TRUE	TRUE	FALSE	79.9988	885.516	FALSE	1e-08	17	0.0185962	0.0149104	6	FALSE	0.0149104	6.68486	-0.251296	-1.90814	-0.229568	-0.122555	0.134362	0.190474	0.223889	0.190848	0.18786	49.7525	-1.31932	-8.5227
K27_13954	185.249	-1.78522	0.370611	-4.81697	1.45757e-06	5.23107e-06	chr8	123583600	123587500	3901	*	TRUE	TRUE	TRUE	TRUE	TRUE	TRUE	FALSE	FALSE	TRUE	TRUE	TRUE	TRUE	TRUE	TRUE	TRUE	185.249	9614.74	FALSE	0.0882758	6	0.0105922	0.0882758	11	TRUE	0.0477537	7.66581	-0.237498	-1.90654	0.607968	-0.121318	0.255245	0.361203	0.371172	0.358718	0.360395	30.0331	-0.657518	-5.13654
K27_32266	12.8432	-1.78457	0.706196	-2.52701	0.0115037	0.0200742	chrX	116859600	116861550	1951	*	FALSE	FALSE	FALSE	FALSE	FALSE	FALSE	FALSE	FALSE	FALSE	TRUE	TRUE	FALSE	FALSE	FALSE	FALSE	12.8432	233.219	FALSE	1e-08	32	0.0922598	0.0785103	8	FALSE	0.0785103	3.13164	-0.480499	-2.13249	2.1858	-0.347926	0.380735	0.553292	0.703278	0.465962	0.542246	8.22527	-0.868436	-3.03222
K27_29294	32.1907	-1.78422	0.311245	-5.73253	9.89427e-09	5.00353e-08	chrX	40857250	40859150	1901	*	TRUE	TRUE	FALSE	FALSE	FALSE	FALSE	FALSE	FALSE	FALSE	FALSE	FALSE	FALSE	TRUE	TRUE	FALSE	32.1907	143.651	FALSE	1e-08	1	0.0395188	0.0266469	8	FALSE	0.0266469	5.16262	-0.182141	-1.45311	-0.0258865	0.331109	0.201567	0.283785	0.323353	0.281277	0.271246	25.6124	-0.641826	-4.49389
K27_31305	60.5484	-1.78415	0.233369	-7.64519	2.08639e-14	2.32105e-13	chrX	93668850	93672300	3451	*	FALSE	FALSE	FALSE	TRUE	TRUE	FALSE	FALSE	FALSE	FALSE	TRUE	TRUE	FALSE	TRUE	TRUE	FALSE	60.5484	486.709	FALSE	1e-08	3	0.0231218	0.0130739	7	FALSE	0.0130739	6.14719	-0.307227	-1.71852	0.150523	0.0656348	0.142339	0.20276	0.238471	0.195646	0.195228	43.1868	-1.51522	-7.20641
K27_27522	31.4687	-1.784	0.327663	-5.44464	5.19115e-08	2.34429e-07	chr18	81916050	81918550	2501	*	FALSE	FALSE	FALSE	TRUE	TRUE	FALSE	FALSE	FALSE	FALSE	FALSE	FALSE	FALSE	FALSE	FALSE	FALSE	31.4687	257.08	FALSE	1e-08	4	0.040322	0.0200857	7	FALSE	0.0200857	5.45348	0.204912	-2.1585	-1.19403	-0.374498	0.178981	0.243724	0.325866	0.287462	0.255427	30.4695	0.840752	-6.6239
K27_13675	90.0372	-1.78281	0.268687	-6.63528	3.23885e-11	2.3725e-10	chr8	104539200	104543700	4501	*	TRUE	TRUE	TRUE	TRUE	TRUE	TRUE	FALSE	FALSE	FALSE	TRUE	TRUE	TRUE	TRUE	TRUE	TRUE	90.0372	1433.35	FALSE	0.0493348	7	0.0170256	0.0328357	12	FALSE	0.0328357	6.61354	0.0892385	-1.71822	0.237676	0.0645909	0.175728	0.245574	0.271901	0.244486	0.244996	37.6351	0.363387	-6.31929
K27_10600	180.161	-1.78095	0.15929	-11.1805	5.07815e-29	2.33446e-27	chr6	122421550	122430750	9201	*	TRUE	TRUE	TRUE	FALSE	FALSE	FALSE	FALSE	FALSE	FALSE	TRUE	TRUE	TRUE	TRUE	TRUE	TRUE	180.161	6497.46	FALSE	0.0113581	9	0.010764	0.0110673	6	FALSE	0.0110673	7.99608	-1.04872	-1.69153	-0.571908	0.0894243	0.10385	0.154885	0.161498	0.150222	0.144435	76.9965	-6.77095	-10.474
K27_32299	24.4848	-1.78083	0.471076	-3.78035	0.000156607	0.000393809	chrX	133750850	133752650	1801	*	TRUE	TRUE	FALSE	FALSE	FALSE	FALSE	FALSE	FALSE	FALSE	FALSE	FALSE	FALSE	FALSE	FALSE	FALSE	24.4848	209.162	FALSE	1e-08	2	0.0505373	0.0288359	8	FALSE	0.0288359	5.37622	-0.761333	-3.27839	-0.166526	-1.49756	0.197739	0.294311	0.44353	0.279511	0.321551	27.1885	-2.58683	-7.39159
K27_28590	37.4351	-1.77961	0.305468	-5.82586	5.68202e-09	2.97409e-08	chrX	9106150	9108400	2251	*	FALSE	FALSE	FALSE	FALSE	FALSE	FALSE	FALSE	FALSE	FALSE	FALSE	FALSE	FALSE	TRUE	TRUE	FALSE	37.4351	220.309	FALSE	1e-08	11	0.0346141	0.0293588	8	FALSE	0.0293588	5.11587	0.393022	-1.21391	0.181865	0.565704	0.207942	0.280323	0.321697	0.285493	0.276228	24.6024	1.40203	-3.77346
K27_9954	73.7693	-1.7795	0.38671	-4.60164	4.19185e-06	1.39098e-05	chr6	63251950	63262700	10751	*	FALSE	FALSE	FALSE	FALSE	FALSE	FALSE	FALSE	FALSE	FALSE	TRUE	TRUE	TRUE	FALSE	FALSE	FALSE	73.7693	12299.1	FALSE	1e-08	1	0.0197859	0.0173095	8	FALSE	0.0173095	4.58526	0.296387	-1.95281	3.57593	-0.173305	0.212244	0.282498	0.389847	0.243973	0.296072	21.6038	1.04916	-5.00916
K27_29465	33.0002	-1.77813	0.406314	-4.37624	1.20746e-05	3.69197e-05	chrX	46124000	46126000	2001	*	TRUE	TRUE	FALSE	FALSE	FALSE	FALSE	FALSE	FALSE	FALSE	FALSE	FALSE	FALSE	FALSE	FALSE	FALSE	33.0002	295.058	FALSE	0.1202	9	0.03866	0.0751489	10	FALSE	0.0751489	5.44105	-0.925729	-1.73594	-0.120865	0.0421898	0.265317	0.39048	0.410832	0.374416	0.370262	20.5077	-2.37075	-4.22541
K27_20653	216.253	-1.77777	0.151568	-11.7292	9.03009e-32	5.07762e-30	chr13	53282650	53289350	6701	*	TRUE	TRUE	TRUE	TRUE	TRUE	TRUE	FALSE	FALSE	FALSE	TRUE	TRUE	TRUE	TRUE	TRUE	TRUE	216.253	6822.13	FALSE	0.0105254	9	0.00971994	0.0101406	7	FALSE	0.0101406	7.52386	0.576279	-1.0478	0.329003	0.729965	0.106512	0.144553	0.158581	0.14639	0.143228	70.6389	3.98664	-6.60738
K27_29858	307.03	-1.77718	0.152088	-11.6853	1.51601e-31	8.38176e-30	chrX	51607150	51619400	12251	*	TRUE	TRUE	FALSE	TRUE	TRUE	TRUE	FALSE	FALSE	FALSE	TRUE	TRUE	TRUE	TRUE	TRUE	TRUE	307.03	12043.4	FALSE	0.0156622	9	0.00817909	0.0118935	10	FALSE	0.0118935	8.38776	-0.211674	-1.47804	0.166054	0.299144	0.103051	0.145824	0.154653	0.144046	0.14301	81.3946	-1.45157	-9.55711
K27_20800	23.3016	-1.7757	0.405924	-4.37445	1.21737e-05	3.72017e-05	chr13	60908700	60911050	2351	*	FALSE	FALSE	FALSE	TRUE	TRUE	FALSE	FALSE	FALSE	FALSE	FALSE	FALSE	FALSE	FALSE	FALSE	FALSE	23.3016	166.25	FALSE	1e-08	17	0.0528745	0.0354032	8	FALSE	0.0354032	4.60803	0.841405	-1.85	-0.314856	-0.0743058	0.238921	0.311911	0.411303	0.342797	0.331317	19.2868	2.69758	-4.49791
K27_8099	19.4174	-1.77547	0.502992	-3.52982	0.000415841	0.000965712	chr5	39902450	39904900	2451	*	FALSE	FALSE	FALSE	TRUE	TRUE	FALSE	FALSE	FALSE	FALSE	FALSE	FALSE	FALSE	FALSE	FALSE	FALSE	19.4174	186.925	FALSE	1e-08	2	0.0625495	0.0484293	9	FALSE	0.0484293	3.85596	1.51146	-1.78348	0.71421	-0.00800904	0.297273	0.372294	0.512378	0.389366	0.408916	12.9711	4.05986	-3.48079
K27_27388	108.731	-1.77502	0.278323	-6.37755	1.79938e-10	1.18453e-09	chr18	70994500	70998750	4251	*	TRUE	TRUE	TRUE	FALSE	FALSE	FALSE	FALSE	FALSE	FALSE	TRUE	TRUE	FALSE	TRUE	TRUE	TRUE	108.731	3513.31	FALSE	0.0735862	8	0.0148735	0.044196	9	FALSE	0.044196	7.30161	-1.22078	-1.66851	-0.672578	0.106511	0.188917	0.276695	0.280455	0.271079	0.26493	38.6498	-4.41199	-5.94928
K27_21150	1060.76	-1.77466	0.123632	-14.3544	1.00027e-46	1.31016e-44	chr13	96112600	96142500	29901	*	TRUE	TRUE	TRUE	TRUE	TRUE	TRUE	FALSE	FALSE	FALSE	TRUE	TRUE	TRUE	TRUE	TRUE	TRUE	1060.76	210298	FALSE	0.0126533	4	0.00557086	0.00934256	8	FALSE	0.00934256	9.68072	0.919091	-1.24466	0.766907	0.529999	0.0863024	0.119924	0.125305	0.120149	0.120331	112.172	7.66394	-9.933
K27_29782	36.9558	-1.77361	0.297383	-5.96407	2.46033e-09	1.36186e-08	chrX	50363050	50365300	2251	*	FALSE	FALSE	FALSE	TRUE	TRUE	FALSE	FALSE	FALSE	FALSE	FALSE	FALSE	FALSE	FALSE	FALSE	FALSE	36.9558	180.949	FALSE	1e-08	100	0.0350046	0.0236148	8	FALSE	0.0236148	5.05092	0.491481	-1.23378	0.327125	0.539829	0.200768	0.266963	0.314393	0.271318	0.26497	25.1579	1.84101	-3.92433
K27_32797	33.6627	-1.77314	0.316328	-5.6054	2.07779e-08	9.98858e-08	chrX	152396400	152398250	1851	*	FALSE	FALSE	FALSE	FALSE	FALSE	FALSE	FALSE	FALSE	FALSE	FALSE	FALSE	TRUE	TRUE	TRUE	FALSE	33.6627	234.55	FALSE	1e-08	5	0.0379879	0.033595	7	FALSE	0.033595	5.38939	-0.870236	-1.5079	-0.114467	0.265244	0.205497	0.308188	0.325657	0.289352	0.280123	26.2261	-2.82372	-4.63033
K27_29778	92.1523	-1.7731	0.266816	-6.6454	3.02391e-11	2.22245e-10	chrX	50297900	50303250	5351	*	TRUE	TRUE	FALSE	TRUE	TRUE	FALSE	FALSE	FALSE	FALSE	TRUE	TRUE	FALSE	TRUE	TRUE	FALSE	92.1523	1321.69	FALSE	0.0556867	9	0.0167383	0.0325896	9	FALSE	0.0325896	6.79293	-0.264829	-1.85873	0.121907	-0.0856338	0.172518	0.244663	0.268531	0.241292	0.242089	39.3752	-1.08242	-6.92187
K27_31160	30.8358	-1.77298	0.337299	-5.25641	1.46893e-07	6.20806e-07	chrX	85045750	85047850	2101	*	FALSE	FALSE	FALSE	FALSE	FALSE	FALSE	FALSE	FALSE	FALSE	FALSE	FALSE	TRUE	TRUE	TRUE	FALSE	30.8358	181.91	FALSE	1e-08	1	0.0410571	0.0380186	4	FALSE	0.0380186	4.85597	-0.0185763	-1.16566	0.463006	0.607321	0.231868	0.322332	0.355514	0.312708	0.308068	20.9428	-0.057631	-3.27881
K27_31292	136.346	-1.77187	0.191265	-9.26397	1.96975e-20	4.25494e-19	chrX	93437300	93443950	6651	*	TRUE	TRUE	FALSE	FALSE	FALSE	FALSE	FALSE	FALSE	FALSE	TRUE	TRUE	TRUE	TRUE	TRUE	TRUE	136.346	2615.86	FALSE	0.0169689	8	0.0127742	0.014754	7	FALSE	0.014754	7.38282	-0.3888	-1.7648	0.0269098	0.00706702	0.122426	0.174942	0.193519	0.171381	0.170612	60.3045	-2.22245	-9.11951
K27_32664	48.4623	-1.77176	0.278677	-6.35775	2.04734e-10	1.33454e-09	chrX	150126550	150129250	2701	*	TRUE	TRUE	FALSE	FALSE	FALSE	FALSE	FALSE	FALSE	FALSE	FALSE	FALSE	TRUE	TRUE	TRUE	FALSE	48.4623	422.84	FALSE	0.0220374	6	0.0277638	0.0254569	6	FALSE	0.0254569	5.75781	-0.540371	-1.54046	0.32881	0.231301	0.179774	0.261136	0.286464	0.24566	0.245431	32.0281	-2.06931	-5.37749
K27_30924	160.288	-1.7717	0.170668	-10.381	3.02727e-25	1.02378e-23	chrX	75891650	75898350	6701	*	TRUE	TRUE	TRUE	TRUE	TRUE	FALSE	FALSE	FALSE	FALSE	TRUE	TRUE	TRUE	TRUE	TRUE	TRUE	160.288	3125.55	FALSE	0.0117674	8	0.0115396	0.0114832	4	FALSE	0.0114832	7.43457	-0.0587187	-1.52928	0.17968	0.242417	0.112033	0.156999	0.174725	0.155295	0.153953	66.3605	-0.374007	-8.75252
K27_29467	40.3668	-1.77133	0.368174	-4.81111	1.50091e-06	5.37609e-06	chrX	46433750	46436200	2451	*	TRUE	TRUE	FALSE	FALSE	FALSE	FALSE	FALSE	FALSE	FALSE	FALSE	FALSE	FALSE	TRUE	TRUE	FALSE	40.3668	365.665	FALSE	0.0914256	8	0.0324277	0.0589562	10	FALSE	0.0589562	5.77807	-0.585682	-1.89506	-0.27528	-0.123732	0.235278	0.339204	0.37023	0.334385	0.330445	24.5585	-1.72664	-5.11861
K27_29423	144.216	-1.77125	0.186556	-9.49447	2.21337e-21	5.22206e-20	chrX	42983800	42991550	7751	*	TRUE	TRUE	FALSE	FALSE	FALSE	FALSE	FALSE	FALSE	FALSE	TRUE	TRUE	TRUE	TRUE	TRUE	TRUE	144.216	3162.15	FALSE	0.0159058	6	0.0123231	0.013995	7	FALSE	0.013995	7.38942	-0.398838	-1.70486	0.229039	0.0663922	0.120166	0.171865	0.189269	0.166549	0.166913	61.4937	-2.32065	-9.00761
K27_30916	175.51	-1.77061	0.183979	-9.62398	6.3329e-22	1.5646e-20	chrX	75780950	75787350	6401	*	TRUE	TRUE	TRUE	TRUE	TRUE	TRUE	FALSE	FALSE	FALSE	TRUE	TRUE	TRUE	TRUE	TRUE	TRUE	175.51	4477.59	FALSE	0.0182552	8	0.0109297	0.0144281	9	FALSE	0.0144281	7.81506	-0.327155	-1.97419	-0.0414469	-0.203582	0.116326	0.165477	0.184496	0.163603	0.16393	67.1825	-1.97705	-10.7005
K27_28719	31.2578	-1.76999	0.30556	-5.79261	6.93021e-09	3.58199e-08	chrX	11041000	11042900	1901	*	FALSE	FALSE	FALSE	FALSE	FALSE	FALSE	FALSE	FALSE	FALSE	FALSE	FALSE	FALSE	TRUE	TRUE	FALSE	31.2578	144.884	FALSE	1e-08	1	0.0405637	0.0229689	8	FALSE	0.0229689	4.71654	0.660002	-1.04369	0.297654	0.726298	0.214709	0.279907	0.329476	0.289477	0.277512	21.9671	2.35794	-3.16774
K27_13428	87.6917	-1.76985	0.253407	-6.98423	2.86427e-12	2.43098e-11	chr8	84556900	84561350	4451	*	FALSE	FALSE	TRUE	FALSE	FALSE	FALSE	FALSE	FALSE	FALSE	TRUE	TRUE	TRUE	TRUE	TRUE	TRUE	87.6917	1909.07	FALSE	0.0424918	7	0.0173604	0.0291511	10	FALSE	0.0291511	6.61351	-0.851772	-1.55094	0.490508	0.218915	0.168298	0.247289	0.258066	0.231687	0.232949	39.2965	-3.44444	-6.00985
K27_1111	673.333	-1.76971	0.156909	-11.2785	1.67492e-29	8.00058e-28	chr1	87149450	87159650	10201	*	TRUE	TRUE	TRUE	TRUE	TRUE	TRUE	TRUE	TRUE	TRUE	TRUE	TRUE	TRUE	TRUE	TRUE	TRUE	673.333	75400.8	FALSE	0.0233535	5	0.00618219	0.0154092	10	FALSE	0.0154092	9.41767	-0.165292	-1.45907	0.511759	0.310645	0.108859	0.153909	0.158152	0.152531	0.152673	86.5124	-1.07396	-9.22569
K27_158	36.098	-1.76809	0.291546	-6.06454	1.32333e-09	7.63886e-09	chr1	14328200	14330100	1901	*	FALSE	FALSE	FALSE	FALSE	FALSE	FALSE	FALSE	FALSE	FALSE	FALSE	FALSE	FALSE	TRUE	TRUE	TRUE	36.098	249.948	FALSE	1e-08	15	0.0357292	0.0243381	9	FALSE	0.0243381	4.85588	0.0533625	-0.915975	0.857399	0.852119	0.210411	0.289147	0.316108	0.273093	0.271332	23.078	0.184552	-2.89767
K27_31933	211.998	-1.76748	0.147433	-11.9883	4.09184e-33	2.49187e-31	chrX	103013050	103022550	9501	*	TRUE	TRUE	FALSE	TRUE	TRUE	TRUE	FALSE	FALSE	FALSE	TRUE	TRUE	TRUE	TRUE	TRUE	TRUE	211.998	5848.56	FALSE	0.00394701	5	0.00982455	0.00758969	11	FALSE	0.00758969	7.8512	0.301595	-1.71324	0.0035561	0.0542409	0.0932749	0.12799	0.149847	0.130422	0.129163	84.1727	2.3564	-11.4333
K27_31193	100.532	-1.76722	0.243192	-7.26677	3.68181e-13	3.49513e-12	chrX	85701900	85708250	6351	*	TRUE	TRUE	FALSE	FALSE	FALSE	FALSE	FALSE	FALSE	FALSE	TRUE	TRUE	FALSE	TRUE	TRUE	FALSE	100.532	2021.21	FALSE	0.0411044	9	0.0157189	0.0283699	12	FALSE	0.0283699	6.7425	-0.464257	-1.41151	0.397177	0.355711	0.164589	0.235865	0.248585	0.227546	0.226995	40.9657	-1.96832	-5.67818
K27_10694	122.512	-1.76644	0.174449	-10.1258	4.2443e-24	1.29236e-22	chr6	127760850	127765700	4851	*	TRUE	TRUE	TRUE	TRUE	TRUE	FALSE	FALSE	FALSE	FALSE	TRUE	TRUE	TRUE	TRUE	TRUE	TRUE	122.512	2459.99	FALSE	1e-08	23	0.0137076	0.00684283	9	FALSE	0.00684283	7.43456	-0.659948	-2.20797	-0.0892252	-0.441524	0.0966022	0.142277	0.172925	0.135677	0.138541	76.9605	-4.63847	-12.7684
K27_18112	1068.52	-1.76619	0.0752071	-23.4844	5.88774e-122	7.77346e-119	chr11	67768050	67805050	37001	*	TRUE	TRUE	TRUE	TRUE	TRUE	TRUE	FALSE	FALSE	FALSE	TRUE	TRUE	TRUE	TRUE	TRUE	TRUE	1068.52	133163	FALSE	0.000896468	6	0.00556315	0.00257686	9	FALSE	0.00257686	10.284	-0.183413	-1.70645	0.0734813	0.0597407	0.0492333	0.0695738	0.0760979	0.0689168	0.0686516	208.882	-2.63624	-22.4244
K27_20902	68.5591	-1.7658	0.231061	-7.64215	2.13629e-14	2.37176e-13	chr13	71823550	71828450	4901	*	FALSE	FALSE	FALSE	TRUE	TRUE	FALSE	FALSE	FALSE	FALSE	FALSE	FALSE	FALSE	FALSE	FALSE	FALSE	68.5591	913.371	FALSE	0.0166606	9	0.0209469	0.0190877	7	FALSE	0.0190877	5.74759	0.889733	-0.872104	0.200487	0.893699	0.167344	0.219403	0.248242	0.229457	0.21857	34.346	4.05524	-3.51312
K27_21146	52.7934	-1.76565	0.256552	-6.88222	5.8926e-12	4.79766e-11	chr13	96064700	96068250	3551	*	FALSE	FALSE	FALSE	TRUE	TRUE	TRUE	FALSE	FALSE	FALSE	FALSE	FALSE	FALSE	FALSE	FALSE	FALSE	52.7934	580.898	FALSE	1e-08	7	0.025856	0.0144426	9	FALSE	0.0144426	5.50282	0.90785	-1.40499	0.321185	0.36066	0.165863	0.213383	0.268552	0.223489	0.220726	33.1768	4.25456	-5.23172
K27_32873	40.6506	-1.76556	0.298195	-5.92084	3.20306e-09	1.7403e-08	chrX	159095950	159098500	2551	*	FALSE	FALSE	FALSE	TRUE	TRUE	TRUE	FALSE	FALSE	FALSE	FALSE	FALSE	FALSE	FALSE	FALSE	FALSE	40.6506	274.628	FALSE	1e-08	1	0.0322327	0.0179751	9	FALSE	0.0179751	5.44092	0.492095	-1.82717	0.0114712	-0.0616088	0.175295	0.233064	0.302533	0.243439	0.242591	31.0387	2.11142	-6.03958
K27_31238	21.2012	-1.76474	0.495313	-3.56288	0.000366809	0.000861054	chrX	86966100	86967750	1651	*	FALSE	FALSE	FALSE	FALSE	FALSE	FALSE	FALSE	FALSE	FALSE	TRUE	TRUE	FALSE	FALSE	FALSE	FALSE	21.2012	190.924	FALSE	0.109608	6	0.0576662	0.0788679	7	FALSE	0.0788679	4.44098	-0.395466	-1.90497	0.912995	-0.140225	0.302044	0.432685	0.498792	0.403979	0.423087	14.7031	-0.913983	-3.81916
K27_25270	35.1695	-1.76472	0.299461	-5.89299	3.79262e-09	2.03848e-08	chr16	96269550	96271050	1501	*	FALSE	FALSE	FALSE	TRUE	TRUE	FALSE	FALSE	FALSE	FALSE	FALSE	FALSE	FALSE	FALSE	FALSE	FALSE	35.1695	161.9	FALSE	1e-08	8	0.0365535	0.0185385	10	FALSE	0.0185385	5.20791	0.264743	-1.59308	0.133579	0.171641	0.185255	0.249804	0.309007	0.254019	0.250659	28.1122	1.0598	-5.15548
K27_21824	19.6103	-1.76443	0.426759	-4.13448	3.55757e-05	0.000100132	chr14	43753650	43756250	2601	*	FALSE	FALSE	FALSE	TRUE	TRUE	FALSE	FALSE	FALSE	FALSE	FALSE	FALSE	FALSE	FALSE	FALSE	FALSE	19.6103	258.847	FALSE	0.0253682	41	0.0619788	0.0542644	10	FALSE	0.0542644	2.7779	2.78144	0.103551	0.7209	1.86798	0.391512	0.453374	0.521282	0.503102	0.46578	7.09531	6.13498	0.198646
K27_7504	83.1161	-1.76399	0.178578	-9.878	5.18575e-23	1.42283e-21	chr4	138711600	138717900	6301	*	FALSE	FALSE	FALSE	FALSE	FALSE	FALSE	FALSE	FALSE	FALSE	FALSE	FALSE	FALSE	TRUE	TRUE	TRUE	83.1161	1792.12	FALSE	1e-08	3	0.0180679	0.0107185	9	FALSE	0.0107185	6.48453	-0.45217	-0.94964	-0.663746	0.814352	0.127645	0.184467	0.191337	0.190172	0.166934	50.8013	-2.45122	-4.96319
K27_16103	143.538	-1.76371	0.19213	-9.17974	4.32128e-20	9.05029e-19	chr10	29141800	29150500	8701	*	TRUE	TRUE	FALSE	TRUE	TRUE	TRUE	FALSE	FALSE	FALSE	TRUE	TRUE	TRUE	FALSE	FALSE	FALSE	143.538	6796.71	FALSE	1e-08	16	0.01236	0.00560143	10	FALSE	0.00560143	7.09584	0.778745	-2.35045	0.726443	-0.586742	0.0984069	0.128352	0.188572	0.129156	0.143953	72.1072	6.06726	-12.4645
K27_13419	59.3903	-1.76344	0.235407	-7.49102	6.83405e-14	7.10909e-13	chr8	84182000	84185300	3301	*	FALSE	FALSE	FALSE	FALSE	FALSE	FALSE	FALSE	FALSE	FALSE	TRUE	TRUE	TRUE	FALSE	FALSE	TRUE	59.3903	1326.03	FALSE	1e-08	7	0.0234847	0.0188828	7	FALSE	0.0188828	6.02581	-2.40407	-1.2701	0.605753	0.493337	0.158974	0.303837	0.245938	0.213264	0.213252	37.9043	-7.91236	-5.1643
K27_2139	24.59	-1.76329	0.374374	-4.70998	2.47739e-06	8.54186e-06	chr1	190128550	190130200	1651	*	FALSE	FALSE	FALSE	TRUE	TRUE	TRUE	FALSE	FALSE	FALSE	FALSE	FALSE	FALSE	FALSE	FALSE	FALSE	24.59	237.613	FALSE	0.0174431	51	0.0503403	0.0434541	10	FALSE	0.0434541	4.67404	0.824758	-1.37161	-1.68306	0.391687	0.247415	0.326407	0.389578	0.423877	0.332887	18.8915	2.52678	-3.52075
K27_20725	1784.64	-1.76313	0.111305	-15.8406	1.63217e-56	3.02657e-54	chr13	55820900	55843100	22201	*	TRUE	TRUE	TRUE	TRUE	TRUE	TRUE	TRUE	TRUE	TRUE	TRUE	TRUE	TRUE	TRUE	TRUE	TRUE	1784.64	419824	FALSE	0.0102151	5	0.00513992	0.00800234	8	FALSE	0.00800234	10.7324	0.390216	-1.43528	0.38868	0.327856	0.0775765	0.109018	0.112026	0.109029	0.108973	138.346	3.57937	-12.812
K27_29155	30.7894	-1.7627	0.318276	-5.53826	3.05491e-08	1.42965e-07	chrX	37134950	37136950	2001	*	FALSE	FALSE	FALSE	FALSE	FALSE	FALSE	FALSE	FALSE	FALSE	FALSE	FALSE	FALSE	TRUE	TRUE	FALSE	30.7894	141.091	FALSE	0.00588854	100	0.0411122	0.0299814	11	FALSE	0.0299814	5.14723	-0.356727	-1.42599	-0.115858	0.336709	0.207798	0.297333	0.330337	0.292402	0.280245	24.7703	-1.19975	-4.31676
K27_3917	89.0355	-1.7617	0.177837	-9.90629	3.90894e-23	1.08793e-21	chr2	147336200	147341800	5601	*	FALSE	FALSE	FALSE	TRUE	TRUE	TRUE	FALSE	FALSE	FALSE	FALSE	FALSE	FALSE	TRUE	TRUE	TRUE	89.0355	1667.12	FALSE	1e-08	1	0.0171664	0.00925018	8	FALSE	0.00925018	6.57953	0.284735	-1.19065	-1.01237	0.571056	0.121285	0.164185	0.187972	0.189586	0.160352	54.2485	1.73423	-6.33419
K27_22637	38.5908	-1.76164	0.418899	-4.2054	2.60625e-05	7.51569e-05	chr14	92853350	92856400	3051	*	FALSE	FALSE	FALSE	TRUE	TRUE	FALSE	FALSE	FALSE	FALSE	TRUE	TRUE	TRUE	FALSE	FALSE	FALSE	38.5908	1013.22	FALSE	1e-08	6	0.0337125	0.0213254	10	FALSE	0.0213254	4.41536	2.00681	-1.99501	1.57445	-0.233376	0.227953	0.273408	0.42042	0.278998	0.320388	19.3696	7.34	-4.74528
K27_29297	31.2335	-1.76115	0.34355	-5.12633	2.95452e-07	1.19276e-06	chrX	41215450	41217450	2001	*	FALSE	FALSE	FALSE	FALSE	FALSE	FALSE	FALSE	FALSE	FALSE	FALSE	FALSE	FALSE	TRUE	TRUE	FALSE	31.2335	151.009	FALSE	0.0368974	8	0.0405917	0.0390762	6	FALSE	0.0390762	5.09989	0.0771829	-1.4714	-0.149906	0.289747	0.224135	0.310177	0.354418	0.316426	0.304773	22.7537	0.248835	-4.15159
K27_20259	18.7154	-1.76075	0.430762	-4.08752	4.36008e-05	0.000120692	chr13	18384050	18386500	2451	*	FALSE	FALSE	FALSE	TRUE	TRUE	FALSE	FALSE	FALSE	FALSE	FALSE	FALSE	FALSE	FALSE	FALSE	FALSE	18.7154	121.919	FALSE	1e-08	2	0.0647267	0.038141	10	FALSE	0.038141	3.46595	1.71845	-0.902566	0.884367	0.858183	0.313424	0.378758	0.474137	0.39897	0.396509	11.0583	4.53706	-1.9036
K27_32306	66.5956	-1.76046	0.229709	-7.66389	1.80378e-14	2.02301e-13	chrX	133843150	133847550	4401	*	FALSE	FALSE	FALSE	TRUE	TRUE	FALSE	FALSE	FALSE	FALSE	FALSE	FALSE	FALSE	FALSE	FALSE	FALSE	66.5956	628.604	FALSE	1e-08	14	0.0214316	0.0117522	7	FALSE	0.0117522	6.09182	0.447548	-1.66408	0.169125	0.0963787	0.140646	0.187718	0.235499	0.192637	0.192013	43.3132	2.38415	-7.06621
K27_29971	152.468	-1.76021	0.175811	-10.012	1.35032e-23	3.93034e-22	chrX	52952100	52958000	5901	*	TRUE	TRUE	TRUE	TRUE	TRUE	TRUE	FALSE	FALSE	FALSE	TRUE	TRUE	TRUE	TRUE	TRUE	TRUE	152.468	3072.98	FALSE	0.0115698	7	0.0119002	0.0117378	5	FALSE	0.0117378	7.4907	-0.212257	-1.73224	0.0669184	0.0279744	0.11204	0.158468	0.178231	0.156329	0.155721	66.8571	-1.33943	-9.71904
K27_1986	48.8554	-1.75877	0.251142	-7.00309	2.50385e-12	2.14149e-11	chr1	172765450	172767450	2001	*	FALSE	FALSE	FALSE	TRUE	TRUE	TRUE	FALSE	FALSE	FALSE	FALSE	FALSE	FALSE	TRUE	TRUE	FALSE	48.8554	372.134	FALSE	1e-08	8	0.0275767	0.0174488	9	FALSE	0.0174488	5.60801	0.477934	-1.26794	-0.360799	0.490829	0.168423	0.224693	0.26425	0.242864	0.223556	33.2972	2.12706	-4.79827
K27_22638	31.7001	-1.75864	0.44981	-3.90973	9.24002e-05	0.000241553	chr14	92860300	92863100	2801	*	FALSE	FALSE	FALSE	TRUE	TRUE	FALSE	FALSE	FALSE	FALSE	TRUE	TRUE	TRUE	FALSE	FALSE	FALSE	31.7001	629.601	FALSE	1e-08	3	0.0400606	0.0216491	9	FALSE	0.0216491	4.09985	1.72771	-1.91962	1.91252	-0.160985	0.247534	0.297119	0.453986	0.295303	0.344632	16.5628	5.81487	-4.22836
K27_31149	29.2498	-1.75787	0.392891	-4.4742	7.66967e-06	2.43065e-05	chrX	84847550	84849300	1751	*	TRUE	TRUE	FALSE	FALSE	FALSE	FALSE	FALSE	FALSE	FALSE	FALSE	FALSE	FALSE	FALSE	FALSE	FALSE	29.2498	234.008	FALSE	0.0803218	7	0.0430389	0.0585117	7	FALSE	0.0585117	5.33601	-1.22861	-1.90019	0.00580967	-0.142318	0.245416	0.374403	0.395218	0.343817	0.344419	21.7427	-3.28152	-4.80796
K27_26824	40.9963	-1.75766	0.330007	-5.32612	1.00332e-07	4.33691e-07	chr18	22547850	22550800	2951	*	FALSE	FALSE	FALSE	FALSE	FALSE	FALSE	FALSE	FALSE	FALSE	TRUE	TRUE	TRUE	FALSE	FALSE	FALSE	40.9963	471.741	FALSE	1e-08	1	0.0319989	0.0209205	7	FALSE	0.0209205	5.23738	0.549307	-1.94253	0.892182	-0.184876	0.188515	0.24974	0.332111	0.24518	0.263975	27.7822	2.19951	-5.84905
K27_29777	47.5005	-1.75749	0.264711	-6.63929	3.15198e-11	2.31143e-10	chrX	50294800	50297400	2601	*	TRUE	TRUE	FALSE	FALSE	FALSE	FALSE	FALSE	FALSE	FALSE	TRUE	TRUE	TRUE	FALSE	FALSE	FALSE	47.5005	296.203	FALSE	1e-08	2	0.0282347	0.018265	8	FALSE	0.018265	5.88416	-0.353369	-1.74783	-0.0986472	0.00966256	0.161555	0.231081	0.269338	0.227004	0.222999	36.4221	-1.5292	-6.48934
K27_31296	46.655	-1.75627	0.263562	-6.6636	2.67207e-11	1.98254e-10	chrX	93512650	93515150	2501	*	TRUE	TRUE	FALSE	FALSE	FALSE	FALSE	FALSE	FALSE	FALSE	FALSE	FALSE	FALSE	TRUE	TRUE	FALSE	46.655	281.085	FALSE	1e-08	2	0.0286646	0.0166543	8	FALSE	0.0166543	5.87483	-0.325422	-1.79132	-0.138842	-0.035048	0.158334	0.225927	0.267592	0.223214	0.219086	37.1041	-1.44038	-6.69422
K27_31261	21.7702	-1.75587	0.504137	-3.48292	0.00049598	0.00113497	chrX	88226500	88228550	2051	*	FALSE	FALSE	FALSE	FALSE	FALSE	FALSE	FALSE	FALSE	FALSE	TRUE	TRUE	FALSE	FALSE	FALSE	FALSE	21.7702	237.458	FALSE	1e-08	23	0.0562768	0.0505527	7	FALSE	0.0505527	4.46605	0.0516979	-2.37424	1.01538	-0.618375	0.266378	0.368395	0.49476	0.349015	0.388947	16.7659	0.140333	-4.79877
K27_30937	108.625	-1.75549	0.247907	-7.08126	1.42846e-12	1.25933e-11	chrX	76025250	76031200	5951	*	TRUE	TRUE	FALSE	TRUE	TRUE	FALSE	FALSE	FALSE	FALSE	FALSE	FALSE	FALSE	TRUE	TRUE	FALSE	108.625	1664.09	FALSE	0.0498733	7	0.0148836	0.0300856	11	FALSE	0.0300856	6.98747	-0.0835422	-1.64777	-0.09474	0.10772	0.164691	0.231907	0.250885	0.232238	0.229697	42.4278	-0.36024	-6.56785
K27_30306	27.7162	-1.75539	0.339575	-5.16938	2.34869e-07	9.62664e-07	chrX	59215600	59217550	1951	*	FALSE	FALSE	FALSE	FALSE	FALSE	FALSE	FALSE	FALSE	FALSE	TRUE	TRUE	FALSE	FALSE	FALSE	FALSE	27.7162	151.704	FALSE	1e-08	2	0.0451709	0.0265498	9	FALSE	0.0265498	5.29453	-1.11468	-1.9709	-0.0890198	-0.215503	0.196538	0.30662	0.340948	0.275895	0.27626	26.939	-3.63538	-5.78064
K27_9120	30.9696	-1.75527	0.313578	-5.59754	2.17416e-08	1.0423e-07	chr5	147196000	147197650	1651	*	TRUE	TRUE	FALSE	FALSE	FALSE	TRUE	FALSE	FALSE	FALSE	FALSE	FALSE	FALSE	FALSE	FALSE	TRUE	30.9696	197.113	FALSE	1e-08	1	0.0408992	0.0258899	9	FALSE	0.0258899	5.47839	-0.325326	-1.82185	-1.30119	-0.0665891	0.18908	0.269716	0.317518	0.304212	0.262709	28.9739	-1.20618	-5.7378
K27_30240	100.189	-1.75485	0.191206	-9.1778	4.39996e-20	9.19757e-19	chrX	58039300	58043450	4151	*	TRUE	TRUE	FALSE	TRUE	TRUE	TRUE	FALSE	FALSE	FALSE	TRUE	TRUE	TRUE	TRUE	TRUE	TRUE	100.189	1394.52	FALSE	1e-08	100	0.0157573	0.0101544	9	FALSE	0.0101544	6.66331	0.00922129	-1.53184	0.491867	0.223004	0.121941	0.169019	0.197174	0.163879	0.165594	54.6438	0.0545576	-7.76901
K27_21053	267.446	-1.75478	0.125586	-13.9727	2.2872e-44	2.5678e-42	chr13	83753150	83764800	11651	*	TRUE	TRUE	TRUE	TRUE	TRUE	TRUE	FALSE	FALSE	FALSE	TRUE	TRUE	TRUE	TRUE	TRUE	TRUE	267.446	8536.54	FALSE	0.00240376	16	0.00872239	0.00561517	8	FALSE	0.00561517	8.28398	0.0781124	-1.65266	-0.256922	0.102121	0.0802507	0.111444	0.127942	0.114177	0.110829	103.226	0.700913	-12.9173
K27_15882	26.1537	-1.75364	0.315438	-5.55937	2.70748e-08	1.27958e-07	chr10	18833100	18834650	1551	*	FALSE	FALSE	FALSE	FALSE	FALSE	FALSE	FALSE	FALSE	FALSE	FALSE	FALSE	FALSE	TRUE	TRUE	FALSE	26.1537	137.913	FALSE	1e-08	3	0.0476001	0.0286094	9	FALSE	0.0286094	4.75779	0.0670894	-1.03751	-0.691272	0.716124	0.221728	0.304719	0.337872	0.33308	0.289258	21.4578	0.220168	-3.07073
K27_32771	219.07	-1.75344	0.17657	-9.93056	3.06531e-23	8.60346e-22	chrX	152024850	152034550	9701	*	TRUE	TRUE	TRUE	FALSE	FALSE	TRUE	FALSE	FALSE	FALSE	TRUE	TRUE	TRUE	TRUE	TRUE	TRUE	219.07	7269.05	FALSE	0.0238753	9	0.00965293	0.0159653	9	FALSE	0.0159653	8.04889	-0.718183	-1.57894	0.0631056	0.174494	0.118622	0.171552	0.178863	0.16643	0.16531	67.8531	-4.18638	-8.82768
K27_10601	32.4924	-1.753	0.294837	-5.94567	2.75328e-09	1.51279e-08	chr6	122436700	122438800	2101	*	FALSE	FALSE	FALSE	FALSE	FALSE	FALSE	FALSE	FALSE	FALSE	FALSE	FALSE	FALSE	TRUE	TRUE	FALSE	32.4924	151.005	FALSE	1e-08	33	0.0391937	0.0205631	8	FALSE	0.0205631	5.41539	-0.539729	-1.66441	-0.423116	0.0885914	0.181245	0.264612	0.301921	0.263066	0.247935	29.8788	-2.0397	-5.51273
K27_29433	42.5411	-1.753	0.319831	-5.48101	4.2291e-08	1.93418e-07	chrX	43135650	43139300	3651	*	FALSE	FALSE	FALSE	FALSE	FALSE	FALSE	FALSE	FALSE	FALSE	FALSE	FALSE	FALSE	TRUE	TRUE	FALSE	42.5411	375.828	FALSE	0.0556126	8	0.0310006	0.042253	9	FALSE	0.042253	5.7979	-0.765349	-1.61279	-0.346051	0.140207	0.208734	0.306149	0.325457	0.298305	0.288981	27.7765	-2.49993	-4.95547
K27_1585	199.296	-1.75282	0.134446	-13.0374	7.49864e-39	6.26602e-37	chr1	150932000	150941400	9401	*	FALSE	FALSE	TRUE	TRUE	TRUE	TRUE	FALSE	FALSE	FALSE	TRUE	TRUE	TRUE	TRUE	TRUE	TRUE	199.296	5853.64	FALSE	1e-08	11	0.0101634	0.00604125	8	FALSE	0.00604125	7.24822	0.814675	-0.898754	0.53101	0.854068	0.0969944	0.127112	0.144643	0.129634	0.126372	74.7283	6.40913	-6.21359
K27_29993	146.683	-1.75239	0.169567	-10.3345	4.92005e-25	1.62234e-23	chrX	53231550	53237850	6301	*	TRUE	TRUE	FALSE	TRUE	TRUE	TRUE	FALSE	FALSE	FALSE	TRUE	TRUE	TRUE	TRUE	TRUE	TRUE	146.683	2829.66	FALSE	0.00528874	4	0.0121917	0.00916115	7	FALSE	0.00916115	7.3729	-0.0810934	-1.75138	0.223062	0.00100906	0.105549	0.147827	0.172076	0.145392	0.146369	69.8529	-0.548568	-10.1779
K27_29523	34.1656	-1.75169	0.321611	-5.44661	5.13389e-08	2.32097e-07	chrX	47147850	47150050	2201	*	TRUE	TRUE	FALSE	FALSE	FALSE	FALSE	FALSE	FALSE	FALSE	FALSE	FALSE	FALSE	FALSE	FALSE	FALSE	34.1656	163.954	FALSE	1e-08	6	0.037495	0.0292595	8	FALSE	0.0292595	5.34953	-0.178679	-1.70045	-0.101559	0.05124	0.199377	0.280885	0.327818	0.280312	0.27472	26.8313	-0.636129	-5.18718
K27_29502	35.3966	-1.75106	0.313331	-5.58852	2.29017e-08	1.09474e-07	chrX	46929150	46931250	2101	*	FALSE	FALSE	FALSE	FALSE	FALSE	FALSE	FALSE	FALSE	FALSE	TRUE	TRUE	FALSE	TRUE	TRUE	FALSE	35.3966	159.092	FALSE	1e-08	100	0.0363479	0.0248769	8	FALSE	0.0248769	5.33597	-0.0967423	-1.70775	0.106316	0.043308	0.192079	0.268495	0.319624	0.265221	0.264207	27.7801	-0.360313	-5.34299
K27_1659	153.48	-1.75083	0.216311	-8.09403	5.77212e-16	7.67609e-15	chr1	154724350	154730000	5651	*	FALSE	FALSE	TRUE	TRUE	TRUE	TRUE	FALSE	FALSE	FALSE	TRUE	TRUE	TRUE	TRUE	TRUE	TRUE	153.48	6017.46	FALSE	0.0302425	8	0.0118515	0.0206833	9	FALSE	0.0206833	7.04255	0.981553	-1.58291	0.455205	0.167915	0.142709	0.193364	0.220018	0.19652	0.197773	49.3492	5.07619	-7.19449
[truncated: 31,934 more rows]
[truncated: 11 more columns]

## Sheet: R26C
Row.names	baseMean.x	log2FoldChange	lfcSE	stat	pvalue	padj	seqnames	start	end	width	strand	R17C_R1	R17C_R2	R17C_R3	R26C_R1	R26C_R2	R26C_R3	R2C_R1	R2C_R2	R2C_R3	R8C_R1	R8C_R2	R8C_R3	WT_R1	WT_R2	WT_R3	baseMean.y	baseVar	allZero	dispGeneEst	dispGeneIter	dispFit	dispersion	dispIter	dispOutlier	dispMAP	Intercept	Group_R26C_vs_R17C	Group_R2C_vs_R17C	Group_R8C_vs_R17C	Group_WT_vs_R17C	SE_Intercept	SE_Group_R26C_vs_R17C	SE_Group_R2C_vs_R17C	SE_Group_R8C_vs_R17C	SE_Group_WT_vs_R17C	WaldStatistic_Intercept	WaldStatistic_Group_R26C_vs_R17C	WaldStatistic_Group_R2C_vs_R17C
[truncated: 33,007 more rows]
[truncated: 11 more columns]
