# Supplementary material for: Cancer-associated Histone H3 N-terminal arginine mutations disrupt PRC2 activity and impair differentiation
Source: Nat Commun. 2024 Jun 17;15:5155. doi: 10.1038/s41467-024-49486-5 (PMC11183192; doi:10.1038/s41467-024-49486-5)
Supplement: Supplementary file 8 — Supplementary Data 5 [file 41467_2024_49486_MOESM8_ESM.xlsx]

## Sheet: R2C
Row.names	baseMean.x	log2FoldChange	lfcSE	stat	pvalue	padj	seqnames	start	end	width	strand	R17C_R1	R17C_R2	R17C_R3	R26C_R1	R26C_R2	R26C_R3	R2C_R1	R2C_R2	R2C_R3	R8C_R1	R8C_R2	R8C_R3	WT_R1	WT_R2	WT_R3	baseMean.y	baseVar	allZero	dispGeneEst	dispGeneIter	dispFit	dispersion	dispIter	dispOutlier	dispMAP	Intercept	Group_R26C_vs_R17C	Group_R2C_vs_R17C	Group_R8C_vs_R17C	Group_WT_vs_R17C	SE_Intercept	SE_Group_R26C_vs_R17C	SE_Group_R2C_vs_R17C	SE_Group_R8C_vs_R17C	SE_Group_WT_vs_R17C	WaldStatistic_Intercept	WaldStatistic_Group_R26C_vs_R17C	WaldStatistic_Group_R2C_vs_R17C
K27_1	111.761	0.0335839	0.130672	0.25701	0.797171	0.915931	chr1	4486950	4504300	17351	*	TRUE	TRUE	TRUE	TRUE	TRUE	TRUE	TRUE	TRUE	TRUE	TRUE	TRUE	TRUE	TRUE	TRUE	TRUE	111.761	112.312	FALSE	1e-08	1	0.00757786	0.00538003	7	FALSE	0.00538003	6.73365	0.163666	0.115203	0.011349	0.0816193	0.118262	0.159184	0.158694	0.15686	0.140938	56.9382	1.02816	0.725947
K27_10	22.4667	0.116511	0.281011	0.414614	0.678425	0.855929	chr1	4671050	4674150	3101	*	FALSE	FALSE	FALSE	FALSE	FALSE	FALSE	TRUE	TRUE	FALSE	TRUE	TRUE	FALSE	FALSE	FALSE	FALSE	22.4667	11.9165	FALSE	1e-08	15	0.0290401	0.0183406	7	FALSE	0.0183406	4.59197	-0.0320512	-0.220105	0.0267276	-0.336615	0.24077	0.330468	0.334414	0.317235	0.288226	19.0721	-0.0969873	-0.658179
K27_100	18.1639	0.0132099	0.318105	0.0415267	0.966876		chr1	13009850	13012550	2701	*	FALSE	FALSE	FALSE	TRUE	TRUE	FALSE	FALSE	FALSE	FALSE	FALSE	FALSE	TRUE	FALSE	FALSE	FALSE	18.1639	17.4618	FALSE	1e-08	2	0.0354033	0.0263417	8	FALSE	0.0263417	4.19779	-0.0350054	-0.115121	0.146559	-0.12833	0.278814	0.383057	0.382677	0.36377	0.331999	15.0559	-0.0913844	-0.30083
K27_1000	94.453	-0.0561169	0.136185	-0.412063	0.680293	0.856714	chr1	77890750	77901550	10801	*	TRUE	TRUE	TRUE	TRUE	TRUE	TRUE	TRUE	TRUE	FALSE	TRUE	TRUE	TRUE	TRUE	TRUE	TRUE	94.453	25.4157	FALSE	1e-08	9	0.00856734	0.00508363	8	FALSE	0.00508363	6.57615	-0.0857589	-0.0135209	-0.0397778	0.042596	0.122324	0.169098	0.165961	0.162546	0.14467	53.7602	-0.507155	-0.0814703
K27_10000	34.6994	0.288406	0.220358	1.3088	0.190601	0.468224	chr6	67398150	67402850	4701	*	FALSE	FALSE	FALSE	TRUE	TRUE	TRUE	TRUE	TRUE	TRUE	TRUE	TRUE	TRUE	TRUE	TRUE	TRUE	34.6994	65.884	FALSE	1e-08	9	0.0195702	0.0143329	9	FALSE	0.0143329	5.02254	-0.386185	0.304893	0.367304	0.016487	0.208602	0.299976	0.273594	0.266624	0.246443	24.0771	-1.28739	1.1144
K27_10001	43.1522	0.203281	0.199291	1.02002	0.307717	0.596455	chr6	67403350	67408550	5201	*	FALSE	FALSE	FALSE	TRUE	TRUE	FALSE	TRUE	TRUE	FALSE	FALSE	FALSE	FALSE	FALSE	FALSE	TRUE	43.1522	22.1078	FALSE	1e-08	2	0.0161634	0.00971829	8	FALSE	0.00971829	5.35376	0.149936	0.0697796	0.220851	-0.133502	0.18283	0.24534	0.245052	0.235822	0.215684	29.2828	0.611137	0.284754
K27_10002	96.1652	0.236466	0.137346	1.72168	0.0851271	0.304755	chr6	67409850	67424300	14451	*	TRUE	TRUE	TRUE	TRUE	TRUE	TRUE	TRUE	TRUE	TRUE	TRUE	TRUE	TRUE	TRUE	TRUE	TRUE	96.1652	147.713	FALSE	1e-08	2	0.00845358	0.00621118	7	FALSE	0.00621118	6.59979	-0.116294	0.206959	-0.167687	-0.0295063	0.124738	0.173267	0.166057	0.168559	0.149693	52.9094	-0.671188	1.24632
K27_10003	43.5974	0.130043	0.199199	0.652827	0.513868	0.759057	chr6	67448950	67454800	5851	*	TRUE	TRUE	TRUE	TRUE	TRUE	TRUE	TRUE	TRUE	TRUE	TRUE	TRUE	TRUE	TRUE	TRUE	FALSE	43.5974	29.552	FALSE	1e-08	4	0.0160205	0.0108505	9	FALSE	0.0108505	5.3721	0.0454873	0.131878	0.115824	0.0018352	0.184052	0.250315	0.2455	0.240449	0.217165	29.1879	0.181721	0.537181
K27_10004	30.1762	0.12381	0.232678	0.532108	0.594651	0.809402	chr6	67462950	67467150	4201	*	FALSE	FALSE	FALSE	FALSE	FALSE	FALSE	TRUE	TRUE	FALSE	FALSE	FALSE	FALSE	FALSE	FALSE	FALSE	30.1762	25.7054	FALSE	1e-08	19	0.0221772	0.0145935	7	FALSE	0.0145935	4.76884	-0.08243	0.272101	0.42635	0.148291	0.223942	0.309121	0.293715	0.283567	0.261095	21.295	-0.266659	0.926413
K27_10005	52.161	0.388484	0.168357	2.3075	0.0210272	0.140688	chr6	67511950	67520200	8251	*	TRUE	TRUE	TRUE	TRUE	TRUE	TRUE	TRUE	TRUE	FALSE	TRUE	TRUE	TRUE	TRUE	TRUE	TRUE	52.161	70.3134	FALSE	1e-08	3	0.0137479	0.00783018	8	FALSE	0.00783018	5.57613	-0.0582202	0.486581	0.0176215	0.0980978	0.168241	0.231438	0.215784	0.221203	0.195937	33.1438	-0.251559	2.25495
K27_10006	53.0645	0.301025	0.181628	1.65737	0.0974449	0.3276	chr6	67521950	67528850	6901	*	TRUE	TRUE	TRUE	TRUE	TRUE	TRUE	TRUE	TRUE	TRUE	TRUE	TRUE	TRUE	TRUE	TRUE	TRUE	53.0645	74.6881	FALSE	1e-08	1	0.0135509	0.00941725	9	FALSE	0.00941725	5.92631	-0.169431	-0.0727049	-0.373875	-0.37373	0.15645	0.218656	0.214123	0.216058	0.189983	37.8798	-0.774878	-0.339547
K27_10007	107.043	0.371683	0.130078	2.85739	0.00427141	0.0553832	chr6	67528950	67543400	14451	*	TRUE	TRUE	TRUE	TRUE	TRUE	TRUE	TRUE	TRUE	TRUE	TRUE	TRUE	TRUE	TRUE	TRUE	TRUE	107.043	286.665	FALSE	1e-08	34	0.00781584	0.00566699	8	FALSE	0.00566699	6.78954	-0.122075	0.230622	-0.243015	-0.141061	0.117454	0.163292	0.156148	0.160055	0.141876	57.806	-0.747587	1.47694
K27_10008	14.5304	0.241436	0.316866	0.761951	0.446089		chr6	67552050	67554500	2451	*	FALSE	FALSE	FALSE	TRUE	TRUE	FALSE	FALSE	FALSE	FALSE	FALSE	FALSE	FALSE	FALSE	FALSE	FALSE	14.5304	10.3585	FALSE	1e-08	1	0.0437116	0.0278077	10	FALSE	0.0278077	3.76877	0.123751	0.434463	-0.26674	0.193026	0.315194	0.424039	0.406397	0.428072	0.365977	11.957	0.29184	1.06906
K27_10009	11.955	0.0860024	0.43566	0.197407	0.843509		chr6	67563950	67565750	1801	*	FALSE	FALSE	FALSE	FALSE	FALSE	FALSE	FALSE	FALSE	FALSE	FALSE	FALSE	FALSE	TRUE	TRUE	FALSE	11.955	31.6721	FALSE	0.147683	8	0.0526591	0.0773205	9	FALSE	0.0773205	3.52743	-0.13846	0.251285	0.0346926	0.165282	0.385065	0.537255	0.515178	0.514773	0.470045	9.1606	-0.257717	0.487763
K27_1001	47.6715	-0.499318	0.20094	-2.48491	0.0129585	0.105665	chr1	77901950	77907500	5551	*	TRUE	TRUE	TRUE	FALSE	FALSE	FALSE	FALSE	FALSE	FALSE	TRUE	TRUE	TRUE	TRUE	TRUE	TRUE	47.6715	61.7914	FALSE	1e-08	1	0.0148375	0.0101124	9	FALSE	0.0101124	5.63817	0.0242465	-0.359645	-0.186337	0.139673	0.170076	0.232117	0.240623	0.229662	0.200821	33.1509	0.104458	-1.49464
K27_10010	32.8614	0.0748535	0.265809	0.281607	0.778245	0.907237	chr6	67568500	67572900	4401	*	FALSE	FALSE	FALSE	FALSE	FALSE	FALSE	FALSE	FALSE	FALSE	TRUE	TRUE	FALSE	FALSE	FALSE	FALSE	32.8614	93.3347	FALSE	0.0470968	8	0.020543	0.0271549	8	FALSE	0.0271549	5.25835	-0.523388	-0.163965	-0.251793	-0.238818	0.217597	0.316707	0.302675	0.298902	0.271548	24.1656	-1.65259	-0.541719
K27_10011	52.5807	0.482915	0.180754	2.67167	0.00754757	0.0772117	chr6	68246300	68248750	2451	*	FALSE	FALSE	TRUE	TRUE	TRUE	FALSE	FALSE	FALSE	FALSE	TRUE	TRUE	TRUE	TRUE	TRUE	FALSE	52.5807	92.2963	FALSE	1e-08	4	0.0136555	0.00993173	7	FALSE	0.00993173	5.54406	0.129964	0.438344	0.208802	-0.044571	0.174003	0.234437	0.225348	0.225495	0.206022	31.8618	0.554368	1.94519
K27_10012	18.8591	0.57631	0.287278	2.0061	0.044845		chr6	70714800	70717550	2751	*	TRUE	TRUE	FALSE	TRUE	TRUE	FALSE	TRUE	TRUE	FALSE	TRUE	TRUE	FALSE	FALSE	FALSE	FALSE	18.8591	14.3787	FALSE	1e-08	11	0.0341785	0.0231774	7	FALSE	0.0231774	4.23836	-0.148326	0.350222	-0.0642695	-0.226088	0.271832	0.37857	0.354475	0.361495	0.323515	15.5918	-0.391807	0.988001
K27_10013	104.138	0.223937	0.139193	1.60882	0.107655	0.346871	chr6	70717600	70730350	12751	*	TRUE	TRUE	TRUE	TRUE	TRUE	TRUE	TRUE	TRUE	TRUE	TRUE	TRUE	TRUE	TRUE	TRUE	TRUE	104.138	143.66	FALSE	1e-08	34	0.0079731	0.00660861	8	FALSE	0.00660861	6.78948	-0.0313543	0.0225676	-0.250627	-0.20137	0.120204	0.165611	0.163474	0.164277	0.146797	56.4828	-0.189325	0.13805
K27_10014	20.2158	0.074298	0.284084	0.261535	0.79368		chr6	70731700	70734800	3101	*	FALSE	FALSE	FALSE	TRUE	TRUE	FALSE	FALSE	FALSE	FALSE	TRUE	TRUE	FALSE	FALSE	FALSE	FALSE	20.2158	19.0779	FALSE	1e-08	6	0.032031	0.0202593	7	FALSE	0.0202593	4.52777	-0.024985	-0.136127	-0.738638	-0.210425	0.24771	0.339833	0.34071	0.358172	0.295535	18.2785	-0.0735214	-0.399538
K27_10015	27.8552	0.262581	0.243228	1.07957	0.280334	0.56852	chr6	70749100	70752900	3801	*	TRUE	TRUE	FALSE	TRUE	TRUE	TRUE	TRUE	TRUE	TRUE	TRUE	TRUE	TRUE	TRUE	TRUE	FALSE	27.8552	22.3404	FALSE	1e-08	3	0.0238436	0.0150433	8	FALSE	0.0150433	4.76882	0.337769	0.125749	-0.207232	-0.136832	0.224639	0.29541	0.299378	0.303224	0.265439	21.2288	1.14339	0.420034
K27_10016	30.8981	0.354702	0.23604	1.50272	0.132912	0.387878	chr6	70801300	70804900	3601	*	TRUE	TRUE	TRUE	TRUE	TRUE	TRUE	TRUE	TRUE	TRUE	TRUE	TRUE	FALSE	TRUE	TRUE	TRUE	30.8981	52.5481	FALSE	1e-08	31	0.0217099	0.0168767	8	FALSE	0.0168767	5.13436	-0.470751	0.0398186	-0.25248	-0.314883	0.206824	0.300547	0.279835	0.281913	0.250917	24.8248	-1.56632	0.142293
K27_10017	31.6555	0.312662	0.225715	1.38521	0.165989	0.436445	chr6	70832600	70836500	3901	*	FALSE	FALSE	TRUE	TRUE	TRUE	FALSE	FALSE	FALSE	TRUE	FALSE	FALSE	TRUE	FALSE	FALSE	TRUE	31.6555	55.8997	FALSE	1e-08	26	0.0212426	0.0154671	7	FALSE	0.0154671	5.23836	-0.733357	0.0565992	-0.415847	-0.256063	0.199091	0.300627	0.268842	0.276325	0.24072	26.3113	-2.43942	0.21053
K27_10018	22.8475	0.509043	0.262355	1.94028	0.0523458	0.233227	chr6	70912950	70916200	3251	*	FALSE	FALSE	FALSE	TRUE	TRUE	FALSE	FALSE	FALSE	FALSE	TRUE	TRUE	FALSE	FALSE	FALSE	FALSE	22.8475	24.2875	FALSE	1e-08	4	0.0285923	0.019856	8	FALSE	0.019856	4.68309	-0.452702	0.175315	-0.369344	-0.333728	0.237175	0.344129	0.315662	0.327027	0.285818	19.7453	-1.3155	0.555387
K27_10019	41.3935	0.0827135	0.21539	0.384017	0.700966	0.868676	chr6	70916250	70922150	5901	*	FALSE	FALSE	FALSE	TRUE	TRUE	TRUE	TRUE	TRUE	FALSE	FALSE	FALSE	FALSE	FALSE	FALSE	FALSE	41.3935	78.5812	FALSE	0.0145053	8	0.0167576	0.0162143	9	FALSE	0.0162143	5.47762	-0.280888	0.0756378	-0.256311	-0.00707566	0.189046	0.267877	0.255732	0.258464	0.229064	28.9751	-1.04857	0.295769
K27_1002	188.453	-0.169284	0.106404	-1.59096	0.111619	0.353944	chr1	77910850	77931600	20751	*	TRUE	TRUE	TRUE	TRUE	TRUE	TRUE	TRUE	TRUE	TRUE	TRUE	TRUE	TRUE	TRUE	TRUE	TRUE	188.453	275.461	FALSE	1e-08	1	0.00538029	0.00374967	8	FALSE	0.00374967	7.66085	-0.0722188	-0.199707	-0.217601	-0.0304233	0.0894065	0.123752	0.12444	0.121854	0.108735	85.6856	-0.583575	-1.60484
K27_10020	13.5982	-0.0598775	0.362547	-0.165158	0.86882		chr6	70924450	70926350	1901	*	FALSE	FALSE	FALSE	TRUE	TRUE	FALSE	FALSE	FALSE	FALSE	FALSE	FALSE	FALSE	FALSE	FALSE	FALSE	13.5982	8.54698	FALSE	1e-08	3	0.0465589	0.0331365	9	FALSE	0.0331365	3.87569	-0.213116	-0.21316	-0.163141	-0.153283	0.31197	0.438239	0.433253	0.419999	0.371998	12.4233	-0.486301	-0.492
K27_10021	17.9012	0.505514	0.278782	1.8133	0.0697858		chr6	70926800	70929650	2851	*	FALSE	FALSE	FALSE	FALSE	FALSE	FALSE	TRUE	TRUE	FALSE	TRUE	TRUE	FALSE	FALSE	FALSE	FALSE	17.9012	16.4273	FALSE	1e-08	9	0.0358909	0.0212645	8	FALSE	0.0212645	3.92631	0.234939	0.703656	-0.0402275	0.198142	0.294152	0.389938	0.368655	0.388308	0.338916	13.3479	0.602504	1.90871
K27_10022	15.8499	0.324063	0.312481	1.03707	0.299706		chr6	70933150	70935650	2501	*	FALSE	FALSE	TRUE	TRUE	TRUE	TRUE	TRUE	TRUE	TRUE	TRUE	TRUE	TRUE	TRUE	TRUE	TRUE	15.8499	4.85448	FALSE	1e-08	2	0.0402541	0.0256918	8	FALSE	0.0256918	3.92635	0.124472	0.290225	-0.0591065	-0.033838	0.299325	0.40278	0.391717	0.397106	0.351273	13.1174	0.309033	0.740905
K27_10023	207.168	0.2355	0.096523	2.43983	0.0146943	0.114185	chr6	70936600	70970000	33401	*	TRUE	TRUE	TRUE	TRUE	TRUE	TRUE	TRUE	TRUE	TRUE	TRUE	TRUE	TRUE	TRUE	TRUE	TRUE	207.168	665.573	FALSE	1e-08	8	0.005091	0.0033846	9	FALSE	0.0033846	7.58012	0.118835	0.382876	-0.0835924	0.147377	0.0897249	0.121536	0.11778	0.120387	0.107451	84.4818	0.977775	3.25078
K27_10024	19.4719	-0.185569	0.314682	-0.589703	0.55539		chr6	70991600	70994050	2451	*	TRUE	TRUE	FALSE	TRUE	TRUE	FALSE	TRUE	TRUE	FALSE	TRUE	TRUE	FALSE	FALSE	FALSE	FALSE	19.4719	28.8268	FALSE	1e-08	7	0.0331714	0.0239982	8	FALSE	0.0239982	4.59183	-0.0899155	-0.57785	-0.49116	-0.392281	0.248796	0.344448	0.362341	0.348382	0.302545	18.4562	-0.261042	-1.59477
K27_10025	18.7704	0.259742	0.288347	0.900796	0.367697		chr6	71097050	71099700	2651	*	FALSE	FALSE	FALSE	FALSE	FALSE	FALSE	FALSE	FALSE	FALSE	FALSE	FALSE	FALSE	TRUE	TRUE	FALSE	18.7704	8.88598	FALSE	1e-08	25	0.0343298	0.0215907	7	FALSE	0.0215907	4.23836	0.0254378	0.182505	-0.235514	-0.0772364	0.2698	0.367507	0.357339	0.365356	0.317863	15.7092	0.0692173	0.510734
K27_10026	17.6458	0.717762	0.286533	2.50499	0.0122455		chr6	71100450	71102850	2401	*	FALSE	FALSE	FALSE	TRUE	TRUE	FALSE	FALSE	FALSE	FALSE	FALSE	FALSE	FALSE	FALSE	FALSE	FALSE	17.6458	24.1446	FALSE	1e-08	1	0.0363788	0.0228618	8	FALSE	0.0228618	4.11271	-0.402666	0.517156	-0.0259907	-0.200606	0.280953	0.405229	0.359834	0.371479	0.332401	14.6384	-0.993674	1.43721
K27_10027	52.1772	0.0370665	0.183948	0.201505	0.840304	0.935846	chr6	71106850	71114900	8051	*	TRUE	TRUE	TRUE	TRUE	TRUE	TRUE	TRUE	TRUE	FALSE	TRUE	TRUE	TRUE	TRUE	TRUE	TRUE	52.1772	67.3046	FALSE	1e-08	1	0.0137443	0.00983398	9	FALSE	0.00983398	5.40816	0.46044	0.364978	0.333634	0.327912	0.180332	0.234287	0.234579	0.230486	0.2094	29.99	1.96528	1.55588
K27_10028	14.5684	-0.00500805	0.349558	-0.0143268	0.988569		chr6	71121000	71123600	2601	*	FALSE	FALSE	FALSE	TRUE	TRUE	FALSE	FALSE	FALSE	FALSE	TRUE	TRUE	FALSE	FALSE	FALSE	FALSE	14.5684	31.0013	FALSE	1e-08	100	0.0436033	0.034408	7	FALSE	0.034408	3.82307	0.564106	0.0564808	-0.560292	0.0614888	0.317756	0.41019	0.427838	0.448493	0.37561	12.0315	1.37523	0.132014
K27_10029	25.4133	-0.0534042	0.259856	-0.205515	0.83717	0.934706	chr6	71150900	71154450	3551	*	FALSE	FALSE	FALSE	TRUE	TRUE	FALSE	TRUE	TRUE	TRUE	FALSE	FALSE	FALSE	FALSE	FALSE	FALSE	25.4133	22.1793	FALSE	1e-08	30	0.0259255	0.0177899	9	FALSE	0.0177899	4.90125	-0.481885	-0.238616	-0.190266	-0.185212	0.221038	0.321956	0.308127	0.298836	0.265137	22.1738	-1.49674	-0.774408
K27_1003	44.7573	-0.280039	0.210492	-1.3304	0.183387	0.459114	chr1	77932100	77936700	4601	*	TRUE	TRUE	TRUE	TRUE	TRUE	TRUE	TRUE	TRUE	FALSE	TRUE	TRUE	TRUE	TRUE	TRUE	TRUE	44.7573	92.2234	FALSE	1e-08	22	0.0156618	0.0121908	9	FALSE	0.0121908	5.47772	0.316982	-0.212044	-0.166332	0.0679945	0.181508	0.240351	0.252261	0.244847	0.215781	30.179	1.31883	-0.840574
K27_10030	32.3381	0.309267	0.218783	1.41358	0.157486	0.423775	chr6	71157800	71163000	5201	*	TRUE	TRUE	TRUE	TRUE	TRUE	TRUE	TRUE	TRUE	TRUE	TRUE	TRUE	TRUE	TRUE	TRUE	TRUE	32.3381	16.8104	FALSE	1e-08	34	0.0208402	0.0124135	7	FALSE	0.0124135	5.02254	0.0294405	0.206112	-0.156629	-0.103155	0.205385	0.279606	0.271298	0.275578	0.242135	24.4542	0.105293	0.759726
K27_10031	60.2801	0.257476	0.171039	1.50536	0.132231	0.38698	chr6	71177000	71185450	8451	*	TRUE	TRUE	TRUE	TRUE	TRUE	FALSE	FALSE	FALSE	TRUE	FALSE	FALSE	FALSE	TRUE	TRUE	FALSE	60.2801	76.4424	FALSE	1e-08	5	0.0121895	0.00953898	7	FALSE	0.00953898	5.87572	-0.105532	0.290732	0.0146148	0.0332564	0.15875	0.220148	0.209348	0.2104	0.18929	37.0124	-0.479369	1.38875
K27_10032	21.7205	0.140404	0.288378	0.486876	0.626346	0.828846	chr6	71187350	71190200	2851	*	FALSE	FALSE	FALSE	TRUE	TRUE	TRUE	TRUE	TRUE	FALSE	TRUE	TRUE	FALSE	FALSE	FALSE	TRUE	21.7205	13.4799	FALSE	1e-08	10	0.0299629	0.0183425	8	FALSE	0.0183425	4.65335	-0.0684233	-0.387395	-0.19348	-0.527799	0.236826	0.326597	0.336191	0.319665	0.286899	19.6488	-0.209504	-1.15231
K27_10033	22.989	0.844397	0.256408	3.29318	0.000990622	0.0227183	chr6	71194800	71197750	2951	*	FALSE	FALSE	FALSE	TRUE	TRUE	FALSE	TRUE	TRUE	FALSE	FALSE	FALSE	FALSE	FALSE	FALSE	FALSE	22.989	54.5709	FALSE	1e-08	9	0.0284297	0.0206696	8	FALSE	0.0206696	4.35365	-0.0247003	0.767697	0.0752997	-0.0767	0.260217	0.356727	0.326891	0.34088	0.307104	16.7309	-0.0692415	2.34848
K27_10034	25.0282	-0.0191225	0.263498	-0.0725719	0.942147	0.978097	chr6	71199300	71202800	3501	*	FALSE	FALSE	TRUE	TRUE	TRUE	FALSE	FALSE	FALSE	TRUE	FALSE	FALSE	FALSE	FALSE	FALSE	TRUE	25.0282	20.9202	FALSE	1e-08	2	0.0262908	0.0192217	9	FALSE	0.0192217	4.82331	-0.238388	-0.147834	-0.275722	-0.128711	0.227767	0.32104	0.314192	0.310917	0.272893	21.1765	-0.742549	-0.47052
K27_10035	23.4599	0.176186	0.283587	0.621277	0.534418	0.772714	chr6	71208300	71211550	3251	*	FALSE	FALSE	FALSE	FALSE	FALSE	FALSE	TRUE	TRUE	FALSE	FALSE	FALSE	FALSE	TRUE	TRUE	FALSE	23.4599	41.303	FALSE	1e-08	2	0.0279028	0.0267694	7	FALSE	0.0267694	4.19761	0.19356	0.516764	0.749887	0.340578	0.279359	0.374043	0.359839	0.347433	0.327139	15.0259	0.51748	1.4361
K27_10036	23.2923	0.666379	0.254055	2.62297	0.0087167	0.0843744	chr6	71249350	71253050	3701	*	FALSE	FALSE	FALSE	TRUE	TRUE	FALSE	TRUE	TRUE	TRUE	FALSE	FALSE	FALSE	FALSE	FALSE	FALSE	23.2923	76.9569	FALSE	1e-08	12	0.0280879	0.0218098	8	FALSE	0.0218098	4.0225	0.511045	1.16104	-0.00144066	0.494663	0.286836	0.369637	0.348164	0.377571	0.328444	14.0237	1.38256	3.33476
K27_10037	13.2331	0.345702	0.352252	0.981406	0.326393		chr6	71254500	71257000	2501	*	FALSE	FALSE	FALSE	FALSE	FALSE	FALSE	TRUE	TRUE	FALSE	FALSE	FALSE	FALSE	FALSE	FALSE	FALSE	13.2331	18.8208	FALSE	0.00925105	66	0.0477837	0.0383126	10	FALSE	0.0383126	3.9263	-1.03159	0.112101	-0.124417	-0.233601	0.313615	0.497076	0.421094	0.421695	0.378773	12.5195	-2.07532	0.266213
K27_10038	38.4221	0.185154	0.198997	0.930438	0.352145	0.635409	chr6	71258350	71264600	6251	*	TRUE	TRUE	TRUE	TRUE	TRUE	TRUE	TRUE	TRUE	TRUE	TRUE	TRUE	TRUE	TRUE	TRUE	TRUE	38.4221	57.2567	FALSE	1e-08	1	0.0178851	0.0114203	8	FALSE	0.0114203	5.11273	0.165801	0.459409	-0.284463	0.274256	0.198644	0.266059	0.255767	0.270476	0.230439	25.7381	0.623173	1.7962
K27_10039	60.2706	0.216262	0.160757	1.34527	0.178537	0.45234	chr6	71299850	71308700	8851	*	FALSE	FALSE	FALSE	TRUE	TRUE	TRUE	TRUE	TRUE	TRUE	TRUE	TRUE	TRUE	FALSE	FALSE	FALSE	60.2706	82.4955	FALSE	1e-08	4	0.0121911	0.0074462	8	FALSE	0.0074462	5.91388	-0.289865	0.280516	-0.131256	0.0642543	0.152527	0.21645	0.200368	0.20439	0.179511	38.7727	-1.33917	1.4
K27_1004	23.3491	-0.437118	0.287748	-1.5191	0.128737	0.381289	chr1	77951300	77953500	2201	*	FALSE	FALSE	FALSE	FALSE	FALSE	FALSE	TRUE	TRUE	FALSE	FALSE	FALSE	FALSE	FALSE	FALSE	FALSE	23.3491	25.0871	FALSE	1e-08	30	0.0280248	0.024106	7	FALSE	0.024106	4.5278	0.0590808	-0.136098	-0.250727	0.30102	0.253037	0.344317	0.34866	0.344555	0.298816	17.8938	0.171588	-0.390347
K27_10040	12.1876	0.0938587	0.373745	0.251131	0.801713		chr6	71314150	71315550	1401	*	FALSE	FALSE	FALSE	FALSE	FALSE	FALSE	FALSE	FALSE	FALSE	TRUE	TRUE	FALSE	FALSE	FALSE	FALSE	12.1876	10.1273	FALSE	1e-08	4	0.0516958	0.0309263	8	FALSE	0.0309263	4.15585	-0.651827	-0.646073	-0.782046	-0.739931	0.287527	0.429184	0.422847	0.418036	0.355287	14.4538	-1.51876	-1.52791
K27_10041	80.7487	0.177663	0.151834	1.17012	0.241953	0.52689	chr6	71326050	71337400	11351	*	TRUE	TRUE	TRUE	TRUE	TRUE	TRUE	TRUE	TRUE	TRUE	TRUE	TRUE	TRUE	TRUE	TRUE	TRUE	80.7487	83.8851	FALSE	1e-08	30	0.00965173	0.00708012	8	FALSE	0.00708012	6.30673	0.183688	0.11218	-0.100337	-0.0654833	0.136735	0.18361	0.183467	0.183288	0.163665	46.1238	1.00042	0.611446
K27_10042	20.5545	0.0653114	0.273775	0.238559	0.811448	0.922486	chr6	71338550	71342050	3501	*	TRUE	TRUE	FALSE	TRUE	TRUE	TRUE	TRUE	TRUE	TRUE	FALSE	FALSE	FALSE	FALSE	FALSE	TRUE	20.5545	35.8321	FALSE	1e-08	7	0.0315391	0.0229795	8	FALSE	0.0229795	4.11263	0.306914	0.577427	-0.199677	0.512116	0.281105	0.370693	0.35814	0.378966	0.323617	14.6302	0.827947	1.61229
K27_10043	37.6814	0.136553	0.211743	0.644899	0.518993	0.762264	chr6	71351600	71357000	5401	*	TRUE	TRUE	FALSE	TRUE	TRUE	FALSE	TRUE	TRUE	TRUE	FALSE	FALSE	TRUE	FALSE	FALSE	TRUE	37.6814	69.7378	FALSE	1e-08	6	0.0181938	0.0135487	9	FALSE	0.0135487	5.52774	-0.657589	-0.0963029	-0.466831	-0.232856	0.181804	0.271136	0.249732	0.253954	0.220396	30.4049	-2.42531	-0.385625
K27_10044	20.9355	0.333604	0.273377	1.22031	0.222348	0.505884	chr6	71359350	71362650	3301	*	FALSE	FALSE	FALSE	FALSE	FALSE	FALSE	TRUE	TRUE	TRUE	FALSE	FALSE	TRUE	FALSE	FALSE	FALSE	20.9355	34.1106	FALSE	1e-08	1	0.0310048	0.0233337	7	FALSE	0.0233337	4.23832	-0.00719358	0.541299	-0.170243	0.207694	0.272035	0.372242	0.34863	0.366003	0.318116	15.5801	-0.019325	1.55265
K27_10045	31.5185	0.237165	0.245964	0.964228	0.334932	0.619502	chr6	71363050	71367550	4501	*	TRUE	TRUE	TRUE	TRUE	TRUE	TRUE	TRUE	TRUE	FALSE	FALSE	FALSE	TRUE	FALSE	FALSE	TRUE	31.5185	48.4681	FALSE	1e-08	7	0.0213255	0.0201669	6	FALSE	0.0201669	4.82321	0.404834	0.318469	0.061952	0.0813031	0.229208	0.301276	0.301628	0.30255	0.273114	21.043	1.34373	1.05583
K27_10046	27.3508	0.266958	0.263356	1.01368	0.310736	0.599273	chr6	71374250	71378200	3951	*	FALSE	FALSE	FALSE	TRUE	TRUE	TRUE	TRUE	TRUE	FALSE	FALSE	FALSE	FALSE	FALSE	FALSE	FALSE	27.3508	38.0493	FALSE	1e-08	34	0.0242432	0.0234285	7	FALSE	0.0234285	4.71223	0.0226955	0.257361	-0.148851	-0.00959769	0.240586	0.329016	0.318912	0.324584	0.288815	19.5865	0.0689798	0.806996
K27_10047	40.6879	-0.208175	0.217415	-0.957501	0.338314	0.62221	chr6	71451900	71457300	5401	*	TRUE	TRUE	TRUE	TRUE	TRUE	FALSE	TRUE	TRUE	TRUE	FALSE	FALSE	TRUE	TRUE	TRUE	TRUE	40.6879	50.103	FALSE	1e-08	6	0.0170104	0.0125161	9	FALSE	0.0125161	5.23822	0.209359	-0.0876565	0.333266	0.120518	0.193888	0.259024	0.265197	0.248631	0.228309	27.0167	0.808261	-0.330533
K27_10048	36.9747	0.23957	0.21764	1.10076	0.270999	0.557739	chr6	71461300	71466300	5001	*	FALSE	FALSE	FALSE	TRUE	TRUE	FALSE	TRUE	TRUE	TRUE	FALSE	FALSE	FALSE	FALSE	FALSE	FALSE	36.9747	66.2044	FALSE	1e-08	2	0.0185	0.0154162	8	FALSE	0.0154162	4.95109	0.327205	0.513363	0.0489161	0.273793	0.214408	0.282976	0.276037	0.282291	0.251222	23.0919	1.1563	1.85977
K27_10049	32.5207	0.14003	0.224621	0.623406	0.533018	0.771808	chr6	71466400	71470250	3851	*	FALSE	FALSE	FALSE	TRUE	TRUE	FALSE	TRUE	TRUE	TRUE	FALSE	FALSE	FALSE	FALSE	FALSE	FALSE	32.5207	38.8229	FALSE	1e-08	3	0.0207354	0.0126344	7	FALSE	0.0126344	5.33515	-0.775956	-0.252975	-0.258186	-0.393005	0.189199	0.288262	0.264128	0.257562	0.228656	28.1986	-2.69185	-0.957773
K27_1005	39.6957	-0.307574	0.211487	-1.45434	0.145852	0.407598	chr1	78491600	78496250	4651	*	TRUE	TRUE	TRUE	TRUE	TRUE	TRUE	TRUE	TRUE	TRUE	TRUE	TRUE	TRUE	TRUE	TRUE	TRUE	39.6957	28.3734	FALSE	1e-08	2	0.0173812	0.0109508	8	FALSE	0.0109508	5.19763	0.0164608	-0.0518773	0.336706	0.255697	0.193214	0.263444	0.262675	0.246643	0.224482	26.901	0.0624831	-0.197497
K27_10050	45.5122	0.0962317	0.207578	0.463592	0.64294	0.837365	chr6	71473000	71477900	4901	*	FALSE	FALSE	TRUE	FALSE	FALSE	TRUE	TRUE	TRUE	TRUE	FALSE	FALSE	TRUE	FALSE	FALSE	FALSE	45.5122	61.7696	FALSE	0.00691978	56	0.0154382	0.0133352	10	FALSE	0.0133352	5.71225	-0.321831	-0.2058	-0.181308	-0.302032	0.173393	0.246932	0.241322	0.235182	0.21209	32.944	-1.30332	-0.852802
K27_10051	79.2761	0.0369699	0.149032	0.248066	0.804083	0.918858	chr6	71636200	71646350	10151	*	TRUE	TRUE	TRUE	TRUE	TRUE	TRUE	TRUE	TRUE	TRUE	TRUE	TRUE	TRUE	TRUE	TRUE	TRUE	79.2761	99.2293	FALSE	1e-08	1	0.00979057	0.00658529	9	FALSE	0.00658529	6.31626	-0.254738	0.0852895	-0.00217863	0.0483196	0.135138	0.190874	0.181619	0.179163	0.160468	46.7393	-1.33459	0.469608
K27_10052	27.7935	0.161989	0.250113	0.647665	0.517202	0.76133	chr6	71665950	71669200	3251	*	FALSE	FALSE	FALSE	TRUE	TRUE	FALSE	FALSE	FALSE	TRUE	FALSE	FALSE	FALSE	TRUE	TRUE	FALSE	27.7935	12.5123	FALSE	1e-08	32	0.0238917	0.0164726	8	FALSE	0.0164726	4.76876	0.0795758	0.0513701	0.132534	-0.110619	0.226839	0.307279	0.305216	0.295865	0.268907	21.0227	0.258969	0.168307
K27_10053	11.3654	0.149492	0.381276	0.392082	0.694997		chr6	71669250	71670900	1651	*	FALSE	FALSE	FALSE	FALSE	FALSE	FALSE	FALSE	FALSE	FALSE	TRUE	TRUE	FALSE	FALSE	FALSE	FALSE	11.3654	9.62832	FALSE	1e-08	1	0.0552778	0.0349433	10	FALSE	0.0349433	3.15584	0.230857	0.369147	0.814535	0.219655	0.382981	0.507713	0.494966	0.466903	0.440147	8.2402	0.454699	0.745802
K27_10054	30.1375	0.322442	0.241778	1.33363	0.182325	0.457445	chr6	71673650	71676700	3051	*	TRUE	TRUE	TRUE	FALSE	FALSE	TRUE	TRUE	TRUE	TRUE	TRUE	TRUE	TRUE	TRUE	TRUE	TRUE	30.1375	37.5216	FALSE	1e-08	34	0.0222029	0.0151106	9	FALSE	0.0151106	4.79621	0.432614	0.144593	0.0521515	-0.177849	0.223062	0.29063	0.296786	0.292854	0.264362	21.5017	1.48854	0.487195
K27_10055	61.6815	0.366953	0.162695	2.25546	0.0241043	0.151927	chr6	71679900	71686350	6451	*	FALSE	FALSE	TRUE	FALSE	FALSE	FALSE	TRUE	TRUE	TRUE	FALSE	FALSE	FALSE	FALSE	FALSE	FALSE	61.6815	63.0578	FALSE	1e-08	33	0.0119621	0.00736192	8	FALSE	0.00736192	5.76876	0.272799	0.393546	0.128866	0.0265932	0.158497	0.20981	0.205428	0.20631	0.185773	36.3967	1.30022	1.91574
K27_10056	13.2804	-0.451924	0.395188	-1.14357	0.252803		chr6	71688450	71690200	1751	*	FALSE	FALSE	FALSE	FALSE	FALSE	FALSE	TRUE	TRUE	TRUE	FALSE	FALSE	FALSE	FALSE	FALSE	FALSE	13.2804	22.9025	FALSE	1e-08	100	0.0476212	0.0353111	8	FALSE	0.0353111	3.46074	0.342867	-0.203699	0.846669	0.248226	0.351578	0.461696	0.486833	0.430743	0.407898	9.84345	0.742625	-0.418416
K27_10057	91.559	0.254283	0.141495	1.79712	0.0723169	0.278417	chr6	71690600	71700650	10051	*	TRUE	TRUE	TRUE	TRUE	TRUE	TRUE	TRUE	TRUE	TRUE	TRUE	TRUE	TRUE	TRUE	TRUE	TRUE	91.559	124.278	FALSE	1e-08	1	0.00876931	0.00617966	7	FALSE	0.00617966	6.57618	-0.0315448	0.0704653	-0.203541	-0.183818	0.125393	0.172459	0.169111	0.17002	0.151224	52.4447	-0.182912	0.41668
K27_10058	24.0913	0.59919	0.279208	2.14603	0.0318702	0.17756	chr6	71700800	71703200	2401	*	TRUE	TRUE	FALSE	FALSE	FALSE	FALSE	TRUE	TRUE	FALSE	FALSE	FALSE	FALSE	FALSE	FALSE	TRUE	24.0913	63.9138	FALSE	0.000110348	91	0.0272286	0.026248	8	FALSE	0.026248	4.11266	0.44691	0.773683	0.675219	0.174492	0.285107	0.371513	0.358806	0.355451	0.334347	14.425	1.20295	2.15627
K27_10059	70.8112	0.489345	0.161228	3.03511	0.0024045	0.0391215	chr6	71703550	71711500	7951	*	TRUE	TRUE	TRUE	TRUE	TRUE	TRUE	FALSE	FALSE	FALSE	TRUE	TRUE	TRUE	TRUE	TRUE	TRUE	70.8112	175.731	FALSE	1e-08	1	0.0107006	0.00875168	7	FALSE	0.00875168	6.16637	-0.114314	0.273051	-0.10082	-0.216294	0.145824	0.202554	0.193125	0.195877	0.176709	42.2865	-0.564362	1.41385
K27_1006	40.3817	0.407611	0.223046	1.82748	0.0676283	0.268616	chr1	78497900	78501800	3901	*	TRUE	TRUE	TRUE	TRUE	TRUE	TRUE	TRUE	TRUE	FALSE	TRUE	TRUE	TRUE	TRUE	TRUE	TRUE	40.3817	82.7564	FALSE	0.0189509	6	0.0171229	0.0176069	6	FALSE	0.0176069	5.19758	0.116194	0.353297	0.124778	-0.0543134	0.204819	0.277501	0.269524	0.269616	0.246997	25.3765	0.418716	1.31082
K27_10060	25.0565	-0.790572	0.296415	-2.66711	0.0076507	0.0775837	chr6	71719450	71722550	3101	*	FALSE	FALSE	FALSE	FALSE	FALSE	FALSE	TRUE	TRUE	FALSE	FALSE	FALSE	FALSE	FALSE	FALSE	FALSE	25.0565	37.3286	FALSE	1e-08	9	0.0262636	0.0163564	7	FALSE	0.0163564	4.8233	-0.0196859	-0.907898	-0.0367882	-0.117326	0.223361	0.306214	0.342456	0.29647	0.265267	21.5942	-0.0642882	-2.65114
K27_10061	29.3604	-0.152911	0.240921	-0.63469	0.52563	0.766765	chr6	71750550	71753800	3251	*	FALSE	FALSE	FALSE	FALSE	FALSE	FALSE	TRUE	TRUE	FALSE	FALSE	FALSE	FALSE	FALSE	FALSE	FALSE	29.3604	22.9583	FALSE	1e-08	1	0.0227329	0.0151402	8	FALSE	0.0151402	4.82319	0.247398	0.0286888	-0.279154	0.181599	0.221471	0.294257	0.298546	0.301623	0.258867	21.778	0.840755	0.0960952
K27_10062	37.7176	0.0695034	0.214957	0.323337	0.74644	0.891209	chr6	71754250	71758350	4101	*	FALSE	FALSE	FALSE	FALSE	FALSE	FALSE	TRUE	TRUE	FALSE	FALSE	FALSE	FALSE	FALSE	FALSE	FALSE	37.7176	30.2692	FALSE	1e-08	3	0.0181785	0.0120333	8	FALSE	0.0120333	4.95099	0.343748	0.27533	0.498274	0.205826	0.208869	0.274077	0.273503	0.262401	0.242188	23.7038	1.2542	1.00668
K27_10063	44.6975	0.253472	0.191085	1.32648	0.184679	0.460451	chr6	71759750	71764300	4551	*	FALSE	FALSE	FALSE	FALSE	FALSE	FALSE	TRUE	TRUE	FALSE	FALSE	FALSE	FALSE	FALSE	FALSE	FALSE	44.6975	19.477	FALSE	1e-08	3	0.0156798	0.00933852	8	FALSE	0.00933852	5.4946	-0.135991	0.0987956	0.116869	-0.154676	0.175161	0.243518	0.234225	0.228496	0.207401	31.3688	-0.558442	0.421798
K27_10064	31.731	0.21679	0.233817	0.927179	0.353834	0.63685	chr6	71785550	71788250	2701	*	FALSE	FALSE	FALSE	FALSE	FALSE	FALSE	TRUE	TRUE	TRUE	FALSE	FALSE	FALSE	FALSE	FALSE	FALSE	31.731	19.6238	FALSE	1e-08	5	0.0211972	0.01421	7	FALSE	0.01421	4.97532	0.114025	0.0407557	-0.000626134	-0.176035	0.21106	0.284762	0.284301	0.278923	0.250872	23.573	0.400421	0.143354
K27_10065	23.4785	0.0272198	0.274556	0.0991409	0.921026	0.969342	chr6	71799400	71801350	1951	*	FALSE	FALSE	FALSE	FALSE	FALSE	FALSE	TRUE	TRUE	FALSE	FALSE	FALSE	FALSE	FALSE	FALSE	FALSE	23.4785	28.2782	FALSE	1e-08	32	0.0278824	0.0222023	8	FALSE	0.0222023	4.39027	0.223967	0.239106	0.106532	0.211886	0.259689	0.346315	0.342806	0.339825	0.304536	16.9059	0.646714	0.697496
K27_10066	103.124	0.342554	0.139096	2.46271	0.0137893	0.109857	chr6	73059600	73070950	11351	*	TRUE	TRUE	TRUE	TRUE	TRUE	TRUE	TRUE	TRUE	TRUE	TRUE	TRUE	TRUE	TRUE	TRUE	TRUE	103.124	235.068	FALSE	0.00262164	71	0.00803012	0.00682263	10	FALSE	0.00682263	6.69046	-0.1245	0.200493	0.0342794	-0.142061	0.123687	0.172107	0.165309	0.16445	0.150392	54.0918	-0.723389	1.21284
K27_10067	44.022	0.594087	0.203388	2.92095	0.0034897	0.0488541	chr6	73083800	73088550	4751	*	FALSE	FALSE	FALSE	TRUE	TRUE	FALSE	FALSE	FALSE	FALSE	TRUE	TRUE	TRUE	FALSE	FALSE	TRUE	44.022	117.321	FALSE	1e-08	1	0.015887	0.0144493	8	FALSE	0.0144493	5.42595	-0.129327	0.42417	-0.148857	-0.169917	0.188167	0.261811	0.245867	0.253911	0.227441	28.8359	-0.493972	1.7252
K27_10068	49.9744	0.315848	0.189649	1.66544	0.0958259	0.324781	chr6	73097300	73103650	6351	*	TRUE	TRUE	FALSE	TRUE	TRUE	TRUE	TRUE	TRUE	FALSE	TRUE	TRUE	TRUE	TRUE	TRUE	TRUE	49.9744	50.2866	FALSE	1e-08	3	0.0142541	0.0101845	9	FALSE	0.0101845	5.74078	-0.117048	-0.0162466	-0.138278	-0.332094	0.165745	0.230134	0.225301	0.222936	0.200372	34.6362	-0.508611	-0.0721107
K27_10069	49.0971	-0.0774454	0.195061	-0.397032	0.691344	0.863446	chr6	73115600	73122250	6651	*	TRUE	TRUE	TRUE	TRUE	TRUE	TRUE	TRUE	TRUE	TRUE	TRUE	TRUE	TRUE	TRUE	TRUE	TRUE	49.0971	54.8786	FALSE	1e-08	1	0.0144699	0.0108804	8	FALSE	0.0108804	5.6978	-0.0851531	-0.134955	-0.106658	-0.0575092	0.169031	0.233851	0.232915	0.226755	0.202342	33.7087	-0.364134	-0.579417
K27_1007	51.0944	-0.783795	0.205287	-3.81803	0.000134519	0.00626785	chr1	78504500	78510150	5651	*	TRUE	TRUE	TRUE	TRUE	TRUE	TRUE	TRUE	TRUE	TRUE	TRUE	TRUE	TRUE	TRUE	TRUE	TRUE	51.0944	132.594	FALSE	1e-08	9	0.0139894	0.00810018	8	FALSE	0.00810018	5.96317	-0.377719	-0.969282	-0.118273	-0.185487	0.152021	0.218288	0.235125	0.203804	0.181879	39.2259	-1.73037	-4.12241
K27_10070	80.4998	0.138711	0.149706	0.926558	0.354156	0.637102	chr6	73123450	73133100	9651	*	TRUE	TRUE	TRUE	TRUE	TRUE	TRUE	TRUE	TRUE	TRUE	TRUE	TRUE	TRUE	TRUE	TRUE	TRUE	80.4998	67.6897	FALSE	1e-08	33	0.00967484	0.00662003	9	FALSE	0.00662003	6.36296	-0.0686736	0.0445659	-0.0542741	-0.094145	0.133605	0.184441	0.180437	0.178175	0.159858	47.6254	-0.372334	0.246989
K27_10071	40.4507	0.392688	0.195676	2.00683	0.0447678	0.215026	chr6	73133250	73137800	4551	*	FALSE	FALSE	TRUE	FALSE	FALSE	FALSE	TRUE	TRUE	FALSE	FALSE	FALSE	TRUE	TRUE	TRUE	FALSE	40.4507	65.8	FALSE	1e-08	19	0.0170974	0.0109198	7	FALSE	0.0109198	5.09071	0.493873	0.570575	-0.0417843	0.177887	0.198991	0.257108	0.253245	0.263295	0.230978	25.5827	1.92088	2.25306
K27_10072	33.2824	0.182624	0.241556	0.756032	0.44963	0.713812	chr6	73307350	73311850	4501	*	TRUE	TRUE	FALSE	FALSE	FALSE	TRUE	TRUE	TRUE	FALSE	TRUE	TRUE	TRUE	TRUE	TRUE	TRUE	33.2824	49.5473	FALSE	1e-08	18	0.0203107	0.0169125	8	FALSE	0.0169125	5.06832	0.0219833	-0.0508228	0.14751	-0.233447	0.210371	0.2875	0.287198	0.27549	0.253729	24.0923	0.0764637	-0.176961
K27_10073	14.5869	0.320328	0.334881	0.956542	0.338798		chr6	73367550	73369700	2151	*	FALSE	FALSE	FALSE	TRUE	TRUE	FALSE	FALSE	FALSE	FALSE	FALSE	FALSE	FALSE	FALSE	FALSE	FALSE	14.5869	11.1706	FALSE	1e-08	6	0.043551	0.0293569	9	FALSE	0.0293569	3.65322	0.318914	0.358138	0.388698	0.0378103	0.327257	0.430523	0.424868	0.414941	0.381873	11.1631	0.740759	0.842939
K27_10074	18.4079	-0.0686109	0.321375	-0.213492	0.830943		chr6	77242200	77245750	3551	*	FALSE	FALSE	FALSE	FALSE	FALSE	FALSE	FALSE	FALSE	FALSE	TRUE	TRUE	TRUE	FALSE	FALSE	FALSE	18.4079	28.5976	FALSE	0.0143135	36	0.0349629	0.0313505	8	FALSE	0.0313505	3.97504	0.288934	0.212314	0.392387	0.280925	0.301893	0.400219	0.400043	0.385679	0.354297	13.167	0.721939	0.530729
K27_10075	18.3958	0.262426	0.292153	0.89825	0.369052		chr6	80019600	80021650	2051	*	FALSE	FALSE	FALSE	FALSE	FALSE	FALSE	FALSE	FALSE	FALSE	TRUE	TRUE	FALSE	FALSE	FALSE	FALSE	18.3958	3.95909	FALSE	1e-08	11	0.0349845	0.0212005	8	FALSE	0.0212005	4.15581	0.0745966	0.19043	0.0834876	-0.071996	0.275547	0.372869	0.364162	0.359884	0.323406	15.0821	0.200061	0.522928
K27_10076	27.9	-0.0700992	0.254869	-0.27504	0.783285	0.909548	chr6	81913500	81917450	3951	*	FALSE	FALSE	TRUE	TRUE	TRUE	FALSE	TRUE	TRUE	FALSE	FALSE	FALSE	TRUE	FALSE	FALSE	FALSE	27.9	48.578	FALSE	1e-08	6	0.0238088	0.0154211	10	FALSE	0.0154211	5.25825	-0.838977	-0.628743	-0.375465	-0.558644	0.198014	0.303918	0.290383	0.273582	0.243012	26.5549	-2.76053	-2.16522
K27_10077	17.2459	0.29318	0.288133	1.01752	0.308908		chr6	81967800	81970900	3101	*	TRUE	TRUE	FALSE	TRUE	TRUE	TRUE	TRUE	TRUE	TRUE	TRUE	TRUE	TRUE	TRUE	TRUE	TRUE	17.2459	16.8673	FALSE	1e-08	1	0.0371719	0.0232512	10	FALSE	0.0232512	3.82316	-0.0202474	0.677968	0.239561	0.384788	0.305325	0.417663	0.383689	0.39151	0.349643	12.5216	-0.0484778	1.76697
K27_10078	15.2417	0.59762	0.309118	1.93331	0.0531979		chr6	81983300	81985800	2501	*	TRUE	TRUE	FALSE	FALSE	FALSE	TRUE	TRUE	TRUE	FALSE	FALSE	FALSE	FALSE	FALSE	FALSE	FALSE	15.2417	23.4118	FALSE	1e-08	4	0.0417735	0.0287871	9	FALSE	0.0287871	3.8233	-0.162598	0.633394	-0.285501	0.0357736	0.31154	0.434581	0.395264	0.424383	0.365287	12.2722	-0.374148	1.60246
K27_10079	38.4087	-0.00591686	0.233044	-0.0253894	0.979744	0.992856	chr6	82039350	82045700	6351	*	TRUE	TRUE	TRUE	TRUE	TRUE	TRUE	FALSE	FALSE	FALSE	FALSE	FALSE	FALSE	TRUE	TRUE	TRUE	38.4087	86.8185	FALSE	0.01958	9	0.0178906	0.0181403	8	FALSE	0.0181403	5.19746	0.276274	0.0465194	-0.0472005	0.0524362	0.205726	0.274504	0.27869	0.275224	0.247563	25.2641	1.00645	0.166922
K27_1008	42.7117	-0.142923	0.21876	-0.653333	0.513542	0.758897	chr1	80438250	80442250	4001	*	FALSE	FALSE	FALSE	FALSE	FALSE	FALSE	TRUE	TRUE	TRUE	FALSE	FALSE	FALSE	FALSE	FALSE	FALSE	42.7117	83.4382	FALSE	1e-08	10	0.0163076	0.0121991	8	FALSE	0.0121991	5.37221	0.396798	-0.259663	0.131609	-0.11674	0.186571	0.24481	0.260657	0.244007	0.222556	28.7945	1.62084	-0.996185
K27_10080	45.8036	0.626928	0.194963	3.21563	0.00130161	0.0269272	chr6	82400950	82407650	6701	*	FALSE	FALSE	TRUE	TRUE	TRUE	TRUE	FALSE	FALSE	FALSE	FALSE	FALSE	FALSE	FALSE	FALSE	TRUE	45.8036	83.9549	FALSE	1e-08	1	0.0153538	0.011126	7	FALSE	0.011126	5.40819	0.253649	0.35587	0.032037	-0.271058	0.182799	0.243061	0.238662	0.241032	0.218819	29.5855	1.04356	1.49111
K27_10081	98.7811	0.252011	0.131838	1.91152	0.0559381	0.241707	chr6	82534050	82548350	14301	*	TRUE	TRUE	FALSE	TRUE	TRUE	TRUE	TRUE	TRUE	TRUE	FALSE	FALSE	FALSE	TRUE	TRUE	TRUE	98.7811	192.585	FALSE	1e-08	31	0.00828739	0.00558068	9	FALSE	0.00558068	6.50292	0.0822942	0.394034	-0.0385789	0.142023	0.126109	0.170987	0.164338	0.167685	0.148934	51.5659	0.481288	2.3977
K27_10082	33.8185	-0.00137562	0.218397	-0.00629869	0.994974	0.997765	chr6	82559950	82564500	4551	*	FALSE	FALSE	FALSE	TRUE	TRUE	FALSE	TRUE	TRUE	FALSE	FALSE	FALSE	FALSE	FALSE	FALSE	FALSE	33.8185	17.4851	FALSE	1e-08	4	0.0200232	0.0125221	7	FALSE	0.0125221	4.92633	0.161493	0.24573	0.0802133	0.247106	0.211125	0.282796	0.277428	0.275876	0.2447	23.3338	0.571058	0.885744
K27_10083	27.4749	0.777215	0.242855	3.20032	0.00137275	0.0278298	chr6	82567750	82570700	2951	*	FALSE	FALSE	FALSE	FALSE	FALSE	FALSE	TRUE	TRUE	TRUE	FALSE	FALSE	FALSE	FALSE	FALSE	FALSE	27.4749	62.5782	FALSE	1e-08	29	0.0241435	0.0187151	7	FALSE	0.0187151	4.65335	0.0335988	0.614177	-0.0835868	-0.163037	0.237371	0.323416	0.302895	0.316701	0.282708	19.6037	0.103887	2.02769
K27_10084	18.2537	-0.438607	0.310402	-1.41303	0.157647		chr6	82574550	82577350	2801	*	FALSE	FALSE	FALSE	FALSE	FALSE	FALSE	TRUE	TRUE	FALSE	FALSE	FALSE	FALSE	FALSE	FALSE	FALSE	18.2537	27.5654	FALSE	1e-08	4	0.03524	0.024821	9	FALSE	0.024821	3.76868	0.789489	0.288833	0.240434	0.72744	0.311897	0.391232	0.407109	0.400134	0.353795	12.0831	2.01796	0.709472
K27_10085	29.5601	-0.161801	0.236315	-0.684681	0.493545	0.745863	chr6	82596550	82600650	4101	*	FALSE	FALSE	FALSE	FALSE	FALSE	FALSE	TRUE	TRUE	FALSE	FALSE	FALSE	FALSE	FALSE	FALSE	FALSE	29.5601	22.558	FALSE	1e-08	1	0.0225941	0.014019	7	FALSE	0.014019	4.76874	0.301439	0.104554	-0.172664	0.266355	0.223056	0.294145	0.297632	0.299622	0.258395	21.3791	1.0248	0.351286
K27_10086	44.8753	0.195799	0.20072	0.975485	0.32932	0.61476	chr6	82702750	82707800	5051	*	FALSE	FALSE	FALSE	TRUE	TRUE	TRUE	TRUE	TRUE	TRUE	FALSE	FALSE	FALSE	FALSE	FALSE	FALSE	44.8753	67.8034	FALSE	1e-08	100	0.0156263	0.0127082	10	FALSE	0.0127082	5.65334	-0.425489	-0.00437217	-0.15369	-0.200172	0.174635	0.252103	0.237642	0.235879	0.211683	32.3723	-1.68776	-0.0183981
K27_10087	143.393	-0.302012	0.126328	-2.39069	0.0168166	0.123588	chr6	82976550	82984350	7801	*	TRUE	TRUE	TRUE	FALSE	FALSE	FALSE	TRUE	TRUE	TRUE	FALSE	FALSE	FALSE	TRUE	TRUE	TRUE	143.393	1011.09	FALSE	0.000673846	81	0.00638661	0.00501612	11	FALSE	0.00501612	7.02254	0.601975	-0.146801	-0.0558004	0.155211	0.108962	0.141268	0.150571	0.145831	0.130509	64.4492	4.26122	-0.974957
K27_10088	61.5679	-0.59629	0.189212	-3.15145	0.00162464	0.0307422	chr6	83068250	83073400	5151	*	FALSE	FALSE	TRUE	TRUE	TRUE	FALSE	FALSE	FALSE	FALSE	TRUE	TRUE	TRUE	TRUE	TRUE	TRUE	61.5679	168.247	FALSE	1e-08	33	0.0119801	0.00890249	9	FALSE	0.00890249	5.90115	0.303555	-0.470364	0.116992	0.125926	0.156318	0.207193	0.224415	0.204961	0.185228	37.7509	1.46508	-2.09595
K27_10089	23.5457	-0.790189	0.317978	-2.48504	0.0129536	0.105656	chr6	83073600	83075100	1501	*	FALSE	FALSE	FALSE	FALSE	FALSE	FALSE	FALSE	FALSE	FALSE	TRUE	TRUE	FALSE	FALSE	FALSE	FALSE	23.5457	56.9339	FALSE	1e-08	11	0.0278091	0.0239221	7	FALSE	0.0239221	4.623	0.270109	-0.757321	0.0736246	0.0328677	0.246738	0.328709	0.368528	0.325572	0.295053	18.7365	0.821725	-2.05499
K27_1009	151.24	-0.347058	0.116704	-2.97383	0.00294105	0.0439355	chr1	80517100	80535900	18801	*	TRUE	TRUE	TRUE	TRUE	TRUE	TRUE	TRUE	TRUE	FALSE	TRUE	TRUE	TRUE	TRUE	TRUE	TRUE	151.24	370.471	FALSE	1e-08	4	0.00616825	0.00353244	8	FALSE	0.00353244	7.25327	0.0898539	-0.351455	0.157188	-0.00439727	0.0979953	0.132849	0.138533	0.128057	0.116767	74.0165	0.67636	-2.53697
K27_10090	46.4743	0.263285	0.196788	1.33791	0.180925	0.4556	chr6	83207100	83210350	3251	*	FALSE	FALSE	FALSE	FALSE	FALSE	FALSE	TRUE	TRUE	TRUE	FALSE	FALSE	FALSE	FALSE	FALSE	FALSE	46.4743	104.077	FALSE	1e-08	1	0.0151636	0.0122536	7	FALSE	0.0122536	5.75493	-0.72181	-0.0286693	-0.194776	-0.291954	0.169434	0.25486	0.231258	0.229924	0.206546	33.9656	-2.83218	-0.123971
K27_10091	333.464	-0.120983	0.0877056	-1.37942	0.167765	0.43905	chr6	83218900	83247500	28601	*	TRUE	TRUE	TRUE	TRUE	TRUE	TRUE	TRUE	TRUE	TRUE	TRUE	TRUE	TRUE	TRUE	TRUE	TRUE	333.464	438.892	FALSE	1e-08	4	0.00398769	0.0029634	7	FALSE	0.0029634	8.4499	-0.0220442	-0.194376	-0.0836494	-0.0733928	0.0719478	0.0993507	0.100364	0.0974327	0.0892873	117.445	-0.221882	-1.9367
K27_10092	32.6973	-0.350244	0.24168	-1.44921	0.14728	0.409735	chr6	83255750	83258650	2901	*	TRUE	TRUE	TRUE	FALSE	FALSE	FALSE	TRUE	TRUE	TRUE	TRUE	TRUE	TRUE	TRUE	TRUE	TRUE	32.6973	22.7296	FALSE	1e-08	19	0.0206352	0.0127965	8	FALSE	0.0127965	5.11275	0.116583	-0.441102	-0.0837338	-0.0908582	0.201032	0.271125	0.287436	0.267951	0.237945	25.4325	0.429999	-1.53461
K27_10093	51.0826	-0.127022	0.180467	-0.703853	0.481524	0.737695	chr6	83274250	83278100	3851	*	TRUE	TRUE	FALSE	FALSE	FALSE	FALSE	TRUE	TRUE	FALSE	FALSE	FALSE	FALSE	FALSE	FALSE	FALSE	51.0826	31.7139	FALSE	1e-08	1	0.0139921	0.00867072	7	FALSE	0.00867072	5.7688	-0.209725	-0.0599458	-0.234243	0.0670765	0.161334	0.226523	0.219968	0.218834	0.190368	35.7568	-0.925843	-0.272521
K27_10094	57.4041	-0.0491641	0.175246	-0.280543	0.779061	0.907619	chr6	83281400	83286600	5201	*	TRUE	TRUE	TRUE	FALSE	FALSE	TRUE	TRUE	TRUE	TRUE	FALSE	FALSE	TRUE	TRUE	TRUE	TRUE	57.4041	49.1767	FALSE	1e-08	1	0.0126911	0.00880425	7	FALSE	0.00880425	5.71218	0.220976	0.168197	-0.0341608	0.217361	0.164081	0.218857	0.218131	0.217715	0.192289	34.8132	1.00968	0.771083
K27_10095	1532.93	0.0511869	0.0538268	0.950957	0.341626	0.62511	chr6	83573700	83728900	155201	*	TRUE	TRUE	TRUE	TRUE	TRUE	TRUE	TRUE	TRUE	TRUE	TRUE	TRUE	TRUE	TRUE	TRUE	TRUE	1532.93	7545.43	FALSE	0.000723119	2	0.00257158	0.00157774	5	FALSE	0.00157774	10.5933	-0.117105	0.0718287	-0.0454457	0.0206417	0.0424372	0.059442	0.058675	0.0583325	0.0552847	249.624	-1.97007	1.22418
K27_10096	37.7793	0.0299704	0.208974	0.143417	0.885961	0.954729	chr6	83750850	83754500	3651	*	FALSE	FALSE	TRUE	FALSE	FALSE	FALSE	TRUE	TRUE	FALSE	FALSE	FALSE	FALSE	FALSE	FALSE	FALSE	37.7793	12.1356	FALSE	1e-08	6	0.0181524	0.011675	8	FALSE	0.011675	5.11275	0.0488462	0.209636	0.246205	0.179665	0.199088	0.2704	0.262888	0.256278	0.232017	25.6809	0.180644	0.797434
K27_10097	36.1692	-0.1777	0.243688	-0.729212	0.465872	0.726213	chr6	83845450	83848500	3051	*	TRUE	TRUE	TRUE	TRUE	TRUE	FALSE	TRUE	TRUE	TRUE	FALSE	FALSE	TRUE	TRUE	TRUE	TRUE	36.1692	63.1824	FALSE	0.0205166	5	0.0188635	0.0192581	8	FALSE	0.0192581	5.2384	-0.246525	-0.196685	0.0556772	-0.0189846	0.205588	0.290134	0.285945	0.273031	0.249304	25.48	-0.849693	-0.687841
K27_10098	36.4747	-0.28562	0.216504	-1.31924	0.18709	0.46385	chr6	84341850	84344550	2701	*	FALSE	FALSE	FALSE	FALSE	FALSE	FALSE	TRUE	TRUE	FALSE	FALSE	FALSE	FALSE	FALSE	FALSE	FALSE	36.4747	28.2693	FALSE	1e-08	5	0.0187237	0.01221	7	FALSE	0.01221	5.19759	-0.183966	-0.063959	-0.0503006	0.221661	0.195464	0.273494	0.266452	0.259658	0.228669	26.5911	-0.672653	-0.24004
K27_10099	48.6517	-0.275773	0.197133	-1.39892	0.161836	0.430867	chr6	84370500	84373350	2851	*	FALSE	FALSE	FALSE	FALSE	FALSE	FALSE	TRUE	TRUE	TRUE	FALSE	FALSE	FALSE	FALSE	FALSE	FALSE	48.6517	57.0161	FALSE	1e-08	10	0.0145825	0.0104584	8	FALSE	0.0104584	5.52775	0.30926	-0.0927062	-0.0616671	0.183067	0.175808	0.232501	0.240666	0.234123	0.20678	31.4419	1.33014	-0.385207
K27_101	24.6217	-0.111086	0.255574	-0.434653	0.663814	0.849237	chr1	13015650	13019950	4301	*	FALSE	FALSE	FALSE	TRUE	TRUE	TRUE	FALSE	FALSE	FALSE	TRUE	TRUE	FALSE	FALSE	FALSE	TRUE	24.6217	31.0222	FALSE	1e-08	5	0.0266889	0.017874	9	FALSE	0.017874	4.06837	0.713895	0.665023	0.597468	0.776109	0.278286	0.350511	0.349295	0.344715	0.313364	14.6194	2.03673	1.9039
K27_1010	29.0037	-0.866458	0.28613	-3.0282	0.00246016	0.0396772	chr1	80548750	80552350	3601	*	TRUE	TRUE	FALSE	FALSE	FALSE	FALSE	FALSE	FALSE	FALSE	FALSE	FALSE	FALSE	TRUE	TRUE	TRUE	29.0037	82.0124	FALSE	1e-08	7	0.0229857	0.0162236	8	FALSE	0.0162236	4.87575	0.0796637	-0.833532	0.407109	0.0329252	0.22005	0.298258	0.333261	0.280501	0.260099	22.1574	0.267096	-2.50114
K27_10100	123.984	-0.173818	0.132524	-1.31159	0.189658	0.46706	chr6	84441700	84451250	9551	*	FALSE	FALSE	FALSE	FALSE	FALSE	FALSE	TRUE	TRUE	TRUE	FALSE	FALSE	FALSE	FALSE	FALSE	FALSE	123.984	137.594	FALSE	1e-08	6	0.00704548	0.00580223	6	FALSE	0.00580223	7.07963	-0.106008	-0.256013	-0.2034	-0.0821954	0.109966	0.152796	0.154029	0.149748	0.13425	64.3799	-0.693791	-1.66211
K27_10101	40.8882	-0.215312	0.21693	-0.992545	0.320932	0.607938	chr6	84463900	84466500	2601	*	FALSE	FALSE	FALSE	FALSE	FALSE	FALSE	TRUE	TRUE	TRUE	FALSE	FALSE	FALSE	FALSE	FALSE	FALSE	40.8882	37.1043	FALSE	1e-08	11	0.0169378	0.0108353	7	FALSE	0.0108353	5.54412	-0.154573	-0.501099	-0.0514118	-0.285787	0.175793	0.245136	0.253429	0.23405	0.211278	31.5377	-0.630559	-1.97727
K27_10102	46.5544	-0.293783	0.196445	-1.49549	0.134785	0.390967	chr6	84477600	84481550	3951	*	FALSE	FALSE	FALSE	FALSE	FALSE	FALSE	TRUE	TRUE	FALSE	FALSE	FALSE	FALSE	FALSE	FALSE	FALSE	46.5544	30.7433	FALSE	1e-08	7	0.0151413	0.00961108	10	FALSE	0.00961108	5.56026	0.0119568	-0.185386	0.0195191	0.108397	0.172608	0.235702	0.238762	0.227701	0.202905	32.2132	0.0507284	-0.776447
K27_10103	48.1698	-0.213273	0.187323	-1.13853	0.2549	0.541386	chr6	84492900	84496950	4051	*	FALSE	FALSE	FALSE	FALSE	FALSE	FALSE	TRUE	TRUE	TRUE	FALSE	FALSE	FALSE	FALSE	FALSE	FALSE	48.1698	53.9087	FALSE	1e-08	1	0.0147066	0.00851542	8	FALSE	0.00851542	5.19764	0.463424	0.308791	0.57939	0.522064	0.18879	0.243933	0.245548	0.234463	0.214662	27.5312	1.8998	1.25756
K27_10104	37.6895	-0.0335788	0.218222	-0.153874	0.877709	0.951238	chr6	84520250	84522900	2651	*	FALSE	FALSE	FALSE	FALSE	FALSE	FALSE	TRUE	TRUE	FALSE	FALSE	FALSE	FALSE	FALSE	FALSE	FALSE	37.6895	29.8158	FALSE	1e-08	1	0.0181904	0.0127146	8	FALSE	0.0127146	5.19761	0.127951	-0.0150163	0.0642516	0.0185625	0.196356	0.264634	0.266309	0.25802	0.231974	26.4704	0.483502	-0.0563867
K27_10105	33.7748	-0.286708	0.235255	-1.21871	0.222954	0.506517	chr6	84525550	84528200	2651	*	FALSE	FALSE	FALSE	FALSE	FALSE	FALSE	TRUE	TRUE	FALSE	FALSE	FALSE	FALSE	FALSE	FALSE	FALSE	33.7748	28.0904	FALSE	1e-08	1	0.0200463	0.0151851	7	FALSE	0.0151851	5.17693	-0.203953	-0.236064	-0.195689	0.0506441	0.20174	0.283125	0.281208	0.273033	0.240136	25.6614	-0.720364	-0.839463
K27_10106	61.3305	-0.0711333	0.174072	-0.408643	0.682801	0.85823	chr6	85085750	85090800	5051	*	TRUE	TRUE	FALSE	FALSE	FALSE	FALSE	TRUE	TRUE	TRUE	FALSE	FALSE	FALSE	FALSE	FALSE	FALSE	61.3305	61.7788	FALSE	1e-08	2	0.0120181	0.00819203	9	FALSE	0.00819203	5.98728	-0.106764	-0.148874	0.0920963	-0.0777407	0.151275	0.209733	0.208604	0.198704	0.180426	39.5788	-0.509049	-0.713667
K27_10107	33.3257	-0.217843	0.233694	-0.932171	0.351248	0.634262	chr6	85098750	85101550	2801	*	FALSE	FALSE	FALSE	FALSE	FALSE	FALSE	TRUE	TRUE	FALSE	FALSE	FALSE	FALSE	FALSE	FALSE	FALSE	33.3257	19.4393	FALSE	1e-08	2	0.0202872	0.0137638	7	FALSE	0.0137638	5.11278	-0.180256	-0.214919	0.00166484	0.002924	0.202693	0.283517	0.281507	0.26812	0.239866	25.2242	-0.635787	-0.763457
K27_10108	116.597	0.0316761	0.123504	0.256479	0.797581	0.915958	chr6	85103000	85112350	9351	*	TRUE	TRUE	TRUE	FALSE	FALSE	FALSE	TRUE	TRUE	TRUE	TRUE	TRUE	TRUE	TRUE	TRUE	FALSE	116.597	61.2794	FALSE	1e-08	3	0.00735386	0.004311	8	FALSE	0.004311	6.80303	0.0226129	0.0900708	0.121949	0.0583946	0.112973	0.154152	0.151536	0.147724	0.133476	60.2183	0.146692	0.594385
K27_10109	32.6201	0.100468	0.220633	0.455365	0.648847	0.84031	chr6	85113400	85115950	2551	*	FALSE	FALSE	FALSE	FALSE	FALSE	FALSE	TRUE	TRUE	FALSE	FALSE	FALSE	FALSE	FALSE	FALSE	FALSE	32.6201	38.0219	FALSE	1e-08	2	0.0206788	0.0130878	7	FALSE	0.0130878	4.62296	0.657356	0.563659	0.29348	0.46319	0.231007	0.292951	0.293151	0.294545	0.263571	20.0122	2.24391	1.92276
K27_1011	35.8489	-0.185603	0.229048	-0.810322	0.417755	0.689525	chr1	80559900	80564300	4401	*	FALSE	FALSE	FALSE	FALSE	FALSE	FALSE	FALSE	FALSE	FALSE	TRUE	TRUE	TRUE	TRUE	TRUE	FALSE	35.8489	19.5091	FALSE	1e-08	2	0.0190126	0.0122631	8	FALSE	0.0122631	5.17686	0.0696606	-0.27392	0.163062	-0.0883173	0.196655	0.266666	0.275013	0.255681	0.23276	26.3246	0.261227	-0.996025
K27_10110	76.4637	-0.183814	0.15613	-1.17731	0.239072	0.524305	chr6	85143650	85150400	6751	*	TRUE	TRUE	TRUE	FALSE	FALSE	FALSE	TRUE	TRUE	TRUE	FALSE	FALSE	FALSE	FALSE	FALSE	TRUE	76.4637	79.8306	FALSE	1e-08	3	0.0100706	0.00664957	9	FALSE	0.00664957	6.13441	0.223515	0.00350539	0.145346	0.187319	0.141938	0.189303	0.192108	0.185065	0.166626	43.2189	1.18072	0.018247
K27_10111	18.6778	-0.599082	0.308568	-1.94149	0.0521992		chr6	85162300	85164250	1951	*	FALSE	FALSE	FALSE	FALSE	FALSE	FALSE	TRUE	TRUE	FALSE	FALSE	FALSE	FALSE	FALSE	FALSE	FALSE	18.6778	19.9351	FALSE	1e-08	11	0.0344892	0.0232668	8	FALSE	0.0232668	4.06829	0.0915462	-0.0630764	0.0372364	0.536005	0.284935	0.384907	0.387758	0.374152	0.327466	14.278	0.23784	-0.16267
K27_10112	364.73	-0.0686902	0.0828977	-0.828613	0.407323	0.680589	chr6	85164350	85201200	36851	*	TRUE	TRUE	TRUE	TRUE	TRUE	TRUE	TRUE	TRUE	TRUE	TRUE	TRUE	TRUE	TRUE	TRUE	TRUE	364.73	823.024	FALSE	0.000955672	31	0.00383254	0.0028223	7	FALSE	0.0028223	8.51335	-0.126791	0.0350049	-0.04746	0.103695	0.0703158	0.0980667	0.0960711	0.0949371	0.0867813	121.073	-1.2929	0.364365
K27_10113	77.7591	-0.217849	0.162471	-1.34085	0.17997	0.454398	chr6	85201450	85209100	7651	*	FALSE	FALSE	TRUE	FALSE	FALSE	FALSE	TRUE	TRUE	TRUE	FALSE	FALSE	TRUE	FALSE	FALSE	TRUE	77.7591	110.094	FALSE	0.000145125	21	0.00993908	0.00812379	9	FALSE	0.00812379	6.43469	-0.146975	-0.29359	-0.202671	-0.0757409	0.135094	0.188454	0.189889	0.183638	0.16383	47.6311	-0.779895	-1.54612
K27_10114	86.4213	0.204427	0.149251	1.36968	0.170787	0.44282	chr6	85403550	85408850	5301	*	FALSE	FALSE	TRUE	FALSE	FALSE	FALSE	TRUE	TRUE	TRUE	FALSE	FALSE	FALSE	FALSE	FALSE	FALSE	86.4213	111.462	FALSE	1e-08	11	0.00916116	0.00741421	8	FALSE	0.00741421	6.32571	0.115355	0.247408	0.0516804	0.042981	0.136923	0.185331	0.181537	0.181071	0.163756	46.199	0.622425	1.36285
K27_10115	41.4716	-0.375684	0.227337	-1.65254	0.0984244	0.329665	chr6	85414150	85417100	2951	*	FALSE	FALSE	FALSE	FALSE	FALSE	FALSE	TRUE	TRUE	TRUE	FALSE	FALSE	FALSE	FALSE	FALSE	FALSE	41.4716	85.2385	FALSE	1e-08	5	0.0167301	0.01287	8	FALSE	0.01287	5.56021	0.101634	-0.621536	-0.234418	-0.245852	0.17904	0.242752	0.262255	0.243652	0.21683	31.0557	0.418673	-2.36997
K27_10116	58.9359	0.0395616	0.173332	0.228242	0.819458	0.926016	chr6	85420250	85424950	4701	*	FALSE	FALSE	FALSE	FALSE	FALSE	FALSE	TRUE	TRUE	TRUE	FALSE	FALSE	FALSE	FALSE	FALSE	FALSE	58.9359	36.8419	FALSE	1e-08	5	0.0124179	0.00798748	8	FALSE	0.00798748	5.99911	-0.299964	-0.140079	-0.0231571	-0.17964	0.150339	0.21361	0.207065	0.199629	0.179921	39.9039	-1.40426	-0.676496
K27_10117	34.361	0.032046	0.214268	0.14956	0.881112	0.95257	chr6	85483600	85487300	3701	*	TRUE	TRUE	TRUE	FALSE	FALSE	FALSE	FALSE	FALSE	FALSE	TRUE	TRUE	TRUE	TRUE	TRUE	TRUE	34.361	20.8269	FALSE	1e-08	1	0.0197415	0.0123465	7	FALSE	0.0123465	4.95096	0.175884	0.305081	-0.00570527	0.273035	0.20939	0.280017	0.273486	0.276095	0.242496	23.6447	0.628121	1.11553
K27_10118	21.7763	-0.293145	0.294076	-0.996834	0.318845	0.606152	chr6	85488700	85490700	2001	*	FALSE	FALSE	FALSE	FALSE	FALSE	FALSE	FALSE	FALSE	FALSE	TRUE	TRUE	FALSE	FALSE	FALSE	FALSE	21.7763	16.1906	FALSE	1e-08	8	0.0298917	0.0204743	7	FALSE	0.0204743	4.56018	0.100779	-0.389027	-0.157378	-0.0958824	0.245883	0.332526	0.349166	0.330787	0.292371	18.5461	0.303072	-1.11416
K27_10119	293.135	0.0141288	0.0883808	0.159862	0.87299	0.949367	chr6	85493350	85525200	31851	*	TRUE	TRUE	TRUE	TRUE	TRUE	TRUE	TRUE	TRUE	TRUE	TRUE	TRUE	TRUE	TRUE	TRUE	TRUE	293.135	435.089	FALSE	1e-08	8	0.00423668	0.00303406	10	FALSE	0.00303406	8.18207	-0.0879158	0.0944576	-0.0154502	0.0803288	0.0765641	0.106262	0.103774	0.102749	0.0936279	106.866	-0.827348	0.910221
K27_1012	46.1563	-0.334061	0.197703	-1.68971	0.0910826	0.316416	chr1	80754750	80762350	7601	*	TRUE	TRUE	TRUE	TRUE	TRUE	TRUE	FALSE	FALSE	FALSE	TRUE	TRUE	TRUE	TRUE	TRUE	TRUE	46.1563	27.1904	FALSE	1e-08	3	0.0152531	0.00899193	8	FALSE	0.00899193	5.52777	0.0574328	-0.239535	0.0944589	0.0945266	0.172889	0.234632	0.240613	0.225966	0.202418	31.9729	0.244778	-0.995517
K27_10120	46.2889	0.244646	0.184851	1.32347	0.185679	0.461952	chr6	85529550	85534150	4601	*	FALSE	FALSE	TRUE	FALSE	FALSE	FALSE	TRUE	TRUE	FALSE	TRUE	TRUE	TRUE	FALSE	FALSE	TRUE	46.2889	44.279	FALSE	1e-08	9	0.0152156	0.00927811	7	FALSE	0.00927811	5.68301	-0.27908	0.0572456	-0.34684	-0.1874	0.166362	0.235732	0.223903	0.228636	0.19847	34.1605	-1.18389	0.255672
K27_10121	41.7516	0.0486491	0.20325	0.239356	0.810829	0.92232	chr6	85536050	85540250	4201	*	TRUE	TRUE	TRUE	TRUE	TRUE	TRUE	TRUE	TRUE	TRUE	TRUE	TRUE	TRUE	TRUE	TRUE	TRUE	41.7516	19.8525	FALSE	1e-08	6	0.0166325	0.0109199	7	FALSE	0.0109199	5.40819	-0.0498815	-0.0117502	-0.0608621	-0.0603994	0.182407	0.250986	0.247279	0.242724	0.216121	29.649	-0.198742	-0.0475182
K27_10122	105.336	-0.138494	0.127306	-1.08788	0.276646	0.564408	chr6	85540500	85552050	11551	*	TRUE	TRUE	TRUE	TRUE	TRUE	TRUE	TRUE	TRUE	TRUE	TRUE	TRUE	TRUE	TRUE	TRUE	TRUE	105.336	35.8009	FALSE	1e-08	9	0.00790721	0.00429124	8	FALSE	0.00429124	6.68307	0.00372544	0.0254705	-0.0106407	0.163964	0.116604	0.159348	0.157304	0.154217	0.136584	57.3143	0.0233793	0.161919
K27_10123	61.299	0.0623934	0.172538	0.361622	0.717635	0.877311	chr6	85554000	85561100	7101	*	TRUE	TRUE	TRUE	TRUE	TRUE	TRUE	TRUE	TRUE	TRUE	TRUE	TRUE	TRUE	TRUE	TRUE	TRUE	61.299	72.4871	FALSE	1e-08	2	0.0120231	0.00895797	9	FALSE	0.00895797	6.09078	-0.137239	-0.090093	-0.33436	-0.152486	0.14908	0.207603	0.204586	0.205095	0.1799	40.8557	-0.661064	-0.440368
K27_10124	34.6038	-0.106631	0.237778	-0.448449	0.653829	0.842982	chr6	86013000	86016350	3351	*	FALSE	FALSE	FALSE	FALSE	FALSE	TRUE	TRUE	TRUE	TRUE	TRUE	TRUE	FALSE	FALSE	FALSE	TRUE	34.6038	52.8954	FALSE	1e-08	5	0.0196183	0.0177109	7	FALSE	0.0177109	5.25828	-0.0291323	-0.173429	-0.513244	-0.0667977	0.201984	0.278039	0.280039	0.283797	0.24436	26.0332	-0.104778	-0.619303
K27_10125	27.5519	-0.221216	0.258907	-0.854423	0.392871	0.669477	chr6	86020150	86022500	2351	*	FALSE	FALSE	FALSE	FALSE	FALSE	FALSE	TRUE	TRUE	FALSE	FALSE	FALSE	FALSE	FALSE	FALSE	FALSE	27.5519	32.1721	FALSE	1e-08	12	0.0240821	0.0173759	8	FALSE	0.0173759	4.59203	0.360525	0.033369	0.321805	0.254585	0.239372	0.314154	0.322404	0.306296	0.278723	19.1837	1.14761	0.103501
K27_10126	69.7659	-0.265157	0.168341	-1.57512	0.115229	0.359963	chr6	86024700	86031500	6801	*	TRUE	TRUE	TRUE	TRUE	TRUE	FALSE	TRUE	TRUE	TRUE	TRUE	TRUE	TRUE	TRUE	TRUE	TRUE	69.7659	88.4318	FALSE	1e-08	32	0.0108283	0.00840237	8	FALSE	0.00840237	6.17687	0.0180496	-0.188317	-0.256692	0.0768396	0.14461	0.197844	0.200621	0.197265	0.172956	42.714	0.0912313	-0.93867
K27_10127	149.036	-0.066221	0.132114	-0.501241	0.616202	0.822613	chr6	86033850	86048250	14401	*	TRUE	TRUE	TRUE	FALSE	FALSE	FALSE	TRUE	TRUE	TRUE	FALSE	FALSE	TRUE	TRUE	TRUE	TRUE	149.036	546.491	FALSE	0.00931364	4	0.00622728	0.00708143	7	FALSE	0.00708143	7.39943	-0.161956	-0.219365	-0.368498	-0.153144	0.106659	0.149364	0.14931	0.148282	0.13384	69.3745	-1.0843	-1.4692
K27_10128	28.864	-0.00499941	0.238818	-0.0209339	0.983298	0.993948	chr6	86052350	86054800	2451	*	FALSE	FALSE	FALSE	FALSE	FALSE	FALSE	TRUE	TRUE	FALSE	FALSE	FALSE	FALSE	FALSE	FALSE	FALSE	28.864	37.9486	FALSE	1e-08	3	0.0230864	0.016375	9	FALSE	0.016375	4.95096	-0.532678	0.047269	-0.249421	0.0522685	0.215961	0.316997	0.291244	0.293681	0.255909	22.9252	-1.68039	0.1623
K27_10129	30.0051	-0.303751	0.252647	-1.20228	0.229256	0.513499	chr6	86055600	86058800	3201	*	FALSE	FALSE	FALSE	FALSE	FALSE	FALSE	TRUE	TRUE	TRUE	FALSE	FALSE	FALSE	FALSE	FALSE	FALSE	30.0051	55.4217	FALSE	1e-08	2	0.0222912	0.017697	8	FALSE	0.017697	5.15586	-0.678967	-0.413983	-0.0176781	-0.110231	0.207088	0.309773	0.295186	0.275982	0.249933	24.8969	-2.19182	-1.40244
K27_1013	49.2	-0.144607	0.184968	-0.781791	0.434337	0.702614	chr1	80825000	80831000	6001	*	FALSE	FALSE	FALSE	TRUE	TRUE	FALSE	FALSE	FALSE	FALSE	FALSE	FALSE	FALSE	FALSE	FALSE	FALSE	49.2	17.7953	FALSE	1e-08	10	0.0144442	0.00833016	8	FALSE	0.00833016	5.59193	0.177961	-0.0329988	-0.0996119	0.111608	0.168532	0.225458	0.228608	0.224679	0.196869	33.1803	0.789333	-0.144346
K27_10130	23.9223	-0.250747	0.271679	-0.922954	0.356031	0.638893	chr6	86060700	86063100	2401	*	FALSE	FALSE	FALSE	FALSE	FALSE	FALSE	TRUE	TRUE	FALSE	FALSE	FALSE	FALSE	FALSE	FALSE	FALSE	23.9223	17.252	FALSE	1e-08	1	0.0274056	0.0181477	10	FALSE	0.0181477	4.76885	-0.18283	-0.331897	-0.312584	-0.0811499	0.229381	0.320983	0.323351	0.314097	0.272919	20.7901	-0.569595	-1.02643
K27_10131	38.6101	-0.101968	0.210599	-0.484181	0.628257	0.829673	chr6	86080600	86084550	3951	*	FALSE	FALSE	TRUE	TRUE	TRUE	FALSE	TRUE	TRUE	TRUE	FALSE	FALSE	TRUE	FALSE	FALSE	FALSE	38.6101	27.2361	FALSE	1e-08	35	0.0178086	0.0115733	9	FALSE	0.0115733	5.21815	0.184137	0.0324162	-0.0644043	0.134385	0.193245	0.258561	0.260406	0.256924	0.226336	27.0028	0.712161	0.124483
K27_10132	31.0682	-0.0830718	0.237874	-0.349226	0.726919	0.881144	chr6	86091750	86094900	3151	*	FALSE	FALSE	FALSE	FALSE	FALSE	FALSE	TRUE	TRUE	TRUE	FALSE	FALSE	FALSE	FALSE	FALSE	FALSE	31.0682	24.0333	FALSE	1e-08	1	0.021603	0.0149621	9	FALSE	0.0149621	4.79634	0.255246	0.118426	0.302036	0.201497	0.222823	0.295673	0.29726	0.285567	0.259847	21.5254	0.863273	0.398391
K27_10133	102.482	-0.184431	0.137	-1.34621	0.178233	0.451877	chr6	86095600	86105100	9501	*	TRUE	TRUE	TRUE	TRUE	TRUE	TRUE	TRUE	TRUE	TRUE	TRUE	TRUE	TRUE	TRUE	TRUE	TRUE	102.482	121.764	FALSE	1e-08	32	0.00806674	0.00526321	8	FALSE	0.00526321	6.88852	-0.276961	-0.347136	-0.271929	-0.162706	0.113408	0.160633	0.160325	0.155004	0.137067	60.7413	-1.72418	-2.16521
K27_10134	183.509	-0.251177	0.108175	-2.32195	0.0202358	0.137873	chr6	86107700	86126000	18301	*	TRUE	TRUE	TRUE	TRUE	TRUE	FALSE	TRUE	TRUE	TRUE	TRUE	TRUE	TRUE	FALSE	FALSE	TRUE	183.509	440.628	FALSE	1e-08	1	0.00546657	0.00390567	8	FALSE	0.00390567	7.4082	0.267047	-0.000503236	0.0462937	0.250674	0.0955706	0.127625	0.130072	0.126758	0.114239	77.5154	2.09243	-0.0038689
K27_10135	27.7171	-0.266651	0.252623	-1.05553	0.291182	0.579931	chr6	86138750	86141700	2951	*	FALSE	FALSE	FALSE	FALSE	FALSE	FALSE	TRUE	TRUE	TRUE	FALSE	FALSE	FALSE	FALSE	FALSE	FALSE	27.7171	24.274	FALSE	1e-08	4	0.0239516	0.0169271	7	FALSE	0.0169271	4.9263	-0.263201	-0.218355	-0.282211	0.0482957	0.218244	0.308594	0.303416	0.297939	0.258878	22.5725	-0.852903	-0.719657
K27_10136	26.9572	-0.779923	0.277832	-2.80718	0.00499779	0.0606234	chr6	86142900	86145600	2701	*	FALSE	FALSE	FALSE	FALSE	FALSE	FALSE	TRUE	TRUE	FALSE	FALSE	FALSE	FALSE	FALSE	FALSE	FALSE	26.9572	43.0182	FALSE	1e-08	33	0.0245654	0.0158859	7	FALSE	0.0158859	4.59188	0.496578	-0.430338	0.290607	0.349585	0.237212	0.306581	0.338591	0.303721	0.274018	19.3577	1.61973	-1.27097
K27_10137	49.6455	-0.162586	0.188888	-0.860751	0.389375	0.666984	chr6	86164000	86168800	4801	*	FALSE	FALSE	TRUE	FALSE	FALSE	FALSE	TRUE	TRUE	TRUE	FALSE	FALSE	FALSE	FALSE	FALSE	TRUE	49.6455	39.0978	FALSE	1e-08	14	0.0143342	0.00920696	7	FALSE	0.00920696	5.76874	-0.0706097	-0.226042	-0.280056	-0.0634559	0.162486	0.224249	0.226064	0.221702	0.193331	35.5031	-0.314872	-0.999901
K27_10138	27.857	0.158479	0.233991	0.677285	0.498225	0.749003	chr6	86170700	86173400	2701	*	FALSE	FALSE	FALSE	FALSE	FALSE	FALSE	TRUE	TRUE	TRUE	TRUE	TRUE	TRUE	TRUE	TRUE	FALSE	27.857	23.4103	FALSE	1e-08	1	0.0238422	0.0149727	7	FALSE	0.0149727	4.56024	0.243389	0.48591	0.0852411	0.327432	0.237991	0.315524	0.304866	0.310388	0.274022	19.1614	0.771378	1.59385
K27_10139	35.9236	0.318739	0.224319	1.42092	0.155339	0.420741	chr6	86241600	86244350	2751	*	FALSE	FALSE	FALSE	FALSE	FALSE	FALSE	TRUE	TRUE	FALSE	FALSE	FALSE	FALSE	FALSE	FALSE	FALSE	35.9236	48.9438	FALSE	1e-08	2	0.0189775	0.0147384	7	FALSE	0.0147384	4.90127	0.48606	0.374217	0.288969	0.0554779	0.216194	0.280482	0.281319	0.277799	0.25428	22.6707	1.73294	1.33023
K27_1014	103.677	-0.175391	0.134632	-1.30275	0.19266	0.47082	chr1	81089350	81102050	12701	*	FALSE	FALSE	FALSE	TRUE	TRUE	TRUE	TRUE	TRUE	FALSE	FALSE	FALSE	FALSE	TRUE	TRUE	FALSE	103.677	72.8114	FALSE	1e-08	5	0.0079989	0.00488997	8	FALSE	0.00488997	6.74784	0.0781633	-0.191092	-0.15662	-0.0157007	0.116386	0.157941	0.161308	0.156759	0.138552	57.9784	0.494891	-1.18464
K27_10140	39.1345	-0.0601448	0.199966	-0.300774	0.763587	0.899208	chr6	86281850	86285300	3451	*	FALSE	FALSE	TRUE	FALSE	FALSE	FALSE	TRUE	TRUE	FALSE	FALSE	FALSE	FALSE	FALSE	FALSE	TRUE	39.1345	24.715	FALSE	1e-08	2	0.0175992	0.0105566	8	FALSE	0.0105566	5.15583	-0.0661803	0.263148	0.102436	0.323293	0.194762	0.268206	0.255407	0.253862	0.224986	26.4724	-0.246752	1.03031
K27_10141	46.074	-0.236449	0.22059	-1.07189	0.283769	0.572029	chr6	86354650	86358900	4251	*	FALSE	FALSE	FALSE	FALSE	FALSE	FALSE	TRUE	TRUE	FALSE	FALSE	FALSE	FALSE	FALSE	FALSE	FALSE	46.074	121.709	FALSE	0.0165006	4	0.0152765	0.0156365	7	FALSE	0.0156365	5.69774	0.149565	-0.39144	-0.483363	-0.154991	0.178527	0.241869	0.253901	0.250236	0.218948	31.9152	0.618371	-1.5417
K27_10142	64.8936	-0.245222	0.191692	-1.27925	0.20081	0.480617	chr6	86620150	86624650	4501	*	FALSE	FALSE	TRUE	FALSE	FALSE	FALSE	TRUE	TRUE	TRUE	FALSE	FALSE	FALSE	FALSE	FALSE	TRUE	64.8936	139.621	FALSE	0.0177314	6	0.0114778	0.013244	9	FALSE	0.013244	6.19756	-0.192908	-0.331	-0.234012	-0.0857785	0.155101	0.217702	0.219243	0.212508	0.19181	39.9582	-0.88611	-1.50974
K27_10143	41.121	-0.184545	0.212027	-0.870383	0.384091	0.663105	chr6	87399250	87402300	3051	*	TRUE	TRUE	TRUE	FALSE	FALSE	FALSE	TRUE	TRUE	TRUE	FALSE	FALSE	FALSE	FALSE	FALSE	FALSE	41.121	45.9997	FALSE	1e-08	2	0.0168542	0.0118	9	FALSE	0.0118	5.35372	-0.0905854	-0.133935	0.189925	0.0506099	0.18674	0.258291	0.256866	0.242654	0.220724	28.6694	-0.350711	-0.521422
K27_10144	18.9413	-0.233388	0.318445	-0.732901	0.463619		chr6	87413250	87414700	1451	*	FALSE	FALSE	TRUE	FALSE	FALSE	FALSE	TRUE	TRUE	FALSE	FALSE	FALSE	FALSE	FALSE	FALSE	FALSE	18.9413	25.4658	FALSE	1e-08	1	0.0340396	0.0268398	9	FALSE	0.0268398	4.6831	-0.557753	-0.638915	-0.517739	-0.405527	0.247179	0.363004	0.362633	0.347506	0.303479	18.9462	-1.53649	-1.76188
K27_10145	47.542	0.0510381	0.197636	0.258244	0.796219	0.915371	chr6	87417600	87421900	4301	*	TRUE	TRUE	TRUE	FALSE	FALSE	FALSE	TRUE	TRUE	TRUE	FALSE	FALSE	FALSE	FALSE	FALSE	TRUE	47.542	64.9745	FALSE	1e-08	13	0.014872	0.0108833	9	FALSE	0.0108833	5.72663	-0.430188	-0.199802	0.00183192	-0.25084	0.167802	0.242537	0.232994	0.222799	0.202704	34.1273	-1.77371	-0.857542
K27_10146	101.66	0.0144142	0.131846	0.109327	0.912944	0.966232	chr6	87425050	87433650	8601	*	TRUE	TRUE	TRUE	FALSE	FALSE	FALSE	TRUE	TRUE	TRUE	TRUE	TRUE	TRUE	TRUE	TRUE	TRUE	101.66	143.019	FALSE	1e-08	33	0.0081144	0.00506363	8	FALSE	0.00506363	6.83652	-0.388932	-0.105067	-0.308907	-0.119481	0.114284	0.164263	0.156992	0.156691	0.137326	59.8205	-2.36775	-0.669251
K27_10147	337.917	-0.108657	0.0869878	-1.24911	0.211624	0.493937	chr6	87440400	87469750	29351	*	TRUE	TRUE	TRUE	TRUE	TRUE	TRUE	TRUE	TRUE	TRUE	TRUE	TRUE	TRUE	TRUE	TRUE	TRUE	337.917	553.828	FALSE	1e-08	6	0.00396384	0.0030296	5	FALSE	0.0030296	8.47138	-0.160064	-0.11977	-0.0567106	-0.0111129	0.0719465	0.100689	0.0997064	0.097297	0.0893202	117.746	-1.58969	-1.20123
K27_10148	313.283	0.015771	0.0915133	0.172335	0.863174	0.945197	chr6	87470200	87501650	31451	*	TRUE	TRUE	TRUE	TRUE	TRUE	TRUE	TRUE	TRUE	TRUE	TRUE	TRUE	TRUE	TRUE	TRUE	TRUE	313.283	604.797	FALSE	0.00256101	4	0.00410427	0.00356413	7	FALSE	0.00356413	8.25079	0.000628327	0.104758	-0.0277811	0.0889868	0.0778143	0.107281	0.105803	0.105018	0.0963879	106.032	0.00585685	0.990125
K27_10149	73.8961	-0.0776534	0.159966	-0.485436	0.627367	0.829347	chr6	87513600	87520500	6901	*	TRUE	TRUE	TRUE	FALSE	FALSE	FALSE	TRUE	TRUE	TRUE	FALSE	FALSE	FALSE	TRUE	TRUE	TRUE	73.8961	206.598	FALSE	1e-08	11	0.0103448	0.00797522	8	FALSE	0.00797522	6.01086	0.498169	0.217695	-0.0812691	0.295348	0.14985	0.194841	0.19863	0.20018	0.176196	40.1126	2.5568	1.09598
K27_1015	30.8252	0.0896601	0.229647	0.390427	0.696221	0.866068	chr1	81110450	81114650	4201	*	FALSE	FALSE	FALSE	TRUE	TRUE	FALSE	FALSE	FALSE	FALSE	FALSE	FALSE	FALSE	FALSE	FALSE	FALSE	30.8252	29.9937	FALSE	1e-08	7	0.0217561	0.0134564	10	FALSE	0.0134564	4.68304	0.563858	0.339488	0.129103	0.249827	0.227626	0.291674	0.29568	0.295412	0.262561	20.5733	1.93318	1.14816
K27_10150	73.2455	0.0934795	0.155307	0.601902	0.547239	0.781526	chr6	87523350	87530350	7001	*	TRUE	TRUE	FALSE	TRUE	TRUE	FALSE	TRUE	TRUE	TRUE	FALSE	FALSE	FALSE	FALSE	FALSE	FALSE	73.2455	73.9663	FALSE	1e-08	31	0.0104173	0.00710508	8	FALSE	0.00710508	6.14516	0.142347	0.143074	-0.191544	0.0495949	0.142643	0.19211	0.19042	0.192724	0.168981	43.0806	0.740967	0.751361
K27_10151	59.3793	0.0410919	0.165166	0.248792	0.803522	0.918566	chr6	87537000	87544450	7451	*	FALSE	FALSE	FALSE	FALSE	FALSE	FALSE	TRUE	TRUE	TRUE	FALSE	FALSE	FALSE	FALSE	FALSE	FALSE	59.3793	74.4345	FALSE	1e-08	4	0.0123414	0.00754706	10	FALSE	0.00754706	5.54414	0.303964	0.491484	0.462323	0.450392	0.169179	0.222773	0.216589	0.212871	0.193938	32.7709	1.36445	2.26921
K27_10152	109.94	0.0932537	0.127184	0.733218	0.463426	0.724815	chr6	87555400	87566950	11551	*	TRUE	TRUE	TRUE	TRUE	TRUE	FALSE	TRUE	TRUE	TRUE	FALSE	FALSE	TRUE	TRUE	TRUE	TRUE	109.94	99.9108	FALSE	1e-08	6	0.00766726	0.00463578	8	FALSE	0.00463578	6.92014	-0.276401	-0.0840741	-0.171084	-0.177328	0.110573	0.156614	0.151486	0.149308	0.132968	62.5845	-1.76486	-0.554996
K27_10153	59.862	-0.0715934	0.176271	-0.406155	0.684629	0.859314	chr6	87569250	87575250	6001	*	FALSE	FALSE	FALSE	FALSE	FALSE	FALSE	TRUE	TRUE	TRUE	FALSE	FALSE	FALSE	FALSE	FALSE	FALSE	59.862	74.4427	FALSE	1e-08	100	0.0122595	0.0091339	7	FALSE	0.0091339	5.99912	-0.298301	-0.114267	-0.0351392	-0.0426733	0.152961	0.217255	0.210361	0.203874	0.183341	39.2198	-1.37305	-0.543193
K27_10154	67.0203	0.207856	0.158641	1.31023	0.190118	0.467738	chr6	87584500	87592050	7551	*	FALSE	FALSE	FALSE	FALSE	FALSE	FALSE	TRUE	TRUE	TRUE	FALSE	FALSE	TRUE	FALSE	FALSE	FALSE	67.0203	72.1028	FALSE	1e-08	7	0.0111827	0.00782459	9	FALSE	0.00782459	5.93872	-0.0260274	0.374966	0.117087	0.16711	0.152375	0.209109	0.198659	0.199326	0.17927	38.9744	-0.124468	1.88749
K27_10155	17.6056	0.289029	0.319602	0.904339	0.365816		chr6	87593050	87594800	1751	*	FALSE	FALSE	FALSE	FALSE	FALSE	FALSE	TRUE	TRUE	FALSE	FALSE	FALSE	FALSE	FALSE	FALSE	FALSE	17.6056	24.264	FALSE	1e-08	31	0.036457	0.0289554	8	FALSE	0.0289554	3.8758	0.0989245	0.337168	0.658615	0.0481395	0.307277	0.415078	0.40095	0.382711	0.360865	12.6134	0.238328	0.840924
K27_10156	139.838	0.108126	0.113587	0.951918	0.341139	0.624484	chr6	87600550	87614350	13801	*	TRUE	TRUE	TRUE	TRUE	TRUE	FALSE	TRUE	TRUE	TRUE	TRUE	TRUE	TRUE	TRUE	TRUE	TRUE	139.838	109.949	FALSE	1e-08	3	0.00649363	0.00387468	8	FALSE	0.00387468	7.20794	-0.146158	0.0071156	-0.167927	-0.10101	0.100343	0.139846	0.136158	0.135492	0.120419	71.8327	-1.04514	0.0522599
K27_10157	58.118	-0.0956937	0.170376	-0.561662	0.574346	0.796142	chr6	87677250	87682450	5201	*	TRUE	TRUE	FALSE	FALSE	FALSE	FALSE	TRUE	TRUE	TRUE	FALSE	FALSE	FALSE	FALSE	FALSE	FALSE	58.118	36.3463	FALSE	1e-08	9	0.012562	0.0073147	8	FALSE	0.0073147	5.82323	0.200021	0.0104376	-0.201429	0.106131	0.156035	0.208301	0.210675	0.210506	0.182587	37.32	0.960248	0.0495439
K27_10158	146.935	-0.0993749	0.113322	-0.876923	0.380528	0.660759	chr6	87687900	87701900	14001	*	TRUE	TRUE	TRUE	TRUE	TRUE	TRUE	TRUE	TRUE	TRUE	TRUE	TRUE	TRUE	TRUE	TRUE	TRUE	146.935	93.7564	FALSE	1e-08	1	0.00628518	0.00380516	8	FALSE	0.00380516	7.26309	-0.101327	-0.1008	-0.119417	-0.00142465	0.0987105	0.136851	0.135551	0.132669	0.118133	73.5797	-0.740416	-0.743631
K27_10159	22.6872	-0.517557	0.286804	-1.80457	0.0711421	0.275624	chr6	87702150	87704450	2301	*	FALSE	FALSE	FALSE	FALSE	FALSE	FALSE	TRUE	TRUE	TRUE	FALSE	FALSE	FALSE	FALSE	FALSE	FALSE	22.6872	38.4409	FALSE	1e-08	9	0.0287789	0.0219662	8	FALSE	0.0219662	4.62299	-0.570008	-0.31884	-0.00345549	0.198717	0.243973	0.35985	0.343497	0.323692	0.288638	18.9488	-1.58402	-0.928217
K27_1016	29.5984	-0.202293	0.247728	-0.81659	0.414163	0.686627	chr1	81134100	81138100	4001	*	FALSE	FALSE	FALSE	TRUE	TRUE	FALSE	FALSE	FALSE	FALSE	FALSE	FALSE	FALSE	TRUE	TRUE	FALSE	29.5984	25.8849	FALSE	1e-08	11	0.0225676	0.0150807	9	FALSE	0.0150807	4.99919	-0.0057142	-0.287185	-0.135403	-0.0848923	0.211143	0.289071	0.295917	0.283372	0.250929	23.6768	-0.0197675	-0.97049
K27_10160	63.1331	0.194409	0.181024	1.07394	0.282849	0.571109	chr6	87708700	87714550	5851	*	FALSE	FALSE	FALSE	FALSE	FALSE	FALSE	TRUE	TRUE	TRUE	FALSE	FALSE	FALSE	FALSE	FALSE	FALSE	63.1331	95.2604	FALSE	0.00914619	14	0.0117371	0.0110683	10	FALSE	0.0110683	5.90118	0.121028	0.13219	0.0878822	-0.0622189	0.161051	0.218162	0.216336	0.212807	0.194534	36.6416	0.55476	0.611041
K27_10161	41.9961	-0.197513	0.213372	-0.92567	0.354617	0.637543	chr6	87714850	87718700	3851	*	FALSE	FALSE	FALSE	FALSE	FALSE	FALSE	TRUE	TRUE	TRUE	FALSE	FALSE	FALSE	FALSE	FALSE	FALSE	41.9961	50.353	FALSE	1e-08	3	0.0165484	0.0120388	8	FALSE	0.0120388	5.52771	-0.0957732	-0.322134	-0.0962178	-0.124621	0.178901	0.247794	0.252014	0.239673	0.214541	30.8981	-0.386502	-1.27824
K27_10162	54.501	0.153256	0.177038	0.865668	0.386672	0.664763	chr6	87727400	87732950	5551	*	FALSE	FALSE	TRUE	TRUE	TRUE	FALSE	TRUE	TRUE	FALSE	TRUE	TRUE	TRUE	FALSE	FALSE	TRUE	54.501	63.6187	FALSE	1e-08	9	0.0132512	0.00925653	9	FALSE	0.00925653	5.76874	-0.0236201	0.158155	-0.168845	0.00489932	0.162592	0.223149	0.21673	0.219147	0.192983	35.48	-0.105849	0.729734
K27_10163	52.7305	0.0336971	0.187852	0.179381	0.857638	0.943258	chr6	87749900	87754250	4351	*	FALSE	FALSE	FALSE	FALSE	FALSE	FALSE	TRUE	TRUE	TRUE	FALSE	FALSE	FALSE	FALSE	FALSE	FALSE	52.7305	83.0071	FALSE	1e-08	5	0.0136229	0.00997898	8	FALSE	0.00997898	5.3721	0.621075	0.311922	0.373729	0.278225	0.182402	0.233358	0.238457	0.232252	0.212056	29.452	2.66147	1.30808
K27_10164	71.1497	-0.181318	0.158819	-1.14167	0.253593	0.539596	chr6	87755950	87761500	5551	*	FALSE	FALSE	FALSE	FALSE	FALSE	FALSE	TRUE	TRUE	TRUE	FALSE	FALSE	FALSE	FALSE	FALSE	TRUE	71.1497	154.609	FALSE	1e-08	1	0.01066	0.00682901	7	FALSE	0.00682901	5.91387	0.562714	0.168268	-0.0216642	0.349586	0.151118	0.19436	0.200488	0.199853	0.175217	39.1342	2.89521	0.839291
K27_10165	47.1774	-0.298844	0.212562	-1.40592	0.159749	0.427331	chr6	87771500	87775300	3801	*	FALSE	FALSE	FALSE	FALSE	FALSE	FALSE	TRUE	TRUE	FALSE	FALSE	FALSE	FALSE	FALSE	FALSE	FALSE	47.1774	99.567	FALSE	0.00709505	71	0.0149701	0.0132692	10	FALSE	0.0132692	5.86277	-0.664966	-0.563628	-0.169092	-0.264783	0.167204	0.248827	0.242767	0.226889	0.205332	35.0636	-2.6724	-2.32169
K27_10166	47.5767	-0.465907	0.208554	-2.23399	0.0254836	0.156741	chr6	88078000	88081400	3401	*	TRUE	TRUE	FALSE	FALSE	FALSE	FALSE	TRUE	TRUE	TRUE	FALSE	FALSE	TRUE	TRUE	TRUE	TRUE	47.5767	96.6855	FALSE	1e-08	34	0.0148628	0.0106235	8	FALSE	0.0106235	5.78267	-0.0347154	-0.626095	-0.364974	-0.160187	0.1649	0.226863	0.241746	0.227541	0.198589	35.0677	-0.153023	-2.58988
K27_10167	30.1213	-0.341512	0.244747	-1.39537	0.162905	0.432289	chr6	88233650	88236000	2351	*	FALSE	FALSE	FALSE	FALSE	FALSE	FALSE	TRUE	TRUE	TRUE	FALSE	FALSE	FALSE	FALSE	FALSE	FALSE	30.1213	30.1869	FALSE	1e-08	4	0.0222137	0.0136573	7	FALSE	0.0136573	4.68304	0.251141	-0.018505	0.517939	0.323007	0.227932	0.301898	0.30815	0.285417	0.262395	20.5457	0.831875	-0.0600519
K27_10168	66.5258	-0.309837	0.161171	-1.92242	0.0545535	0.238566	chr6	88448650	88455150	6501	*	TRUE	TRUE	TRUE	TRUE	TRUE	TRUE	TRUE	TRUE	TRUE	TRUE	TRUE	TRUE	TRUE	TRUE	TRUE	66.5258	77.0631	FALSE	1e-08	19	0.0112496	0.00623497	8	FALSE	0.00623497	6.05703	-0.287203	-0.143234	0.189965	0.166603	0.143926	0.204181	0.197903	0.18637	0.168046	42.0844	-1.40661	-0.723756
K27_10169	23.0226	-0.0072231	0.279045	-0.0258851	0.979349	0.992806	chr6	88455550	88457900	2351	*	FALSE	FALSE	FALSE	FALSE	FALSE	FALSE	TRUE	TRUE	TRUE	FALSE	FALSE	FALSE	FALSE	FALSE	FALSE	23.0226	16.6476	FALSE	1e-08	7	0.0283914	0.0196769	9	FALSE	0.0196769	4.59188	-0.00580431	-0.160912	-0.115662	-0.153689	0.242694	0.332227	0.33485	0.324945	0.289036	18.9205	-0.0174709	-0.48055
K27_1017	31.9777	-0.0777014	0.237248	-0.327512	0.743281	0.889502	chr1	81149200	81153250	4051	*	FALSE	FALSE	FALSE	TRUE	TRUE	TRUE	TRUE	TRUE	FALSE	TRUE	TRUE	TRUE	TRUE	TRUE	FALSE	31.9777	37.6206	FALSE	1e-08	1	0.0210505	0.0178913	9	FALSE	0.0178913	4.9263	-0.0325085	0.188349	0.00575759	0.266051	0.219771	0.30211	0.292486	0.29135	0.259495	22.4156	-0.107605	0.64396
K27_10170	45.2821	-0.32125	0.200798	-1.59987	0.109628	0.350635	chr6	88526350	88529900	3551	*	FALSE	FALSE	TRUE	FALSE	FALSE	FALSE	TRUE	TRUE	TRUE	FALSE	FALSE	FALSE	FALSE	FALSE	FALSE	45.2821	44.0644	FALSE	1e-08	5	0.0155055	0.00893015	8	FALSE	0.00893015	5.51132	-0.152441	-0.292365	0.293671	0.0288845	0.173549	0.241767	0.243163	0.222473	0.203542	31.7566	-0.630529	-1.20234
K27_10171	152.461	-0.173857	0.111229	-1.56306	0.118038	0.364492	chr6	88530050	88542650	12601	*	TRUE	TRUE	TRUE	TRUE	TRUE	TRUE	TRUE	TRUE	TRUE	TRUE	TRUE	TRUE	TRUE	TRUE	TRUE	152.461	524.705	FALSE	1e-08	2	0.0061363	0.00358285	7	FALSE	0.00358285	7.49045	-0.609163	-0.313378	-0.185531	-0.139521	0.0924866	0.136914	0.130239	0.125337	0.11188	80.9896	-4.44924	-2.40617
K27_10172	59.7405	-0.377612	0.176197	-2.14312	0.0321037	0.178413	chr6	88543250	88548950	5701	*	TRUE	TRUE	TRUE	TRUE	TRUE	TRUE	TRUE	TRUE	TRUE	TRUE	TRUE	TRUE	TRUE	TRUE	TRUE	59.7405	66.0798	FALSE	1e-08	34	0.01228	0.0078296	9	FALSE	0.0078296	5.90121	-0.0648593	-0.217188	0.131444	0.160424	0.153916	0.212183	0.213794	0.200955	0.180881	38.3404	-0.305676	-1.01587
K27_10173	52.6204	-0.115207	0.20878	-0.55181	0.581078	0.800419	chr6	88614850	88618350	3501	*	FALSE	FALSE	FALSE	FALSE	FALSE	FALSE	TRUE	TRUE	FALSE	FALSE	FALSE	FALSE	FALSE	FALSE	FALSE	52.6204	125.918	FALSE	0.0213885	7	0.0136469	0.0159858	9	FALSE	0.0159858	5.9265	-0.508784	-0.253718	-0.20123	-0.138511	0.170387	0.24774	0.23895	0.232773	0.211081	34.7826	-2.0537	-1.0618
K27_10174	39.372	-0.158777	0.217904	-0.728654	0.466213	0.726451	chr6	88853100	88855650	2551	*	FALSE	FALSE	FALSE	FALSE	FALSE	FALSE	TRUE	TRUE	TRUE	FALSE	FALSE	FALSE	FALSE	FALSE	FALSE	39.372	41.1289	FALSE	1e-08	6	0.0175061	0.0118125	10	FALSE	0.0118125	5.33517	0.236424	-0.234648	-0.20136	-0.0758715	0.187685	0.250047	0.2613	0.253668	0.222836	28.4262	0.945517	-0.898004
K27_10175	40.4665	0.0988348	0.207826	0.475565	0.634384	0.833015	chr6	89122400	89126600	4201	*	FALSE	FALSE	FALSE	FALSE	FALSE	FALSE	TRUE	TRUE	TRUE	FALSE	FALSE	FALSE	FALSE	FALSE	FALSE	40.4665	45.5202	FALSE	1e-08	2	0.0170916	0.0116641	9	FALSE	0.0116641	5.15577	0.441634	0.207095	0.0276121	0.10826	0.196728	0.256043	0.259979	0.258883	0.230232	26.2076	1.72484	0.796584
K27_10176	39.5849	-0.291394	0.216711	-1.34462	0.178748	0.452582	chr6	89129450	89133800	4351	*	FALSE	FALSE	FALSE	FALSE	FALSE	FALSE	TRUE	TRUE	FALSE	FALSE	FALSE	FALSE	FALSE	FALSE	FALSE	39.5849	38.5273	FALSE	1e-08	2	0.0174237	0.0125352	9	FALSE	0.0125352	5.2383	-0.0233721	-0.0868515	0.162199	0.204542	0.193918	0.266009	0.265218	0.252513	0.227665	27.013	-0.0878621	-0.327472
K27_10177	35.6161	-0.329196	0.222497	-1.47955	0.138993	0.396807	chr6	89137300	89141150	3851	*	FALSE	FALSE	FALSE	FALSE	FALSE	FALSE	TRUE	TRUE	TRUE	FALSE	FALSE	FALSE	FALSE	FALSE	FALSE	35.6161	36.0434	FALSE	1e-08	7	0.0191226	0.012488	8	FALSE	0.012488	5.2972	-0.067482	-0.277571	-0.445371	0.0516248	0.190828	0.263229	0.26715	0.265466	0.225757	27.7591	-0.256363	-1.03901
K27_10178	34.0296	0.0974217	0.236893	0.411248	0.68089	0.857033	chr6	89144000	89147750	3751	*	FALSE	FALSE	FALSE	FALSE	FALSE	FALSE	TRUE	TRUE	TRUE	FALSE	FALSE	FALSE	FALSE	FALSE	FALSE	34.0296	60.7451	FALSE	0.0124813	11	0.0199126	0.0181765	9	FALSE	0.0181765	5.2182	-0.578672	-0.0379865	-0.0164579	-0.135408	0.204753	0.301631	0.279821	0.273235	0.248327	25.4853	-1.91847	-0.135753
K27_10179	27.1852	-0.0244196	0.239462	-0.101977	0.918775	0.968398	chr6	89149100	89151800	2701	*	FALSE	FALSE	FALSE	FALSE	FALSE	FALSE	TRUE	TRUE	FALSE	FALSE	FALSE	FALSE	FALSE	FALSE	FALSE	27.1852	17.1571	FALSE	1e-08	4	0.0243776	0.0151355	7	FALSE	0.0151355	4.56018	0.0514016	0.346055	0.171779	0.370475	0.238232	0.323132	0.30945	0.308043	0.274028	19.1418	0.159073	1.11829
K27_1018	40.02	-0.054464	0.217176	-0.250782	0.801983	0.918103	chr1	81155250	81159350	4101	*	FALSE	FALSE	FALSE	TRUE	TRUE	TRUE	FALSE	FALSE	FALSE	FALSE	FALSE	FALSE	FALSE	FALSE	FALSE	40.02	42.9881	FALSE	1e-08	4	0.0172579	0.0119778	9	FALSE	0.0119778	5.25824	0.27241	-0.109869	0.109497	-0.0554055	0.191888	0.254526	0.263057	0.250946	0.227175	27.4027	1.07026	-0.417664
K27_10180	28.8707	0.52101	0.236506	2.20295	0.0275981	0.163843	chr6	89161550	89164600	3051	*	FALSE	FALSE	FALSE	FALSE	FALSE	FALSE	TRUE	TRUE	TRUE	FALSE	FALSE	FALSE	FALSE	FALSE	FALSE	28.8707	38.0588	FALSE	1e-08	11	0.0230816	0.0163328	9	FALSE	0.0163328	4.7122	0.0923874	0.461462	0.144441	-0.0595485	0.230129	0.311124	0.296824	0.299502	0.271568	20.4763	0.296948	1.55466
K27_10181	75.3745	0.0386276	0.151654	0.254709	0.798948	0.916694	chr6	89167650	89174900	7251	*	TRUE	TRUE	FALSE	FALSE	FALSE	FALSE	TRUE	TRUE	FALSE	TRUE	TRUE	TRUE	TRUE	TRUE	TRUE	75.3745	67.692	FALSE	1e-08	2	0.0101846	0.00662141	9	FALSE	0.00662141	6.10175	-0.0497578	0.219058	0.254837	0.18043	0.143117	0.196897	0.189218	0.18461	0.167811	42.6347	-0.25271	1.1577
K27_10182	88.1615	-0.100224	0.146066	-0.686154	0.492616	0.745432	chr6	89208350	89217450	9101	*	FALSE	FALSE	FALSE	TRUE	TRUE	FALSE	TRUE	TRUE	TRUE	TRUE	TRUE	TRUE	TRUE	TRUE	TRUE	88.1615	93.5749	FALSE	1e-08	32	0.00902332	0.00588984	9	FALSE	0.00588984	6.37219	0.250865	-0.0140252	0.100881	0.0861987	0.131374	0.17482	0.178264	0.172181	0.155163	48.5043	1.435	-0.0786765
K27_10183	37.3759	0.210764	0.219754	0.959091	0.337513	0.621469	chr6	89224550	89228600	4051	*	TRUE	TRUE	FALSE	TRUE	TRUE	FALSE	TRUE	TRUE	FALSE	FALSE	FALSE	TRUE	TRUE	TRUE	FALSE	37.3759	59.2164	FALSE	0.00185871	36	0.0183247	0.0148988	11	FALSE	0.0148988	5.49463	-0.443045	-0.129402	-0.597243	-0.340166	0.185845	0.268825	0.256411	0.26373	0.227205	29.5656	-1.64808	-0.504667
K27_10184	38.3458	-0.0387199	0.212593	-0.182132	0.855479	0.942396	chr6	89231150	89235350	4201	*	TRUE	TRUE	TRUE	FALSE	FALSE	FALSE	TRUE	TRUE	FALSE	FALSE	FALSE	FALSE	FALSE	FALSE	FALSE	38.3458	52.1527	FALSE	1e-08	12	0.0179163	0.0138367	8	FALSE	0.0138367	5.0683	0.0399601	0.327281	0.132762	0.366	0.205237	0.27939	0.26858	0.26788	0.239385	24.6948	0.143026	1.21856
K27_10185	68.2352	-0.0844115	0.165433	-0.510245	0.60988	0.818978	chr6	89240650	89249100	8451	*	TRUE	TRUE	TRUE	TRUE	TRUE	FALSE	TRUE	TRUE	TRUE	TRUE	TRUE	TRUE	TRUE	TRUE	TRUE	68.2352	78.8803	FALSE	1e-08	2	0.0110223	0.00814622	9	FALSE	0.00814622	5.93864	0.299441	0.139963	0.114684	0.224374	0.153109	0.202804	0.204433	0.20051	0.180166	38.7871	1.47651	0.684641
K27_10186	29.5706	0.0884778	0.236542	0.374047	0.708369	0.872581	chr6	89252300	89255750	3451	*	FALSE	FALSE	TRUE	FALSE	FALSE	FALSE	TRUE	TRUE	FALSE	TRUE	TRUE	FALSE	FALSE	FALSE	FALSE	29.5706	34.6242	FALSE	1e-08	33	0.0225868	0.013679	7	FALSE	0.013679	4.76879	0.509602	0.133035	-0.225404	0.0445567	0.222524	0.287079	0.29587	0.300669	0.259705	21.4305	1.77513	0.449638
K27_10187	22.3815	0.0496685	0.267771	0.185489	0.852846	0.941466	chr6	89255850	89258250	2401	*	FALSE	FALSE	FALSE	FALSE	FALSE	FALSE	TRUE	TRUE	FALSE	FALSE	FALSE	FALSE	FALSE	FALSE	FALSE	22.3815	10.4698	FALSE	1e-08	30	0.0291422	0.0176843	7	FALSE	0.0176843	4.59185	-0.0878446	-0.0494209	-0.365687	-0.0990894	0.23983	0.331397	0.326185	0.330034	0.283446	19.1462	-0.265074	-0.151512
K27_10188	175.818	-0.0274031	0.106217	-0.257991	0.796414	0.915479	chr6	89259750	89278850	19101	*	TRUE	TRUE	TRUE	TRUE	TRUE	FALSE	TRUE	TRUE	TRUE	FALSE	FALSE	FALSE	TRUE	TRUE	FALSE	175.818	240.246	FALSE	1e-08	7	0.00561043	0.00351228	8	FALSE	0.00351228	7.61911	-0.283245	-0.199791	-0.136122	-0.172388	0.0893705	0.126677	0.124287	0.12066	0.108669	85.2531	-2.23595	-1.60749
K27_10189	79.978	0.29766	0.147104	2.02347	0.043025	0.209579	chr6	89609650	89618350	8701	*	TRUE	TRUE	TRUE	TRUE	TRUE	FALSE	TRUE	TRUE	TRUE	TRUE	TRUE	TRUE	TRUE	TRUE	TRUE	79.978	90.8178	FALSE	1e-08	4	0.00972375	0.00638397	7	FALSE	0.00638397	6.21812	0.123891	0.27708	0.114615	-0.0205805	0.138154	0.186318	0.181765	0.180726	0.163627	45.0087	0.664945	1.52438
K27_1019	53.6054	-0.172318	0.186212	-0.925383	0.354767	0.637668	chr1	81175650	81181700	6051	*	FALSE	FALSE	TRUE	TRUE	TRUE	TRUE	TRUE	TRUE	TRUE	TRUE	TRUE	TRUE	TRUE	TRUE	TRUE	53.6054	48.5923	FALSE	1e-08	1	0.0134362	0.0093609	9	FALSE	0.0093609	5.76885	0.111398	-0.146737	-0.207466	0.0255803	0.16281	0.220056	0.224413	0.220398	0.193203	35.4331	0.506228	-0.653871
K27_10190	58.8198	-0.044866	0.172312	-0.260377	0.794573	0.91461	chr6	89622900	89629950	7051	*	FALSE	FALSE	TRUE	FALSE	FALSE	FALSE	TRUE	TRUE	TRUE	TRUE	TRUE	FALSE	FALSE	FALSE	TRUE	58.8198	43.9795	FALSE	1e-08	1	0.0124381	0.00852728	9	FALSE	0.00852728	6.03412	-0.264982	-0.102282	-0.343446	-0.0574157	0.150224	0.212465	0.206216	0.206692	0.179725	40.1674	-1.24718	-0.495993
K27_10191	23.8424	0.0455089	0.296444	0.153516	0.877991	0.951319	chr6	89632500	89635400	2901	*	FALSE	FALSE	FALSE	FALSE	FALSE	FALSE	TRUE	TRUE	FALSE	FALSE	FALSE	FALSE	FALSE	FALSE	FALSE	23.8424	29.4287	FALSE	1e-08	9	0.0274901	0.031345	7	FALSE	0.031345	4.79621	-0.265368	-0.143168	-0.373445	-0.188677	0.247022	0.349381	0.342283	0.34249	0.304568	19.4161	-0.759538	-0.418274
K27_10192	18.6383	-0.0435922	0.302575	-0.144071	0.885445		chr6	89716950	89719400	2451	*	FALSE	FALSE	FALSE	FALSE	FALSE	FALSE	TRUE	TRUE	FALSE	FALSE	FALSE	FALSE	FALSE	FALSE	FALSE	18.6383	30.7384	FALSE	1e-08	27	0.0345577	0.0235837	9	FALSE	0.0235837	3.59185	1.09455	0.614051	0.687117	0.657643	0.326896	0.398128	0.411703	0.401406	0.368475	10.9877	2.74925	1.49149
K27_10193	27.3829	0.0736292	0.257125	0.286355	0.774606	0.905531	chr6	89742650	89745900	3251	*	FALSE	FALSE	FALSE	FALSE	FALSE	FALSE	TRUE	TRUE	FALSE	FALSE	FALSE	FALSE	FALSE	FALSE	FALSE	27.3829	23.1368	FALSE	1e-08	31	0.0242173	0.0177821	9	FALSE	0.0177821	4.76879	0.0599228	-0.0295216	0.0996519	-0.103151	0.228831	0.310916	0.311018	0.299903	0.272229	20.8398	0.19273	-0.0949194
K27_10194	16.8489	-0.414497	0.33564	-1.23495	0.21685		chr6	89793050	89795750	2701	*	FALSE	FALSE	FALSE	TRUE	TRUE	FALSE	FALSE	FALSE	FALSE	FALSE	FALSE	FALSE	FALSE	FALSE	FALSE	16.8489	12.0944	FALSE	1e-08	14	0.0379965	0.0242164	7	FALSE	0.0242164	4.1977	0.159905	-0.497501	-0.20373	-0.083004	0.276164	0.370649	0.397964	0.373004	0.32682	15.2	0.431418	-1.25012
K27_10195	38.0232	-0.00303456	0.212814	-0.0142592	0.988623	0.995261	chr6	90123050	90127300	4251	*	FALSE	FALSE	FALSE	TRUE	TRUE	FALSE	TRUE	TRUE	FALSE	TRUE	TRUE	FALSE	FALSE	FALSE	FALSE	38.0232	28.452	FALSE	1e-08	25	0.0180499	0.0111092	8	FALSE	0.0111092	5.02258	0.467974	0.166814	0.252996	0.169849	0.203168	0.263041	0.268992	0.260697	0.235559	24.7213	1.77909	0.620147
K27_10196	27.8315	0.292604	0.25877	1.13075	0.25816	0.54396	chr6	90132900	90136350	3451	*	FALSE	FALSE	FALSE	TRUE	TRUE	TRUE	TRUE	TRUE	TRUE	FALSE	FALSE	TRUE	FALSE	FALSE	TRUE	27.8315	56.282	FALSE	1e-08	100	0.0238621	0.0208809	9	FALSE	0.0208809	5.09086	-0.335812	-0.164655	-0.552484	-0.457259	0.21565	0.307628	0.298845	0.304445	0.265826	23.6071	-1.09162	-0.550973
K27_10197	21.5379	-0.362455	0.302618	-1.19773	0.231022	0.515216	chr6	90149850	90152650	2801	*	FALSE	FALSE	FALSE	FALSE	FALSE	FALSE	TRUE	TRUE	FALSE	FALSE	FALSE	FALSE	FALSE	FALSE	FALSE	21.5379	26.3305	FALSE	0.00940494	100	0.0301985	0.0263924	9	FALSE	0.0263924	4.56025	-0.202702	-0.311388	-0.056261	0.0510673	0.254091	0.356634	0.357664	0.339775	0.304595	17.9474	-0.568375	-0.870616
K27_10198	43.8983	0.141893	0.190776	0.743771	0.457015	0.719532	chr6	90153450	90158650	5201	*	FALSE	FALSE	FALSE	TRUE	TRUE	FALSE	TRUE	TRUE	FALSE	FALSE	FALSE	FALSE	FALSE	FALSE	FALSE	43.8983	42.5801	FALSE	1e-08	18	0.0159257	0.0092114	8	FALSE	0.0092114	5.06839	0.605378	0.494295	0.441557	0.352401	0.19726	0.251194	0.251736	0.247849	0.225493	25.6939	2.41	1.96354
K27_10199	39.9365	0.0915029	0.203571	0.449489	0.653079	0.84269	chr6	90172700	90178100	5401	*	FALSE	FALSE	FALSE	TRUE	TRUE	TRUE	TRUE	TRUE	TRUE	TRUE	TRUE	TRUE	TRUE	TRUE	TRUE	39.9365	15.0619	FALSE	1e-08	3	0.0172895	0.0107409	7	FALSE	0.0107409	5.35382	-0.0903479	0.0303042	-0.00836275	-0.0611987	0.184757	0.255416	0.249096	0.244279	0.218317	28.9776	-0.353729	0.121656
K27_102	36.9124	0.038507	0.208882	0.184348	0.85374	0.941708	chr1	13020550	13025900	5351	*	FALSE	FALSE	FALSE	TRUE	TRUE	TRUE	TRUE	TRUE	FALSE	FALSE	FALSE	TRUE	TRUE	TRUE	TRUE	36.9124	40.7806	FALSE	1e-08	4	0.0185275	0.01254	9	FALSE	0.01254	5.04557	0.0611365	0.34964	-0.0364692	0.311133	0.204302	0.277135	0.266108	0.27064	0.237268	24.6967	0.220601	1.3139
K27_1020	34.7295	-0.231446	0.218236	-1.06053	0.288903	0.578244	chr1	81188600	81193150	4551	*	FALSE	FALSE	FALSE	TRUE	TRUE	FALSE	FALSE	FALSE	FALSE	FALSE	FALSE	FALSE	FALSE	FALSE	FALSE	34.7295	84.7125	FALSE	1e-08	1	0.0195552	0.0124658	10	FALSE	0.0124658	4.46068	1.04326	0.664314	0.372807	0.89576	0.241257	0.294743	0.302203	0.304247	0.269649	18.4893	3.53957	2.19824
K27_10200	18.7056	0.420768	0.306353	1.37347	0.169606		chr6	90189700	90191750	2051	*	FALSE	FALSE	FALSE	TRUE	TRUE	FALSE	FALSE	FALSE	FALSE	FALSE	FALSE	FALSE	FALSE	FALSE	FALSE	18.7056	24.9189	FALSE	1e-08	31	0.0344411	0.0266398	8	FALSE	0.0266398	4.19766	0.275806	0.172867	-0.108282	-0.247901	0.279194	0.370575	0.371379	0.373701	0.334408	15.0349	0.744265	0.465472
K27_10201	101.521	0.0966506	0.134929	0.716308	0.473801	0.731548	chr6	90192050	90203950	11901	*	TRUE	TRUE	TRUE	TRUE	TRUE	FALSE	TRUE	TRUE	TRUE	TRUE	TRUE	TRUE	TRUE	TRUE	TRUE	101.521	101.902	FALSE	1e-08	15	0.00812253	0.00527558	8	FALSE	0.00527558	6.82992	-0.137371	-0.152312	-0.333488	-0.248963	0.115116	0.160296	0.159035	0.158325	0.139345	59.331	-0.856986	-0.957731
K27_10202	43.0235	0.30246	0.188796	1.60205	0.109144	0.34957	chr6	90243650	90248950	5301	*	FALSE	FALSE	FALSE	TRUE	TRUE	FALSE	TRUE	TRUE	FALSE	TRUE	TRUE	FALSE	TRUE	TRUE	FALSE	43.0235	82.7925	FALSE	1e-08	2	0.0162052	0.0105662	7	FALSE	0.0105662	4.99907	0.503974	0.782518	0.269593	0.480058	0.203598	0.262325	0.253777	0.260455	0.232691	24.5536	1.92118	3.08348
K27_10203	25.2003	0.072813	0.278805	0.261161	0.793968	0.914437	chr6	90251000	90253950	2951	*	FALSE	FALSE	FALSE	TRUE	TRUE	FALSE	FALSE	FALSE	FALSE	FALSE	FALSE	FALSE	FALSE	FALSE	FALSE	25.2003	40.8205	FALSE	0.00940494	100	0.0261261	0.0229658	9	FALSE	0.0229658	4.92647	-0.267486	-0.327987	-0.472929	-0.4008	0.227631	0.322038	0.321221	0.318408	0.279608	21.6423	-0.830604	-1.02106
K27_10204	30.5751	0.139543	0.238765	0.584436	0.558927	0.788287	chr6	90254650	90258100	3451	*	FALSE	FALSE	FALSE	TRUE	TRUE	FALSE	FALSE	FALSE	TRUE	TRUE	TRUE	TRUE	TRUE	TRUE	FALSE	30.5751	18.7885	FALSE	1e-08	33	0.0219163	0.0137026	7	FALSE	0.0137026	4.87575	0.193631	-0.00261487	0.217494	-0.142158	0.21604	0.288506	0.292018	0.278824	0.255109	22.5687	0.67115	-0.00895446
K27_10205	55.5755	0.135079	0.168652	0.800938	0.423168	0.693965	chr6	90259300	90266300	7001	*	FALSE	FALSE	FALSE	TRUE	TRUE	TRUE	TRUE	TRUE	FALSE	TRUE	TRUE	TRUE	TRUE	TRUE	TRUE	55.5755	34.2478	FALSE	1e-08	4	0.013037	0.00767467	7	FALSE	0.00767467	5.76882	-0.169767	0.204206	0.00793532	0.0691268	0.159178	0.22227	0.210443	0.20992	0.186633	36.2414	-0.763786	0.970363
K27_10206	113.069	0.243215	0.128133	1.89815	0.0576768	0.245938	chr6	90266600	90278300	11701	*	TRUE	TRUE	TRUE	TRUE	TRUE	TRUE	TRUE	TRUE	TRUE	TRUE	TRUE	TRUE	TRUE	TRUE	TRUE	113.069	168.704	FALSE	1e-08	12	0.00751534	0.00529196	9	FALSE	0.00529196	6.8563	-0.0977452	0.125565	-0.162789	-0.117649	0.114408	0.158591	0.153558	0.154567	0.1379	59.9284	-0.616336	0.817706
K27_10207	16.5859	0.444714	0.337354	1.31824	0.187423		chr6	90280750	90282950	2201	*	FALSE	FALSE	FALSE	FALSE	FALSE	FALSE	FALSE	FALSE	FALSE	FALSE	FALSE	TRUE	TRUE	TRUE	FALSE	16.5859	23.8454	FALSE	1e-08	5	0.0385645	0.0337989	7	FALSE	0.0337989	3.97525	0.110365	0.170623	0.191799	-0.274091	0.304677	0.41205	0.406014	0.396776	0.366902	13.0474	0.267844	0.420239
K27_10208	41.6704	0.0938458	0.225392	0.416366	0.677142	0.855534	chr6	90299600	90303200	3601	*	FALSE	FALSE	FALSE	FALSE	FALSE	FALSE	TRUE	TRUE	FALSE	FALSE	FALSE	FALSE	FALSE	FALSE	FALSE	41.6704	70.0366	FALSE	0.0157729	6	0.0166607	0.0164326	6	FALSE	0.0164326	5.59183	-0.190364	-0.270506	-0.341117	-0.364352	0.184461	0.258689	0.258797	0.254665	0.227766	30.3145	-0.735879	-1.04525
K27_10209	37.2819	-0.282646	0.225615	-1.25278	0.210287	0.492368	chr6	90543000	90545600	2601	*	FALSE	FALSE	FALSE	FALSE	FALSE	FALSE	TRUE	TRUE	FALSE	TRUE	TRUE	TRUE	FALSE	FALSE	FALSE	37.2819	38.6061	FALSE	1e-08	5	0.0183655	0.0116615	7	FALSE	0.0116615	5.15585	0.305534	-0.242364	0.159368	0.0402817	0.196719	0.25963	0.273881	0.255489	0.230843	26.2092	1.1768	-0.884926
K27_1021	263.835	-0.193678	0.0968281	-2.00023	0.0454756	0.21682	chr1	81208350	81237200	28851	*	TRUE	TRUE	TRUE	TRUE	TRUE	TRUE	TRUE	TRUE	TRUE	TRUE	TRUE	TRUE	TRUE	TRUE	TRUE	263.835	452.273	FALSE	0.00172872	21	0.00446531	0.00358293	7	FALSE	0.00358293	8.06836	-0.00154211	-0.12686	-0.0864948	0.0668188	0.0809381	0.111467	0.112097	0.109468	0.0995585	99.6856	-0.0138346	-1.13169
K27_10210	57.0732	-0.455301	0.177513	-2.56488	0.0103211	0.0934196	chr6	90546350	90550550	4201	*	FALSE	FALSE	FALSE	FALSE	FALSE	FALSE	TRUE	TRUE	TRUE	FALSE	FALSE	FALSE	FALSE	FALSE	FALSE	57.0732	152.619	FALSE	1e-08	32	0.0127521	0.00829182	7	FALSE	0.00829182	5.60753	0.527274	0.078028	-0.0939129	0.533329	0.167729	0.216366	0.224661	0.223489	0.193142	33.4322	2.43696	0.347314
K27_10211	65.5215	-0.644765	0.203464	-3.16894	0.00152994	0.0297559	chr6	90567300	90571950	4651	*	FALSE	FALSE	FALSE	FALSE	FALSE	FALSE	TRUE	TRUE	TRUE	FALSE	FALSE	FALSE	FALSE	FALSE	FALSE	65.5215	306.648	FALSE	0.0234121	6	0.0113887	0.0139932	8	FALSE	0.0139932	6.34449	-0.550631	-0.810072	-0.116357	-0.165307	0.152107	0.221856	0.226781	0.206906	0.19037	41.7108	-2.48193	-3.57205
K27_10212	27.6523	-0.638494	0.260282	-2.45308	0.0141638	0.111669	chr6	90579400	90581900	2501	*	FALSE	FALSE	FALSE	FALSE	FALSE	FALSE	TRUE	TRUE	TRUE	FALSE	FALSE	FALSE	FALSE	FALSE	FALSE	27.6523	30.605	FALSE	1e-08	26	0.0240026	0.01473	10	FALSE	0.01473	4.56016	0.374083	-0.15467	0.321222	0.483824	0.237642	0.310493	0.326714	0.302718	0.271941	19.1892	1.2048	-0.473411
K27_10213	29.1533	-0.680224	0.254802	-2.66962	0.00759377	0.0773439	chr6	90582750	90585000	2251	*	FALSE	FALSE	FALSE	FALSE	FALSE	FALSE	TRUE	TRUE	FALSE	FALSE	FALSE	FALSE	FALSE	FALSE	FALSE	29.1533	39.2918	FALSE	1e-08	12	0.0228789	0.0153156	9	FALSE	0.0153156	4.7407	0.212836	-0.22241	-0.00551717	0.457814	0.226802	0.302296	0.314926	0.299407	0.261961	20.9024	0.704064	-0.706228
K27_10214	35.332	-0.636951	0.237847	-2.67799	0.00740665	0.0762737	chr6	90810350	90812650	2301	*	FALSE	FALSE	FALSE	FALSE	FALSE	FALSE	TRUE	TRUE	TRUE	FALSE	FALSE	FALSE	FALSE	FALSE	FALSE	35.332	50.6476	FALSE	1e-08	2	0.0192588	0.0116163	7	FALSE	0.0116163	5.06837	0.36594	-0.439222	0.138403	0.197729	0.201446	0.263911	0.287906	0.261809	0.234184	25.16	1.3866	-1.52558
K27_10215	556.533	-0.285746	0.0702993	-4.0647	4.80942e-05	0.00316322	chr6	90819850	90852650	32801	*	TRUE	TRUE	TRUE	TRUE	TRUE	FALSE	TRUE	TRUE	TRUE	TRUE	TRUE	TRUE	TRUE	TRUE	TRUE	556.533	3834.57	FALSE	1e-08	8	0.00326228	0.00187319	10	FALSE	0.00187319	9.11686	0.188105	-0.283109	0.0543357	0.00263667	0.0571401	0.0774658	0.0804024	0.0765581	0.0707632	159.553	2.42824	-3.52115
K27_10216	315.208	-0.274989	0.0898575	-3.06027	0.00221135	0.0374407	chr6	90853600	90875650	22051	*	TRUE	TRUE	TRUE	FALSE	FALSE	FALSE	TRUE	TRUE	TRUE	TRUE	TRUE	TRUE	TRUE	TRUE	TRUE	315.208	1664.36	FALSE	1e-08	100	0.0040925	0.00282686	8	FALSE	0.00282686	8.35149	0.145779	-0.34732	-0.0121258	-0.0723315	0.072815	0.0988809	0.103087	0.0977929	0.0897303	114.695	1.47429	-3.3692
K27_10217	92.8764	-0.303391	0.149553	-2.02865	0.0424937	0.208074	chr6	90876450	90883150	6701	*	TRUE	TRUE	TRUE	TRUE	TRUE	FALSE	TRUE	TRUE	TRUE	TRUE	TRUE	TRUE	TRUE	TRUE	TRUE	92.8764	216.093	FALSE	1e-08	15	0.00867581	0.00585311	9	FALSE	0.00585311	6.71218	-0.207065	-0.51028	-0.0383875	-0.20689	0.120283	0.168909	0.173573	0.160524	0.145514	55.8034	-1.2259	-2.93985
K27_10218	113.806	-0.158274	0.132861	-1.19128	0.233544	0.518827	chr6	90883850	90892300	8451	*	TRUE	TRUE	TRUE	FALSE	FALSE	FALSE	TRUE	TRUE	TRUE	TRUE	TRUE	TRUE	TRUE	TRUE	FALSE	113.806	187.255	FALSE	1e-08	8	0.0074808	0.00518517	7	FALSE	0.00518517	6.64577	0.358568	0.0364323	0.248048	0.194706	0.120394	0.158645	0.162614	0.155919	0.14212	55.2001	2.26019	0.224042
K27_10219	153.899	-0.247636	0.112365	-2.20385	0.0275348	0.163723	chr6	90892450	90904400	11951	*	TRUE	TRUE	TRUE	FALSE	FALSE	FALSE	TRUE	TRUE	TRUE	TRUE	TRUE	TRUE	TRUE	TRUE	TRUE	153.899	204.702	FALSE	1e-08	36	0.00609932	0.00340238	8	FALSE	0.00340238	7.20789	0.181133	-0.144427	0.116913	0.103209	0.0986985	0.13237	0.135987	0.129247	0.116688	73.0293	1.36838	-1.06206
K27_1022	102.363	-0.270493	0.138373	-1.95481	0.0506051	0.229579	chr1	81237750	81249100	11351	*	TRUE	TRUE	TRUE	TRUE	TRUE	TRUE	TRUE	TRUE	TRUE	TRUE	TRUE	TRUE	TRUE	TRUE	TRUE	102.363	218.721	FALSE	1e-08	5	0.00807358	0.00567872	7	FALSE	0.00567872	6.46068	0.434718	0.0928421	0.138968	0.363335	0.127785	0.167033	0.171462	0.16697	0.149685	50.5591	2.60259	0.541472
K27_10220	166.406	-0.125006	0.104476	-1.19651	0.231499	0.515836	chr6	90906150	90920550	14401	*	TRUE	TRUE	TRUE	TRUE	TRUE	TRUE	TRUE	TRUE	TRUE	TRUE	TRUE	TRUE	TRUE	TRUE	TRUE	166.406	158.446	FALSE	1e-08	1	0.00580459	0.00307667	8	FALSE	0.00307667	7.23324	0.109599	0.106993	0.260319	0.232	0.0968857	0.130834	0.12964	0.124969	0.113501	74.6575	0.837693	0.825313
K27_10221	65.2514	-0.00780154	0.160281	-0.0486742	0.961179	0.986256	chr6	90921300	90927300	6001	*	TRUE	TRUE	TRUE	TRUE	TRUE	FALSE	TRUE	TRUE	TRUE	TRUE	TRUE	TRUE	TRUE	TRUE	TRUE	65.2514	93.8291	FALSE	1e-08	3	0.0114268	0.00748024	9	FALSE	0.00748024	5.78253	0.0982241	0.380194	0.304737	0.387996	0.158156	0.21359	0.205367	0.202593	0.183142	36.5621	0.459873	1.85129
K27_10222	174.577	-0.169421	0.105624	-1.604	0.108715	0.348675	chr6	90928750	90942850	14101	*	TRUE	TRUE	TRUE	TRUE	TRUE	TRUE	TRUE	TRUE	TRUE	TRUE	TRUE	TRUE	TRUE	TRUE	TRUE	174.577	98.3975	FALSE	1e-08	13	0.00563483	0.0032257	9	FALSE	0.0032257	7.43032	0.0209803	-0.104862	0.0729718	0.0645597	0.0925431	0.126464	0.127066	0.12196	0.110178	80.2903	0.1659	-0.825251
K27_10223	170.201	-0.253748	0.113675	-2.23222	0.0256003	0.15725	chr6	90953600	90968350	14751	*	TRUE	TRUE	TRUE	TRUE	TRUE	FALSE	TRUE	TRUE	TRUE	TRUE	TRUE	TRUE	FALSE	FALSE	FALSE	170.201	472.03	FALSE	1e-08	6	0.00572372	0.00396959	7	FALSE	0.00396959	7.61522	-0.201118	-0.452507	-0.172262	-0.198759	0.0912104	0.128062	0.130642	0.123823	0.111774	83.4907	-1.57047	-3.46371
K27_10224	260.55	0.00225103	0.0881372	0.0255401	0.979624	0.992833	chr6	90968450	90992100	23651	*	TRUE	TRUE	TRUE	TRUE	TRUE	TRUE	TRUE	TRUE	TRUE	TRUE	TRUE	TRUE	TRUE	TRUE	TRUE	260.55	204.642	FALSE	1e-08	3	0.00449415	0.00258136	8	FALSE	0.00258136	7.9961	0.0723298	0.0484633	-0.0468741	0.0462123	0.0778774	0.10602	0.10546	0.104162	0.0936809	102.675	0.682231	0.459541
K27_10225	31.865	0.252375	0.222	1.13683	0.255611	0.541657	chr6	91001650	91004500	2851	*	FALSE	FALSE	FALSE	FALSE	FALSE	FALSE	TRUE	TRUE	FALSE	FALSE	FALSE	FALSE	FALSE	FALSE	FALSE	31.865	15.7167	FALSE	1e-08	5	0.0211173	0.0128684	7	FALSE	0.0128684	4.87568	0.117815	0.302674	0.108098	0.050299	0.2147	0.289035	0.280431	0.27971	0.250669	22.7092	0.407617	1.07932
K27_10226	49.9514	-0.206855	0.187085	-1.10568	0.268866	0.555321	chr6	91005250	91009700	4451	*	TRUE	TRUE	TRUE	FALSE	FALSE	FALSE	TRUE	TRUE	TRUE	TRUE	TRUE	TRUE	TRUE	TRUE	TRUE	49.9514	26.1956	FALSE	1e-08	7	0.0142597	0.00809852	8	FALSE	0.00809852	5.46066	0.343196	0.0146073	0.277433	0.221463	0.174348	0.228642	0.234827	0.223136	0.201622	31.3205	1.50101	0.0622044
K27_10227	51.3211	-0.0742068	0.185755	-0.399487	0.689534	0.862405	chr6	91010500	91015150	4651	*	FALSE	FALSE	FALSE	FALSE	FALSE	FALSE	TRUE	TRUE	TRUE	TRUE	TRUE	TRUE	FALSE	FALSE	FALSE	51.3211	45.7489	FALSE	1e-08	11	0.0139373	0.0102055	8	FALSE	0.0102055	5.65329	0.069051	0.086307	-0.172757	0.160514	0.169593	0.230325	0.227819	0.22874	0.200318	33.3344	0.299798	0.378841
K27_10228	38.5121	-0.338576	0.220817	-1.53328	0.125206	0.376247	chr6	91018250	91021750	3501	*	FALSE	FALSE	FALSE	FALSE	FALSE	FALSE	TRUE	TRUE	TRUE	TRUE	TRUE	TRUE	FALSE	FALSE	FALSE	38.5121	43.1733	FALSE	1e-08	6	0.0178484	0.0118506	9	FALSE	0.0118506	5.31618	-0.053044	-0.3064	0.0517548	0.0321752	0.188707	0.259784	0.265089	0.248333	0.222955	28.1716	-0.204185	-1.15584
K27_10229	455.964	-0.00586547	0.0760097	-0.0771674	0.93849	0.976762	chr6	91022600	91059550	36951	*	TRUE	TRUE	TRUE	TRUE	TRUE	FALSE	TRUE	TRUE	TRUE	TRUE	TRUE	TRUE	TRUE	TRUE	TRUE	455.964	889.566	FALSE	0.000379748	61	0.00350146	0.00236988	7	FALSE	0.00236988	8.74249	0.158732	0.0672181	0.138818	0.0730835	0.0647447	0.087956	0.0881931	0.0861525	0.0798949	135.03	1.80467	0.762169
K27_1023	309.56	-0.304613	0.0841772	-3.61871	0.000296073	0.0103596	chr1	81249250	81279300	30051	*	TRUE	TRUE	TRUE	TRUE	TRUE	TRUE	TRUE	TRUE	TRUE	TRUE	TRUE	TRUE	TRUE	TRUE	TRUE	309.56	1181.34	FALSE	1e-08	17	0.00412744	0.00209629	9	FALSE	0.00209629	8.3607	0.0795049	-0.38207	-0.0849431	-0.0774567	0.0690935	0.0940416	0.0981212	0.0928256	0.0837008	121.006	0.845423	-3.89385
K27_10230	111.83	-0.00756623	0.128383	-0.0589349	0.953004	0.982304	chr6	91064200	91071950	7751	*	TRUE	TRUE	TRUE	FALSE	FALSE	FALSE	TRUE	TRUE	TRUE	FALSE	FALSE	TRUE	FALSE	FALSE	FALSE	111.83	87.9748	FALSE	1e-08	6	0.00757448	0.00451221	8	FALSE	0.00451221	6.82322	0.135942	-0.0812402	-0.0976719	-0.073674	0.11299	0.15231	0.154573	0.151179	0.134621	60.3879	0.892533	-0.525578
K27_10231	56.1659	-0.145101	0.178899	-0.81108	0.417319	0.689157	chr6	91077650	91081850	4201	*	TRUE	TRUE	TRUE	FALSE	FALSE	FALSE	TRUE	TRUE	FALSE	FALSE	FALSE	FALSE	FALSE	FALSE	FALSE	56.1659	45.7132	FALSE	1e-08	1	0.0129229	0.00818843	10	FALSE	0.00818843	5.66824	0.243758	0.0273898	0.20956	0.172491	0.164739	0.218877	0.222013	0.212941	0.192335	34.4074	1.11367	0.12337
K27_10232	28.778	-0.285981	0.269679	-1.06045	0.28894	0.578244	chr6	91082600	91084850	2251	*	FALSE	FALSE	TRUE	FALSE	FALSE	FALSE	TRUE	TRUE	FALSE	FALSE	FALSE	FALSE	FALSE	FALSE	FALSE	28.778	51.9661	FALSE	1e-08	26	0.0231489	0.0185917	8	FALSE	0.0185917	4.95092	0.1585	-0.467179	-0.0138705	-0.181199	0.219495	0.295623	0.31498	0.291862	0.26433	22.556	0.536154	-1.4832
K27_10233	36.7103	-0.100762	0.250561	-0.402146	0.687576	0.860921	chr6	91098350	91100950	2601	*	FALSE	FALSE	FALSE	FALSE	FALSE	FALSE	TRUE	TRUE	FALSE	FALSE	FALSE	FALSE	FALSE	FALSE	FALSE	36.7103	129.012	FALSE	0.0312815	5	0.0186175	0.0218191	8	FALSE	0.0218191	4.8496	0.860406	0.219515	0.204048	0.320278	0.230182	0.292366	0.306352	0.300754	0.273673	21.0685	2.94291	0.716546
K27_10234	146.228	-0.211548	0.116538	-1.81527	0.0694822	0.272142	chr6	91110450	91120500	10051	*	TRUE	TRUE	TRUE	FALSE	FALSE	FALSE	TRUE	TRUE	TRUE	TRUE	TRUE	TRUE	TRUE	TRUE	TRUE	146.228	308.213	FALSE	1e-08	33	0.00630503	0.00380498	9	FALSE	0.00380498	7.213	0.216557	-0.211018	-0.144157	0.000529953	0.0999731	0.133807	0.138971	0.134629	0.119405	72.1494	1.61843	-1.51843
K27_10235	310.955	-0.295839	0.0953774	-3.10177	0.00192365	0.0342998	chr6	91122050	91140400	18351	*	TRUE	TRUE	TRUE	FALSE	FALSE	FALSE	TRUE	TRUE	TRUE	TRUE	TRUE	TRUE	TRUE	TRUE	TRUE	310.955	3300.66	FALSE	0.00177089	13	0.00411869	0.00326776	7	FALSE	0.00326776	8.24075	0.345758	-0.374647	0.174351	-0.0788079	0.076645	0.102494	0.108845	0.10165	0.0948603	107.518	3.37345	-3.44202
K27_10236	356.181	-0.0577694	0.0917867	-0.629388	0.529095	0.768973	chr6	91287700	91312900	25201	*	TRUE	TRUE	TRUE	TRUE	TRUE	TRUE	TRUE	TRUE	TRUE	TRUE	TRUE	TRUE	TRUE	TRUE	TRUE	356.181	1307.2	FALSE	1e-08	27	0.00387226	0.00361431	7	FALSE	0.00361431	8.37441	0.270503	-0.0258431	0.210132	0.0319264	0.0761295	0.102825	0.104801	0.101293	0.0950424	110.002	2.63071	-0.246593
K27_10237	717.024	-0.0240873	0.0724817	-0.332322	0.739646	0.887658	chr6	91313200	91370850	57651	*	TRUE	TRUE	TRUE	TRUE	TRUE	TRUE	TRUE	TRUE	TRUE	TRUE	TRUE	TRUE	TRUE	TRUE	TRUE	717.024	1945.03	FALSE	0.00213436	7	0.00301956	0.00262854	7	FALSE	0.00262854	9.45629	0.0107698	0.000809799	0.0995037	0.0248971	0.058112	0.0805259	0.0803516	0.0787781	0.0745065	162.725	0.133743	0.0100782
K27_10238	188.404	0.0859631	0.114016	0.753958	0.450875	0.714733	chr6	91375750	91390250	14501	*	TRUE	TRUE	TRUE	TRUE	TRUE	FALSE	TRUE	TRUE	TRUE	FALSE	FALSE	TRUE	FALSE	FALSE	TRUE	188.404	391.915	FALSE	0.00437595	5	0.00538113	0.00511012	6	FALSE	0.00511012	7.61526	-0.0277973	-0.0360378	-0.135688	-0.122001	0.0954489	0.131831	0.131162	0.12973	0.118394	79.7836	-0.210855	-0.274758
K27_10239	85.3065	0.10005	0.14161	0.706521	0.479864	0.736166	chr6	91391750	91398550	6801	*	TRUE	TRUE	TRUE	TRUE	TRUE	TRUE	TRUE	TRUE	TRUE	TRUE	TRUE	TRUE	TRUE	TRUE	TRUE	85.3065	90.9558	FALSE	1e-08	1	0.00925242	0.00534182	8	FALSE	0.00534182	6.40818	0.209401	0.0493521	-0.245636	-0.0506981	0.128664	0.17179	0.173184	0.174658	0.152214	49.8057	1.21893	0.284968
K27_1024	48.1618	-0.440276	0.208954	-2.10704	0.0351139	0.187124	chr1	81279700	81283550	3851	*	TRUE	TRUE	TRUE	FALSE	FALSE	TRUE	TRUE	TRUE	TRUE	TRUE	TRUE	TRUE	TRUE	TRUE	TRUE	48.1618	105.351	FALSE	0.00619924	61	0.0147087	0.0126745	10	FALSE	0.0126745	5.44347	0.446813	-0.132092	0.0919176	0.308183	0.184035	0.240789	0.253444	0.242062	0.217177	29.5784	1.85562	-0.521189
K27_10240	484.537	-0.199332	0.0843994	-2.36178	0.0181877	0.129586	chr6	91399050	91440650	41601	*	TRUE	TRUE	TRUE	TRUE	TRUE	TRUE	TRUE	TRUE	TRUE	TRUE	TRUE	TRUE	TRUE	TRUE	TRUE	484.537	1951.13	FALSE	0.00336005	8	0.00342341	0.00339592	5	FALSE	0.00339592	8.87414	0.143001	-0.0445372	-0.0611077	0.154795	0.0684218	0.0937612	0.0947091	0.0933341	0.086698	129.697	1.52516	-0.470253
K27_10241	93.2754	-0.30965	0.143631	-2.15587	0.0310942	0.175031	chr6	91444450	91451450	7001	*	TRUE	TRUE	TRUE	FALSE	FALSE	TRUE	TRUE	TRUE	TRUE	TRUE	TRUE	TRUE	TRUE	TRUE	TRUE	93.2754	104.429	FALSE	1e-08	4	0.00864802	0.00525534	8	FALSE	0.00525534	6.503	0.133995	-0.208806	0.137057	0.100844	0.125208	0.168674	0.173764	0.163453	0.147615	51.9376	0.794398	-1.20166
K27_10242	157.136	0.108655	0.122022	0.890448	0.373225	0.654024	chr6	91772500	91785650	13151	*	TRUE	TRUE	TRUE	TRUE	TRUE	FALSE	TRUE	TRUE	TRUE	TRUE	TRUE	TRUE	TRUE	TRUE	TRUE	157.136	472.283	FALSE	0.00625578	4	0.00601852	0.00609008	7	FALSE	0.00609008	7.09062	0.237909	0.373358	0.110416	0.264703	0.110594	0.14869	0.146264	0.146689	0.134009	64.1137	1.60003	2.55262
K27_10243	318.797	0.0356101	0.0968273	0.36777	0.713045	0.874905	chr6	91786300	91812700	26401	*	TRUE	TRUE	TRUE	TRUE	TRUE	TRUE	TRUE	TRUE	TRUE	TRUE	TRUE	TRUE	TRUE	TRUE	TRUE	318.797	761.802	FALSE	0.00442485	8	0.00407095	0.00423536	6	FALSE	0.00423536	8.32575	0.101008	0.0109573	-0.144471	-0.0246529	0.0796202	0.10917	0.109496	0.108902	0.100324	104.568	0.92524	0.10007
K27_10244	73.0066	-0.155292	0.153222	-1.01351	0.310817	0.599279	chr6	91814550	91822150	7601	*	TRUE	TRUE	TRUE	FALSE	FALSE	FALSE	TRUE	TRUE	TRUE	TRUE	TRUE	TRUE	TRUE	TRUE	TRUE	73.0066	14.6029	FALSE	1e-08	5	0.0104443	0.00596642	8	FALSE	0.00596642	6.15583	0.0317495	-0.0208406	0.00577667	0.134451	0.13944	0.18986	0.189013	0.183987	0.163212	44.1467	0.167226	-0.11026
K27_10245	531.572	0.110068	0.0772933	1.42403	0.154437	0.419682	chr6	91822850	91875150	52301	*	TRUE	TRUE	TRUE	TRUE	TRUE	TRUE	TRUE	TRUE	TRUE	TRUE	TRUE	TRUE	TRUE	TRUE	TRUE	531.572	2323.17	FALSE	0.00239817	8	0.0033132	0.00289955	6	FALSE	0.00289955	8.91691	0.111378	0.286758	0.0743316	0.17669	0.0653394	0.0895598	0.0881772	0.0880854	0.0820823	136.471	1.24362	3.25206
K27_10246	334.732	0.133977	0.0824421	1.6251	0.104141	0.340588	chr6	91914800	91951900	37101	*	TRUE	TRUE	TRUE	TRUE	TRUE	TRUE	TRUE	TRUE	TRUE	TRUE	TRUE	TRUE	TRUE	TRUE	TRUE	334.732	479.046	FALSE	1e-08	1	0.00398083	0.00262892	9	FALSE	0.00262892	8.36751	-0.00293428	0.129483	-0.028841	-0.00449322	0.0716086	0.0985294	0.0967326	0.0961754	0.0877216	116.851	-0.0297807	1.33857
K27_10247	51.642	-0.207094	0.187055	-1.10713	0.268238	0.554818	chr6	91952000	91957950	5951	*	TRUE	TRUE	TRUE	TRUE	TRUE	TRUE	TRUE	TRUE	TRUE	TRUE	TRUE	TRUE	TRUE	TRUE	TRUE	51.642	51.0065	FALSE	1e-08	19	0.0138642	0.00920043	9	FALSE	0.00920043	5.62291	0.268078	-0.0443544	-0.166703	0.16274	0.168896	0.224093	0.229747	0.227241	0.198135	33.2921	1.19628	-0.193057
K27_10248	400.599	0.191176	0.0813574	2.34982	0.0187823	0.132068	chr6	91959650	92007400	47751	*	TRUE	TRUE	TRUE	TRUE	TRUE	TRUE	TRUE	TRUE	TRUE	TRUE	TRUE	TRUE	TRUE	TRUE	TRUE	400.599	1256.42	FALSE	0.00121407	19	0.00368439	0.00291449	8	FALSE	0.00291449	8.60356	0.003173	0.209116	-0.0383287	0.0179401	0.0694785	0.0958112	0.0937917	0.0939336	0.0864678	123.831	0.0331172	2.22958
K27_10249	61.4703	0.154079	0.162461	0.948407	0.342922	0.626635	chr6	92007850	92014200	6351	*	FALSE	FALSE	FALSE	TRUE	TRUE	FALSE	TRUE	TRUE	TRUE	FALSE	FALSE	FALSE	FALSE	FALSE	TRUE	61.4703	68.2543	FALSE	1e-08	3	0.0119957	0.00765164	7	FALSE	0.00765164	5.71217	0.211012	0.443348	0.12542	0.289269	0.161626	0.215412	0.208491	0.210452	0.187539	35.3419	0.979573	2.12646
K27_1025	196.094	-0.542102	0.114563	-4.73191	2.22417e-06	0.00035164	chr1	81285100	81301350	16251	*	TRUE	TRUE	TRUE	TRUE	TRUE	TRUE	TRUE	TRUE	TRUE	TRUE	TRUE	TRUE	TRUE	TRUE	TRUE	196.094	1177.07	FALSE	1e-08	1	0.00525551	0.00409628	8	FALSE	0.00409628	7.6496	0.173917	-0.541537	0.0672357	0.000564366	0.0909735	0.122999	0.131692	0.121059	0.11106	84.086	1.41397	-4.11216
K27_10250	64.3821	-0.0214898	0.175011	-0.122791	0.902273	0.961397	chr6	92017350	92025200	7851	*	TRUE	TRUE	TRUE	TRUE	TRUE	TRUE	TRUE	TRUE	TRUE	TRUE	TRUE	FALSE	TRUE	TRUE	FALSE	64.3821	118.071	FALSE	0.00750805	29	0.0115517	0.0105075	10	FALSE	0.0105075	5.75484	0.199264	0.348187	0.323092	0.369676	0.165824	0.222354	0.2176	0.213922	0.195639	34.7044	0.896154	1.60012
K27_10251	96.8166	0.147618	0.132971	1.11016	0.266932	0.553288	chr6	92040100	92050650	10551	*	FALSE	FALSE	TRUE	TRUE	TRUE	TRUE	TRUE	TRUE	TRUE	TRUE	TRUE	TRUE	TRUE	TRUE	TRUE	96.8166	92.9814	FALSE	1e-08	2	0.00841136	0.00517262	7	FALSE	0.00517262	6.6382	-0.0989449	0.103234	-0.223222	-0.0443842	0.120596	0.167032	0.161722	0.163556	0.143576	55.045	-0.592371	0.638343
K27_10252	72.5209	0.355225	0.148012	2.39998	0.016396	0.122125	chr6	92051300	92058600	7301	*	TRUE	TRUE	TRUE	TRUE	TRUE	TRUE	TRUE	TRUE	TRUE	TRUE	TRUE	FALSE	TRUE	TRUE	FALSE	72.5209	139.095	FALSE	1e-08	17	0.0104997	0.00656756	8	FALSE	0.00656756	6.11273	-0.0235876	0.396768	-0.207302	0.041543	0.142565	0.195512	0.185252	0.192691	0.168043	42.8769	-0.120645	2.14177
K27_10253	65.015	0.280835	0.15694	1.78944	0.0735437	0.281255	chr6	92059100	92066400	7301	*	FALSE	FALSE	FALSE	FALSE	FALSE	FALSE	TRUE	TRUE	TRUE	FALSE	FALSE	FALSE	FALSE	FALSE	FALSE	65.015	75.4011	FALSE	1e-08	14	0.0114604	0.00713786	7	FALSE	0.00713786	5.8497	0.163344	0.435812	0.0265377	0.154977	0.154512	0.207106	0.199577	0.203314	0.180409	37.8592	0.788696	2.18368
K27_10254	86.9691	0.0523446	0.162794	0.321539	0.747802	0.892034	chr6	92067700	92077950	10251	*	FALSE	FALSE	TRUE	TRUE	TRUE	FALSE	TRUE	TRUE	TRUE	FALSE	FALSE	FALSE	FALSE	FALSE	FALSE	86.9691	180.698	FALSE	0.011759	4	0.00911717	0.00990511	8	FALSE	0.00990511	6.54413	0.0394983	-0.0871455	-0.298679	-0.13949	0.136253	0.18684	0.187907	0.187668	0.168293	48.0293	0.211402	-0.46377
K27_10255	59.5369	0.0841256	0.165677	0.507768	0.611616	0.820089	chr6	92221250	92229600	8351	*	TRUE	TRUE	TRUE	TRUE	TRUE	TRUE	TRUE	TRUE	TRUE	TRUE	TRUE	TRUE	TRUE	TRUE	TRUE	59.5369	51.1513	FALSE	1e-08	17	0.0123145	0.00767921	7	FALSE	0.00767921	5.75483	0.187989	0.29227	-0.0550333	0.208145	0.159799	0.213616	0.209332	0.212111	0.18628	36.013	0.880033	1.3962
K27_10256	25.269	0.527844	0.237104	2.22621	0.026	0.158518	chr6	92230650	92234000	3351	*	FALSE	FALSE	FALSE	FALSE	FALSE	FALSE	TRUE	TRUE	TRUE	FALSE	FALSE	FALSE	FALSE	FALSE	FALSE	25.269	21.5148	FALSE	1e-08	31	0.0260611	0.0149752	8	FALSE	0.0149752	4.46065	0.0152079	0.617973	0.18072	0.0901285	0.244841	0.333408	0.309334	0.315804	0.283592	18.2186	0.0456133	1.99775
K27_10257	70.6495	0.39707	0.163983	2.42141	0.0154605	0.117511	chr6	92241950	92250650	8701	*	TRUE	TRUE	TRUE	TRUE	TRUE	TRUE	TRUE	TRUE	TRUE	TRUE	TRUE	TRUE	TRUE	TRUE	TRUE	70.6495	157.696	FALSE	1e-08	100	0.0107201	0.00880268	7	FALSE	0.00880268	6.04551	0.201414	0.283253	0.0288831	-0.113817	0.150424	0.201734	0.198676	0.199251	0.180758	40.1897	0.998415	1.4257
K27_10258	71.5481	0.234966	0.158619	1.48132	0.138521	0.395953	chr6	92259500	92268900	9401	*	TRUE	TRUE	TRUE	TRUE	TRUE	TRUE	TRUE	TRUE	TRUE	TRUE	TRUE	TRUE	TRUE	TRUE	TRUE	71.5481	85.3384	FALSE	1e-08	4	0.0106128	0.00818913	8	FALSE	0.00818913	5.99907	0.195867	0.377089	0.0737899	0.142123	0.150805	0.20205	0.196989	0.198464	0.178437	39.7803	0.969395	1.91426
K27_10259	25.4082	0.322962	0.261003	1.23739	0.215943	0.498552	chr6	92271150	92274450	3301	*	FALSE	FALSE	TRUE	TRUE	TRUE	TRUE	FALSE	FALSE	TRUE	FALSE	FALSE	TRUE	FALSE	FALSE	TRUE	25.4082	28.433	FALSE	1e-08	1	0.0259302	0.0196169	7	FALSE	0.0196169	4.39034	0.168484	0.431519	0.491593	0.108557	0.256207	0.343214	0.331061	0.322961	0.299676	17.1359	0.490899	1.30344
K27_1026	68.1389	-0.381876	0.167448	-2.28056	0.0225745	0.146281	chr1	82306650	82313250	6601	*	TRUE	TRUE	TRUE	TRUE	TRUE	TRUE	TRUE	TRUE	TRUE	TRUE	TRUE	TRUE	TRUE	TRUE	TRUE	68.1389	81.4823	FALSE	1e-08	12	0.0110349	0.0073324	10	FALSE	0.0073324	6.03413	0.136142	-0.173032	0.0670432	0.208844	0.147439	0.198594	0.203744	0.193805	0.173216	40.9264	0.685527	-0.849262
K27_10260	15.2694	-0.0315639	0.334817	-0.0942722	0.924893		chr6	92275000	92276950	1951	*	FALSE	FALSE	FALSE	TRUE	TRUE	FALSE	FALSE	FALSE	FALSE	FALSE	FALSE	FALSE	FALSE	FALSE	FALSE	15.2694	13.3338	FALSE	1e-08	20	0.0417016	0.028953	9	FALSE	0.028953	4.15576	-0.0680889	-0.237241	-0.59431	-0.205677	0.285143	0.393477	0.397338	0.4043	0.341815	14.5743	-0.173044	-0.597075
K27_10261	45.0698	-0.101395	0.187961	-0.539448	0.589578	0.80584	chr6	92279900	92285650	5751	*	FALSE	FALSE	FALSE	TRUE	TRUE	FALSE	TRUE	TRUE	FALSE	FALSE	FALSE	TRUE	FALSE	FALSE	FALSE	45.0698	62.2007	FALSE	1e-08	3	0.0155683	0.00965484	10	FALSE	0.00965484	5.09073	0.482343	0.529976	0.270776	0.631371	0.196772	0.253969	0.25061	0.25155	0.223524	25.8712	1.89922	2.11474
K27_10262	33.6221	0.191651	0.230698	0.830746	0.406117	0.679551	chr6	92307150	92311450	4301	*	TRUE	TRUE	FALSE	TRUE	TRUE	TRUE	FALSE	FALSE	FALSE	FALSE	FALSE	FALSE	TRUE	TRUE	TRUE	33.6221	51.2747	FALSE	1e-08	13	0.0201275	0.016831	8	FALSE	0.016831	5.29718	-0.710693	-0.0477559	-0.254587	-0.239407	0.198567	0.298191	0.271557	0.271112	0.241528	26.6771	-2.38335	-0.17586
K27_10263	26.7555	0.144679	0.256695	0.563623	0.57301	0.795471	chr6	92318600	92321650	3051	*	FALSE	FALSE	FALSE	FALSE	FALSE	FALSE	FALSE	FALSE	FALSE	FALSE	FALSE	FALSE	TRUE	TRUE	FALSE	26.7555	29.4921	FALSE	1e-08	32	0.0247342	0.0163697	7	FALSE	0.0163697	5.02256	-0.602739	-0.330937	-0.0836339	-0.475617	0.211961	0.314207	0.298854	0.283388	0.257747	23.6957	-1.91829	-1.10736
K27_10264	21.5033	0.711076	0.266553	2.66767	0.00763789	0.0775212	chr6	92330850	92333900	3051	*	FALSE	FALSE	FALSE	FALSE	FALSE	FALSE	TRUE	TRUE	FALSE	FALSE	FALSE	FALSE	FALSE	FALSE	FALSE	21.5033	16.2688	FALSE	1e-08	3	0.0302435	0.018385	8	FALSE	0.018385	4.27777	0.198025	0.491087	0.228551	-0.219989	0.262698	0.350132	0.336425	0.337784	0.309659	16.284	0.565573	1.45972
K27_10265	24.9369	0.321457	0.252272	1.27425	0.202574	0.482594	chr6	92673500	92677550	4051	*	FALSE	FALSE	FALSE	TRUE	TRUE	TRUE	FALSE	FALSE	FALSE	FALSE	FALSE	FALSE	FALSE	FALSE	FALSE	24.9369	43.86	FALSE	1e-08	2	0.0263791	0.0196356	9	FALSE	0.0196356	4.23832	0.421526	0.756255	0.224796	0.434797	0.267278	0.347848	0.33475	0.344084	0.30734	15.8574	1.21181	2.25916
K27_10266	110.795	0.407101	0.129101	3.15336	0.00161404	0.0306612	chr6	92700150	92716450	16301	*	FALSE	FALSE	TRUE	TRUE	TRUE	TRUE	FALSE	FALSE	FALSE	FALSE	FALSE	TRUE	TRUE	TRUE	TRUE	110.795	198.245	FALSE	1e-08	33	0.00762493	0.00528949	9	FALSE	0.00528949	6.74072	0.118491	0.24236	0.0688954	-0.164741	0.117784	0.159273	0.156066	0.155341	0.141622	57.2295	0.743948	1.55294
K27_10267	37.4111	0.569002	0.204673	2.78005	0.00543501	0.0637367	chr6	92941300	92946950	5651	*	FALSE	FALSE	TRUE	TRUE	TRUE	TRUE	FALSE	FALSE	FALSE	TRUE	TRUE	TRUE	FALSE	FALSE	TRUE	37.4111	51.0249	FALSE	1e-08	15	0.0183095	0.0112594	7	FALSE	0.0112594	5.35378	-0.440989	0.169131	-0.0269319	-0.399871	0.18573	0.269192	0.246876	0.246245	0.22346	28.8257	-1.63819	0.685082
K27_10268	18.2619	0.719332	0.319571	2.25093	0.02439		chr6	93547100	93549400	2301	*	FALSE	FALSE	FALSE	TRUE	TRUE	FALSE	FALSE	FALSE	FALSE	FALSE	FALSE	FALSE	FALSE	FALSE	FALSE	18.2619	42.7883	FALSE	1e-08	6	0.0352251	0.0369981	7	FALSE	0.0369981	3.52783	0.737188	1.11056	0.806955	0.391233	0.346805	0.439538	0.42522	0.427455	0.402319	10.1724	1.67719	2.61174
K27_10269	38.128	-0.341359	0.282179	-1.20972	0.226385	0.510239	chr6	94452450	94457250	4801	*	FALSE	FALSE	FALSE	FALSE	FALSE	FALSE	TRUE	TRUE	TRUE	FALSE	FALSE	FALSE	FALSE	FALSE	TRUE	38.128	136.912	FALSE	0.0784185	8	0.0180063	0.0336529	10	FALSE	0.0336529	5.46087	-0.451294	-0.441319	-0.0116199	-0.09996	0.219369	0.315712	0.313613	0.297803	0.27842	24.8935	-1.42945	-1.40721
K27_1027	49.1299	-0.184635	0.20936	-0.881902	0.37783	0.658411	chr1	82492900	82497850	4951	*	FALSE	FALSE	FALSE	FALSE	FALSE	FALSE	TRUE	TRUE	FALSE	FALSE	FALSE	FALSE	FALSE	FALSE	FALSE	49.1299	112.934	FALSE	0.0147204	6	0.0144617	0.0145304	6	FALSE	0.0145304	5.3163	0.487227	0.190151	0.339771	0.374786	0.193564	0.252615	0.257885	0.249519	0.228607	27.4653	1.92873	0.737348
K27_10270	16.0528	0.768954	0.312272	2.46245	0.0137993		chr6	94480000	94482000	2001	*	FALSE	FALSE	FALSE	FALSE	FALSE	FALSE	TRUE	TRUE	FALSE	FALSE	FALSE	FALSE	FALSE	FALSE	FALSE	16.0528	40.5167	FALSE	1e-08	1	0.0397729	0.0328523	8	FALSE	0.0328523	3.52783	0.442284	1.08808	0.260175	0.319129	0.342633	0.445148	0.418921	0.439832	0.395998	10.2962	0.993565	2.59734
K27_10271	26.1898	-0.219952	0.263107	-0.835978	0.403167	0.677319	chr6	94487600	94490450	2851	*	FALSE	FALSE	FALSE	FALSE	FALSE	FALSE	TRUE	TRUE	FALSE	FALSE	FALSE	FALSE	FALSE	FALSE	FALSE	26.1898	19.8298	FALSE	1e-08	6	0.0252214	0.0157985	7	FALSE	0.0157985	4.74084	-0.104025	-0.261944	0.172145	-0.0419922	0.227531	0.315034	0.317608	0.295247	0.268125	20.836	-0.330204	-0.824738
K27_10272	55.5921	0.114791	0.179731	0.638685	0.523028	0.765042	chr6	94491100	94497450	6351	*	TRUE	TRUE	TRUE	FALSE	FALSE	TRUE	TRUE	TRUE	TRUE	TRUE	TRUE	TRUE	TRUE	TRUE	TRUE	55.5921	53.0895	FALSE	1e-08	6	0.0130338	0.00970753	9	FALSE	0.00970753	5.80983	-0.136082	0.0834032	-0.0858215	-0.0313881	0.161824	0.225207	0.217661	0.216492	0.193134	35.9022	-0.60425	0.383178
K27_10273	30.0193	0.253631	0.227466	1.11503	0.264837	0.550951	chr6	94816000	94820300	4301	*	FALSE	FALSE	FALSE	TRUE	TRUE	FALSE	TRUE	TRUE	TRUE	FALSE	FALSE	FALSE	FALSE	FALSE	FALSE	30.0193	12.9597	FALSE	1e-08	32	0.0222818	0.0132897	7	FALSE	0.0132897	4.79631	0.00650499	0.297917	0.197715	0.044286	0.220206	0.300428	0.287633	0.284207	0.256883	21.7811	0.0216524	1.03576
K27_10274	20.2478	0.352384	0.275225	1.28035	0.200423		chr6	94960500	94963350	2851	*	FALSE	FALSE	FALSE	TRUE	TRUE	FALSE	FALSE	FALSE	FALSE	FALSE	FALSE	FALSE	FALSE	FALSE	FALSE	20.2478	32.4726	FALSE	1e-08	7	0.0319837	0.0234803	8	FALSE	0.0234803	4.42581	-0.450502	0.330815	-0.301924	-0.0215687	0.258958	0.375642	0.339408	0.354236	0.307684	17.0908	-1.19929	0.974682
K27_10275	14.6617	-0.535077	0.392821	-1.36214	0.173154		chr6	94964750	94966750	2001	*	FALSE	FALSE	FALSE	TRUE	TRUE	FALSE	FALSE	FALSE	FALSE	FALSE	FALSE	FALSE	FALSE	FALSE	FALSE	14.6617	26.2223	FALSE	0.0142975	96	0.0433398	0.0397452	10	FALSE	0.0397452	4.06832	0.0558663	-0.706355	-0.106832	-0.171278	0.304334	0.415079	0.450727	0.409471	0.369314	13.3679	0.134592	-1.56715
K27_10276	15.0374	-0.12103	0.331502	-0.365097	0.715039		chr6	94986500	94988800	2301	*	FALSE	FALSE	FALSE	TRUE	TRUE	FALSE	FALSE	FALSE	FALSE	FALSE	FALSE	FALSE	FALSE	FALSE	FALSE	15.0374	9.24973	FALSE	1e-08	8	0.0423113	0.0285086	10	FALSE	0.0285086	3.76871	-0.00942455	0.163876	0.260715	0.284906	0.315969	0.43209	0.41898	0.405818	0.366089	11.9275	-0.0218116	0.391131
K27_10277	28.8313	-0.0722405	0.246475	-0.293095	0.76945	0.902302	chr6	94990400	94994700	4301	*	TRUE	TRUE	FALSE	FALSE	FALSE	FALSE	TRUE	TRUE	FALSE	FALSE	FALSE	TRUE	TRUE	TRUE	FALSE	28.8313	23.6931	FALSE	1e-08	4	0.0231101	0.0172107	9	FALSE	0.0172107	4.71228	0.135559	0.16726	0.232952	0.2395	0.231443	0.311534	0.307587	0.299078	0.270689	20.3604	0.435135	0.543781
K27_10278	25.8887	0.321277	0.244404	1.31453	0.188666	0.465482	chr6	95024000	95027550	3551	*	FALSE	FALSE	FALSE	TRUE	TRUE	TRUE	FALSE	FALSE	FALSE	FALSE	FALSE	FALSE	FALSE	FALSE	FALSE	25.8887	24.7744	FALSE	1e-08	31	0.0254894	0.0167636	7	FALSE	0.0167636	4.27777	0.455571	0.707407	0.510178	0.386131	0.260548	0.337147	0.326482	0.325816	0.298182	16.4184	1.35125	2.16676
K27_10279	23.5354	0.589969	0.275098	2.14458	0.0319867	0.17794	chr6	95067650	95070500	2851	*	FALSE	FALSE	FALSE	TRUE	TRUE	FALSE	FALSE	FALSE	FALSE	FALSE	FALSE	FALSE	FALSE	FALSE	FALSE	23.5354	44.4666	FALSE	1e-08	14	0.0278202	0.0234104	8	FALSE	0.0234104	4.65328	0.14716	0.167509	-0.426713	-0.42246	0.244141	0.329314	0.326095	0.339302	0.297575	19.0598	0.446868	0.513681
K27_1028	18.7359	-0.372505	0.333029	-1.11854	0.263338		chr1	82508250	82510050	1801	*	FALSE	FALSE	FALSE	FALSE	FALSE	FALSE	FALSE	FALSE	FALSE	TRUE	TRUE	FALSE	FALSE	FALSE	FALSE	18.7359	25.6622	FALSE	1e-08	1	0.034389	0.024658	9	FALSE	0.024658	4.4606	-0.132848	-0.707924	-0.175045	-0.335419	0.258199	0.359185	0.383157	0.348618	0.312141	17.2758	-0.36986	-1.84761
K27_10280	23.5789	0.291087	0.253718	1.14728	0.251264	0.537348	chr6	95081200	95085050	3851	*	FALSE	FALSE	FALSE	TRUE	TRUE	FALSE	FALSE	FALSE	FALSE	FALSE	FALSE	FALSE	FALSE	FALSE	FALSE	23.5789	27.5129	FALSE	1e-08	28	0.0277729	0.0183501	10	FALSE	0.0183501	4.56027	0.0497431	0.324907	-0.481667	0.0338199	0.242861	0.330019	0.317403	0.339154	0.285643	18.7773	0.150728	1.02364
K27_10281	128.085	0.161429	0.113395	1.4236	0.154564	0.419822	chr6	95089500	95108700	19201	*	TRUE	TRUE	TRUE	TRUE	TRUE	TRUE	TRUE	TRUE	TRUE	TRUE	TRUE	TRUE	TRUE	TRUE	TRUE	128.085	243.599	FALSE	1e-08	17	0.00688964	0.00375732	9	FALSE	0.00375732	7.01087	-0.342689	0.192073	0.005643	0.0306441	0.105203	0.150356	0.139643	0.139152	0.124473	66.6415	-2.27919	1.37546
K27_10282	27.2484	-0.550763	0.276042	-1.99521	0.0460196	0.218031	chr6	95111500	95116600	5101	*	FALSE	FALSE	FALSE	TRUE	TRUE	TRUE	TRUE	TRUE	TRUE	TRUE	TRUE	FALSE	TRUE	TRUE	TRUE	27.2484	66.773	FALSE	1e-08	100	0.0243261	0.0216558	8	FALSE	0.0216558	4.39009	0.480753	0.0781413	0.658456	0.628904	0.258971	0.336361	0.34749	0.323259	0.299302	16.9521	1.42928	0.224874
K27_10283	79.1845	0.223349	0.15229	1.4666	0.142484	0.402415	chr6	95163450	95175400	11951	*	FALSE	FALSE	TRUE	TRUE	TRUE	TRUE	TRUE	TRUE	TRUE	TRUE	TRUE	TRUE	TRUE	TRUE	FALSE	79.1845	86.7671	FALSE	1e-08	32	0.00979937	0.00727734	9	FALSE	0.00727734	6.25815	0.0597008	0.187981	0.057396	-0.0353679	0.138943	0.189056	0.185008	0.183381	0.166056	45.0411	0.315784	1.01607
K27_10284	23.5722	0.560122	0.26695	2.09823	0.0358845	0.189135	chr6	95177350	95181050	3701	*	TRUE	TRUE	FALSE	FALSE	FALSE	TRUE	TRUE	TRUE	TRUE	FALSE	FALSE	TRUE	TRUE	TRUE	TRUE	23.5722	28.0014	FALSE	1e-08	5	0.0277803	0.0211081	9	FALSE	0.0211081	4.42589	0.131727	0.424671	0.169075	-0.135452	0.255755	0.344429	0.331463	0.332499	0.303669	17.3052	0.382449	1.2812
K27_10285	19.0011	0.92767	0.287019	3.23208	0.00122892		chr6	97013250	97015500	2251	*	FALSE	FALSE	FALSE	FALSE	FALSE	TRUE	FALSE	FALSE	FALSE	TRUE	TRUE	FALSE	FALSE	FALSE	FALSE	19.0011	34.6843	FALSE	1e-08	22	0.0339394	0.024442	8	FALSE	0.024442	4.02241	0.271956	0.73554	0.120071	-0.192129	0.290009	0.383877	0.36457	0.377743	0.343044	13.87	0.708447	2.01756
K27_10286	92.4816	0.357615	0.133914	2.67049	0.00757413	0.0773005	chr6	97020400	97033750	13351	*	TRUE	TRUE	TRUE	TRUE	TRUE	TRUE	TRUE	TRUE	TRUE	TRUE	TRUE	TRUE	TRUE	TRUE	TRUE	92.4816	253.47	FALSE	1e-08	9	0.00870355	0.00569892	7	FALSE	0.00569892	6.51131	-0.19879	0.354764	-0.131303	-0.00285137	0.126157	0.176916	0.165099	0.169439	0.150022	51.6126	-1.12364	2.1488
K27_10287	245.304	0.239748	0.0906611	2.64445	0.00818244	0.0806873	chr6	97034200	97068250	34051	*	TRUE	TRUE	TRUE	TRUE	TRUE	TRUE	TRUE	TRUE	TRUE	TRUE	TRUE	TRUE	TRUE	TRUE	TRUE	245.304	579.82	FALSE	1e-08	28	0.00463811	0.00295551	9	FALSE	0.00295551	7.74077	0.207168	0.388331	0.234594	0.148583	0.0845691	0.113497	0.11089	0.110231	0.101128	91.532	1.82532	3.50196
K27_10288	48.924	0.523445	0.178427	2.93367	0.00334983	0.0477347	chr6	97068300	97074350	6051	*	FALSE	FALSE	FALSE	TRUE	TRUE	TRUE	TRUE	TRUE	TRUE	TRUE	TRUE	TRUE	TRUE	TRUE	TRUE	48.924	84.2658	FALSE	1e-08	3	0.0145134	0.00916349	8	FALSE	0.00916349	5.66827	-0.309095	0.30425	-0.179569	-0.219195	0.166778	0.237286	0.218754	0.224797	0.19903	33.9868	-1.30263	1.39083
K27_10289	35.4184	-0.0562819	0.219722	-0.256151	0.797834	0.915982	chr6	97077300	97082300	5001	*	FALSE	FALSE	FALSE	TRUE	TRUE	FALSE	TRUE	TRUE	FALSE	TRUE	TRUE	TRUE	FALSE	FALSE	TRUE	35.4184	30.5211	FALSE	1e-08	16	0.0192172	0.0134034	7	FALSE	0.0134034	4.92628	0.402246	0.268294	0.109729	0.324576	0.21257	0.277656	0.27904	0.277307	0.246549	23.1748	1.44872	0.96149
K27_1029	51.8567	-0.429295	0.231534	-1.85414	0.0637193	0.260194	chr1	82520550	82527000	6451	*	TRUE	TRUE	TRUE	TRUE	TRUE	TRUE	TRUE	TRUE	TRUE	TRUE	TRUE	TRUE	TRUE	TRUE	TRUE	51.8567	173.322	FALSE	0.0405224	4	0.0138158	0.02116	10	FALSE	0.02116	5.65321	0.116028	-0.213596	-0.0168551	0.215699	0.190691	0.260195	0.266557	0.257028	0.23512	29.6459	0.445926	-0.801316
K27_10290	100.998	0.366743	0.126969	2.88845	0.00387145	0.0521813	chr6	97090700	97103700	13001	*	TRUE	TRUE	TRUE	TRUE	TRUE	TRUE	TRUE	TRUE	TRUE	TRUE	TRUE	TRUE	TRUE	TRUE	TRUE	100.998	141.792	FALSE	1e-08	3	0.00815328	0.00466173	8	FALSE	0.00466173	6.71943	-0.174398	0.197197	-0.174017	-0.169546	0.116573	0.162948	0.154696	0.157148	0.139171	57.6415	-1.07027	1.27474
K27_10291	30.2727	0.138288	0.247203	0.559412	0.575881	0.796969	chr6	97363650	97367500	3851	*	TRUE	TRUE	FALSE	TRUE	TRUE	TRUE	TRUE	TRUE	FALSE	FALSE	FALSE	FALSE	FALSE	FALSE	FALSE	30.2727	28.168	FALSE	1e-08	1	0.0221135	0.0185805	6	FALSE	0.0185805	4.90122	0.109998	0.0907104	-0.019393	-0.0475779	0.222277	0.300778	0.298848	0.295514	0.265731	22.0501	0.36571	0.303533
K27_10292	22.7656	0.140147	0.281443	0.497957	0.618514	0.824058	chr6	97433300	97436150	2851	*	FALSE	FALSE	FALSE	FALSE	FALSE	FALSE	TRUE	TRUE	TRUE	FALSE	FALSE	FALSE	FALSE	FALSE	FALSE	22.7656	24.0952	FALSE	1e-08	1	0.0286874	0.0212535	8	FALSE	0.0212535	4.62299	-0.204136	-0.131532	0.133686	-0.271679	0.242958	0.340947	0.334385	0.317954	0.292325	19.028	-0.598734	-0.393356
K27_10293	35.5618	0.0365428	0.219197	0.166712	0.867596	0.946912	chr6	97438500	97442850	4351	*	FALSE	FALSE	FALSE	FALSE	FALSE	FALSE	TRUE	TRUE	FALSE	FALSE	FALSE	FALSE	FALSE	FALSE	FALSE	35.5618	26.3678	FALSE	1e-08	2	0.0191484	0.0116595	8	FALSE	0.0116595	4.99907	0.447844	0.105114	0.12736	0.0685716	0.205452	0.266696	0.274023	0.267073	0.239541	24.332	1.67923	0.383597
K27_10294	50.7255	0.363229	0.178496	2.03494	0.0418568	0.206303	chr6	97454300	97461350	7051	*	TRUE	TRUE	TRUE	TRUE	TRUE	TRUE	TRUE	TRUE	TRUE	TRUE	TRUE	TRUE	FALSE	FALSE	FALSE	50.7255	65.082	FALSE	1e-08	3	0.0140753	0.0094212	8	FALSE	0.0094212	5.63822	-0.175318	0.318122	-0.0794616	-0.0451069	0.168658	0.235751	0.220957	0.224912	0.199824	33.43	-0.743657	1.43975
K27_10295	24.085	0.0807666	0.256577	0.314785	0.752925	0.894589	chr6	97463500	97466700	3201	*	FALSE	FALSE	FALSE	FALSE	FALSE	FALSE	TRUE	TRUE	FALSE	FALSE	FALSE	TRUE	FALSE	FALSE	FALSE	24.085	15.227	FALSE	1e-08	17	0.0272351	0.0159531	8	FALSE	0.0159531	4.79632	-0.134733	-0.137765	-0.65396	-0.218532	0.224362	0.311929	0.308495	0.320622	0.267093	21.3776	-0.431935	-0.446572
K27_10296	8.95489	-0.516023	0.488038	-1.05734	0.290355		chr6	97486700	97488100	1401	*	FALSE	FALSE	FALSE	TRUE	TRUE	FALSE	FALSE	FALSE	FALSE	FALSE	FALSE	FALSE	FALSE	FALSE	FALSE	8.95489	11.2418	FALSE	1e-08	14	0.0695717	0.054318	8	FALSE	0.054318	3.7121	-0.739884	-1.06842	-0.558169	-0.552396	0.347773	0.523826	0.542813	0.491297	0.430613	10.6739	-1.41246	-1.9683
K27_10297	23.0911	0.0706601	0.281472	0.251038	0.801785	0.918029	chr6	97492900	97495800	2901	*	FALSE	FALSE	FALSE	FALSE	FALSE	FALSE	TRUE	TRUE	FALSE	FALSE	FALSE	FALSE	FALSE	FALSE	FALSE	23.0911	33.5601	FALSE	0.0152692	26	0.0283136	0.0260334	8	FALSE	0.0260334	4.42584	-0.0704963	0.268999	-0.00643536	0.198339	0.262353	0.362317	0.346667	0.34841	0.310977	16.8698	-0.194571	0.775958
K27_10298	35.8281	0.310929	0.217351	1.43054	0.152563	0.417111	chr6	97496550	97501800	5251	*	TRUE	TRUE	TRUE	TRUE	TRUE	FALSE	TRUE	TRUE	TRUE	TRUE	TRUE	TRUE	FALSE	FALSE	TRUE	35.8281	56.0224	FALSE	1e-08	12	0.0190223	0.0138435	8	FALSE	0.0138435	4.99909	-0.0644815	0.365955	0.468837	0.0550264	0.209106	0.288158	0.272342	0.264643	0.246013	23.9069	-0.223771	1.34374
K27_10299	12.6833	0.0974855	0.348916	0.279395	0.779942		chr6	97501850	97503850	2001	*	FALSE	FALSE	FALSE	FALSE	FALSE	FALSE	FALSE	FALSE	FALSE	TRUE	TRUE	FALSE	FALSE	FALSE	FALSE	12.6833	14.0385	FALSE	1e-08	4	0.0497605	0.037163	7	FALSE	0.037163	3.65338	-0.457157	0.339237	-0.168988	0.241751	0.335415	0.487236	0.438504	0.451594	0.393018	10.8921	-0.938265	0.773624
K27_103	13.4313	0.405863	0.360548	1.12568	0.260299		chr1	13033150	13035000	1851	*	FALSE	FALSE	FALSE	TRUE	TRUE	FALSE	FALSE	FALSE	FALSE	FALSE	FALSE	FALSE	FALSE	FALSE	FALSE	13.4313	18.8121	FALSE	1e-08	20	0.0471105	0.0361447	7	FALSE	0.0361447	4.27785	-0.891204	-0.401631	-0.87491	-0.807493	0.285182	0.439618	0.40596	0.419266	0.357559	15.0004	-2.02723	-0.989336
K27_1030	46.765	-0.351142	0.198901	-1.76541	0.0774945	0.288877	chr1	82527950	82532750	4801	*	TRUE	TRUE	TRUE	FALSE	FALSE	FALSE	TRUE	TRUE	TRUE	FALSE	FALSE	TRUE	TRUE	TRUE	TRUE	46.765	49.6674	FALSE	1e-08	15	0.0150829	0.00940966	7	FALSE	0.00940966	5.78263	-0.348779	-0.49015	-0.190928	-0.139008	0.162328	0.232152	0.233666	0.219397	0.194069	35.6231	-1.50238	-2.09766
K27_10300	19.3886	0.107107	0.306131	0.349874	0.726433		chr6	97506900	97509100	2201	*	FALSE	FALSE	FALSE	FALSE	FALSE	FALSE	TRUE	TRUE	TRUE	FALSE	FALSE	FALSE	FALSE	FALSE	FALSE	19.3886	20.2653	FALSE	1e-08	8	0.0333046	0.0251273	9	FALSE	0.0251273	4.56029	-0.234712	-0.319693	-0.546099	-0.4268	0.252355	0.355561	0.355491	0.355771	0.307748	18.0709	-0.660118	-0.899301
K27_10301	28.8888	0.239135	0.226803	1.05437	0.291712	0.58053	chr6	97521000	97525200	4201	*	FALSE	FALSE	FALSE	TRUE	TRUE	FALSE	TRUE	TRUE	TRUE	FALSE	FALSE	TRUE	FALSE	FALSE	FALSE	28.8888	17.9953	FALSE	1e-08	32	0.0230685	0.0133689	8	FALSE	0.0133689	4.82322	-0.346899	0.286064	0.103636	0.0469288	0.218677	0.312899	0.286121	0.28503	0.25537	22.0564	-1.10866	0.999799
K27_10302	48.2067	0.170816	0.189608	0.900891	0.367646	0.64943	chr6	97525700	97532800	7101	*	TRUE	TRUE	TRUE	TRUE	TRUE	TRUE	TRUE	TRUE	TRUE	TRUE	TRUE	TRUE	TRUE	TRUE	TRUE	48.2067	87.1785	FALSE	1e-08	1	0.014697	0.0106306	9	FALSE	0.0106306	5.1769	0.434811	0.557486	0.556062	0.38667	0.193752	0.251979	0.247074	0.242484	0.223574	26.7192	1.72558	2.25636
K27_10303	35.7659	0.355545	0.220408	1.61312	0.106718	0.345334	chr6	97538450	97542650	4201	*	FALSE	FALSE	FALSE	TRUE	TRUE	TRUE	FALSE	FALSE	FALSE	TRUE	TRUE	TRUE	TRUE	TRUE	FALSE	35.7659	72.1542	FALSE	1e-08	2	0.0190516	0.0147161	9	FALSE	0.0147161	5.44334	-0.683564	-0.0711689	-0.407573	-0.426713	0.18785	0.281122	0.257421	0.260669	0.229977	28.977	-2.43156	-0.276469
K27_10304	21.6685	0.339859	0.276165	1.23064	0.218459	0.501042	chr6	97548300	97551000	2701	*	FALSE	FALSE	FALSE	TRUE	TRUE	TRUE	FALSE	FALSE	FALSE	TRUE	TRUE	FALSE	FALSE	FALSE	TRUE	21.6685	12.8906	FALSE	1e-08	11	0.0300296	0.0202436	7	FALSE	0.0202436	4.46068	-0.0424383	0.124248	-0.031443	-0.215611	0.252193	0.346605	0.336617	0.334328	0.300264	17.6876	-0.12244	0.369107
K27_10305	22.8828	0.22602	0.297997	0.758463	0.448174	0.712807	chr6	97551400	97554100	2701	*	TRUE	TRUE	FALSE	FALSE	FALSE	FALSE	FALSE	FALSE	FALSE	TRUE	TRUE	TRUE	FALSE	FALSE	FALSE	22.8828	47.8564	FALSE	0.0179044	100	0.0285515	0.0265574	8	FALSE	0.0265574	4.90125	-0.26861	-0.445979	-0.695267	-0.671999	0.234394	0.331645	0.335466	0.33657	0.293507	20.9103	-0.809934	-1.32943
K27_10306	22.0262	0.559049	0.264095	2.11685	0.0342728	0.184856	chr6	97559650	97562250	2601	*	TRUE	TRUE	FALSE	TRUE	TRUE	FALSE	FALSE	FALSE	FALSE	TRUE	TRUE	FALSE	FALSE	FALSE	FALSE	22.0262	12.7876	FALSE	1e-08	1	0.0295773	0.0179876	8	FALSE	0.0179876	4.49464	-0.0464967	0.253109	-0.101736	-0.305941	0.246744	0.339086	0.324372	0.329072	0.293759	18.2158	-0.137124	0.780303
K27_10307	16.3212	-0.0150008	0.330356	-0.045408	0.963782		chr6	97566400	97569000	2601	*	TRUE	TRUE	FALSE	FALSE	FALSE	FALSE	FALSE	FALSE	FALSE	FALSE	FALSE	FALSE	FALSE	FALSE	FALSE	16.3212	20.1203	FALSE	1e-08	1	0.0391547	0.0306004	8	FALSE	0.0306004	3.82335	0.53411	0.212883	-0.0885748	0.227883	0.313548	0.404797	0.414425	0.417991	0.366076	12.1938	1.31945	0.513683
K27_10308	26.073	-0.205611	0.265732	-0.773752	0.439078	0.705657	chr6	97586000	97589900	3901	*	TRUE	TRUE	FALSE	TRUE	TRUE	TRUE	FALSE	FALSE	FALSE	TRUE	TRUE	TRUE	TRUE	TRUE	FALSE	26.073	33.7798	FALSE	1e-08	31	0.0253246	0.021309	8	FALSE	0.021309	4.65325	0.216427	0.0486204	-0.200071	0.254231	0.241139	0.322498	0.325443	0.326396	0.284599	19.297	0.671094	0.149398
K27_10309	39.3642	0.0882255	0.208587	0.422967	0.672319	0.853324	chr6	97590650	97596000	5351	*	FALSE	FALSE	TRUE	TRUE	TRUE	TRUE	FALSE	FALSE	FALSE	FALSE	FALSE	TRUE	TRUE	TRUE	TRUE	39.3642	30.8696	FALSE	1e-08	9	0.0175092	0.0115391	9	FALSE	0.0115391	5.39035	-0.26391	-0.0569065	0.0191987	-0.145132	0.18445	0.260833	0.251469	0.243635	0.219807	29.224	-1.0118	-0.226296
K27_1031	33.2799	0.183895	0.220895	0.832501	0.405126	0.678799	chr1	82534300	82537650	3351	*	FALSE	FALSE	FALSE	FALSE	FALSE	FALSE	TRUE	TRUE	TRUE	FALSE	FALSE	TRUE	FALSE	FALSE	FALSE	33.2799	42.0354	FALSE	1e-08	8	0.0203121	0.0136812	10	FALSE	0.0136812	4.74078	0.555801	0.501573	0.0347093	0.317678	0.224283	0.287939	0.287119	0.294248	0.258773	21.1375	1.93027	1.74692
K27_10310	101.328	-0.201266	0.139693	-1.44077	0.149649	0.413718	chr6	97613050	97628650	15601	*	TRUE	TRUE	TRUE	TRUE	TRUE	TRUE	FALSE	FALSE	FALSE	TRUE	TRUE	TRUE	TRUE	TRUE	TRUE	101.328	157.337	FALSE	1e-08	2	0.00813381	0.00556849	9	FALSE	0.00556849	6.84968	-0.233197	-0.350453	-0.181692	-0.149187	0.115431	0.162623	0.163269	0.156363	0.139664	59.3399	-1.43397	-2.14647
K27_10311	16.3001	-0.042116	0.333109	-0.126433	0.899389		chr6	97629150	97631550	2401	*	TRUE	TRUE	FALSE	FALSE	FALSE	FALSE	FALSE	FALSE	FALSE	FALSE	FALSE	FALSE	TRUE	TRUE	FALSE	16.3001	10.9641	FALSE	1e-08	2	0.0392025	0.0255939	7	FALSE	0.0255939	3.97525	0.149345	-0.133844	0.378289	-0.0917278	0.295188	0.396198	0.405307	0.375452	0.347791	13.4669	0.376946	-0.330228
K27_10312	41.9676	0.570325	0.201993	2.82349	0.00475039	0.0590612	chr6	97638300	97643700	5401	*	TRUE	TRUE	TRUE	TRUE	TRUE	TRUE	FALSE	FALSE	FALSE	TRUE	TRUE	TRUE	TRUE	TRUE	TRUE	41.9676	110.791	FALSE	1e-08	6	0.0165581	0.0134602	8	FALSE	0.0134602	5.39027	-0.00360314	0.394852	-0.428936	-0.175473	0.188032	0.2577	0.245689	0.261309	0.226163	28.6668	-0.0139819	1.60712
K27_10313	13.8944	-0.0498059	0.344177	-0.14471	0.88494		chr6	97667900	97669750	1851	*	FALSE	FALSE	FALSE	FALSE	FALSE	FALSE	FALSE	FALSE	FALSE	TRUE	TRUE	FALSE	FALSE	FALSE	FALSE	13.8944	10.8405	FALSE	1e-08	17	0.045613	0.035419	7	FALSE	0.035419	3.65338	0.0102927	0.323528	-0.0298596	0.373334	0.333606	0.455577	0.436333	0.442182	0.388147	10.9512	0.0225927	0.741472
K27_10314	16.2094	-0.305586	0.316581	-0.96527	0.334409		chr6	97681350	97684050	2701	*	TRUE	TRUE	FALSE	FALSE	FALSE	FALSE	FALSE	FALSE	FALSE	FALSE	FALSE	FALSE	TRUE	TRUE	FALSE	16.2094	17.4466	FALSE	1e-08	19	0.0394096	0.0281785	9	FALSE	0.0281785	4.02263	-0.264228	0.0815794	-0.15007	0.387166	0.294427	0.416371	0.394972	0.395468	0.342922	13.6626	-0.634598	0.206545
K27_10315	22.5778	-0.0263029	0.265762	-0.0989717	0.921161	0.969374	chr6	97693100	97695950	2851	*	FALSE	FALSE	FALSE	FALSE	FALSE	FALSE	FALSE	FALSE	FALSE	TRUE	TRUE	FALSE	FALSE	FALSE	FALSE	22.5778	7.37974	FALSE	1e-08	32	0.0289079	0.0172317	8	FALSE	0.0172317	4.65335	-0.177537	-0.114276	-0.3763	-0.0879726	0.235194	0.328782	0.322405	0.32412	0.278058	19.7852	-0.539983	-0.354447
K27_10316	33.4865	0.451725	0.215274	2.09837	0.035872	0.189105	chr6	97697600	97701350	3751	*	FALSE	FALSE	FALSE	FALSE	FALSE	FALSE	FALSE	FALSE	FALSE	FALSE	FALSE	TRUE	TRUE	TRUE	FALSE	33.4865	35.8583	FALSE	1e-08	1	0.0202002	0.0129725	10	FALSE	0.0129725	5.09071	-0.13836	0.292393	-0.251718	-0.159332	0.202538	0.281715	0.265667	0.275049	0.240431	25.1346	-0.491133	1.1006
K27_10317	18.6665	0.3844	0.295783	1.2996	0.193738		chr6	97727250	97729100	1851	*	TRUE	TRUE	FALSE	FALSE	FALSE	FALSE	FALSE	FALSE	FALSE	FALSE	FALSE	FALSE	FALSE	FALSE	FALSE	18.6665	21.5485	FALSE	1e-08	1	0.0345088	0.0265832	9	FALSE	0.0265832	4.02268	-0.00742557	0.511696	0.234514	0.127296	0.292538	0.400252	0.375698	0.377579	0.342776	13.751	-0.0185522	1.36199
K27_10318	20.8016	0.0554671	0.276812	0.200379	0.841185	0.936107	chr6	97731600	97734200	2601	*	TRUE	TRUE	FALSE	TRUE	TRUE	FALSE	FALSE	FALSE	FALSE	FALSE	FALSE	FALSE	TRUE	TRUE	FALSE	20.8016	7.10624	FALSE	1e-08	2	0.0311903	0.0199238	7	FALSE	0.0199238	4.42589	-0.129499	0.0662291	-0.0879687	0.010762	0.254143	0.353051	0.341151	0.338715	0.299029	17.4149	-0.366801	0.194135
K27_10319	44.2214	0.32732	0.193808	1.68889	0.0912402	0.316666	chr6	97734400	97740050	5651	*	FALSE	FALSE	TRUE	TRUE	TRUE	FALSE	TRUE	TRUE	TRUE	TRUE	TRUE	TRUE	FALSE	FALSE	TRUE	44.2214	51.2694	FALSE	1e-08	10	0.0158252	0.0106956	7	FALSE	0.0106956	5.52771	-0.314289	0.142744	-0.00981977	-0.184576	0.176277	0.250956	0.235247	0.233604	0.210636	31.358	-1.25236	0.606782
K27_1032	47.972	-0.501194	0.20868	-2.40174	0.0163172	0.121765	chr1	82542350	82547150	4801	*	FALSE	FALSE	FALSE	FALSE	FALSE	FALSE	TRUE	TRUE	FALSE	FALSE	FALSE	TRUE	FALSE	FALSE	FALSE	47.972	110.548	FALSE	1e-08	2	0.0147582	0.008929	7	FALSE	0.008929	5.5278	0.286345	-0.500841	0.334392	0.000353442	0.172762	0.228446	0.249084	0.220719	0.202971	31.9967	1.25344	-2.01073
K27_10320	28.3811	0.509528	0.240221	2.12108	0.0339151	0.183506	chr6	97740400	97744050	3651	*	FALSE	FALSE	FALSE	TRUE	TRUE	FALSE	FALSE	FALSE	FALSE	TRUE	TRUE	FALSE	FALSE	FALSE	TRUE	28.3811	21.8827	FALSE	1e-08	1	0.0234422	0.0143512	7	FALSE	0.0143512	4.95103	0.00165021	0.0256256	-0.188857	-0.483902	0.212681	0.290732	0.286939	0.286776	0.256591	23.2791	0.00567605	0.089307
K27_10321	43.7603	-0.140773	0.209395	-0.672284	0.501403	0.750811	chr6	97753700	97759100	5401	*	FALSE	FALSE	FALSE	TRUE	TRUE	FALSE	FALSE	FALSE	TRUE	TRUE	TRUE	TRUE	TRUE	TRUE	TRUE	43.7603	40.1137	FALSE	1e-08	1	0.015969	0.0137235	9	FALSE	0.0137235	5.49459	0.0232623	-0.0508666	-0.257783	0.0899062	0.18364	0.251143	0.250996	0.250594	0.219761	29.9204	0.0926257	-0.202659
K27_10322	24.1627	0.155889	0.259933	0.599727	0.548688	0.782313	chr6	97762000	97765400	3401	*	FALSE	FALSE	FALSE	TRUE	TRUE	FALSE	TRUE	TRUE	TRUE	FALSE	FALSE	FALSE	FALSE	FALSE	FALSE	24.1627	11.8803	FALSE	1e-08	1	0.0271546	0.0176976	10	FALSE	0.0176976	4.65335	-0.0929265	0.049545	-0.115286	-0.106344	0.23588	0.326219	0.317406	0.315498	0.279459	19.7276	-0.284859	0.156093
K27_10323	34.2527	-0.0361153	0.228667	-0.157939	0.874505	0.94976	chr6	98024600	98028650	4051	*	FALSE	FALSE	FALSE	FALSE	FALSE	FALSE	TRUE	TRUE	FALSE	FALSE	FALSE	FALSE	FALSE	FALSE	FALSE	34.2527	47.6908	FALSE	1e-08	7	0.019797	0.0128524	10	FALSE	0.0128524	5.35385	-0.573056	-0.37714	-0.0330273	-0.341025	0.188678	0.278502	0.267581	0.250919	0.227789	28.3755	-2.05764	-1.40944
K27_10324	21.3808	0.183534	0.273542	0.670954	0.50225	0.751408	chr6	98030200	98032350	2151	*	FALSE	FALSE	FALSE	FALSE	FALSE	FALSE	TRUE	TRUE	FALSE	FALSE	FALSE	FALSE	FALSE	FALSE	FALSE	21.3808	9.80681	FALSE	1e-08	4	0.0304043	0.0187566	7	FALSE	0.0187566	4.23835	0.320472	0.286301	0.150145	0.102766	0.266132	0.349833	0.347759	0.344806	0.309098	15.9258	0.916071	0.823273
K27_10325	38.4963	0.0943964	0.208683	0.452343	0.651022	0.841471	chr6	98035100	98039900	4801	*	TRUE	TRUE	TRUE	TRUE	TRUE	FALSE	TRUE	TRUE	FALSE	FALSE	FALSE	TRUE	TRUE	TRUE	TRUE	38.4963	23.9176	FALSE	1e-08	16	0.0178548	0.0118741	9	FALSE	0.0118741	5.27784	-0.0484637	0.0810854	-0.0089973	-0.0133111	0.190694	0.262332	0.255852	0.252364	0.225426	27.677	-0.184742	0.316923
K27_10326	15.4002	0.0662167	0.311003	0.212914	0.831394		chr6	98041750	98043600	1851	*	FALSE	FALSE	FALSE	FALSE	FALSE	FALSE	FALSE	FALSE	FALSE	TRUE	TRUE	FALSE	FALSE	FALSE	FALSE	15.4002	12.7508	FALSE	1e-08	35	0.0413659	0.0263567	9	FALSE	0.0263567	3.76891	-0.157367	0.431902	0.152712	0.365685	0.31358	0.436965	0.403932	0.406296	0.360869	12.019	-0.360137	1.06924
K27_10327	74.7432	0.0167336	0.153812	0.108793	0.913367	0.96645	chr6	98052400	98062000	9601	*	TRUE	TRUE	TRUE	TRUE	TRUE	TRUE	TRUE	TRUE	TRUE	TRUE	TRUE	TRUE	TRUE	TRUE	TRUE	74.7432	39.2497	FALSE	1e-08	31	0.0102523	0.00634501	7	FALSE	0.00634501	6.33516	-0.0808701	-0.128433	-0.182168	-0.145167	0.133856	0.184987	0.184118	0.180715	0.159979	47.3283	-0.437167	-0.697561
K27_10328	16.3328	0.464827	0.292359	1.58992	0.111853		chr6	98069550	98072250	2701	*	TRUE	TRUE	TRUE	TRUE	TRUE	FALSE	FALSE	FALSE	TRUE	FALSE	FALSE	FALSE	TRUE	TRUE	FALSE	16.3328	13.3403	FALSE	1e-08	14	0.0391283	0.0230418	8	FALSE	0.0230418	3.65332	0.105025	0.814366	0.533598	0.349539	0.320484	0.431075	0.396761	0.398802	0.36534	11.3994	0.243634	2.05253
K27_10329	14.882	-0.633301	0.366245	-1.72918	0.0837777		chr6	98073950	98075950	2001	*	FALSE	FALSE	FALSE	FALSE	FALSE	FALSE	TRUE	TRUE	TRUE	FALSE	FALSE	FALSE	FALSE	FALSE	FALSE	14.882	21.4285	FALSE	1e-08	7	0.0427305	0.0282689	9	FALSE	0.0282689	4.02263	-0.46294	-0.622173	0.339401	0.0111281	0.294533	0.428255	0.432064	0.377209	0.347787	13.6577	-1.08099	-1.44
K27_1033	89.6028	-0.462662	0.159248	-2.90528	0.00366919	0.0505601	chr1	82553800	82563750	9951	*	TRUE	TRUE	TRUE	TRUE	TRUE	TRUE	TRUE	TRUE	TRUE	TRUE	TRUE	TRUE	TRUE	TRUE	TRUE	89.6028	304.88	FALSE	0.00550776	6	0.00891321	0.00804712	10	FALSE	0.00804712	6.25811	0.332108	-0.067628	0.407851	0.395034	0.140853	0.186686	0.192849	0.180951	0.166879	44.43	1.77897	-0.350679
K27_10330	83.4394	0.117663	0.143657	0.81906	0.412752	0.685144	chr6	98076050	98087250	11201	*	TRUE	TRUE	TRUE	TRUE	TRUE	TRUE	TRUE	TRUE	TRUE	TRUE	TRUE	TRUE	TRUE	TRUE	TRUE	83.4394	66.9354	FALSE	1e-08	2	0.00941072	0.00605809	8	FALSE	0.00605809	6.2972	0.164855	0.217883	-0.0368226	0.100219	0.134457	0.180517	0.177951	0.178557	0.158518	46.8344	0.913237	1.2244
K27_10331	18.5752	0.408754	0.303295	1.34771	0.177752		chr6	98097000	98099550	2551	*	FALSE	FALSE	FALSE	FALSE	FALSE	FALSE	TRUE	TRUE	FALSE	FALSE	FALSE	FALSE	FALSE	FALSE	FALSE	18.5752	34.2884	FALSE	1e-08	3	0.0346676	0.0319153	7	FALSE	0.0319153	4.19751	-0.0362862	0.438201	-0.575885	0.0294469	0.285685	0.393108	0.372249	0.40423	0.341541	14.6928	-0.0923059	1.17717
K27_10332	47.3487	-0.0875053	0.18687	-0.468269	0.639592	0.8358	chr6	98107900	98113700	5801	*	FALSE	FALSE	FALSE	FALSE	FALSE	FALSE	TRUE	TRUE	TRUE	FALSE	FALSE	FALSE	FALSE	FALSE	FALSE	47.3487	8.55243	FALSE	1e-08	34	0.0149238	0.0082986	8	FALSE	0.0082986	5.66827	-0.0830672	-0.146119	-0.254955	-0.0586139	0.16497	0.227805	0.226955	0.223996	0.19453	34.3595	-0.364642	-0.643826
K27_10333	57.0659	0.201786	0.177613	1.1361	0.255915	0.542097	chr6	98115850	98123000	7151	*	FALSE	FALSE	FALSE	TRUE	TRUE	TRUE	TRUE	TRUE	TRUE	FALSE	FALSE	FALSE	FALSE	FALSE	FALSE	57.0659	101.582	FALSE	1e-08	24	0.0127534	0.0105562	9	FALSE	0.0105562	5.95096	-0.380862	0.126616	-0.293578	-0.0751695	0.157997	0.226735	0.212294	0.216568	0.190798	37.6651	-1.67977	0.59642
K27_10334	43.5141	0.113635	0.192649	0.589856	0.555287	0.786194	chr6	98126850	98131550	4701	*	FALSE	FALSE	FALSE	FALSE	FALSE	FALSE	TRUE	TRUE	TRUE	FALSE	FALSE	FALSE	FALSE	FALSE	FALSE	43.5141	16.0961	FALSE	1e-08	1	0.0160471	0.00956154	8	FALSE	0.00956154	5.27783	0.19881	0.265224	0.148792	0.151588	0.18644	0.248586	0.244374	0.241814	0.216598	28.3085	0.799763	1.08532
K27_10335	54.7362	-0.148157	0.176275	-0.840492	0.400633	0.675887	chr6	98135050	98141150	6101	*	FALSE	FALSE	FALSE	TRUE	TRUE	FALSE	TRUE	TRUE	TRUE	FALSE	FALSE	FALSE	FALSE	FALSE	FALSE	54.7362	43.776	FALSE	1e-08	1	0.0132036	0.00762426	8	FALSE	0.00762426	5.96319	-0.472461	-0.259937	-0.176173	-0.111779	0.15093	0.21971	0.210788	0.203418	0.179447	39.5096	-2.15039	-1.23317
K27_10336	143.156	-0.305811	0.127471	-2.39906	0.0164372	0.122366	chr6	98142100	98159850	17751	*	TRUE	TRUE	TRUE	TRUE	TRUE	TRUE	TRUE	TRUE	TRUE	TRUE	TRUE	TRUE	TRUE	TRUE	TRUE	143.156	584.826	FALSE	0.00261145	36	0.0063936	0.00533357	11	FALSE	0.00533357	7.47351	-0.431438	-0.571239	-0.345971	-0.265429	0.0991972	0.142947	0.14401	0.137286	0.123249	75.3399	-3.01816	-3.96667
K27_10337	313.877	-0.182875	0.0838545	-2.18086	0.0291936	0.169045	chr6	98162850	98200350	37501	*	TRUE	TRUE	TRUE	TRUE	TRUE	TRUE	TRUE	TRUE	TRUE	TRUE	TRUE	TRUE	TRUE	TRUE	TRUE	313.877	825.519	FALSE	1e-08	3	0.00410062	0.00237222	8	FALSE	0.00237222	8.46926	-0.202027	-0.299281	-0.302548	-0.116406	0.0687366	0.0965362	0.0967719	0.0945971	0.0843577	123.213	-2.09276	-3.09264
K27_10338	162.373	-0.0689918	0.112725	-0.612034	0.540515	0.776945	chr6	98200950	98219350	18401	*	TRUE	TRUE	TRUE	TRUE	TRUE	TRUE	TRUE	TRUE	TRUE	TRUE	TRUE	TRUE	TRUE	TRUE	TRUE	162.373	227.248	FALSE	1e-08	14	0.00589466	0.00418789	9	FALSE	0.00418789	7.44779	-0.0942643	-0.139081	-0.200755	-0.0700896	0.0956852	0.132726	0.132277	0.130123	0.116281	77.8364	-0.710218	-1.05144
K27_10339	30.9167	-0.494624	0.239285	-2.06709	0.0387258	0.197276	chr6	98220150	98224400	4251	*	FALSE	FALSE	FALSE	TRUE	TRUE	FALSE	FALSE	FALSE	FALSE	FALSE	FALSE	FALSE	TRUE	TRUE	TRUE	30.9167	59.6411	FALSE	1e-08	4	0.0216982	0.0132194	7	FALSE	0.0132194	5.37215	-0.812512	-0.659604	-0.639743	-0.16498	0.188461	0.288462	0.277705	0.268819	0.226214	28.5054	-2.81671	-2.3752
K27_1034	86.7565	-0.00730096	0.150363	-0.0485555	0.961274	0.986256	chr1	82567500	82576800	9301	*	TRUE	TRUE	FALSE	FALSE	FALSE	FALSE	FALSE	FALSE	TRUE	TRUE	TRUE	TRUE	TRUE	TRUE	TRUE	86.7565	75.0614	FALSE	1e-08	1	0.00913418	0.00694391	7	FALSE	0.00694391	6.41707	0.114205	-0.0118767	-0.069504	-0.00457578	0.132616	0.179517	0.180404	0.177403	0.158863	48.3885	0.636178	-0.0658343
K27_10340	88.8334	-0.265475	0.143583	-1.84894	0.0644671	0.261535	chr6	98228350	98238500	10151	*	TRUE	TRUE	TRUE	TRUE	TRUE	TRUE	TRUE	TRUE	TRUE	FALSE	FALSE	FALSE	FALSE	FALSE	TRUE	88.8334	113.316	FALSE	1e-08	34	0.00897154	0.00536549	9	FALSE	0.00536549	6.69772	-0.426181	-0.376079	-0.233272	-0.110604	0.119308	0.172384	0.169208	0.162155	0.143016	56.1378	-2.47228	-2.22259
K27_10341	28.0678	-0.168545	0.247314	-0.681504	0.495553	0.747282	chr6	98435450	98438150	2701	*	FALSE	FALSE	FALSE	FALSE	FALSE	FALSE	TRUE	TRUE	FALSE	FALSE	FALSE	FALSE	FALSE	FALSE	FALSE	28.0678	80.4433	FALSE	1e-08	28	0.0236795	0.0193409	8	FALSE	0.0193409	4.82325	-0.974323	0.146828	0.101122	0.315373	0.227953	0.358364	0.304665	0.299522	0.268827	21.159	-2.71881	0.481932
K27_10342	38.5427	-0.0899458	0.207604	-0.433257	0.664828	0.849526	chr6	99667150	99671100	3951	*	FALSE	FALSE	FALSE	FALSE	FALSE	FALSE	TRUE	TRUE	FALSE	FALSE	FALSE	FALSE	FALSE	FALSE	FALSE	38.5427	54.5924	FALSE	1e-08	33	0.017836	0.0115352	8	FALSE	0.0115352	4.76877	0.736172	0.548219	0.462323	0.638165	0.219158	0.275751	0.278353	0.274969	0.248352	21.7595	2.6697	1.96951
K27_10343	59.9014	-0.310083	0.18011	-1.72163	0.0851364	0.304755	chr6	99677850	99684400	6551	*	TRUE	TRUE	FALSE	TRUE	TRUE	TRUE	TRUE	TRUE	TRUE	TRUE	TRUE	TRUE	TRUE	TRUE	TRUE	59.9014	84.7964	FALSE	1e-08	31	0.0122528	0.00857503	7	FALSE	0.00857503	5.87574	-0.0493411	-0.202629	0.29152	0.107454	0.156629	0.215619	0.217304	0.20192	0.185159	37.5137	-0.228835	-0.932467
K27_10344	419.708	-0.108161	0.074556	-1.45074	0.146853	0.40916	chr6	99686400	99737300	50901	*	TRUE	TRUE	TRUE	TRUE	TRUE	TRUE	TRUE	TRUE	TRUE	TRUE	TRUE	TRUE	TRUE	TRUE	TRUE	419.708	789.592	FALSE	1e-08	8	0.0036158	0.00209601	9	FALSE	0.00209601	8.78779	-0.167073	-0.0974039	-0.110983	0.0107574	0.0626348	0.0876655	0.0864662	0.084826	0.0769962	140.302	-1.9058	-1.1265
K27_10345	100.814	-0.284042	0.140394	-2.02318	0.0430544	0.209649	chr6	99744400	99755450	11051	*	TRUE	TRUE	TRUE	TRUE	TRUE	FALSE	TRUE	TRUE	TRUE	TRUE	TRUE	TRUE	TRUE	TRUE	TRUE	100.814	180.318	FALSE	1e-08	19	0.00816419	0.0054824	9	FALSE	0.0054824	6.80313	-0.0676174	-0.359219	-0.260536	-0.0751771	0.116511	0.160947	0.164944	0.159015	0.140191	58.3902	-0.420122	-2.17782
K27_10346	23.7487	-0.506284	0.297481	-1.7019	0.0887737	0.31191	chr6	99758650	99761600	2951	*	FALSE	FALSE	FALSE	FALSE	FALSE	FALSE	TRUE	TRUE	FALSE	FALSE	FALSE	FALSE	FALSE	FALSE	FALSE	23.7487	34.6211	FALSE	1e-08	6	0.0275899	0.0228699	6	FALSE	0.0228699	4.6832	-0.26366	-0.511561	0.133022	-0.00527786	0.241536	0.341552	0.348632	0.316979	0.289189	19.3892	-0.771947	-1.46734
K27_10347	22.1578	-0.505889	0.295496	-1.712	0.0868972	0.308512	chr6	99775650	99778300	2651	*	TRUE	TRUE	TRUE	FALSE	FALSE	FALSE	TRUE	TRUE	TRUE	FALSE	FALSE	FALSE	FALSE	FALSE	FALSE	22.1578	40.2881	FALSE	1e-08	1	0.0294145	0.0192392	7	FALSE	0.0192392	4.15581	0.856921	-0.0867691	0.115809	0.419119	0.273066	0.340666	0.37217	0.354814	0.31295	15.2191	2.51543	-0.233144
K27_10348	24.8795	-0.205441	0.276064	-0.744179	0.456768	0.71933	chr6	99780250	99782650	2401	*	FALSE	FALSE	FALSE	FALSE	FALSE	FALSE	TRUE	TRUE	TRUE	FALSE	FALSE	FALSE	FALSE	FALSE	FALSE	24.8795	30.7121	FALSE	1e-08	34	0.0264349	0.0164034	7	FALSE	0.0164034	4.99903	-0.195903	-0.696369	-0.503379	-0.490928	0.213314	0.299037	0.316098	0.298996	0.25942	23.4351	-0.655114	-2.20302
K27_10349	69.1986	0.0777223	0.153823	0.505271	0.613369	0.820857	chr6	99793400	99801000	7601	*	TRUE	TRUE	TRUE	TRUE	TRUE	FALSE	TRUE	TRUE	TRUE	FALSE	FALSE	TRUE	TRUE	TRUE	FALSE	69.1986	36.3352	FALSE	1e-08	2	0.0108992	0.00645364	7	FALSE	0.00645364	6.04562	-0.0511451	0.189934	0.0806993	0.112212	0.144902	0.199306	0.191921	0.18975	0.169767	41.7222	-0.256616	0.98965
K27_1035	36.7058	-0.352696	0.230192	-1.53218	0.125478	0.37656	chr1	82578000	82582600	4601	*	FALSE	FALSE	FALSE	FALSE	FALSE	FALSE	TRUE	TRUE	FALSE	FALSE	FALSE	FALSE	TRUE	TRUE	TRUE	36.7058	41.1685	FALSE	1e-08	2	0.0186195	0.0132618	7	FALSE	0.0132618	5.29716	-0.384301	-0.386336	0.147452	-0.0336393	0.192231	0.276243	0.272937	0.251226	0.228909	27.5561	-1.39117	-1.41547
K27_10350	99.3688	0.0868472	0.139383	0.623082	0.53323	0.771957	chr6	99814450	99824500	10051	*	FALSE	FALSE	FALSE	FALSE	FALSE	FALSE	TRUE	TRUE	TRUE	FALSE	FALSE	FALSE	FALSE	FALSE	FALSE	99.3688	101.771	FALSE	1e-08	2	0.00825126	0.00608101	9	FALSE	0.00608101	6.67562	-0.0836412	-0.00890432	-0.0437003	-0.0957515	0.122037	0.168906	0.166075	0.162989	0.147082	54.7015	-0.495194	-0.0536163
K27_10351	30.0501	0.0535324	0.229108	0.233656	0.815252	0.924335	chr6	99873600	99876400	2801	*	TRUE	TRUE	FALSE	FALSE	FALSE	FALSE	TRUE	TRUE	FALSE	FALSE	FALSE	FALSE	FALSE	FALSE	FALSE	30.0501	28.6834	FALSE	1e-08	33	0.0222611	0.014052	10	FALSE	0.014052	4.65327	0.434842	0.410137	-0.0228117	0.356605	0.230461	0.29928	0.297392	0.304058	0.265091	20.1911	1.45296	1.37911
K27_10352	38.2483	-0.363495	0.216762	-1.67693	0.0935567	0.32064	chr6	99878500	99882200	3701	*	TRUE	TRUE	FALSE	FALSE	FALSE	FALSE	TRUE	TRUE	TRUE	FALSE	FALSE	TRUE	TRUE	TRUE	TRUE	38.2483	24.1534	FALSE	1e-08	24	0.0179565	0.0116592	7	FALSE	0.0116592	5.23832	-0.058415	-0.162931	0.0874525	0.200564	0.192344	0.26485	0.265262	0.251869	0.224977	27.2342	-0.220559	-0.614226
K27_10353	101.031	0.0288538	0.140796	0.204934	0.837624	0.93474	chr6	99883700	99892700	9001	*	TRUE	TRUE	FALSE	FALSE	FALSE	FALSE	TRUE	TRUE	TRUE	FALSE	FALSE	FALSE	TRUE	TRUE	FALSE	101.031	125.555	FALSE	1e-08	30	0.00815134	0.00616532	9	FALSE	0.00616532	6.77568	-0.0710593	-0.158478	-0.222893	-0.187332	0.119316	0.164996	0.165149	0.162425	0.144989	56.7876	-0.430672	-0.959602
K27_10354	31.8965	-0.0406384	0.228347	-0.177968	0.858748	0.943388	chr6	99893250	99896150	2901	*	FALSE	FALSE	FALSE	FALSE	FALSE	FALSE	TRUE	TRUE	FALSE	FALSE	FALSE	FALSE	FALSE	FALSE	FALSE	31.8965	13.0398	FALSE	1e-08	10	0.0210986	0.0134449	7	FALSE	0.0134449	4.84973	0.0623064	0.16975	0.21523	0.210388	0.217188	0.294401	0.287801	0.280134	0.252297	22.3297	0.211638	0.589817
K27_10355	200.475	-0.129307	0.0984146	-1.3139	0.18888	0.465882	chr6	99995500	100016250	20751	*	TRUE	TRUE	TRUE	TRUE	TRUE	TRUE	TRUE	TRUE	TRUE	TRUE	TRUE	TRUE	TRUE	TRUE	TRUE	200.475	124.981	FALSE	1e-08	19	0.00518826	0.00278057	8	FALSE	0.00278057	7.6904	-0.0406119	-0.160196	-0.000109615	-0.0308894	0.0849225	0.116896	0.117375	0.112769	0.101647	90.5578	-0.34742	-1.36482
K27_10356	26.2056	-0.00231666	0.272081	-0.00851462	0.993206	0.996996	chr6	100020150	100022700	2551	*	FALSE	FALSE	FALSE	FALSE	FALSE	FALSE	TRUE	TRUE	TRUE	FALSE	FALSE	FALSE	FALSE	FALSE	FALSE	26.2056	61.5319	FALSE	0.0105729	100	0.0252075	0.0218341	10	FALSE	0.0218341	4.65318	0.487925	-0.00260523	-0.347197	-0.000288564	0.241897	0.31529	0.328374	0.332911	0.288492	19.2362	1.54754	-0.00793373
K27_10357	58.5168	-0.25105	0.17905	-1.40212	0.160879	0.429366	chr6	100028500	100034600	6101	*	FALSE	FALSE	TRUE	TRUE	TRUE	FALSE	TRUE	TRUE	TRUE	FALSE	FALSE	TRUE	TRUE	TRUE	TRUE	58.5168	84.3498	FALSE	1e-08	10	0.0124912	0.0091672	9	FALSE	0.0091672	5.74071	0.311108	0.0348833	-0.0769709	0.285933	0.163606	0.216381	0.220823	0.218279	0.191911	35.0887	1.43777	0.15797
K27_10358	47.3182	0.0267132	0.191981	0.139145	0.889336	0.956279	chr6	100034650	100039100	4451	*	FALSE	FALSE	FALSE	FALSE	FALSE	FALSE	TRUE	TRUE	TRUE	FALSE	FALSE	FALSE	FALSE	FALSE	FALSE	47.3182	52.4862	FALSE	1e-08	4	0.014932	0.010573	9	FALSE	0.010573	5.33517	0.156307	0.298985	0.311013	0.272272	0.18538	0.248785	0.242825	0.237547	0.215927	28.7796	0.628279	1.23128
K27_10359	110.576	-0.117337	0.129455	-0.906393	0.364728	0.646561	chr6	100039550	100050600	11051	*	FALSE	FALSE	FALSE	FALSE	FALSE	FALSE	TRUE	TRUE	TRUE	FALSE	FALSE	FALSE	FALSE	FALSE	TRUE	110.576	115.705	FALSE	1e-08	4	0.00763568	0.00492029	7	FALSE	0.00492029	6.66826	0.0312646	0.0965713	0.210949	0.213908	0.118922	0.162163	0.159509	0.154373	0.140001	56.0725	0.192798	0.605428
K27_1036	97.0516	0.0729693	0.13935	0.523641	0.600528	0.813082	chr1	82583100	82594600	11501	*	TRUE	TRUE	TRUE	TRUE	TRUE	TRUE	TRUE	TRUE	TRUE	TRUE	TRUE	TRUE	TRUE	TRUE	TRUE	97.0516	98.9863	FALSE	1e-08	31	0.00839627	0.00600986	8	FALSE	0.00600986	6.43463	0.208761	0.216501	0.2301	0.143532	0.129555	0.173325	0.171786	0.168051	0.153221	49.6674	1.20445	1.2603
K27_10360	91.5697	-0.0269585	0.155834	-0.172995	0.862655	0.945141	chr6	100052150	100061000	8851	*	TRUE	TRUE	TRUE	TRUE	TRUE	TRUE	TRUE	TRUE	TRUE	TRUE	TRUE	TRUE	TRUE	TRUE	TRUE	91.5697	139.106	FALSE	0.00844281	3	0.00876854	0.0086658	7	FALSE	0.0086658	6.40818	0.202904	0.0852127	0.0530825	0.112171	0.137333	0.184841	0.185672	0.182478	0.165924	46.6615	1.09772	0.458942
K27_10361	34.0747	-0.107558	0.2168	-0.496118	0.619811	0.825108	chr6	100061550	100065350	3801	*	FALSE	FALSE	FALSE	FALSE	FALSE	FALSE	TRUE	TRUE	TRUE	FALSE	FALSE	FALSE	FALSE	FALSE	FALSE	34.0747	21.3658	FALSE	1e-08	32	0.0198891	0.0119801	10	FALSE	0.0119801	4.82318	0.266148	0.322345	0.314564	0.429903	0.216465	0.2861	0.281573	0.27576	0.247857	22.2815	0.930262	1.1448
K27_10362	56.7922	-0.0410648	0.173627	-0.236512	0.813035	0.92336	chr6	100066850	100073150	6301	*	FALSE	FALSE	TRUE	FALSE	FALSE	FALSE	TRUE	TRUE	TRUE	FALSE	FALSE	FALSE	FALSE	FALSE	FALSE	56.7922	27.7541	FALSE	1e-08	1	0.0128044	0.00751595	8	FALSE	0.00751595	5.72656	0.0663558	0.0551135	0.252011	0.0961784	0.160693	0.217766	0.215743	0.20667	0.187738	35.6367	0.304712	0.255459
K27_10363	153.557	-0.185473	0.121487	-1.52669	0.126839	0.37859	chr6	100080000	100094500	14501	*	TRUE	TRUE	FALSE	FALSE	FALSE	FALSE	TRUE	TRUE	TRUE	TRUE	TRUE	TRUE	TRUE	TRUE	FALSE	153.557	320.738	FALSE	0.00110464	91	0.00610804	0.00488025	11	FALSE	0.00488025	7.31624	-0.000527744	-0.24291	0.00607892	-0.0574367	0.101157	0.139	0.141479	0.135127	0.123322	72.3258	-0.00379671	-1.71693
K27_10364	24.3553	-0.109601	0.262463	-0.417585	0.67625	0.855289	chr6	100097750	100100000	2251	*	FALSE	FALSE	FALSE	FALSE	FALSE	FALSE	TRUE	TRUE	FALSE	FALSE	FALSE	FALSE	FALSE	FALSE	FALSE	24.3553	15.2845	FALSE	1e-08	31	0.0269571	0.0168842	7	FALSE	0.0168842	4.74075	0.0162134	-0.179223	-0.456645	-0.0696225	0.229186	0.31279	0.316772	0.319109	0.271284	20.6852	0.0518347	-0.565781
K27_10365	98.3049	-0.109191	0.132459	-0.824335	0.409749	0.682434	chr6	100100950	100109150	8201	*	TRUE	TRUE	TRUE	TRUE	TRUE	FALSE	TRUE	TRUE	TRUE	TRUE	TRUE	TRUE	TRUE	TRUE	TRUE	98.3049	29.3047	FALSE	1e-08	5	0.00831698	0.00456646	8	FALSE	0.00456646	6.5602	0.126604	0.0245461	-0.00930473	0.133737	0.121373	0.163455	0.163701	0.160436	0.142162	54.05	0.774551	0.149945
K27_10366	56.3685	-0.0340589	0.179043	-0.190228	0.849131	0.939843	chr6	100110150	100114650	4501	*	FALSE	FALSE	FALSE	FALSE	FALSE	FALSE	TRUE	TRUE	TRUE	FALSE	FALSE	FALSE	FALSE	FALSE	FALSE	56.3685	35.2433	FALSE	1e-08	31	0.0128843	0.00841698	10	FALSE	0.00841698	5.88857	0.00316511	-0.150051	-0.039614	-0.115992	0.155751	0.21307	0.214718	0.207065	0.185659	37.8076	0.0148548	-0.698827
K27_10367	55.9087	0.00769523	0.174086	0.0442037	0.964742	0.987369	chr6	100119850	100125450	5601	*	FALSE	FALSE	FALSE	FALSE	FALSE	FALSE	TRUE	TRUE	FALSE	FALSE	FALSE	FALSE	FALSE	FALSE	FALSE	55.9087	32.6353	FALSE	1e-08	5	0.0129723	0.00816276	7	FALSE	0.00816276	5.65329	0.0936443	0.198133	0.23172	0.190438	0.165362	0.223436	0.218685	0.213236	0.1928	34.1874	0.41911	0.906018
K27_10368	26.4159	0.0242115	0.259123	0.0934363	0.925557	0.971401	chr6	100130250	100132500	2251	*	FALSE	FALSE	FALSE	FALSE	FALSE	FALSE	TRUE	TRUE	FALSE	FALSE	FALSE	FALSE	FALSE	FALSE	FALSE	26.4159	58.4591	FALSE	1e-08	12	0.0250241	0.0166169	9	FALSE	0.0166169	5.17688	-1.12415	-0.542571	-0.295716	-0.566782	0.20419	0.328573	0.295927	0.279674	0.250915	25.3533	-3.42131	-1.83346
K27_10369	117.378	-0.187891	0.136048	-1.38106	0.167261	0.438301	chr6	100133800	100144400	10601	*	TRUE	TRUE	TRUE	TRUE	TRUE	FALSE	TRUE	TRUE	TRUE	TRUE	TRUE	TRUE	TRUE	TRUE	FALSE	117.378	287.624	FALSE	1e-08	32	0.00731942	0.00569174	9	FALSE	0.00569174	6.8299	0.264455	-0.171743	0.0621609	0.0161474	0.116364	0.155363	0.16123	0.154032	0.139983	58.6944	1.70218	-1.06521
K27_1037	324.49	-0.20868	0.0899856	-2.31904	0.0203929	0.138534	chr1	82595200	82635100	39901	*	TRUE	TRUE	TRUE	TRUE	TRUE	TRUE	TRUE	TRUE	TRUE	TRUE	TRUE	TRUE	TRUE	TRUE	TRUE	324.49	806.707	FALSE	0.00155372	16	0.00403774	0.00314324	7	FALSE	0.00314324	8.35144	0.0309348	-0.174233	0.0641342	0.0344473	0.0743077	0.102103	0.103449	0.0994542	0.0918638	112.39	0.302977	-1.68424
K27_10370	33.6201	-0.0241018	0.251709	-0.0957526	0.923717	0.970709	chr6	100187300	100189700	2401	*	FALSE	FALSE	FALSE	FALSE	FALSE	FALSE	TRUE	TRUE	TRUE	FALSE	FALSE	FALSE	FALSE	FALSE	FALSE	33.6201	63.2568	FALSE	0.0139943	9	0.0201286	0.0188097	9	FALSE	0.0188097	5.3903	-0.319703	-0.512836	-0.272	-0.488735	0.197654	0.281338	0.285161	0.270978	0.245305	27.2714	-1.13637	-1.79841
K27_10371	54.8306	-0.389228	0.190271	-2.04565	0.0407912	0.202748	chr6	100202000	100206800	4801	*	FALSE	FALSE	FALSE	FALSE	FALSE	FALSE	TRUE	TRUE	FALSE	FALSE	FALSE	FALSE	FALSE	FALSE	FALSE	54.8306	86.93	FALSE	1e-08	1	0.0131846	0.00808301	8	FALSE	0.00808301	5.91382	0.118266	-0.545964	-0.143254	-0.156737	0.153971	0.20784	0.223367	0.206849	0.183643	38.4086	0.569025	-2.44425
K27_10372	57.3405	-0.272227	0.180111	-1.51144	0.130676	0.383955	chr6	100341450	100346450	5001	*	FALSE	FALSE	FALSE	FALSE	FALSE	FALSE	TRUE	TRUE	FALSE	FALSE	FALSE	FALSE	FALSE	FALSE	FALSE	57.3405	53.4226	FALSE	1e-08	6	0.0127028	0.00806728	9	FALSE	0.00806728	5.90132	-0.0316012	-0.273185	0.00601216	-0.000958161	0.154447	0.212101	0.216076	0.204259	0.182917	38.2094	-0.148992	-1.2643
K27_10373	30.9061	-0.174037	0.244635	-0.711413	0.476828	0.734057	chr6	100439100	100441900	2801	*	FALSE	FALSE	FALSE	FALSE	FALSE	FALSE	TRUE	TRUE	FALSE	FALSE	FALSE	FALSE	FALSE	FALSE	FALSE	30.9061	33.1508	FALSE	1e-08	8	0.0217049	0.0166557	8	FALSE	0.0166557	4.92639	0.200737	-0.0632492	-0.105087	0.110788	0.217807	0.291531	0.297328	0.291606	0.257532	22.6181	0.688562	-0.212725
K27_10374	65.4704	-0.256237	0.183887	-1.39345	0.163485	0.432716	chr6	100888150	100893850	5701	*	TRUE	TRUE	TRUE	TRUE	TRUE	FALSE	TRUE	TRUE	TRUE	TRUE	TRUE	TRUE	TRUE	TRUE	TRUE	65.4704	182.882	FALSE	0.00583681	36	0.0113958	0.00990474	10	FALSE	0.00990474	6.34447	-0.474511	-0.622004	-0.117645	-0.365767	0.142478	0.206653	0.208346	0.192559	0.176087	44.5294	-2.29617	-2.98544
K27_10375	109.914	-0.0714542	0.12564	-0.568721	0.569545	0.794066	chr6	100902450	100914900	12451	*	TRUE	TRUE	TRUE	TRUE	TRUE	TRUE	TRUE	TRUE	TRUE	TRUE	TRUE	TRUE	TRUE	TRUE	TRUE	109.914	143.602	FALSE	1e-08	9	0.00766856	0.00471237	8	FALSE	0.00471237	6.54411	0.248218	0.334257	0.179691	0.405711	0.122321	0.162567	0.159773	0.158754	0.142066	53.4995	1.52687	2.09207
K27_10376	26.1321	-0.187352	0.277512	-0.675113	0.499604	0.749769	chr6	100916000	100918350	2351	*	FALSE	FALSE	TRUE	FALSE	FALSE	FALSE	TRUE	TRUE	FALSE	TRUE	TRUE	FALSE	TRUE	TRUE	TRUE	26.1321	32.4542	FALSE	1e-08	34	0.0252722	0.0181624	8	FALSE	0.0181624	4.9263	-0.147697	-0.570855	-0.0842027	-0.383503	0.220199	0.306898	0.320439	0.294612	0.267034	22.372	-0.48126	-1.78148
K27_10377	116.134	-0.211603	0.14855	-1.42446	0.154313	0.419682	chr6	100919450	100931850	12401	*	TRUE	TRUE	TRUE	TRUE	TRUE	TRUE	TRUE	TRUE	TRUE	TRUE	TRUE	TRUE	TRUE	TRUE	TRUE	116.134	293.125	FALSE	0.0110087	5	0.0073745	0.00849282	9	FALSE	0.00849282	6.90119	0.108044	-0.185925	-0.0982893	0.0256785	0.122562	0.167231	0.170799	0.166104	0.151451	56.3079	0.646077	-1.08856
K27_10378	208.24	0.0946161	0.0976022	0.969406	0.332343	0.617293	chr6	100932400	100955500	23101	*	TRUE	TRUE	TRUE	TRUE	TRUE	TRUE	TRUE	TRUE	TRUE	TRUE	TRUE	TRUE	TRUE	TRUE	TRUE	208.24	236.122	FALSE	1e-08	12	0.005076	0.00313741	8	FALSE	0.00313741	7.70135	-0.106328	0.0578649	0.0538215	-0.0367513	0.0861364	0.119561	0.116517	0.114127	0.10387	89.4088	-0.889322	0.496621
K27_10379	63.2549	0.00554316	0.171883	0.0322495	0.974273	0.990613	chr6	100955650	100963050	7401	*	TRUE	TRUE	TRUE	TRUE	TRUE	FALSE	TRUE	TRUE	TRUE	TRUE	TRUE	TRUE	TRUE	TRUE	TRUE	63.2549	49.0704	FALSE	1e-08	24	0.0117187	0.00858181	7	FALSE	0.00858181	6.02259	0.084605	-0.0611381	-0.111887	-0.0666813	0.150794	0.204624	0.206051	0.202356	0.180456	39.9393	0.413465	-0.296714
K27_1038	86.2971	0.0282936	0.145449	0.194525	0.845764	0.938516	chr1	82635750	82645650	9901	*	TRUE	TRUE	TRUE	TRUE	TRUE	TRUE	TRUE	TRUE	TRUE	TRUE	TRUE	TRUE	TRUE	TRUE	TRUE	86.2971	62.7856	FALSE	1e-08	5	0.00917121	0.00605904	9	FALSE	0.00605904	6.44333	-0.0465211	-0.00957408	0.0102778	-0.0378677	0.129393	0.178122	0.175679	0.171353	0.154199	49.7965	-0.261175	-0.0544975
K27_10380	109.305	-0.132567	0.132747	-0.998648	0.317965	0.605222	chr6	100964300	100978200	13901	*	TRUE	TRUE	TRUE	TRUE	TRUE	FALSE	TRUE	TRUE	TRUE	TRUE	TRUE	TRUE	TRUE	TRUE	TRUE	109.305	182.582	FALSE	1e-08	1	0.00769917	0.00548141	9	FALSE	0.00548141	6.88847	-0.290563	-0.135227	-0.133269	-0.00265997	0.114075	0.161847	0.157429	0.153808	0.137345	60.3857	-1.7953	-0.85897
K27_10381	62.7321	0.0357325	0.16583	0.215477	0.829396	0.930721	chr6	100980050	100987750	7701	*	TRUE	TRUE	TRUE	TRUE	TRUE	TRUE	TRUE	TRUE	TRUE	TRUE	TRUE	TRUE	TRUE	TRUE	TRUE	62.7321	32.9497	FALSE	1e-08	32	0.0117982	0.00754139	7	FALSE	0.00754139	6.05706	-0.133887	-0.0425709	-0.114209	-0.0783034	0.14704	0.204508	0.200235	0.197021	0.175062	41.1934	-0.654678	-0.212605
K27_10382	21.1281	0.330905	0.277834	1.19101	0.233648	0.518837	chr6	100989500	100991600	2101	*	FALSE	FALSE	FALSE	FALSE	FALSE	FALSE	FALSE	FALSE	TRUE	TRUE	TRUE	FALSE	FALSE	FALSE	FALSE	21.1281	11.4179	FALSE	1e-08	11	0.0307419	0.0196841	7	FALSE	0.0196841	4.39031	0.0872282	0.139912	-0.0845942	-0.190993	0.256301	0.34659	0.341086	0.341268	0.303698	17.1295	0.251676	0.410195
K27_10383	83.3094	0.0823024	0.142252	0.578567	0.562881	0.790506	chr6	100992750	101002450	9701	*	TRUE	TRUE	TRUE	TRUE	TRUE	TRUE	TRUE	TRUE	TRUE	TRUE	TRUE	TRUE	TRUE	TRUE	TRUE	83.3094	31.8053	FALSE	1e-08	8	0.00942201	0.00562878	9	FALSE	0.00562878	6.36296	0.048152	0.117993	-0.116156	0.0356904	0.131006	0.178165	0.175092	0.175349	0.154608	48.57	0.270267	0.673891
K27_10384	15.8225	-0.0326828	0.33911	-0.0963783	0.92322		chr6	101002700	101004550	1851	*	FALSE	FALSE	FALSE	FALSE	FALSE	FALSE	FALSE	FALSE	FALSE	FALSE	FALSE	TRUE	TRUE	TRUE	FALSE	15.8225	14.6225	FALSE	1e-08	6	0.04032	0.0305511	8	FALSE	0.0305511	3.97515	-0.128644	-0.0687553	0.249504	-0.0360725	0.300965	0.418243	0.410839	0.388943	0.356884	13.208	-0.307581	-0.167353
K27_10385	10.3769	-0.967699	0.47675	-2.02978	0.0423787		chr6	101006000	101007500	1501	*	FALSE	FALSE	FALSE	FALSE	FALSE	FALSE	FALSE	FALSE	FALSE	FALSE	FALSE	FALSE	TRUE	TRUE	FALSE	10.3769	15.5052	FALSE	1e-08	1	0.0603365	0.0435815	8	FALSE	0.0435815	3.15592	0.55493	-0.618608	0.657529	0.349091	0.390719	0.502271	0.573243	0.485273	0.45167	8.07723	1.10484	-1.07914
K27_10386	64.7444	-0.0377341	0.162784	-0.231805	0.816689	0.924891	chr6	101015450	101023200	7751	*	TRUE	TRUE	TRUE	TRUE	TRUE	TRUE	TRUE	TRUE	TRUE	TRUE	TRUE	TRUE	TRUE	TRUE	TRUE	64.7444	33.5993	FALSE	1e-08	3	0.0114992	0.0069488	7	FALSE	0.0069488	5.98727	0.119781	0.0240498	-0.0632159	0.0617839	0.148398	0.200056	0.200226	0.197349	0.174504	40.3461	0.59874	0.120113
K27_10387	138.305	0.158642	0.115742	1.37065	0.170486	0.442304	chr6	101026500	101044100	17601	*	TRUE	TRUE	TRUE	TRUE	TRUE	TRUE	TRUE	TRUE	TRUE	TRUE	TRUE	TRUE	TRUE	TRUE	TRUE	138.305	132.566	FALSE	1e-08	12	0.00654146	0.00417408	8	FALSE	0.00417408	7.21303	-0.118781	0.00118007	-0.22482	-0.157462	0.101245	0.140694	0.137627	0.137681	0.122295	71.2435	-0.844251	0.0085744
K27_10388	28.9191	0.380639	0.217949	1.74646	0.0807313	0.296262	chr6	101046650	101051100	4451	*	TRUE	TRUE	TRUE	TRUE	TRUE	TRUE	TRUE	TRUE	TRUE	TRUE	TRUE	TRUE	TRUE	TRUE	TRUE	28.9191	67.7308	FALSE	1e-08	2	0.0230466	0.0138685	7	FALSE	0.0138685	4.42589	0.445109	0.945293	-0.0725032	0.564653	0.245739	0.317889	0.30127	0.325225	0.278412	18.0106	1.4002	3.13769
K27_10389	58.4165	0.231298	0.171339	1.34994	0.177035	0.450462	chr6	101053700	101061100	7401	*	TRUE	TRUE	TRUE	TRUE	TRUE	TRUE	TRUE	TRUE	TRUE	TRUE	TRUE	TRUE	TRUE	TRUE	TRUE	58.4165	61.7386	FALSE	1e-08	32	0.0125089	0.00894368	9	FALSE	0.00894368	5.80983	0.0696652	0.264102	-0.00811592	0.0328039	0.160178	0.21747	0.211252	0.2123	0.189852	36.2711	0.320344	1.25018
K27_1039	72.0817	-0.104419	0.158581	-0.658461	0.510242	0.756908	chr1	82646350	82656300	9951	*	TRUE	TRUE	TRUE	TRUE	TRUE	TRUE	TRUE	TRUE	TRUE	TRUE	TRUE	TRUE	TRUE	TRUE	TRUE	72.0817	104.982	FALSE	1e-08	3	0.0105504	0.00781911	9	FALSE	0.00781911	6.04561	0.160822	0.199768	-0.0187921	0.304187	0.148135	0.199176	0.196722	0.196657	0.174172	40.8116	0.80744	1.01548
K27_10390	83.8195	0.0691604	0.146978	0.47055	0.637962	0.834898	chr6	101062750	101073200	10451	*	TRUE	TRUE	TRUE	TRUE	TRUE	TRUE	FALSE	FALSE	FALSE	TRUE	TRUE	TRUE	TRUE	TRUE	TRUE	83.8195	95.2619	FALSE	1e-08	11	0.00937793	0.00654506	8	FALSE	0.00654506	6.36291	-0.10035	0.109488	0.0939366	0.040328	0.133412	0.184857	0.178931	0.17535	0.158693	47.6939	-0.542851	0.611903
K27_10391	25.811	0.0716607	0.256454	0.279429	0.779916	0.907927	chr6	101080850	101083700	2851	*	FALSE	FALSE	FALSE	FALSE	FALSE	FALSE	FALSE	FALSE	FALSE	TRUE	TRUE	TRUE	TRUE	TRUE	FALSE	25.811	21.7708	FALSE	1e-08	16	0.0255596	0.0162806	7	FALSE	0.0162806	4.97525	-0.217767	-0.300409	-0.691347	-0.372069	0.214441	0.301439	0.301139	0.307991	0.258948	23.201	-0.722423	-0.997575
K27_10392	265.861	0.167503	0.0870205	1.92487	0.0542451	0.237964	chr6	101085650	101119250	33601	*	TRUE	TRUE	TRUE	TRUE	TRUE	TRUE	TRUE	TRUE	TRUE	TRUE	TRUE	TRUE	TRUE	TRUE	TRUE	265.861	406.788	FALSE	1e-08	19	0.00444788	0.00265513	10	FALSE	0.00265513	8.09075	-0.1654	0.10186	-0.0746895	-0.0656433	0.0764505	0.106883	0.103166	0.102709	0.0928369	105.83	-1.54748	0.987341
K27_10393	60.1011	0.26884	0.169004	1.59074	0.111669	0.353944	chr6	101121750	101129200	7451	*	TRUE	TRUE	TRUE	TRUE	TRUE	TRUE	TRUE	TRUE	TRUE	TRUE	TRUE	TRUE	TRUE	TRUE	TRUE	60.1011	106.912	FALSE	1e-08	16	0.0122194	0.00888275	8	FALSE	0.00888275	5.66828	0.0425493	0.478082	0.352355	0.209242	0.166193	0.226114	0.214324	0.212509	0.194596	34.1067	0.188176	2.23065
K27_10394	85.6445	-0.0837106	0.144979	-0.577397	0.563672	0.791366	chr6	101561450	101570700	9251	*	TRUE	TRUE	TRUE	TRUE	TRUE	FALSE	TRUE	TRUE	TRUE	TRUE	TRUE	TRUE	TRUE	TRUE	TRUE	85.6445	48.7561	FALSE	1e-08	35	0.0092245	0.00517849	8	FALSE	0.00517849	6.40824	0.137227	-0.124757	0.0754315	-0.0410466	0.128221	0.172508	0.176012	0.168099	0.151392	49.9782	0.79548	-0.708798
K27_10395	30.5446	-0.762991	0.277167	-2.75282	0.00590843	0.0670271	chr6	101580750	101584300	3551	*	TRUE	TRUE	FALSE	FALSE	FALSE	FALSE	TRUE	TRUE	FALSE	TRUE	TRUE	TRUE	TRUE	TRUE	FALSE	30.5446	78.9433	FALSE	0.0202753	13	0.021936	0.0216845	8	FALSE	0.0216845	5.15574	-0.10587	-0.737993	-0.28888	0.0249976	0.213669	0.296858	0.317344	0.29335	0.259661	24.1295	-0.356634	-2.32553
K27_10396	21.7479	-0.207949	0.279295	-0.744548	0.456545	0.719169	chr6	101584400	101587200	2801	*	TRUE	TRUE	TRUE	FALSE	FALSE	FALSE	FALSE	FALSE	FALSE	FALSE	FALSE	TRUE	FALSE	FALSE	TRUE	21.7479	12.2033	FALSE	1e-08	9	0.0299279	0.0198	8	FALSE	0.0198	4.42592	0.106914	-0.0345711	-0.283506	0.173377	0.253972	0.342758	0.344813	0.346038	0.296839	17.4268	0.311922	-0.10026
K27_10397	104.322	0.0101844	0.13745	0.0740955	0.940934	0.97731	chr6	101600450	101612400	11951	*	TRUE	TRUE	TRUE	TRUE	TRUE	FALSE	TRUE	TRUE	TRUE	TRUE	TRUE	TRUE	TRUE	TRUE	TRUE	104.322	124.076	FALSE	1e-08	34	0.00796287	0.00569961	9	FALSE	0.00569961	6.89494	-0.30393	-0.246903	-0.145426	-0.257087	0.114556	0.162791	0.160131	0.154757	0.139631	60.1881	-1.86699	-1.54188
K27_10398	16.4741	0.0745627	0.316651	0.235473	0.813842		chr6	101612700	101614400	1701	*	FALSE	FALSE	FALSE	FALSE	FALSE	FALSE	FALSE	FALSE	FALSE	TRUE	TRUE	FALSE	FALSE	FALSE	FALSE	16.4741	9.50234	FALSE	1e-08	11	0.0388113	0.024161	8	FALSE	0.024161	3.82325	0.150599	0.222499	0.6125	0.147936	0.30635	0.410401	0.402784	0.380377	0.35459	12.48	0.366955	0.552404
K27_10399	34.3156	-0.600813	0.238274	-2.52152	0.0116848	0.099772	chr6	101621350	101625600	4251	*	FALSE	FALSE	FALSE	TRUE	TRUE	FALSE	FALSE	FALSE	FALSE	TRUE	TRUE	TRUE	FALSE	FALSE	FALSE	34.3156	32.1234	FALSE	1e-08	4	0.0197647	0.011534	8	FALSE	0.011534	5.21809	-0.0575461	-0.595172	-0.0175267	0.00564141	0.193177	0.26593	0.282332	0.255551	0.227372	27.0119	-0.216396	-2.10805
K27_104	9.05493	-0.0509477	0.471022	-0.108164	0.913866		chr1	13053000	13054300	1301	*	FALSE	FALSE	FALSE	TRUE	TRUE	FALSE	FALSE	FALSE	FALSE	FALSE	FALSE	FALSE	FALSE	FALSE	FALSE	9.05493	10.4053	FALSE	1e-08	6	0.0688271	0.0552426	8	FALSE	0.0552426	3.39049	-0.26677	-0.491558	0.0707935	-0.44061	0.377333	0.533789	0.543213	0.497827	0.459937	8.98541	-0.499768	-0.904907
K27_1040	50.6557	0.196975	0.176849	1.1138	0.265364	0.551625	chr1	82668300	82673200	4901	*	TRUE	TRUE	TRUE	FALSE	FALSE	FALSE	TRUE	TRUE	TRUE	FALSE	FALSE	TRUE	TRUE	TRUE	FALSE	50.6557	24.9202	FALSE	1e-08	3	0.0140917	0.00818265	8	FALSE	0.00818265	5.72657	-0.0768257	0.0962386	-0.296897	-0.100736	0.162125	0.223733	0.216952	0.221289	0.191771	35.3219	-0.343382	0.443593
K27_10400	11.7722	-0.64432	0.407019	-1.58302	0.113417		chr6	101625950	101628000	2051	*	FALSE	FALSE	TRUE	FALSE	FALSE	FALSE	FALSE	FALSE	FALSE	TRUE	TRUE	TRUE	FALSE	FALSE	FALSE	11.7722	22.4184	FALSE	1e-08	2	0.0534432	0.0423154	8	FALSE	0.0423154	3.23828	-0.186	-0.00288101	0.763102	0.641439	0.380775	0.532784	0.514655	0.469681	0.436776	8.50446	-0.349109	-0.00559793
K27_10401	21.1587	-0.0330742	0.297478	-0.111182	0.911472	0.965554	chr6	101631350	101633200	1851	*	FALSE	FALSE	FALSE	FALSE	FALSE	FALSE	FALSE	FALSE	FALSE	TRUE	TRUE	FALSE	FALSE	FALSE	FALSE	21.1587	16.0088	FALSE	1e-08	4	0.0307006	0.020201	10	FALSE	0.020201	4.71226	-0.264066	-0.550037	-0.320049	-0.516963	0.235884	0.333575	0.342324	0.323509	0.287385	19.977	-0.791623	-1.60677
K27_10402	36.808	0.14902	0.218805	0.681063	0.495832	0.747541	chr6	101637400	101642050	4651	*	FALSE	FALSE	FALSE	TRUE	TRUE	FALSE	FALSE	FALSE	FALSE	TRUE	TRUE	TRUE	TRUE	TRUE	TRUE	36.808	49.7386	FALSE	1e-08	3	0.0185739	0.0132615	9	FALSE	0.0132615	5.51132	-0.315833	-0.261533	-0.556066	-0.410552	0.182	0.259068	0.254634	0.256915	0.222003	30.282	-1.21911	-1.02709
K27_10403	49.0115	0.156314	0.186855	0.836556	0.402842	0.677319	chr6	101650450	101656700	6251	*	TRUE	TRUE	TRUE	TRUE	TRUE	TRUE	TRUE	TRUE	FALSE	TRUE	TRUE	TRUE	TRUE	TRUE	TRUE	49.0115	51.1967	FALSE	1e-08	1	0.0144914	0.00962163	8	FALSE	0.00962163	5.84972	-0.506051	-0.147715	-0.188566	-0.304029	0.15999	0.233759	0.220738	0.216397	0.193347	36.563	-2.16484	-0.669186
K27_10404	15.8597	0.122657	0.331038	0.370523	0.710993		chr6	101657350	101659550	2201	*	FALSE	FALSE	TRUE	TRUE	TRUE	TRUE	FALSE	FALSE	FALSE	TRUE	TRUE	TRUE	TRUE	TRUE	TRUE	15.8597	8.76714	FALSE	1e-08	1	0.0402305	0.0305826	7	FALSE	0.0305826	3.97525	-0.0441253	0.0809631	0.177236	-0.041694	0.300993	0.413967	0.404124	0.391545	0.35702	13.2071	-0.106591	0.200342
K27_10405	133.253	0.103351	0.120786	0.855655	0.392188	0.668845	chr6	101660150	101677500	17351	*	TRUE	TRUE	TRUE	TRUE	TRUE	TRUE	TRUE	TRUE	FALSE	TRUE	TRUE	TRUE	TRUE	TRUE	TRUE	133.253	103.886	FALSE	1e-08	17	0.00670688	0.00458656	8	FALSE	0.00458656	7.09074	-0.0291341	-0.00188567	-0.0697232	-0.105237	0.10577	0.145499	0.143845	0.141632	0.127563	67.0393	-0.200235	-0.013109
K27_10406	56238.5	0.16119	0.085022	1.89586	0.0579779	0.246731	chr6	103648900	103649300	401	*	TRUE	TRUE	TRUE	TRUE	TRUE	TRUE	TRUE	TRUE	TRUE	TRUE	TRUE	TRUE	TRUE	TRUE	TRUE	56238.5	2.35387e+07	FALSE	0.00712132	9	0.00218861	0.00519496	10	FALSE	0.00519496	15.8415	-0.116037	0.0104671	-0.0620018	-0.150723	0.0601897	0.0851104	0.0851025	0.0850935	0.0850405	263.194	-1.36337	0.122994
K27_10407	68.1838	0.371157	0.156593	2.3702	0.0177786	0.127749	chr6	106742300	106753450	11151	*	TRUE	TRUE	TRUE	TRUE	TRUE	TRUE	TRUE	TRUE	TRUE	TRUE	TRUE	TRUE	TRUE	TRUE	TRUE	68.1838	86.1477	FALSE	1e-08	2	0.011029	0.00719125	10	FALSE	0.00719125	6.01082	0.125009	0.316529	-0.0017468	-0.0546281	0.148025	0.199549	0.193906	0.195776	0.175343	40.6067	0.62646	1.63238
K27_10408	45.8274	0.33106	0.189729	1.74491	0.081001	0.296585	chr6	106758250	106764500	6251	*	TRUE	TRUE	TRUE	TRUE	TRUE	TRUE	TRUE	TRUE	TRUE	TRUE	TRUE	TRUE	TRUE	TRUE	TRUE	45.8274	60.6392	FALSE	1e-08	33	0.015347	0.0108278	8	FALSE	0.0108278	5.47783	-0.105116	0.312669	0.0359003	-0.018391	0.178878	0.247861	0.234615	0.235871	0.212009	30.6232	-0.42409	1.33269
K27_10409	30.3924	-0.0810698	0.244935	-0.330985	0.740656	0.888267	chr6	108049550	108054100	4551	*	TRUE	TRUE	FALSE	TRUE	TRUE	FALSE	FALSE	FALSE	FALSE	FALSE	FALSE	FALSE	FALSE	FALSE	FALSE	30.3924	33.9641	FALSE	1e-08	1	0.0220349	0.0183398	7	FALSE	0.0183398	5.11275	-0.42527	-0.136334	-0.31809	-0.0552642	0.21038	0.303709	0.290299	0.289034	0.253455	24.3024	-1.40025	-0.469633
K27_1041	81.2041	-0.277601	0.156336	-1.77567	0.0757875	0.28499	chr1	82675850	82684900	9051	*	TRUE	TRUE	TRUE	TRUE	TRUE	FALSE	TRUE	TRUE	TRUE	TRUE	TRUE	TRUE	TRUE	TRUE	TRUE	81.2041	114.902	FALSE	1e-08	4	0.00960982	0.00718885	9	FALSE	0.00718885	6.45213	-0.110202	-0.26096	-0.163271	0.0166401	0.132099	0.183404	0.184855	0.178551	0.15865	48.8431	-0.600869	-1.4117
K27_10410	66.3875	0.235606	0.164012	1.43652	0.150856	0.415194	chr6	108055900	108064850	8951	*	TRUE	TRUE	TRUE	TRUE	TRUE	TRUE	TRUE	TRUE	TRUE	TRUE	TRUE	TRUE	TRUE	TRUE	TRUE	66.3875	64.3183	FALSE	1e-08	6	0.0112685	0.0071215	7	FALSE	0.0071215	6.18733	-0.0713273	-0.127307	-0.0857239	-0.362913	0.141118	0.194815	0.194109	0.188632	0.170442	43.845	-0.366128	-0.655852
K27_10411	28.5665	-0.0572864	0.242495	-0.236237	0.813249	0.92349	chr6	108092200	108096500	4301	*	FALSE	FALSE	FALSE	TRUE	TRUE	FALSE	FALSE	FALSE	TRUE	FALSE	FALSE	FALSE	FALSE	FALSE	FALSE	28.5665	10.6446	FALSE	1e-08	32	0.0233042	0.0142213	7	FALSE	0.0142213	4.76876	0.22556	0.0212743	0.0681039	0.0785607	0.223369	0.297088	0.300945	0.292338	0.260813	21.3492	0.759236	0.0706917
K27_10412	186.65	0.344295	0.0960652	3.58397	0.000338416	0.0110768	chr6	108186950	108212100	25151	*	TRUE	TRUE	TRUE	TRUE	TRUE	TRUE	TRUE	TRUE	TRUE	TRUE	TRUE	TRUE	TRUE	TRUE	TRUE	186.65	449.592	FALSE	1e-08	4	0.00541123	0.00284534	9	FALSE	0.00284534	7.49463	0.0935627	0.29077	-0.13831	-0.0535245	0.0895798	0.121324	0.117898	0.120377	0.106666	83.6643	0.771179	2.46628
K27_10413	18.9552	0.255105	0.297789	0.856663	0.391631		chr6	108213400	108216700	3301	*	FALSE	FALSE	FALSE	TRUE	TRUE	FALSE	FALSE	FALSE	FALSE	FALSE	FALSE	FALSE	TRUE	TRUE	TRUE	18.9552	29.4411	FALSE	1e-08	29	0.0340163	0.0214152	7	FALSE	0.0214152	4.68316	-0.294262	-0.416295	-1.0083	-0.6714	0.239441	0.339928	0.341326	0.359726	0.294683	19.5588	-0.865659	-1.21964
K27_10414	38.0041	0.222479	0.223335	0.996168	0.319168	0.606394	chr6	108747550	108751150	3601	*	FALSE	FALSE	FALSE	FALSE	FALSE	FALSE	TRUE	TRUE	FALSE	FALSE	FALSE	FALSE	FALSE	FALSE	FALSE	38.0041	61.282	FALSE	1e-08	8	0.0180578	0.0142945	9	FALSE	0.0142945	5.4259	0.0481916	-0.184158	-0.451148	-0.406637	0.187883	0.256234	0.260558	0.261938	0.229321	28.8791	0.188077	-0.706783
K27_10415	37.5858	0.145737	0.20555	0.70901	0.478319	0.735045	chr6	108766900	108772150	5251	*	FALSE	FALSE	FALSE	TRUE	TRUE	FALSE	TRUE	TRUE	TRUE	FALSE	FALSE	FALSE	FALSE	FALSE	FALSE	37.5858	15.4661	FALSE	1e-08	2	0.0182346	0.0109625	7	FALSE	0.0109625	5.15581	-0.0310886	0.213728	0.0961948	0.0679911	0.195485	0.268062	0.257864	0.255152	0.228441	26.3745	-0.115975	0.828839
K27_10416	32.4578	0.348038	0.226182	1.53875	0.123865	0.374198	chr6	108890500	108893900	3401	*	FALSE	FALSE	FALSE	FALSE	FALSE	FALSE	TRUE	TRUE	FALSE	FALSE	FALSE	FALSE	FALSE	FALSE	FALSE	32.4578	21.0308	FALSE	1e-08	1	0.0207714	0.0128124	7	FALSE	0.0128124	4.92633	0.251388	0.186674	0.138795	-0.161364	0.211601	0.280647	0.279912	0.274994	0.249715	23.2812	0.895746	0.666903
K27_10417	31.3406	-0.0884965	0.25811	-0.342864	0.731701	0.883675	chr6	108906300	108911200	4901	*	TRUE	TRUE	TRUE	FALSE	FALSE	TRUE	TRUE	TRUE	TRUE	TRUE	TRUE	TRUE	TRUE	TRUE	TRUE	31.3406	63.7561	FALSE	0.0232701	4	0.0214342	0.0218691	8	FALSE	0.0218691	5.29727	-0.469347	-0.388063	-0.473652	-0.299567	0.207177	0.300135	0.294566	0.290192	0.256312	25.5688	-1.56379	-1.31741
K27_10418	12.6852	-0.196877	0.387132	-0.508552	0.611066		chr6	110646450	110648300	1851	*	FALSE	FALSE	FALSE	TRUE	TRUE	FALSE	FALSE	FALSE	FALSE	FALSE	FALSE	FALSE	FALSE	FALSE	FALSE	12.6852	11.5124	FALSE	1e-08	20	0.0497534	0.0331225	8	FALSE	0.0331225	3.71225	0.448963	-0.365803	-0.285925	-0.168926	0.325933	0.42425	0.461268	0.444306	0.386741	11.3896	1.05825	-0.793039
K27_10419	24.9034	-0.0463761	0.252095	-0.183963	0.854043	0.941855	chr6	112059500	112062500	3001	*	FALSE	FALSE	FALSE	FALSE	FALSE	FALSE	TRUE	TRUE	FALSE	FALSE	FALSE	FALSE	FALSE	FALSE	FALSE	24.9034	6.92747	FALSE	1e-08	2	0.0264117	0.015899	7	FALSE	0.015899	4.59191	-0.00695884	0.115506	-0.0258413	0.161882	0.23723	0.324284	0.316175	0.3135	0.275937	19.3564	-0.0214591	0.365324
K27_1042	44.2218	-0.154117	0.203807	-0.756191	0.449535	0.713761	chr1	82685600	82690150	4551	*	TRUE	TRUE	TRUE	TRUE	TRUE	FALSE	TRUE	TRUE	TRUE	TRUE	TRUE	TRUE	TRUE	TRUE	TRUE	44.2218	49.2488	FALSE	1e-08	7	0.0158251	0.0112457	9	FALSE	0.0112457	5.51121	0.10021	-0.143361	-0.259185	0.010756	0.178122	0.241064	0.245435	0.242527	0.211551	30.9406	0.415699	-0.58411
K27_10420	18.1083	-0.0670914	0.316144	-0.212218	0.831937		chr6	112076600	112078500	1901	*	TRUE	TRUE	FALSE	FALSE	FALSE	FALSE	FALSE	FALSE	FALSE	FALSE	FALSE	FALSE	FALSE	FALSE	FALSE	18.1083	31.5607	FALSE	1e-08	31	0.0355054	0.0281589	8	FALSE	0.0281589	3.8232	0.758682	0.333635	0.0557071	0.400726	0.310848	0.392552	0.405194	0.407558	0.359191	12.2992	1.93269	0.823395
K27_10421	22.4553	0.228899	0.289795	0.789867	0.429605	0.699212	chr6	112146600	112149000	2401	*	TRUE	TRUE	FALSE	FALSE	FALSE	FALSE	FALSE	FALSE	FALSE	FALSE	FALSE	FALSE	FALSE	FALSE	FALSE	22.4553	38.7073	FALSE	0.022229	11	0.0290536	0.0279002	10	FALSE	0.0279002	4.5603	-0.166741	0.101764	-0.188013	-0.127135	0.256138	0.358032	0.34504	0.347318	0.310068	17.8041	-0.465715	0.294935
K27_10422	33.7916	-0.168958	0.234944	-0.719141	0.472054	0.730678	chr6	112427300	112430800	3501	*	FALSE	FALSE	TRUE	TRUE	TRUE	FALSE	TRUE	TRUE	TRUE	FALSE	FALSE	FALSE	FALSE	FALSE	FALSE	33.7916	42.167	FALSE	1e-08	23	0.0200375	0.0144797	8	FALSE	0.0144797	5.35376	-0.247149	-0.42761	-0.607503	-0.258652	0.191651	0.270449	0.273627	0.27226	0.23192	27.935	-0.913845	-1.56275
K27_10423	30.381	0.124668	0.22784	0.547174	0.584259	0.80286	chr6	112440200	112442900	2701	*	FALSE	FALSE	TRUE	TRUE	TRUE	FALSE	TRUE	TRUE	TRUE	FALSE	FALSE	TRUE	FALSE	FALSE	FALSE	30.381	17.6734	FALSE	1e-08	16	0.0220424	0.0135436	7	FALSE	0.0135436	4.65327	0.379886	0.419171	0.268189	0.294503	0.229695	0.299833	0.295906	0.293934	0.264329	20.2585	1.26699	1.41657
K27_10424	17.9668	-0.0317595	0.308138	-0.103069	0.917908		chr6	112442950	112444550	1601	*	TRUE	TRUE	FALSE	FALSE	FALSE	FALSE	FALSE	FALSE	FALSE	FALSE	FALSE	FALSE	FALSE	FALSE	FALSE	17.9668	33.8663	FALSE	1e-08	4	0.0357678	0.0247742	10	FALSE	0.0247742	3.52773	0.319802	0.639198	1.18871	0.670958	0.334365	0.438285	0.420182	0.396414	0.376823	10.5505	0.729667	1.52124
K27_10425	63.6727	-0.142893	0.166672	-0.857329	0.391263	0.668105	chr6	112449450	112456050	6601	*	TRUE	TRUE	TRUE	TRUE	TRUE	TRUE	TRUE	TRUE	TRUE	TRUE	TRUE	TRUE	TRUE	TRUE	TRUE	63.6727	57.7527	FALSE	1e-08	5	0.0116561	0.00711977	7	FALSE	0.00711977	6.18726	-0.224374	-0.28545	-0.330882	-0.142557	0.141117	0.198539	0.197815	0.193738	0.168749	43.845	-1.13012	-1.44301
K27_10426	29.5479	-0.264025	0.259568	-1.01717	0.309072	0.597718	chr6	112456200	112459250	3051	*	FALSE	FALSE	TRUE	FALSE	FALSE	FALSE	TRUE	TRUE	TRUE	FALSE	FALSE	FALSE	FALSE	FALSE	TRUE	29.5479	56.8775	FALSE	1e-08	2	0.0226025	0.0226052	2	FALSE	0.0226052	4.74071	-0.209054	0.145943	0.29228	0.409968	0.23769	0.333851	0.318304	0.307964	0.28116	19.945	-0.626189	0.458502
K27_10427	118.95	0.0709054	0.123277	0.575172	0.565175	0.792192	chr6	112461500	112473550	12051	*	TRUE	TRUE	TRUE	TRUE	TRUE	FALSE	TRUE	TRUE	TRUE	TRUE	TRUE	TRUE	TRUE	TRUE	TRUE	118.95	134.29	FALSE	1e-08	9	0.00725148	0.0046557	9	FALSE	0.0046557	6.99906	-0.294433	-0.00644736	-0.195716	-0.0773528	0.108446	0.153949	0.147448	0.146943	0.130297	64.5398	-1.91254	-0.0437265
K27_10428	39.9576	0.105396	0.206108	0.511362	0.609098	0.818522	chr6	112512250	112516050	3801	*	FALSE	FALSE	FALSE	FALSE	FALSE	FALSE	TRUE	TRUE	TRUE	FALSE	FALSE	FALSE	FALSE	FALSE	FALSE	39.9576	18.9899	FALSE	1e-08	9	0.0172815	0.011418	8	FALSE	0.011418	5.40827	-0.195174	-0.0243026	-0.0492182	-0.129698	0.183348	0.256961	0.249054	0.243872	0.21837	29.4972	-0.759549	-0.0975797
K27_10429	40.0531	-0.305488	0.211228	-1.44625	0.148108	0.411301	chr6	112517450	112521350	3901	*	FALSE	FALSE	FALSE	FALSE	FALSE	FALSE	TRUE	TRUE	TRUE	FALSE	FALSE	FALSE	FALSE	FALSE	FALSE	40.0531	32.9083	FALSE	1e-08	14	0.0172455	0.0115334	10	FALSE	0.0115334	5.06835	0.211204	0.12618	0.402618	0.431668	0.201304	0.268166	0.268016	0.255235	0.232016	25.1776	0.787584	0.470792
K27_1043	41.1891	0.151921	0.227596	0.667504	0.504451	0.75265	chr1	82707150	82711150	4001	*	TRUE	TRUE	FALSE	FALSE	FALSE	FALSE	TRUE	TRUE	FALSE	FALSE	FALSE	TRUE	FALSE	FALSE	TRUE	41.1891	100.877	FALSE	0.0186396	6	0.0168299	0.017143	9	FALSE	0.017143	5.44353	0.164626	-0.107794	-0.234406	-0.259715	0.192271	0.259782	0.264995	0.262417	0.235614	28.3118	0.633708	-0.406777
K27_10430	38.0856	0.149408	0.205002	0.72881	0.466118	0.726406	chr6	112522200	112525900	3701	*	FALSE	FALSE	FALSE	FALSE	FALSE	FALSE	TRUE	TRUE	TRUE	FALSE	FALSE	FALSE	FALSE	FALSE	FALSE	38.0856	76.1851	FALSE	1e-08	32	0.0180239	0.0129684	9	FALSE	0.0129684	5.23828	-0.525839	0.313106	-0.0424186	0.163698	0.194693	0.285574	0.255428	0.258824	0.229332	26.9054	-1.84134	1.22581
K27_10431	29.4532	-0.233367	0.240153	-0.971743	0.331178	0.616403	chr6	112528300	112530900	2601	*	FALSE	FALSE	FALSE	FALSE	FALSE	FALSE	TRUE	TRUE	FALSE	FALSE	FALSE	FALSE	FALSE	FALSE	FALSE	29.4532	19.2813	FALSE	1e-08	4	0.0226681	0.0133893	7	FALSE	0.0133893	5.13446	-0.264725	-0.382321	-0.465971	-0.148954	0.200884	0.284103	0.284991	0.280098	0.239086	25.5594	-0.931793	-1.34152
K27_10432	24.1003	-0.261496	0.282792	-0.924696	0.355124	0.637972	chr6	112566550	112568750	2201	*	FALSE	FALSE	FALSE	FALSE	FALSE	FALSE	TRUE	TRUE	TRUE	FALSE	FALSE	FALSE	FALSE	FALSE	FALSE	24.1003	26.4947	FALSE	1e-08	4	0.0272192	0.0230189	8	FALSE	0.0230189	4.65325	0.0337858	-0.191683	-0.376175	0.0698126	0.243586	0.332523	0.337918	0.336516	0.290605	19.1031	0.101604	-0.567249
K27_10433	49.2241	0.163616	0.183806	0.890158	0.373381	0.654094	chr6	113194500	113199500	5001	*	TRUE	TRUE	TRUE	FALSE	FALSE	FALSE	TRUE	TRUE	TRUE	TRUE	TRUE	TRUE	TRUE	TRUE	TRUE	49.2241	32.9943	FALSE	1e-08	6	0.0144382	0.0090976	9	FALSE	0.0090976	5.52786	0.145905	0.20168	0.0547177	0.0380637	0.173097	0.232531	0.228919	0.227196	0.203238	31.9351	0.627465	0.881011
K27_10434	58.169	-0.609892	0.189305	-3.22174	0.00127415	0.0265558	chr6	113222150	113227300	5151	*	FALSE	FALSE	TRUE	FALSE	FALSE	FALSE	TRUE	TRUE	TRUE	FALSE	FALSE	TRUE	TRUE	TRUE	TRUE	58.169	143.131	FALSE	1e-08	2	0.0125529	0.00914691	7	FALSE	0.00914691	5.95104	-0.276197	-0.50224	0.120405	0.107652	0.154869	0.219347	0.223272	0.203288	0.184268	38.4264	-1.25918	-2.24945
K27_10435	55.598	-0.236103	0.18922	-1.24777	0.212115	0.494553	chr6	113458200	113462150	3951	*	FALSE	FALSE	FALSE	FALSE	FALSE	FALSE	TRUE	TRUE	TRUE	FALSE	FALSE	FALSE	FALSE	FALSE	FALSE	55.598	83.6507	FALSE	1e-08	2	0.0130327	0.0102619	8	FALSE	0.0102619	5.78257	-0.108546	-0.161211	0.199769	0.0748922	0.164142	0.227718	0.226857	0.213939	0.195513	35.2291	-0.476668	-0.710628
K27_10436	259.26	0.0712223	0.0913031	0.780064	0.435353	0.702952	chr6	113741800	113769700	27901	*	TRUE	TRUE	TRUE	TRUE	TRUE	TRUE	TRUE	TRUE	TRUE	TRUE	TRUE	TRUE	TRUE	TRUE	TRUE	259.26	386.706	FALSE	1e-08	1	0.00450568	0.00312256	8	FALSE	0.00312256	7.87891	0.0845468	0.254564	0.150229	0.183342	0.0824744	0.112286	0.109806	0.108692	0.0994129	95.5315	0.752957	2.31831
K27_10437	219.099	0.151745	0.114429	1.3261	0.184805	0.460628	chr6	113776000	113800250	24251	*	TRUE	TRUE	TRUE	TRUE	TRUE	TRUE	TRUE	TRUE	TRUE	TRUE	TRUE	TRUE	TRUE	TRUE	TRUE	219.099	568.194	FALSE	0.00758793	6	0.00493236	0.0060495	9	FALSE	0.0060495	7.72299	-0.0263512	0.216929	-0.0101159	0.0651844	0.0967564	0.133934	0.130903	0.130894	0.121169	79.8188	-0.196748	1.65717
K27_10438	65.9881	0.39689	0.187224	2.11986	0.0340175	0.183975	chr6	113804150	113811350	7201	*	TRUE	TRUE	TRUE	TRUE	TRUE	TRUE	TRUE	TRUE	TRUE	TRUE	TRUE	TRUE	FALSE	FALSE	TRUE	65.9881	231.848	FALSE	0.0239579	8	0.0113235	0.0146726	9	FALSE	0.0146726	6.04546	-0.297842	0.302191	0.0448265	-0.094699	0.163403	0.231925	0.218197	0.21871	0.202099	36.9972	-1.28422	1.38494
K27_10439	107.777	-0.095431	0.128367	-0.743426	0.457224	0.719601	chr6	113812800	113825600	12801	*	TRUE	TRUE	TRUE	TRUE	TRUE	FALSE	TRUE	TRUE	FALSE	TRUE	TRUE	FALSE	TRUE	TRUE	TRUE	107.777	101.645	FALSE	1e-08	12	0.00777743	0.00478245	8	FALSE	0.00478245	6.83656	-0.144703	-0.0549464	-0.261232	0.0404846	0.113426	0.158021	0.154843	0.154594	0.135027	60.2733	-0.915719	-0.354851
K27_1044	23.9168	-0.100667	0.264197	-0.381028	0.703182	0.869529	chr1	82718450	82721250	2801	*	FALSE	FALSE	FALSE	TRUE	TRUE	TRUE	FALSE	FALSE	FALSE	FALSE	FALSE	TRUE	TRUE	TRUE	FALSE	23.9168	33.6043	FALSE	1e-08	1	0.0274113	0.0172478	10	FALSE	0.0172478	5.02254	-0.825207	-0.471679	-0.745485	-0.371013	0.213395	0.327142	0.306408	0.308685	0.258822	23.5364	-2.52247	-1.53938
K27_10440	53.3537	0.0765785	0.174284	0.43939	0.660379	0.847014	chr6	113826650	113832500	5851	*	FALSE	FALSE	TRUE	FALSE	FALSE	FALSE	TRUE	TRUE	FALSE	FALSE	FALSE	TRUE	FALSE	FALSE	TRUE	53.3537	21.1368	FALSE	1e-08	3	0.0134893	0.00781694	8	FALSE	0.00781694	5.78262	-0.00211059	0.0402088	-0.256833	-0.0363697	0.158889	0.217246	0.21392	0.215835	0.187362	36.3941	-0.00971523	0.187962
K27_10441	101.879	0.42262	0.130861	3.22953	0.00123994	0.0261955	chr6	113863050	113874900	11851	*	TRUE	TRUE	TRUE	TRUE	TRUE	TRUE	TRUE	TRUE	TRUE	TRUE	TRUE	TRUE	TRUE	TRUE	TRUE	101.879	310.753	FALSE	1e-08	6	0.00810161	0.00580368	7	FALSE	0.00580368	6.63817	-0.0275577	0.39408	-0.204293	-0.0285395	0.122399	0.168239	0.160039	0.165926	0.146543	54.2341	-0.163801	2.4624
K27_10442	66.3327	0.381859	0.165339	2.30955	0.0209133	0.140215	chr6	113886850	113894200	7351	*	TRUE	TRUE	TRUE	TRUE	TRUE	TRUE	FALSE	FALSE	TRUE	TRUE	TRUE	TRUE	TRUE	TRUE	TRUE	66.3327	81.4173	FALSE	1e-08	30	0.011276	0.0084272	7	FALSE	0.0084272	6.1236	-0.042883	0.104704	-0.145036	-0.277155	0.146617	0.201905	0.197041	0.197588	0.177496	41.7659	-0.212392	0.53138
K27_10443	14.8278	0.493811	0.31562	1.56458	0.117682		chr6	114005850	114007750	1901	*	FALSE	FALSE	FALSE	TRUE	TRUE	FALSE	FALSE	FALSE	FALSE	FALSE	FALSE	FALSE	FALSE	FALSE	FALSE	14.8278	18.3808	FALSE	1e-08	6	0.0428788	0.0290903	9	FALSE	0.0290903	3.46073	0.20268	0.872811	0.49453	0.379	0.345386	0.459533	0.426732	0.432321	0.395093	10.0199	0.441056	2.04534
K27_10444	18.7745	0.346115	0.279038	1.24039	0.214832		chr6	114032200	114034600	2401	*	FALSE	FALSE	FALSE	TRUE	TRUE	FALSE	FALSE	FALSE	FALSE	FALSE	FALSE	FALSE	FALSE	FALSE	FALSE	18.7745	8.57855	FALSE	1e-08	3	0.0343227	0.0201406	8	FALSE	0.0201406	4.11275	-0.0991792	0.421129	0.176899	0.0750141	0.27757	0.383749	0.357683	0.35855	0.322514	14.817	-0.258448	1.17738
K27_10445	65.7647	0.456948	0.164552	2.77692	0.00548767	0.0640223	chr6	114036600	114046050	9451	*	TRUE	TRUE	TRUE	TRUE	TRUE	TRUE	TRUE	TRUE	FALSE	TRUE	TRUE	TRUE	TRUE	TRUE	TRUE	65.7647	190.746	FALSE	1e-08	20	0.0113546	0.00934878	9	FALSE	0.00934878	6.0109	-0.0264257	0.395297	-0.346472	-0.0616508	0.152995	0.210337	0.200242	0.210736	0.183835	39.2883	-0.125635	1.9741
K27_10446	57.8	0.0294112	0.171133	0.171862	0.863546	0.945333	chr6	114055950	114062800	6851	*	TRUE	TRUE	TRUE	TRUE	TRUE	TRUE	TRUE	TRUE	TRUE	TRUE	TRUE	TRUE	FALSE	FALSE	TRUE	57.8	54.0907	FALSE	1e-08	4	0.0126191	0.00836349	7	FALSE	0.00836349	5.84968	0.0933421	0.112197	-0.242442	0.0827859	0.15724	0.212822	0.210427	0.213531	0.185623	37.2022	0.438591	0.533187
K27_10447	43.3862	0.287975	0.201705	1.4277	0.153377	0.418398	chr6	114070650	114076150	5501	*	FALSE	FALSE	FALSE	TRUE	TRUE	FALSE	TRUE	TRUE	FALSE	FALSE	FALSE	FALSE	TRUE	TRUE	TRUE	43.3862	38.9348	FALSE	1e-08	34	0.0160879	0.0127501	8	FALSE	0.0127501	5.40817	0.025866	0.241565	-0.059078	-0.0464101	0.185856	0.253775	0.24605	0.247948	0.221877	29.0987	0.101925	0.981774
K27_10448	122.953	0.310877	0.121143	2.56619	0.0102823	0.0931584	chr6	114089650	114106200	16551	*	TRUE	TRUE	TRUE	TRUE	TRUE	TRUE	TRUE	TRUE	TRUE	TRUE	TRUE	TRUE	TRUE	TRUE	TRUE	122.953	296.281	FALSE	1e-08	100	0.0070863	0.00492418	8	FALSE	0.00492418	6.77565	0.0717475	0.436564	0.186124	0.125688	0.115653	0.157102	0.150388	0.150744	0.13715	58.5862	0.456693	2.90292
K27_10449	22.6186	0.0448846	0.290473	0.154522	0.877198	0.951238	chr6	114110250	114113000	2751	*	FALSE	FALSE	FALSE	TRUE	TRUE	FALSE	FALSE	FALSE	FALSE	FALSE	FALSE	FALSE	FALSE	FALSE	FALSE	22.6186	34.5583	FALSE	0.0138353	24	0.0288596	0.0260265	9	FALSE	0.0260265	4.62308	0.0640019	-0.101437	-0.336164	-0.146322	0.249674	0.340089	0.343257	0.343733	0.302032	18.5165	0.188192	-0.295514
K27_1045	55.7593	0.171359	0.197482	0.867722	0.385546	0.664027	chr1	82966250	82971950	5701	*	TRUE	TRUE	TRUE	TRUE	TRUE	FALSE	TRUE	TRUE	TRUE	TRUE	TRUE	TRUE	TRUE	TRUE	TRUE	55.7593	124.128	FALSE	0.0165661	4	0.0130013	0.0139396	7	FALSE	0.0139396	6.0227	-0.301512	-0.165475	-0.320425	-0.336835	0.162649	0.23097	0.225965	0.224435	0.202109	37.0289	-1.30541	-0.732304
K27_10450	36.0779	0.462944	0.213568	2.16767	0.0301841	0.172269	chr6	114128650	114134000	5351	*	TRUE	TRUE	TRUE	TRUE	TRUE	TRUE	FALSE	FALSE	FALSE	TRUE	TRUE	TRUE	FALSE	FALSE	TRUE	36.0779	56.5568	FALSE	1e-08	3	0.0189057	0.014182	7	FALSE	0.014182	5.31635	-0.284843	0.205103	-0.440656	-0.257841	0.192937	0.273568	0.256551	0.268499	0.2329	27.5549	-1.04121	0.799464
K27_10451	191.442	0.114451	0.107155	1.06808	0.285485	0.573861	chr6	114140250	114163750	23501	*	TRUE	TRUE	TRUE	TRUE	TRUE	TRUE	TRUE	TRUE	TRUE	TRUE	TRUE	TRUE	TRUE	TRUE	TRUE	191.442	418.723	FALSE	0.00293444	9	0.00533029	0.00445434	7	FALSE	0.00445434	7.50293	0.0793014	0.23819	-0.0548673	0.12374	0.095426	0.130143	0.12751	0.128256	0.115912	78.6257	0.609341	1.86801
K27_10452	53.7149	0.31933	0.178013	1.79386	0.0728352	0.279507	chr6	114163850	114170600	6751	*	FALSE	FALSE	TRUE	TRUE	TRUE	TRUE	TRUE	TRUE	TRUE	TRUE	TRUE	TRUE	TRUE	TRUE	TRUE	53.7149	148.012	FALSE	1e-08	6	0.0134132	0.0101348	8	FALSE	0.0101348	5.88849	-0.189242	0.154138	-0.666248	-0.165192	0.159534	0.223533	0.213444	0.228339	0.192439	36.9106	-0.846592	0.722147
K27_10453	73.5334	-0.0158567	0.161366	-0.0982657	0.921721	0.969635	chr6	114171300	114180350	9051	*	TRUE	TRUE	TRUE	TRUE	TRUE	TRUE	TRUE	TRUE	TRUE	TRUE	TRUE	TRUE	TRUE	TRUE	TRUE	73.5334	75.7528	FALSE	1e-08	3	0.0103851	0.00837383	8	FALSE	0.00837383	6.15584	0.0572178	0.098225	-0.152288	0.114082	0.145305	0.197912	0.195461	0.196016	0.173381	42.3649	0.289107	0.50253
K27_10454	51.6628	0.176071	0.173161	1.0168	0.309247	0.59788	chr6	114193000	114198950	5951	*	FALSE	FALSE	FALSE	TRUE	TRUE	FALSE	FALSE	FALSE	FALSE	FALSE	FALSE	TRUE	TRUE	TRUE	TRUE	51.6628	41.7161	FALSE	1e-08	27	0.0138595	0.00827967	7	FALSE	0.00827967	5.69771	-0.234899	0.230464	-0.0987232	0.0543938	0.16361	0.230457	0.215825	0.218321	0.1922	34.825	-1.01927	1.06783
K27_10455	38.8986	0.360195	0.193018	1.86612	0.0620251	0.256034	chr6	114203650	114207950	4301	*	FALSE	FALSE	FALSE	TRUE	TRUE	FALSE	TRUE	TRUE	FALSE	FALSE	FALSE	FALSE	FALSE	FALSE	FALSE	38.8986	51.7325	FALSE	1e-08	6	0.0176927	0.0102319	8	FALSE	0.0102319	5.2778	-0.116225	0.377505	-0.392668	0.0173105	0.187685	0.260202	0.243576	0.259	0.21995	28.1205	-0.446674	1.54985
K27_10456	391.948	0.149074	0.0817062	1.82451	0.0680752	0.269393	chr6	114208150	114253300	45151	*	TRUE	TRUE	TRUE	TRUE	TRUE	TRUE	TRUE	TRUE	TRUE	TRUE	TRUE	TRUE	TRUE	TRUE	TRUE	391.948	1510.07	FALSE	0.00189873	6	0.00371764	0.00293712	9	FALSE	0.00293712	8.42147	0.142658	0.366841	0.232279	0.217767	0.0722519	0.0982773	0.0961166	0.0954851	0.0887591	116.557	1.45159	3.81663
K27_10457	452.094	0.22259	0.0993963	2.23942	0.0251285	0.155305	chr6	114258650	114309650	51001	*	TRUE	TRUE	TRUE	TRUE	TRUE	TRUE	TRUE	TRUE	TRUE	TRUE	TRUE	TRUE	TRUE	TRUE	TRUE	452.094	3966.01	FALSE	0.00849948	9	0.00351279	0.00552933	9	FALSE	0.00552933	8.6718	0.0946726	0.397074	0.0327297	0.174483	0.0806958	0.111509	0.109577	0.110304	0.104384	107.463	0.849009	3.62369
K27_10458	102.961	-0.118968	0.147346	-0.807402	0.419435	0.690779	chr6	114309900	114320950	11051	*	TRUE	TRUE	TRUE	TRUE	TRUE	TRUE	TRUE	TRUE	TRUE	TRUE	TRUE	TRUE	TRUE	TRUE	TRUE	102.961	177.412	FALSE	0.00761336	3	0.00803939	0.00791277	7	FALSE	0.00791277	6.58401	0.0675846	0.0838228	0.107678	0.20279	0.129861	0.177172	0.175691	0.171886	0.156751	50.7006	0.381464	0.477102
K27_10459	30.3234	0.0822052	0.243552	0.337526	0.73572	0.885898	chr6	114323750	114326750	3001	*	TRUE	TRUE	TRUE	TRUE	TRUE	TRUE	FALSE	FALSE	FALSE	TRUE	TRUE	TRUE	TRUE	TRUE	TRUE	30.3234	29.017	FALSE	1e-08	30	0.0220802	0.0155902	9	FALSE	0.0155902	4.79626	0.199468	0.0806005	0.285702	-0.0016047	0.223803	0.298961	0.3	0.28754	0.263616	21.4307	0.667205	0.268668
K27_1046	71.1759	-0.0652462	0.160164	-0.40737	0.683736	0.858774	chr1	82989950	82998100	8151	*	FALSE	FALSE	TRUE	TRUE	TRUE	TRUE	TRUE	TRUE	TRUE	TRUE	TRUE	TRUE	TRUE	TRUE	TRUE	71.1759	43.377	FALSE	1e-08	7	0.0106569	0.00733705	7	FALSE	0.00733705	6.16643	-0.0690615	-0.0321129	0.0268377	0.0331333	0.142416	0.196573	0.193838	0.188294	0.169247	43.2986	-0.351327	-0.165669
K27_10460	99.0223	-0.115312	0.140398	-0.821323	0.411462	0.683788	chr6	114329000	114338400	9401	*	TRUE	TRUE	TRUE	TRUE	TRUE	TRUE	TRUE	TRUE	TRUE	TRUE	TRUE	TRUE	TRUE	TRUE	TRUE	99.0223	132.158	FALSE	1e-08	18	0.00827251	0.00551479	10	FALSE	0.00551479	6.58403	0.225067	-0.101841	0.12403	0.0134714	0.123288	0.164704	0.169125	0.161526	0.146656	53.4037	1.36649	-0.602161
K27_10461	31.8312	0.11166	0.227034	0.491819	0.622847	0.827229	chr6	114378750	114381300	2551	*	FALSE	FALSE	FALSE	FALSE	FALSE	FALSE	TRUE	TRUE	FALSE	FALSE	FALSE	FALSE	FALSE	FALSE	FALSE	31.8312	13.007	FALSE	1e-08	6	0.0211374	0.0131539	7	FALSE	0.0131539	4.90125	0.0510904	0.159402	0.145164	0.0477428	0.213638	0.290016	0.28348	0.277518	0.249932	22.9418	0.176164	0.562305
K27_10462	16.6487	-0.121903	0.328272	-0.371346	0.71038		chr6	114487500	114489350	1851	*	FALSE	FALSE	FALSE	FALSE	FALSE	FALSE	TRUE	TRUE	FALSE	FALSE	FALSE	FALSE	FALSE	FALSE	FALSE	16.6487	19.0843	FALSE	1e-08	1	0.0384271	0.027074	8	FALSE	0.027074	4.15585	-0.650928	-0.222312	0.331761	-0.100409	0.282841	0.422851	0.393216	0.362956	0.336366	14.6932	-1.53938	-0.565369
K27_10463	88.8044	0.325073	0.149221	2.17847	0.0293712	0.169721	chr6	114515850	114516900	1051	*	FALSE	FALSE	TRUE	FALSE	FALSE	TRUE	TRUE	TRUE	TRUE	FALSE	FALSE	FALSE	FALSE	FALSE	FALSE	88.8044	128.819	FALSE	1e-08	36	0.00897376	0.00774892	8	FALSE	0.00774892	6.45208	-0.0545397	0.212561	-0.0314407	-0.112513	0.133564	0.184368	0.178167	0.178491	0.16187	48.3071	-0.29582	1.19304
K27_10464	26.4444	0.155006	0.249522	0.621213	0.53446	0.772714	chr6	115040950	115044450	3501	*	TRUE	TRUE	TRUE	FALSE	FALSE	FALSE	TRUE	TRUE	FALSE	TRUE	TRUE	TRUE	TRUE	TRUE	TRUE	26.4444	43.2101	FALSE	1e-08	8	0.0249995	0.0202301	8	FALSE	0.0202301	4.62286	-0.0111645	0.424776	-0.265634	0.26977	0.241501	0.330931	0.313719	0.328948	0.283702	19.1422	-0.0337368	1.354
K27_10465	49.2894	-0.0180941	0.19107	-0.0946987	0.924554	0.971018	chr6	115044600	115050150	5551	*	FALSE	FALSE	TRUE	TRUE	TRUE	FALSE	TRUE	TRUE	TRUE	TRUE	TRUE	TRUE	TRUE	TRUE	TRUE	49.2894	44.5312	FALSE	1e-08	1	0.014422	0.0106393	9	FALSE	0.0106393	5.60746	-0.144791	0.0469476	0.0035672	0.0650417	0.172518	0.2403	0.232752	0.228539	0.204596	32.5036	-0.602541	0.201707
K27_10466	103.889	0.0900332	0.128169	0.702458	0.482393	0.738256	chr6	115050500	115061650	11151	*	TRUE	TRUE	TRUE	TRUE	TRUE	TRUE	TRUE	TRUE	TRUE	TRUE	TRUE	TRUE	TRUE	TRUE	TRUE	103.889	82.2495	FALSE	1e-08	2	0.00798699	0.0044706	9	FALSE	0.0044706	6.86277	-0.337559	-0.10006	-0.22462	-0.190094	0.111702	0.159505	0.153171	0.151536	0.133867	61.4384	-2.11629	-0.653261
K27_10467	93.8822	0.0139027	0.142782	0.09737	0.922433	0.969907	chr6	115062550	115072750	10201	*	TRUE	TRUE	TRUE	TRUE	TRUE	FALSE	TRUE	TRUE	TRUE	TRUE	TRUE	TRUE	TRUE	TRUE	TRUE	93.8822	85.1805	FALSE	1e-08	8	0.00860619	0.00634292	7	FALSE	0.00634292	6.63058	-0.032366	-0.05661	-0.19657	-0.0705126	0.12415	0.170853	0.169825	0.168373	0.149575	53.4076	-0.189438	-0.333342
K27_10468	706.467	-0.0405882	0.0577556	-0.702758	0.482206	0.738051	chr6	115074550	115150150	75601	*	TRUE	TRUE	TRUE	TRUE	TRUE	TRUE	TRUE	TRUE	TRUE	TRUE	TRUE	TRUE	TRUE	TRUE	TRUE	706.467	459.666	FALSE	1e-08	1	0.00303214	0.00128447	10	FALSE	0.00128447	9.40374	0.0566179	0.0732316	0.0599762	0.11382	0.0500213	0.068432	0.0679101	0.0666949	0.061059	187.995	0.82736	1.07836
K27_10469	209.293	-0.117436	0.0998165	-1.17652	0.239386	0.524576	chr6	115154150	115173350	19201	*	TRUE	TRUE	TRUE	TRUE	TRUE	TRUE	TRUE	TRUE	TRUE	TRUE	TRUE	TRUE	TRUE	TRUE	TRUE	209.293	275.79	FALSE	1e-08	3	0.00506142	0.00324425	8	FALSE	0.00324425	7.82328	-0.186929	-0.188999	-0.121709	-0.0715628	0.0840757	0.117837	0.116852	0.113481	0.102207	93.0504	-1.58633	-1.61742
K27_1047	32.0279	0.25032	0.245782	1.01846	0.308458	0.597069	chr1	83008500	83011950	3451	*	FALSE	FALSE	FALSE	FALSE	FALSE	FALSE	TRUE	TRUE	FALSE	FALSE	FALSE	TRUE	FALSE	FALSE	FALSE	32.0279	42.9674	FALSE	1e-08	3	0.021021	0.0170754	8	FALSE	0.0170754	5.02256	0.205692	-0.0642383	-0.0768959	-0.314558	0.213113	0.28548	0.291286	0.284947	0.257673	23.5677	0.720512	-0.220534
K27_10470	358.8	-0.0159014	0.0790483	-0.201161	0.840573	0.935958	chr6	115176750	115207650	30901	*	TRUE	TRUE	TRUE	TRUE	TRUE	TRUE	TRUE	TRUE	TRUE	TRUE	TRUE	TRUE	TRUE	TRUE	TRUE	358.8	298.117	FALSE	1e-08	1	0.00385989	0.00222497	8	FALSE	0.00222497	8.51341	0.0113891	-0.0624742	-0.0555754	-0.0465728	0.0673036	0.0924124	0.092441	0.0904756	0.0822365	126.493	0.123243	-0.675828
K27_10471	136.625	-0.122026	0.119061	-1.02491	0.305408	0.594465	chr6	115208100	115219000	10901	*	TRUE	TRUE	TRUE	FALSE	FALSE	FALSE	TRUE	TRUE	TRUE	TRUE	TRUE	TRUE	TRUE	TRUE	TRUE	136.625	130.169	FALSE	1e-08	8	0.00659512	0.00411526	8	FALSE	0.00411526	7.2232	-0.143426	-0.229585	-0.155472	-0.107559	0.100787	0.140459	0.140502	0.13607	0.121453	71.6679	-1.02112	-1.63404
K27_10472	28.2659	-0.0697512	0.266583	-0.26165	0.793592	0.914311	chr6	115708100	115710400	2301	*	FALSE	FALSE	FALSE	FALSE	FALSE	FALSE	TRUE	TRUE	FALSE	FALSE	FALSE	FALSE	FALSE	FALSE	FALSE	28.2659	44.5423	FALSE	1e-08	3	0.0235288	0.0187209	9	FALSE	0.0187209	5.17683	-0.305547	-0.591438	-0.382155	-0.521686	0.207736	0.295265	0.302885	0.287591	0.256195	24.9202	-1.03482	-1.95268
K27_10473	77.093	-0.126538	0.1519	-0.833033	0.404826	0.678639	chr6	115746400	115753000	6601	*	FALSE	FALSE	TRUE	FALSE	FALSE	FALSE	TRUE	TRUE	TRUE	FALSE	FALSE	FALSE	FALSE	FALSE	FALSE	77.093	63.0995	FALSE	1e-08	4	0.0100061	0.00610497	7	FALSE	0.00610497	6.39925	-0.104166	-0.198634	-0.342247	-0.0720958	0.13101	0.181571	0.181709	0.180087	0.15615	48.8456	-0.573692	-1.09314
K27_10474	30.63	0.00978374	0.232633	0.0420566	0.966454	0.988067	chr6	116200450	116203350	2901	*	FALSE	FALSE	FALSE	FALSE	FALSE	FALSE	TRUE	TRUE	TRUE	FALSE	FALSE	FALSE	FALSE	FALSE	FALSE	30.63	14.9477	FALSE	1e-08	2	0.0218809	0.0140659	10	FALSE	0.0140659	4.99911	-0.108714	-0.0156422	-0.243987	-0.025426	0.209474	0.290288	0.283981	0.284273	0.247449	23.8651	-0.374502	-0.055082
K27_10475	178.444	0.272551	0.110165	2.47404	0.0133595	0.107642	chr6	116421800	116440900	19101	*	TRUE	TRUE	TRUE	TRUE	TRUE	TRUE	TRUE	TRUE	TRUE	TRUE	TRUE	TRUE	TRUE	TRUE	TRUE	178.444	363.831	FALSE	0.00273263	13	0.00555991	0.00460911	6	FALSE	0.00460911	7.48626	-0.0716591	0.17635	-0.0990818	-0.096201	0.0963504	0.133439	0.129494	0.130065	0.118044	77.6983	-0.537018	1.36184
K27_10476	86.7066	0.234741	0.145	1.6189	0.105469	0.342817	chr6	116442150	116451450	9301	*	FALSE	FALSE	TRUE	TRUE	TRUE	TRUE	TRUE	TRUE	TRUE	TRUE	TRUE	TRUE	TRUE	TRUE	TRUE	86.7066	148.868	FALSE	1e-08	2	0.00913818	0.00641855	9	FALSE	0.00641855	6.63824	-0.406657	-0.0795457	-0.231583	-0.314287	0.124127	0.178746	0.170246	0.168992	0.151184	53.4795	-2.27506	-0.46724
K27_10477	38.9606	0.270274	0.20804	1.29914	0.193894	0.472382	chr6	116453050	116456900	3851	*	FALSE	FALSE	FALSE	FALSE	FALSE	FALSE	TRUE	TRUE	TRUE	FALSE	FALSE	FALSE	FALSE	FALSE	FALSE	38.9606	37.0469	FALSE	1e-08	2	0.017668	0.0114778	8	FALSE	0.0114778	5.5278	-0.514194	-0.143853	-0.177575	-0.414127	0.177806	0.260192	0.245092	0.240048	0.2155	31.089	-1.97621	-0.586934
K27_10478	30.5239	-0.160443	0.241209	-0.665162	0.505947	0.753575	chr6	116457250	116460350	3101	*	TRUE	TRUE	TRUE	FALSE	FALSE	TRUE	FALSE	FALSE	FALSE	TRUE	TRUE	TRUE	FALSE	FALSE	TRUE	30.5239	23.8987	FALSE	1e-08	2	0.0219494	0.0150125	8	FALSE	0.0150125	4.97517	-0.16973	-0.137623	0.0189342	0.0228205	0.212384	0.296664	0.292203	0.280406	0.251023	23.4254	-0.572127	-0.470982
K27_10479	30.7759	-0.0128326	0.236657	-0.0542244	0.956756	0.98436	chr6	116460750	116464700	3951	*	TRUE	TRUE	TRUE	FALSE	FALSE	FALSE	TRUE	TRUE	FALSE	TRUE	TRUE	TRUE	TRUE	TRUE	FALSE	30.7759	19.3316	FALSE	1e-08	2	0.0217875	0.0153071	8	FALSE	0.0153071	5.02251	-0.311697	-0.0479144	-0.129108	-0.0350818	0.210217	0.299167	0.286407	0.282076	0.24972	23.892	-1.04188	-0.167295
K27_1048	37.769	-0.113137	0.224734	-0.503426	0.614665	0.821724	chr1	83012600	83017200	4601	*	FALSE	FALSE	FALSE	FALSE	FALSE	TRUE	TRUE	TRUE	FALSE	TRUE	TRUE	TRUE	TRUE	TRUE	TRUE	37.769	45.7477	FALSE	1e-08	100	0.0181567	0.0148208	7	FALSE	0.0148208	5.29725	-0.0357801	-0.123637	-0.170676	-0.0104998	0.19502	0.268326	0.268475	0.263477	0.233434	27.1626	-0.133346	-0.460514
K27_10480	31.6905	0.147353	0.227219	0.648506	0.516658	0.761046	chr6	116484300	116487250	2951	*	FALSE	FALSE	FALSE	TRUE	TRUE	FALSE	FALSE	FALSE	FALSE	TRUE	TRUE	TRUE	FALSE	FALSE	FALSE	31.6905	33.9117	FALSE	1e-08	10	0.0212216	0.0139808	7	FALSE	0.0139808	4.56021	0.635254	0.558909	0.532941	0.411556	0.236543	0.300739	0.300467	0.295336	0.270653	19.2786	2.11231	1.86014
K27_10481	45.1349	0.315324	0.200966	1.56904	0.116638	0.362358	chr6	116487800	116492300	4501	*	FALSE	FALSE	TRUE	TRUE	TRUE	TRUE	TRUE	TRUE	TRUE	TRUE	TRUE	TRUE	TRUE	TRUE	TRUE	45.1349	108.789	FALSE	1e-08	100	0.015549	0.0125434	11	FALSE	0.0125434	5.66836	-0.63371	-0.0116808	-0.0261446	-0.327005	0.173662	0.258023	0.236487	0.231672	0.211609	32.6402	-2.45602	-0.049393
K27_10482	51.6325	0.427398	0.177259	2.41115	0.0159021	0.119887	chr6	116492850	116498400	5551	*	TRUE	TRUE	TRUE	TRUE	TRUE	TRUE	TRUE	TRUE	TRUE	TRUE	TRUE	TRUE	TRUE	TRUE	TRUE	51.6325	41.9124	FALSE	1e-08	5	0.0138663	0.00889645	8	FALSE	0.00889645	5.71224	-0.0504102	0.236241	-0.0900347	-0.191157	0.164273	0.226057	0.21692	0.219287	0.195799	34.7729	-0.222998	1.08907
K27_10483	17.3137	0.0449672	0.308326	0.145843	0.884045		chr6	116507350	116509200	1851	*	FALSE	FALSE	FALSE	FALSE	FALSE	FALSE	FALSE	FALSE	FALSE	TRUE	TRUE	TRUE	FALSE	FALSE	FALSE	17.3137	13.827	FALSE	1e-08	1	0.0370349	0.0243722	7	FALSE	0.0243722	4.42592	-0.577617	-0.259389	-0.657355	-0.304357	0.260142	0.384259	0.363518	0.371923	0.313476	17.0135	-1.5032	-0.713554
K27_10484	94.3364	0.0857317	0.133951	0.640024	0.522157	0.764538	chr6	116512200	116519250	7051	*	TRUE	TRUE	TRUE	TRUE	TRUE	TRUE	TRUE	TRUE	TRUE	TRUE	TRUE	TRUE	TRUE	TRUE	TRUE	94.3364	44.9361	FALSE	1e-08	5	0.00857524	0.00490153	9	FALSE	0.00490153	6.6533	-0.249513	-0.0153437	-0.131624	-0.101075	0.119337	0.168437	0.161979	0.160151	0.142085	55.7524	-1.48135	-0.0947264
K27_10485	155.737	0.0816798	0.107043	0.763059	0.445428	0.710458	chr6	116536350	116550500	14151	*	TRUE	TRUE	TRUE	TRUE	TRUE	TRUE	TRUE	TRUE	TRUE	TRUE	TRUE	TRUE	TRUE	TRUE	TRUE	155.737	76.2913	FALSE	1e-08	19	0.00605304	0.00340291	8	FALSE	0.00340291	7.2972	-0.0344627	0.0709789	-0.0936204	-0.0107009	0.0964297	0.132572	0.129833	0.12907	0.114886	75.6738	-0.259956	0.546694
K27_10486	84.2067	0.0169029	0.142942	0.11825	0.905869	0.963475	chr6	116552000	116560950	8951	*	TRUE	TRUE	TRUE	TRUE	TRUE	TRUE	TRUE	TRUE	TRUE	TRUE	TRUE	TRUE	TRUE	TRUE	TRUE	84.2067	36.5746	FALSE	1e-08	1	0.00934482	0.00549513	8	FALSE	0.00549513	6.34448	-0.032968	0.0762934	0.149908	0.0593905	0.131304	0.180253	0.176174	0.170953	0.15452	48.319	-0.182899	0.433057
K27_10487	14.6386	0.307683	0.334084	0.920975	0.357063		chr6	116564500	116566200	1701	*	TRUE	TRUE	FALSE	FALSE	FALSE	FALSE	FALSE	FALSE	FALSE	TRUE	TRUE	FALSE	TRUE	TRUE	FALSE	14.6386	8.74018	FALSE	1e-08	4	0.0434049	0.0286557	10	FALSE	0.0286557	3.8758	-0.118266	0.122369	0.233901	-0.185314	0.306939	0.425747	0.409379	0.395938	0.363928	12.6273	-0.277786	0.298913
K27_10488	50.384	-0.3657	0.203035	-1.80116	0.0716772	0.276812	chr6	116567250	116572500	5251	*	TRUE	TRUE	TRUE	TRUE	TRUE	TRUE	TRUE	TRUE	TRUE	TRUE	TRUE	TRUE	TRUE	TRUE	TRUE	50.384	83.1784	FALSE	1e-08	6	0.014156	0.0105506	9	FALSE	0.0105506	5.79624	-0.0613444	-0.506864	0.0175151	-0.141164	0.164183	0.22657	0.236834	0.217747	0.197598	35.3036	-0.270752	-2.14016
K27_10489	65.6095	0.0759175	0.156006	0.486632	0.626519	0.828869	chr6	116579050	116585450	6401	*	TRUE	TRUE	TRUE	TRUE	TRUE	TRUE	TRUE	TRUE	TRUE	TRUE	TRUE	TRUE	TRUE	TRUE	TRUE	65.6095	86.1547	FALSE	1e-08	34	0.0113763	0.00671037	8	FALSE	0.00671037	6.17693	-0.329026	0.0278093	-0.403249	-0.0481082	0.14049	0.200413	0.189742	0.194421	0.166765	43.967	-1.64174	0.146563
K27_1049	28.8481	0.0560293	0.247168	0.226685	0.820669	0.926596	chr1	83020150	83023450	3301	*	FALSE	FALSE	FALSE	FALSE	FALSE	FALSE	TRUE	TRUE	FALSE	FALSE	FALSE	FALSE	FALSE	FALSE	FALSE	28.8481	37.7257	FALSE	1e-08	2	0.0230979	0.0149053	10	FALSE	0.0149053	4.49456	0.700455	0.271634	0.443705	0.215604	0.242378	0.306412	0.316904	0.305103	0.279568	18.5436	2.28599	0.857149
K27_10490	54.0473	-0.12233	0.182273	-0.671138	0.502133	0.751313	chr6	116586850	116592500	5651	*	TRUE	TRUE	TRUE	FALSE	FALSE	TRUE	TRUE	TRUE	TRUE	TRUE	TRUE	TRUE	TRUE	TRUE	TRUE	54.0473	74.395	FALSE	1e-08	14	0.0133441	0.00942258	9	FALSE	0.00942258	5.84966	-0.402069	-0.108623	-0.0169985	0.013707	0.159561	0.229811	0.219118	0.211994	0.190078	36.6611	-1.74956	-0.49573
K27_10491	224.038	-0.0426346	0.095647	-0.44575	0.655778	0.844226	chr6	116594650	116615450	20801	*	TRUE	TRUE	TRUE	TRUE	TRUE	TRUE	TRUE	TRUE	TRUE	TRUE	TRUE	TRUE	TRUE	TRUE	TRUE	224.038	178.736	FALSE	1e-08	3	0.00487164	0.00291196	8	FALSE	0.00291196	7.82662	0.021063	-0.0817203	0.0133394	-0.0390857	0.0826257	0.113098	0.113399	0.109906	0.0997147	94.7238	0.186237	-0.720643
K27_10492	35.7507	-0.367543	0.238697	-1.53979	0.123612	0.37396	chr6	116705350	116708400	3051	*	TRUE	TRUE	TRUE	FALSE	FALSE	FALSE	FALSE	FALSE	FALSE	TRUE	TRUE	FALSE	TRUE	TRUE	FALSE	35.7507	53.3795	FALSE	1e-08	1	0.0190588	0.0138474	8	FALSE	0.0138474	5.2182	-0.0912549	-0.438222	0.195661	-0.0706784	0.197282	0.272993	0.282012	0.256632	0.23513	26.4505	-0.334276	-1.55391
K27_10493	68.7645	-0.318757	0.165168	-1.92989	0.0536202	0.236712	chr6	116721050	116727450	6401	*	TRUE	TRUE	TRUE	TRUE	TRUE	TRUE	TRUE	TRUE	TRUE	TRUE	TRUE	TRUE	TRUE	TRUE	TRUE	68.7645	89.1361	FALSE	1e-08	1	0.0109543	0.00654094	8	FALSE	0.00654094	6.19765	0.129932	-0.357006	-0.231608	-0.0382489	0.139302	0.187761	0.196983	0.188929	0.165192	44.4909	0.692009	-1.81237
K27_10494	66.2327	0.0163445	0.169173	0.0966137	0.923033	0.970246	chr6	116734050	116740250	6201	*	TRUE	TRUE	TRUE	TRUE	TRUE	TRUE	TRUE	TRUE	TRUE	TRUE	TRUE	TRUE	TRUE	TRUE	TRUE	66.2327	109.298	FALSE	1e-08	1	0.0112898	0.00852292	7	FALSE	0.00852292	5.83652	0.155734	0.199487	0.430861	0.183142	0.158141	0.212586	0.209774	0.201326	0.186095	36.9072	0.73257	0.950959
K27_10495	10.0321	-0.776483	0.492634	-1.57619	0.114982		chr6	116747450	116748450	1001	*	FALSE	FALSE	FALSE	FALSE	FALSE	FALSE	FALSE	FALSE	FALSE	TRUE	TRUE	FALSE	FALSE	FALSE	FALSE	10.0321	18.1069	FALSE	0.0593336	6	0.0623351	0.0617263	7	FALSE	0.0617263	3.23818	0.208568	-0.57642	0.472227	0.200063	0.398076	0.533486	0.579621	0.508001	0.472923	8.13459	0.390954	-0.994479
K27_10496	89.0226	-0.000430959	0.144405	-0.00298438	0.997619	0.999105	chr6	116748700	116757100	8401	*	TRUE	TRUE	TRUE	TRUE	TRUE	TRUE	TRUE	TRUE	TRUE	TRUE	TRUE	TRUE	TRUE	TRUE	TRUE	89.0226	55.8178	FALSE	1e-08	8	0.0089571	0.00573036	8	FALSE	0.00573036	6.51953	0.0650373	-0.111767	-0.0746938	-0.111336	0.125974	0.171204	0.172993	0.168237	0.150549	51.7528	0.379881	-0.646079
K27_10497	37.8865	0.0218762	0.217795	0.100444	0.919992	0.968792	chr6	116759450	116763100	3651	*	FALSE	FALSE	FALSE	FALSE	FALSE	FALSE	TRUE	TRUE	TRUE	FALSE	FALSE	FALSE	TRUE	TRUE	FALSE	37.8865	58.312	FALSE	1e-08	100	0.0181071	0.0146944	7	FALSE	0.0146944	5.39039	-0.212784	-0.0380338	-0.505081	-0.0599101	0.19029	0.267406	0.259717	0.266987	0.228915	28.3273	-0.795733	-0.146444
K27_10498	31.2269	0.306634	0.241028	1.27219	0.203305	0.483709	chr6	116771000	116773750	2751	*	FALSE	FALSE	FALSE	FALSE	FALSE	FALSE	TRUE	TRUE	FALSE	TRUE	TRUE	FALSE	FALSE	FALSE	FALSE	31.2269	25.565	FALSE	1e-08	32	0.0215043	0.0174776	9	FALSE	0.0174776	4.97528	-0.216797	0.118694	0.116862	-0.18794	0.216367	0.304143	0.290023	0.283914	0.260019	22.9946	-0.712814	0.409256
K27_10499	26.9088	0.0184581	0.255112	0.0723529	0.942321	0.978172	chr6	116789450	116792050	2601	*	FALSE	FALSE	FALSE	FALSE	FALSE	FALSE	TRUE	TRUE	FALSE	FALSE	FALSE	FALSE	FALSE	FALSE	FALSE	26.9088	29.4053	FALSE	1e-08	10	0.0246056	0.0185313	8	FALSE	0.0185313	4.87581	-0.166599	-0.0713336	-0.408389	-0.0897917	0.223655	0.312421	0.305859	0.309976	0.267536	21.8006	-0.533251	-0.233224
K27_105	4.52301	0.0994663	0.573688	0.173381	0.862352		chr1	13093150	13093850	701	*	FALSE	FALSE	FALSE	FALSE	FALSE	FALSE	FALSE	FALSE	FALSE	TRUE	TRUE	FALSE	FALSE	FALSE	FALSE	4.52301	4.59794	FALSE	1e-08	25	0.135608	0.0859279	8	FALSE	0.0859279	0.653325	1.14964	1.7495	2.1859	1.65003	0.867985	1.03603	0.98724	0.957257	0.928046	0.752692	1.10967	1.77211
K27_1050	51.14	0.124177	0.184709	0.672286	0.501402	0.750811	chr1	83026150	83031200	5051	*	TRUE	TRUE	TRUE	FALSE	FALSE	TRUE	TRUE	TRUE	TRUE	TRUE	TRUE	TRUE	TRUE	TRUE	TRUE	51.14	49.4154	FALSE	1e-08	2	0.0139789	0.00968135	9	FALSE	0.00968135	5.44344	0.314805	0.313045	0.243632	0.188867	0.178306	0.235146	0.233169	0.229808	0.208172	30.5287	1.33876	1.34257
K27_10500	24.1373	0.417423	0.262867	1.58796	0.112295	0.355265	chr6	116792450	116794950	2501	*	TRUE	TRUE	FALSE	FALSE	FALSE	FALSE	FALSE	FALSE	TRUE	TRUE	TRUE	FALSE	TRUE	TRUE	FALSE	24.1373	25.5643	FALSE	1e-08	7	0.0271809	0.0198359	8	FALSE	0.0198359	4.71226	-0.551001	0.110498	0.0688785	-0.306925	0.235347	0.346298	0.315417	0.309819	0.283526	20.0226	-1.59112	0.350322
K27_10501	24.0348	0.271301	0.267287	1.01502	0.310096	0.59862	chr6	116797000	116799500	2501	*	FALSE	FALSE	FALSE	FALSE	FALSE	FALSE	TRUE	TRUE	FALSE	FALSE	FALSE	FALSE	FALSE	FALSE	FALSE	24.0348	20.3233	FALSE	1e-08	1	0.0272874	0.0199749	9	FALSE	0.0199749	4.59198	-0.0579532	0.118752	0.0574351	-0.152549	0.243113	0.334924	0.325115	0.319882	0.289741	18.8883	-0.173034	0.365261
K27_10502	67.3967	0.214353	0.161624	1.32624	0.18476	0.460569	chr6	116805050	116812500	7451	*	TRUE	TRUE	FALSE	TRUE	TRUE	TRUE	TRUE	TRUE	TRUE	TRUE	TRUE	TRUE	TRUE	TRUE	TRUE	67.3967	90.1836	FALSE	1e-08	4	0.0111324	0.00786526	8	FALSE	0.00786526	6.21815	-0.196464	0.0070157	-0.353688	-0.207337	0.141823	0.198881	0.192508	0.19545	0.171145	43.8443	-0.987847	0.0364436
K27_10503	78.1593	0.179525	0.145431	1.23443	0.217041	0.499685	chr6	116812950	116822100	9151	*	TRUE	TRUE	TRUE	TRUE	TRUE	TRUE	TRUE	TRUE	TRUE	TRUE	TRUE	TRUE	TRUE	TRUE	TRUE	78.1593	60.4139	FALSE	1e-08	23	0.00989934	0.00579933	8	FALSE	0.00579933	6.37212	-0.283153	0.0537553	-0.110982	-0.125769	0.131137	0.185919	0.176582	0.175527	0.156085	48.5914	-1.52299	0.304421
K27_10504	130.493	-0.0666668	0.122817	-0.542815	0.587257	0.804629	chr6	116824500	116838150	13651	*	TRUE	TRUE	TRUE	TRUE	TRUE	TRUE	TRUE	TRUE	TRUE	TRUE	TRUE	TRUE	TRUE	TRUE	TRUE	130.493	128.113	FALSE	1e-08	24	0.00680267	0.00504715	8	FALSE	0.00504715	6.9991	-0.0502872	0.0824588	-0.0172958	0.149126	0.10969	0.151285	0.147988	0.146245	0.131328	63.8082	-0.3324	0.557197
K27_10505	91.669	0.0270326	0.141611	0.190894	0.848609	0.939797	chr6	116841250	116851000	9751	*	FALSE	FALSE	FALSE	TRUE	TRUE	TRUE	TRUE	TRUE	TRUE	TRUE	TRUE	TRUE	TRUE	TRUE	TRUE	91.669	92.3555	FALSE	1e-08	3	0.00876139	0.00601163	8	FALSE	0.00601163	6.64575	-0.28026	-0.087065	-0.203237	-0.114098	0.122753	0.173945	0.168372	0.166486	0.147788	54.1392	-1.61119	-0.517101
K27_10506	28.241	0.0329916	0.242077	0.136285	0.891596	0.956967	chr6	116851900	116854950	3051	*	FALSE	FALSE	FALSE	FALSE	FALSE	FALSE	TRUE	TRUE	TRUE	FALSE	FALSE	FALSE	FALSE	FALSE	TRUE	28.241	23.6638	FALSE	1e-08	3	0.0235477	0.0159774	9	FALSE	0.0159774	4.39028	0.603191	0.526611	0.354116	0.49362	0.251236	0.320503	0.320211	0.318792	0.28689	17.4747	1.88201	1.64458
K27_10507	22.2521	0.23006	0.282371	0.814744	0.415219	0.687479	chr6	116855250	116857350	2101	*	FALSE	FALSE	FALSE	FALSE	FALSE	FALSE	TRUE	TRUE	TRUE	FALSE	FALSE	FALSE	FALSE	FALSE	FALSE	22.2521	12.0922	FALSE	1e-08	28	0.029299	0.0219192	8	FALSE	0.0219192	4.49465	0.1422	0.0312596	-0.104633	-0.1988	0.252211	0.339607	0.340591	0.337514	0.301582	17.821	0.41872	0.0917806
K27_10508	67.9567	0.0130802	0.160757	0.0813662	0.935151	0.975227	chr6	116861200	116868900	7701	*	FALSE	FALSE	TRUE	TRUE	TRUE	FALSE	TRUE	TRUE	TRUE	FALSE	FALSE	FALSE	TRUE	TRUE	TRUE	67.9567	47.8829	FALSE	1e-08	34	0.0110586	0.00727376	10	FALSE	0.00727376	6.03413	-0.0493549	0.0901787	0.148689	0.0770985	0.147301	0.202704	0.197548	0.192084	0.173818	40.9647	-0.243482	0.456491
K27_10509	19.899	-0.027437	0.286075	-0.0959084	0.923593		chr6	116874500	116877150	2651	*	TRUE	TRUE	FALSE	TRUE	TRUE	FALSE	TRUE	TRUE	FALSE	FALSE	FALSE	FALSE	FALSE	FALSE	FALSE	19.899	28.9832	FALSE	1e-08	6	0.0325062	0.0222819	10	FALSE	0.0222819	3.7122	0.484721	0.708497	1.01615	0.735934	0.314188	0.404607	0.392586	0.376894	0.353758	11.8152	1.19801	1.8047
K27_1051	35.8952	-0.238676	0.221025	-1.07986	0.280206	0.56852	chr1	83035100	83039300	4201	*	FALSE	FALSE	FALSE	TRUE	TRUE	TRUE	FALSE	FALSE	FALSE	FALSE	FALSE	FALSE	FALSE	FALSE	TRUE	35.8952	19.6344	FALSE	1e-08	2	0.0189908	0.011547	7	FALSE	0.011547	5.11271	0.0478333	-0.108705	0.183449	0.129971	0.198867	0.270108	0.272195	0.257457	0.232073	25.7092	0.17709	-0.399363
K27_10510	37.3989	-0.22993	0.227164	-1.01218	0.311453	0.59962	chr6	116902200	116906700	4501	*	FALSE	FALSE	FALSE	FALSE	FALSE	FALSE	TRUE	TRUE	TRUE	FALSE	FALSE	TRUE	FALSE	FALSE	FALSE	37.3989	34.3882	FALSE	1e-08	9	0.0183148	0.0124332	8	FALSE	0.0124332	5.44342	-0.181021	-0.502171	-0.166347	-0.272241	0.183582	0.256897	0.264679	0.24763	0.221254	29.6512	-0.704643	-1.89729
K27_10511	49.3245	-0.182429	0.189194	-0.964246	0.334923	0.619502	chr6	116915150	116922150	7001	*	FALSE	FALSE	FALSE	TRUE	TRUE	TRUE	TRUE	TRUE	TRUE	FALSE	FALSE	TRUE	TRUE	TRUE	FALSE	49.3245	28.9543	FALSE	1e-08	34	0.0144133	0.00946392	7	FALSE	0.00946392	5.54408	0.0924724	0.0113361	0.158017	0.193766	0.173067	0.23405	0.233851	0.225098	0.202515	32.0342	0.395097	0.0484757
K27_10512	25.4919	0.0474684	0.252429	0.188047	0.85084	0.94048	chr6	116943000	116946050	3051	*	FALSE	FALSE	FALSE	TRUE	TRUE	TRUE	TRUE	TRUE	TRUE	TRUE	TRUE	FALSE	FALSE	FALSE	TRUE	25.4919	23.9157	FALSE	1e-08	2	0.0258523	0.0158601	7	FALSE	0.0158601	5.02254	-0.573936	-0.302961	-0.682946	-0.350429	0.211127	0.311739	0.29659	0.302885	0.254762	23.7892	-1.84108	-1.02148
K27_10513	19.6538	0.155686	0.28429	0.547632	0.583945		chr6	116947900	116950400	2501	*	FALSE	FALSE	FALSE	FALSE	FALSE	FALSE	TRUE	TRUE	TRUE	FALSE	FALSE	FALSE	FALSE	FALSE	FALSE	19.6538	18.9228	FALSE	1e-08	4	0.0328846	0.0228241	9	FALSE	0.0228241	4.52773	-0.475409	-0.0129422	-0.499119	-0.168628	0.251279	0.365693	0.341283	0.35203	0.301045	18.0187	-1.30002	-0.0379221
K27_10514	25.1704	0.0803349	0.265759	0.302284	0.762435	0.898662	chr6	116958150	116961200	3051	*	FALSE	FALSE	FALSE	FALSE	FALSE	FALSE	TRUE	TRUE	FALSE	FALSE	FALSE	FALSE	FALSE	FALSE	FALSE	25.1704	19.3009	FALSE	1e-08	6	0.0261546	0.0197427	9	FALSE	0.0197427	4.68302	-0.0724938	-0.00108796	-0.0734075	-0.0814229	0.237014	0.3272	0.321322	0.316287	0.282367	19.7585	-0.221558	-0.00338587
K27_10515	19.6645	0.183215	0.287639	0.636962	0.52415		chr6	116961600	116964350	2751	*	FALSE	FALSE	FALSE	FALSE	FALSE	TRUE	FALSE	FALSE	FALSE	FALSE	FALSE	FALSE	TRUE	TRUE	TRUE	19.6645	12.9416	FALSE	1e-08	3	0.0328679	0.0217632	9	FALSE	0.0217632	4.19762	-0.0343555	0.223206	0.29944	0.0399914	0.273071	0.374659	0.359992	0.349699	0.319808	15.3719	-0.0916981	0.620031
K27_10516	64.2119	-0.00704305	0.16826	-0.0418581	0.966612	0.988186	chr6	116994250	117002700	8451	*	FALSE	FALSE	TRUE	TRUE	TRUE	TRUE	TRUE	TRUE	TRUE	TRUE	TRUE	FALSE	TRUE	TRUE	TRUE	64.2119	105.194	FALSE	1e-08	1	0.0115765	0.00899735	9	FALSE	0.00899735	6.04568	-0.142759	0.0750986	-0.329501	0.0821416	0.150866	0.210203	0.203398	0.207382	0.180172	40.0732	-0.679145	0.36922
K27_10517	185.396	0.167013	0.101467	1.64597	0.0997691	0.332329	chr6	117014050	117036900	22851	*	TRUE	TRUE	TRUE	TRUE	TRUE	TRUE	TRUE	TRUE	TRUE	TRUE	TRUE	TRUE	TRUE	TRUE	TRUE	185.396	359.032	FALSE	1e-08	1	0.00543309	0.00356274	9	FALSE	0.00356274	7.57614	-0.150182	0.154413	-0.22159	-0.0125991	0.090498	0.126272	0.121374	0.12319	0.109287	83.7161	-1.18935	1.27221
K27_10518	281.331	0.100176	0.0861132	1.16331	0.244705	0.529862	chr6	117037850	117070300	32451	*	TRUE	TRUE	TRUE	TRUE	TRUE	TRUE	TRUE	TRUE	TRUE	TRUE	TRUE	TRUE	TRUE	TRUE	TRUE	281.331	838.198	FALSE	1e-08	3	0.00432306	0.0027736	8	FALSE	0.0027736	8.10997	0.0180489	0.196564	-0.184079	0.0963875	0.0766413	0.105098	0.102655	0.104135	0.092872	105.817	0.171733	1.9148
K27_10519	26.0534	0.0283299	0.243506	0.116342	0.907382	0.963997	chr6	117075350	117078600	3251	*	FALSE	FALSE	FALSE	TRUE	TRUE	FALSE	FALSE	FALSE	FALSE	FALSE	FALSE	FALSE	TRUE	TRUE	TRUE	26.0534	14.6833	FALSE	1e-08	34	0.025342	0.0159559	7	FALSE	0.0159559	4.46068	0.224763	0.42605	0.147987	0.39772	0.246224	0.327111	0.317194	0.319035	0.28273	18.1163	0.687116	1.34318
K27_1052	85.7886	0.0579603	0.144978	0.399786	0.689315	0.862246	chr1	83040100	83050400	10301	*	TRUE	TRUE	TRUE	TRUE	TRUE	TRUE	TRUE	TRUE	TRUE	TRUE	TRUE	TRUE	TRUE	TRUE	TRUE	85.7886	58.0965	FALSE	1e-08	1	0.00921266	0.00612311	7	FALSE	0.00612311	6.4692	-0.141104	-0.00206528	0.003519	-0.0600256	0.128702	0.179219	0.17467	0.170648	0.153745	50.265	-0.787325	-0.0118239
K27_10520	22.2143	0.605931	0.277762	2.18147	0.0291484	0.168991	chr6	117084300	117086450	2151	*	FALSE	FALSE	FALSE	TRUE	TRUE	FALSE	FALSE	FALSE	FALSE	TRUE	TRUE	FALSE	FALSE	FALSE	FALSE	22.2143	65.9821	FALSE	1e-08	8	0.0293453	0.0260204	9	FALSE	0.0260204	4.79645	-0.669554	0.109103	-0.874755	-0.496828	0.239414	0.356888	0.322851	0.351878	0.295901	20.0341	-1.87609	0.337936
K27_10521	40.0057	-0.248615	0.214047	-1.1615	0.245439	0.530609	chr6	117096600	117100600	4001	*	FALSE	FALSE	FALSE	FALSE	FALSE	FALSE	TRUE	TRUE	FALSE	FALSE	FALSE	FALSE	TRUE	TRUE	TRUE	40.0057	34.7404	FALSE	1e-08	31	0.0172633	0.0107687	10	FALSE	0.0107687	5.46073	-0.282542	-0.370238	0.00552344	-0.121623	0.179579	0.254578	0.254367	0.237433	0.213566	30.4086	-1.10984	-1.45553
K27_10522	84.475	-0.0755513	0.143987	-0.524709	0.599785	0.812678	chr6	117115000	117124500	9501	*	TRUE	TRUE	TRUE	TRUE	TRUE	FALSE	TRUE	TRUE	TRUE	TRUE	TRUE	TRUE	TRUE	TRUE	TRUE	84.475	41.6237	FALSE	1e-08	4	0.00932205	0.00539977	8	FALSE	0.00539977	6.53595	-0.216161	-0.184476	-0.218587	-0.108925	0.124521	0.174998	0.172375	0.168731	0.148425	52.4887	-1.23522	-1.0702
K27_10523	36.6971	-0.081344	0.225977	-0.359966	0.718873	0.877396	chr6	117125250	117128750	3501	*	FALSE	FALSE	FALSE	FALSE	FALSE	FALSE	TRUE	TRUE	FALSE	FALSE	FALSE	FALSE	FALSE	FALSE	FALSE	36.6971	42.3834	FALSE	1e-08	3	0.0186234	0.0145617	8	FALSE	0.0145617	5.37211	-0.174182	-0.237402	-0.434004	-0.156058	0.190918	0.267025	0.266351	0.265605	0.230266	28.1383	-0.652306	-0.891312
K27_10524	208.34	-0.114169	0.0998102	-1.14386	0.252683	0.538604	chr6	117129450	117150800	21351	*	TRUE	TRUE	TRUE	TRUE	TRUE	FALSE	TRUE	TRUE	TRUE	TRUE	TRUE	TRUE	TRUE	TRUE	TRUE	208.34	306.706	FALSE	1e-08	2	0.00507461	0.00347648	8	FALSE	0.00347648	7.64205	0.0536673	0.0859606	-0.0103744	0.200129	0.0887395	0.121114	0.119839	0.118419	0.106537	86.1178	0.443113	0.717302
K27_10525	54.588	-0.293508	0.184514	-1.59071	0.111675	0.353944	chr6	118012850	118018450	5601	*	FALSE	FALSE	TRUE	FALSE	FALSE	FALSE	TRUE	TRUE	FALSE	FALSE	FALSE	FALSE	FALSE	FALSE	TRUE	54.588	95.0044	FALSE	1e-08	2	0.0132335	0.00875881	10	FALSE	0.00875881	5.75482	0.325187	-0.172027	-0.25545	0.121481	0.162126	0.213987	0.223981	0.220438	0.190912	35.4961	1.51966	-0.768044
K27_10526	42.057	0.153679	0.200639	0.765948	0.443708	0.709256	chr6	118063100	118067000	3901	*	FALSE	FALSE	FALSE	FALSE	FALSE	FALSE	TRUE	TRUE	FALSE	FALSE	FALSE	FALSE	FALSE	FALSE	FALSE	42.057	45.4324	FALSE	1e-08	2	0.0165276	0.011008	8	FALSE	0.011008	5.13442	0.513893	0.354263	0.111445	0.200584	0.196731	0.253877	0.255753	0.25633	0.228587	26.0987	2.02419	1.38517
K27_10527	30.2334	-0.0706597	0.24164	-0.292418	0.769967	0.902561	chr6	118078900	118081300	2401	*	FALSE	FALSE	FALSE	FALSE	FALSE	FALSE	TRUE	TRUE	TRUE	FALSE	FALSE	FALSE	FALSE	FALSE	FALSE	30.2334	10.6542	FALSE	1e-08	2	0.0221394	0.0129257	8	FALSE	0.0129257	5.04564	0.0433119	-0.312979	-0.150786	-0.24232	0.204952	0.278683	0.288011	0.275031	0.243824	24.6186	0.155416	-1.08669
K27_10528	47.3977	0.0834961	0.192381	0.434015	0.664278	0.849329	chr6	118155050	118160000	4951	*	FALSE	FALSE	FALSE	FALSE	FALSE	FALSE	TRUE	TRUE	TRUE	FALSE	FALSE	FALSE	TRUE	TRUE	FALSE	47.3977	31.6855	FALSE	1e-08	1	0.0149106	0.00974244	10	FALSE	0.00974244	5.47771	0.106635	0.0813518	0.182954	-0.00214428	0.176767	0.238621	0.236938	0.229279	0.20824	30.9883	0.446879	0.343346
K27_10529	23.6678	-0.104723	0.294472	-0.355629	0.722119	0.878839	chr6	118187600	118190300	2701	*	FALSE	FALSE	FALSE	FALSE	FALSE	FALSE	TRUE	TRUE	TRUE	FALSE	FALSE	FALSE	FALSE	FALSE	FALSE	23.6678	47.5251	FALSE	0.0248459	6	0.0276768	0.0270854	8	FALSE	0.0270854	4.62279	0.288402	-0.157967	-0.31621	-0.0532438	0.251159	0.334761	0.347574	0.345184	0.303426	18.4059	0.861517	-0.454483
K27_1053	23.5898	-0.012733	0.259894	-0.0489928	0.960925	0.986228	chr1	83061250	83064250	3001	*	FALSE	FALSE	TRUE	TRUE	TRUE	TRUE	FALSE	FALSE	FALSE	FALSE	FALSE	TRUE	TRUE	TRUE	FALSE	23.5898	20.6206	FALSE	1e-08	15	0.0277611	0.0166905	7	FALSE	0.0166905	4.84974	-0.760988	-0.23318	-0.325216	-0.220447	0.222311	0.338217	0.309472	0.304779	0.265738	21.8151	-2.25	-0.753478
K27_10530	109.849	0.298293	0.142613	2.09162	0.0364724	0.191162	chr6	118193250	118204400	11151	*	TRUE	TRUE	TRUE	TRUE	TRUE	TRUE	TRUE	TRUE	TRUE	TRUE	TRUE	TRUE	TRUE	TRUE	TRUE	109.849	342.216	FALSE	0.00921663	4	0.00767184	0.00801205	8	FALSE	0.00801205	6.78931	-0.0196352	0.199245	-0.207392	-0.0990482	0.124193	0.171198	0.166846	0.169508	0.152804	54.6672	-0.114692	1.19418
K27_10531	87.2079	0.0961942	0.141102	0.681735	0.495407	0.747142	chr6	118217900	118227700	9801	*	TRUE	TRUE	TRUE	TRUE	TRUE	FALSE	TRUE	TRUE	TRUE	FALSE	FALSE	TRUE	TRUE	TRUE	TRUE	87.2079	71.2179	FALSE	1e-08	2	0.00909818	0.00553802	8	FALSE	0.00553802	6.30675	0.316658	0.200739	0.065753	0.104545	0.132764	0.175165	0.175737	0.174212	0.155816	47.5035	1.80777	1.14227
K27_10532	57.6651	-0.24489	0.180353	-1.35784	0.174516	0.447474	chr6	118285950	118292400	6451	*	FALSE	FALSE	TRUE	FALSE	FALSE	FALSE	TRUE	TRUE	FALSE	FALSE	FALSE	FALSE	FALSE	FALSE	TRUE	57.6651	38.6023	FALSE	1e-08	15	0.0126435	0.00757933	7	FALSE	0.00757933	5.91388	0.00929583	-0.334936	0.0250121	-0.0900458	0.15283	0.208773	0.21545	0.201527	0.18117	38.6959	0.044526	-1.55459
K27_10533	46.6969	0.0699907	0.191301	0.365866	0.714465	0.875668	chr6	118315900	118321600	5701	*	TRUE	TRUE	FALSE	FALSE	FALSE	FALSE	TRUE	TRUE	TRUE	TRUE	TRUE	FALSE	TRUE	TRUE	TRUE	46.6969	43.6332	FALSE	1e-08	1	0.0151017	0.00962743	10	FALSE	0.00962743	5.7826	-0.423107	-0.210884	-0.357617	-0.280875	0.162794	0.235178	0.226177	0.224238	0.196072	35.5209	-1.7991	-0.932387
K27_10534	25.7232	0.0566078	0.266426	0.212471	0.83174	0.93208	chr6	118579700	118582700	3001	*	FALSE	FALSE	FALSE	TRUE	TRUE	FALSE	TRUE	TRUE	FALSE	FALSE	FALSE	TRUE	TRUE	TRUE	FALSE	25.7232	60.7566	FALSE	1e-08	2	0.0256393	0.0249732	6	FALSE	0.0249732	4.23824	0.150674	0.705117	0.61278	0.648509	0.274123	0.368553	0.347239	0.343752	0.317326	15.4611	0.408826	2.03064
K27_10535	28.2315	0.101199	0.251289	0.402719	0.687155	0.860692	chr6	118583150	118586500	3351	*	FALSE	FALSE	TRUE	TRUE	TRUE	FALSE	FALSE	FALSE	TRUE	FALSE	FALSE	FALSE	FALSE	FALSE	TRUE	28.2315	25.0955	FALSE	1e-08	3	0.0235549	0.0187548	8	FALSE	0.0187548	4.8498	0.0820566	0.0605413	-0.311628	-0.0406576	0.225506	0.305986	0.304005	0.309049	0.269134	21.5063	0.268171	0.199146
K27_10536	17.8318	0.113779	0.302982	0.37553	0.707266		chr6	118838050	118840600	2551	*	FALSE	FALSE	FALSE	FALSE	FALSE	FALSE	FALSE	FALSE	FALSE	FALSE	FALSE	FALSE	TRUE	TRUE	FALSE	17.8318	6.00261	FALSE	1e-08	23	0.0360222	0.0232651	7	FALSE	0.0232651	4.15585	0.0745824	0.0668108	-0.0133814	-0.0469679	0.278131	0.376688	0.373146	0.367552	0.327526	14.9421	0.197995	0.179047
K27_10537	48.4087	0.0688582	0.19483	0.353427	0.723769	0.879542	chr6	119103950	119110950	7001	*	TRUE	TRUE	TRUE	TRUE	TRUE	TRUE	TRUE	TRUE	TRUE	TRUE	TRUE	TRUE	TRUE	TRUE	TRUE	48.4087	54.6981	FALSE	1e-08	34	0.0146447	0.0112005	7	FALSE	0.0112005	5.52773	0.156497	0.102579	0.0712879	0.0337203	0.177267	0.238458	0.237748	0.233276	0.210434	31.183	0.656287	0.43146
K27_10538	23.2407	-0.185551	0.270857	-0.685053	0.493311	0.745837	chr6	119111300	119114200	2901	*	FALSE	FALSE	FALSE	TRUE	TRUE	FALSE	FALSE	FALSE	FALSE	FALSE	FALSE	FALSE	FALSE	FALSE	TRUE	23.2407	11.2911	FALSE	1e-08	1	0.0281454	0.0191184	7	FALSE	0.0191184	4.35376	0.122019	0.152952	0.216211	0.338503	0.258133	0.347454	0.342729	0.332976	0.298606	16.8664	0.351182	0.446278
K27_10539	19.9702	0.205514	0.290778	0.706772	0.479708		chr6	119143350	119145650	2301	*	FALSE	FALSE	FALSE	FALSE	FALSE	FALSE	FALSE	FALSE	FALSE	TRUE	TRUE	FALSE	FALSE	FALSE	FALSE	19.9702	17.8286	FALSE	1e-08	17	0.0323982	0.0204845	7	FALSE	0.0204845	3.97529	0.634636	0.350856	0.55519	0.145343	0.289118	0.367429	0.374604	0.36008	0.333768	13.7497	1.72724	0.936604
K27_1054	25.786	-0.167612	0.288794	-0.580386	0.561654	0.789598	chr1	83170850	83173650	2801	*	FALSE	FALSE	FALSE	FALSE	FALSE	FALSE	TRUE	TRUE	TRUE	FALSE	FALSE	FALSE	FALSE	FALSE	FALSE	25.786	36.7359	FALSE	1e-08	1	0.0255822	0.0271757	7	FALSE	0.0271757	4.76887	-0.381454	-0.209218	0.0993438	-0.0416061	0.242649	0.348052	0.338006	0.321202	0.294807	19.6533	-1.09597	-0.618978
K27_10540	174.509	0.154714	0.105316	1.46904	0.141821	0.401437	chr6	119150250	119170350	20101	*	TRUE	TRUE	TRUE	TRUE	TRUE	TRUE	TRUE	TRUE	TRUE	TRUE	TRUE	TRUE	TRUE	TRUE	TRUE	174.509	177.092	FALSE	1e-08	13	0.00563618	0.00350254	9	FALSE	0.00350254	7.40823	-0.027573	0.0932775	0.151769	-0.0614364	0.0940953	0.129365	0.126629	0.123319	0.112979	78.7311	-0.21314	0.736617
K27_10541	49.9948	0.0643131	0.190056	0.338391	0.735069	0.885556	chr6	119170450	119177150	6701	*	TRUE	TRUE	TRUE	TRUE	TRUE	FALSE	TRUE	TRUE	TRUE	TRUE	TRUE	TRUE	TRUE	TRUE	TRUE	49.9948	50.5366	FALSE	1e-08	2	0.0142492	0.00925863	7	FALSE	0.00925863	5.51129	0.336801	0.0554193	0.297053	-0.0088938	0.174206	0.22922	0.234078	0.223447	0.204997	31.6367	1.46933	0.236756
K27_10542	39.5673	0.589766	0.205144	2.87489	0.00404164	0.053671	chr6	119215750	119219650	3901	*	FALSE	FALSE	FALSE	FALSE	FALSE	FALSE	TRUE	TRUE	TRUE	FALSE	FALSE	FALSE	FALSE	FALSE	FALSE	39.5673	60.5852	FALSE	1e-08	1	0.0174305	0.0128594	9	FALSE	0.0128594	5.15578	0.12526	0.497528	0.207565	-0.0922374	0.198824	0.267986	0.256059	0.257623	0.235753	25.9314	0.467413	1.94302
K27_10543	69.2825	0.222905	0.162389	1.37266	0.169859	0.441424	chr6	119222400	119230100	7701	*	FALSE	FALSE	TRUE	TRUE	TRUE	FALSE	TRUE	TRUE	TRUE	TRUE	TRUE	TRUE	FALSE	FALSE	FALSE	69.2825	131.158	FALSE	1e-08	100	0.0108886	0.00868552	11	FALSE	0.00868552	6.02242	-0.0382302	0.298128	0.0982593	0.0752234	0.151039	0.207821	0.199079	0.198651	0.179898	39.8734	-0.183957	1.49754
K27_10544	18.7202	0.0680116	0.324084	0.209858	0.833779		chr6	119230350	119232550	2201	*	FALSE	FALSE	FALSE	TRUE	TRUE	FALSE	FALSE	FALSE	FALSE	FALSE	FALSE	FALSE	TRUE	TRUE	FALSE	18.7202	25.1686	FALSE	1e-08	4	0.034416	0.0358061	6	FALSE	0.0358061	4.35371	-0.552173	-0.0174802	-0.206248	-0.0854918	0.279665	0.410129	0.381843	0.38053	0.340075	15.5676	-1.34634	-0.0457784
K27_10545	49.9266	-0.0548991	0.211054	-0.260118	0.794773	0.914624	chr6	119237700	119243200	5501	*	FALSE	FALSE	TRUE	TRUE	TRUE	TRUE	FALSE	FALSE	FALSE	TRUE	TRUE	TRUE	FALSE	FALSE	TRUE	49.9266	114.971	FALSE	0.0212746	3	0.0142657	0.0155186	7	FALSE	0.0155186	5.47767	0.413573	0.0995668	0.245512	0.154466	0.187762	0.247645	0.253215	0.245141	0.225689	29.1734	1.67002	0.393211
K27_10546	70.0706	0.034543	0.155762	0.221768	0.824494	0.928397	chr6	119249900	119259100	9201	*	TRUE	TRUE	TRUE	TRUE	TRUE	TRUE	FALSE	FALSE	FALSE	TRUE	TRUE	TRUE	TRUE	TRUE	TRUE	70.0706	70.0689	FALSE	1e-08	13	0.0107907	0.00667283	7	FALSE	0.00667283	5.84973	0.336685	0.347979	0.387276	0.313436	0.153463	0.201629	0.199609	0.194809	0.177539	38.1182	1.66982	1.74331
K27_10547	84.8565	-0.129371	0.150735	-0.858266	0.390745	0.667609	chr6	119261850	119272850	11001	*	TRUE	TRUE	TRUE	TRUE	TRUE	TRUE	TRUE	TRUE	TRUE	TRUE	TRUE	TRUE	TRUE	TRUE	TRUE	84.8565	110.6	FALSE	1e-08	2	0.00928993	0.00677863	8	FALSE	0.00677863	6.34445	0.212954	-0.00405851	-0.0472614	0.125312	0.134653	0.180222	0.182825	0.179484	0.159871	47.1171	1.18162	-0.0221988
K27_10548	90.227	0.160633	0.147328	1.09031	0.275578	0.563379	chr6	119273550	119283750	10201	*	TRUE	TRUE	TRUE	TRUE	TRUE	TRUE	TRUE	TRUE	TRUE	TRUE	TRUE	TRUE	TRUE	TRUE	TRUE	90.227	139.796	FALSE	1e-08	100	0.00886661	0.00691202	8	FALSE	0.00691202	6.39023	0.142722	0.154144	0.263869	-0.00648878	0.133434	0.18003	0.178402	0.173086	0.159647	47.8906	0.792768	0.864023
K27_10549	79.3029	-0.107919	0.162527	-0.664008	0.506685	0.753973	chr6	119284900	119294100	9201	*	TRUE	TRUE	TRUE	TRUE	TRUE	TRUE	TRUE	TRUE	TRUE	TRUE	TRUE	TRUE	TRUE	TRUE	TRUE	79.3029	113.8	FALSE	0.00448942	36	0.009788	0.00853186	10	FALSE	0.00853186	6.46068	-0.148298	-0.241242	-0.216575	-0.133323	0.135309	0.188836	0.189162	0.184369	0.165075	47.7477	-0.785327	-1.27532
K27_1055	98.7704	-0.386909	0.150449	-2.5717	0.0101202	0.0924157	chr1	83187400	83199800	12401	*	TRUE	TRUE	TRUE	TRUE	TRUE	TRUE	TRUE	TRUE	FALSE	TRUE	TRUE	TRUE	TRUE	TRUE	TRUE	98.7704	324.231	FALSE	1e-08	100	0.00828805	0.00670678	8	FALSE	0.00670678	6.50293	0.293714	-0.212965	0.333161	0.173944	0.129169	0.171784	0.179707	0.166841	0.153979	50.3443	1.70979	-1.18507
K27_10550	29.9857	-0.325265	0.257298	-1.26416	0.206174	0.487253	chr6	119296800	119300350	3551	*	FALSE	FALSE	TRUE	TRUE	TRUE	TRUE	FALSE	FALSE	TRUE	TRUE	TRUE	TRUE	FALSE	FALSE	TRUE	29.9857	46.6024	FALSE	1e-08	1	0.0223043	0.0174308	7	FALSE	0.0174308	5.23834	-0.186767	-0.600615	-0.580989	-0.27535	0.202485	0.283701	0.295631	0.286766	0.246587	25.8703	-0.658326	-2.03164
K27_10551	281.726	0.150937	0.0928511	1.62558	0.104038	0.340489	chr6	119301150	119332450	31301	*	TRUE	TRUE	TRUE	TRUE	TRUE	TRUE	TRUE	TRUE	TRUE	TRUE	TRUE	TRUE	TRUE	TRUE	TRUE	281.726	567.091	FALSE	0.00224816	5	0.00432005	0.00349985	8	FALSE	0.00349985	8.06265	0.155123	0.184724	0.00152769	0.0337863	0.0806812	0.109495	0.108652	0.10827	0.0991716	99.9322	1.41671	1.70014
K27_10552	116.28	-0.366988	0.130784	-2.80607	0.00501505	0.0607138	chr6	119398350	119410400	12051	*	TRUE	TRUE	TRUE	TRUE	TRUE	TRUE	TRUE	TRUE	TRUE	TRUE	TRUE	TRUE	TRUE	TRUE	TRUE	116.28	195.046	FALSE	1e-08	5	0.00736797	0.00441765	8	FALSE	0.00441765	6.8098	0.19445	-0.243801	0.134005	0.123187	0.113098	0.151435	0.157679	0.147817	0.133506	60.2116	1.28405	-1.54618
K27_10553	43.7079	0.113246	0.202135	0.560247	0.575311	0.796806	chr6	119449200	119453200	4001	*	FALSE	FALSE	FALSE	FALSE	FALSE	FALSE	TRUE	TRUE	TRUE	TRUE	TRUE	FALSE	FALSE	FALSE	FALSE	43.7079	32.7039	FALSE	1e-08	3	0.0159856	0.0117329	7	FALSE	0.0117329	5.33517	0.182366	0.170669	0.0507579	0.0574231	0.187538	0.251281	0.249369	0.246835	0.221392	28.4485	0.725743	0.684401
K27_10554	61.7437	-0.195091	0.175505	-1.1116	0.266311	0.55266	chr6	119454300	119459400	5101	*	FALSE	FALSE	FALSE	FALSE	FALSE	FALSE	TRUE	TRUE	TRUE	FALSE	FALSE	FALSE	TRUE	TRUE	FALSE	61.7437	75.0489	FALSE	1e-08	1	0.0119522	0.00677154	8	FALSE	0.00677154	6.02256	0.0192402	-0.396751	0.162843	-0.20166	0.146571	0.199926	0.208303	0.190536	0.174293	41.0896	0.0962366	-1.90468
K27_10555	69.7822	0.0959438	0.158986	0.603472	0.546195	0.780818	chr6	119540650	119547950	7301	*	TRUE	TRUE	TRUE	FALSE	FALSE	TRUE	TRUE	TRUE	TRUE	TRUE	TRUE	TRUE	TRUE	TRUE	TRUE	69.7822	39.7816	FALSE	1e-08	1	0.0108263	0.0067519	8	FALSE	0.0067519	6.06837	0.169752	0.0567717	0.108796	-0.0391721	0.144724	0.194072	0.194639	0.189231	0.17112	41.9308	0.874681	0.291677
K27_10556	41.3437	-0.507061	0.221453	-2.2897	0.0220388	0.144713	chr6	120291700	120296050	4351	*	FALSE	FALSE	FALSE	FALSE	FALSE	FALSE	TRUE	TRUE	FALSE	TRUE	TRUE	TRUE	FALSE	FALSE	FALSE	41.3437	72.3157	FALSE	1e-08	2	0.0167751	0.011532	9	FALSE	0.011532	5.40817	0.253989	-0.460684	-0.0586579	0.0463771	0.183568	0.24421	0.263189	0.244445	0.217181	29.4613	1.04005	-1.75039
K27_10557	24.5571	-1.09483	0.298994	-3.66172	0.000250527	0.00931526	chr6	120491950	120495600	3651	*	FALSE	FALSE	FALSE	FALSE	FALSE	FALSE	FALSE	FALSE	FALSE	TRUE	TRUE	TRUE	FALSE	FALSE	TRUE	24.5571	52.0274	FALSE	1e-08	1	0.0267534	0.0186952	8	FALSE	0.0186952	4.79623	-0.237964	-0.876394	-0.116539	0.218439	0.228567	0.322137	0.348137	0.306505	0.269601	20.9839	-0.738704	-2.51739
K27_10558	50.7055	-0.425192	0.20223	-2.10251	0.0355083	0.188146	chr6	120531650	120536900	5251	*	TRUE	TRUE	TRUE	TRUE	TRUE	TRUE	TRUE	TRUE	TRUE	TRUE	TRUE	TRUE	TRUE	TRUE	TRUE	50.7055	98.9624	FALSE	1e-08	100	0.01408	0.0117145	8	FALSE	0.0117145	5.47776	0.35923	-0.0830746	0.328039	0.342118	0.180593	0.237979	0.247171	0.232326	0.212206	30.3321	1.5095	-0.336102
K27_10559	40.9229	-0.0450397	0.208614	-0.2159	0.829066	0.930501	chr6	120545800	120549800	4001	*	FALSE	FALSE	TRUE	TRUE	TRUE	FALSE	TRUE	TRUE	TRUE	TRUE	TRUE	TRUE	TRUE	TRUE	TRUE	40.9229	21.4313	FALSE	1e-08	13	0.0169252	0.0126911	8	FALSE	0.0126911	5.39031	-0.161346	0.00559032	-0.0456137	0.05063	0.186605	0.260479	0.252975	0.248533	0.221735	28.8862	-0.61942	0.0220983
K27_1056	105.914	0.078419	0.139399	0.562553	0.573739	0.795995	chr1	83202900	83214600	11701	*	TRUE	TRUE	TRUE	TRUE	TRUE	TRUE	TRUE	TRUE	FALSE	TRUE	TRUE	TRUE	TRUE	TRUE	TRUE	105.914	266.866	FALSE	1e-08	14	0.00787595	0.00644942	7	FALSE	0.00644942	6.40818	0.422732	0.328896	0.469021	0.250477	0.131616	0.172561	0.172866	0.167666	0.155546	48.6884	2.44975	1.9026
K27_10560	65.779	-0.0369227	0.164049	-0.225071	0.821924	0.927225	chr6	120549900	120556500	6601	*	TRUE	TRUE	TRUE	TRUE	TRUE	TRUE	TRUE	TRUE	TRUE	TRUE	TRUE	TRUE	TRUE	TRUE	TRUE	65.779	47.2769	FALSE	1e-08	34	0.0113526	0.00713285	7	FALSE	0.00713285	6.14515	-0.0283206	-0.146533	-0.332342	-0.109611	0.142711	0.195973	0.196684	0.195907	0.170178	43.06	-0.144512	-0.745019
K27_10561	39.218	0.104995	0.198883	0.527926	0.597551	0.811488	chr6	120557400	120560700	3301	*	TRUE	TRUE	FALSE	FALSE	FALSE	FALSE	TRUE	TRUE	FALSE	FALSE	FALSE	TRUE	FALSE	FALSE	FALSE	39.218	28.5335	FALSE	1e-08	24	0.0175663	0.010176	8	FALSE	0.010176	5.25816	0.146094	0.189831	-0.326582	0.0848353	0.188606	0.253148	0.249408	0.258094	0.220215	27.879	0.577108	0.761125
K27_10562	76.344	0.158685	0.168494	0.941783	0.346304	0.62894	chr6	120568450	120575850	7401	*	TRUE	TRUE	TRUE	FALSE	FALSE	TRUE	TRUE	TRUE	TRUE	TRUE	TRUE	TRUE	TRUE	TRUE	TRUE	76.344	132.485	FALSE	0.00922679	5	0.0100829	0.00982885	7	FALSE	0.00982885	6.21813	0.209288	0.0477461	-0.0821342	-0.110939	0.146548	0.197107	0.198818	0.19706	0.178366	42.4306	1.0618	0.240149
K27_10563	28.2843	-0.0359481	0.251452	-0.142962	0.88632	0.954796	chr6	120605900	120609050	3151	*	FALSE	FALSE	TRUE	TRUE	TRUE	FALSE	FALSE	FALSE	TRUE	TRUE	TRUE	TRUE	TRUE	TRUE	TRUE	28.2843	20.963	FALSE	1e-08	3	0.023515	0.0146631	8	FALSE	0.0146631	4.59194	0.441682	0.0661442	0.443836	0.102092	0.235414	0.305496	0.315139	0.296719	0.273414	19.5058	1.44579	0.209889
K27_10564	20.5629	0.349938	0.301594	1.1603	0.245928	0.531187	chr6	120611700	120613800	2101	*	TRUE	TRUE	TRUE	TRUE	TRUE	FALSE	TRUE	TRUE	FALSE	TRUE	TRUE	TRUE	TRUE	TRUE	TRUE	20.5629	24.2366	FALSE	1e-08	6	0.031527	0.0289866	6	FALSE	0.0289866	4.49461	0.062741	0.0302475	-0.638306	-0.319691	0.261754	0.356665	0.355058	0.373316	0.319253	17.1711	0.17591	0.0851903
K27_10565	49.3085	0.0761582	0.188742	0.403505	0.686577	0.86052	chr6	120614500	120620000	5501	*	FALSE	FALSE	TRUE	FALSE	FALSE	FALSE	TRUE	TRUE	FALSE	TRUE	TRUE	TRUE	FALSE	FALSE	TRUE	49.3085	57.9924	FALSE	1e-08	1	0.0144172	0.0103227	8	FALSE	0.0103227	5.59193	0.211656	0.112616	-0.357195	0.0364573	0.172584	0.230677	0.231077	0.237574	0.204445	32.4012	0.917542	0.487351
K27_10566	32.7935	0.0698285	0.221438	0.315341	0.752503	0.894465	chr6	120620050	120623550	3501	*	FALSE	FALSE	FALSE	FALSE	FALSE	FALSE	TRUE	TRUE	FALSE	TRUE	TRUE	TRUE	TRUE	TRUE	TRUE	32.7935	15.4187	FALSE	1e-08	20	0.0205811	0.012838	10	FALSE	0.012838	5.09076	-0.136822	0.0545852	-0.246584	-0.0152433	0.202305	0.281325	0.272002	0.274536	0.238545	25.1638	-0.486349	0.200679
K27_10567	16.4085	0.209513	0.313695	0.667888	0.504205		chr6	120624550	120626500	1951	*	FALSE	FALSE	FALSE	FALSE	FALSE	FALSE	TRUE	TRUE	FALSE	FALSE	FALSE	FALSE	FALSE	FALSE	FALSE	16.4085	15.5011	FALSE	1e-08	34	0.0389579	0.0295717	8	FALSE	0.0295717	3.52783	0.363866	0.780614	0.719013	0.571101	0.339296	0.443669	0.423098	0.417762	0.386829	10.3975	0.820129	1.845
K27_10568	24.7264	0.270472	0.255233	1.0597	0.289279	0.578455	chr6	120626650	120629500	2851	*	TRUE	TRUE	TRUE	TRUE	TRUE	TRUE	FALSE	FALSE	TRUE	TRUE	TRUE	TRUE	TRUE	TRUE	TRUE	24.7264	29.4169	FALSE	1e-08	32	0.0265851	0.0192776	8	FALSE	0.0192776	4.59194	-0.231853	0.309804	0.0432708	0.0393324	0.242118	0.340928	0.317386	0.31879	0.285748	18.9657	-0.680065	0.976111
K27_10569	22.0313	0.297419	0.292381	1.01723	0.309044	0.597704	chr6	120629700	120632350	2651	*	FALSE	FALSE	FALSE	FALSE	FALSE	FALSE	FALSE	FALSE	FALSE	TRUE	TRUE	TRUE	TRUE	TRUE	FALSE	22.0313	49.7682	FALSE	0.0126023	100	0.0295709	0.0267507	8	FALSE	0.0267507	4.68305	-0.790575	-0.103901	0.0930095	-0.40132	0.247056	0.375189	0.340028	0.326605	0.303218	18.9554	-2.10714	-0.305566
K27_1057	44.2023	-0.0716997	0.206519	-0.347182	0.728455	0.882008	chr1	83216500	83221400	4901	*	FALSE	FALSE	FALSE	FALSE	FALSE	FALSE	FALSE	FALSE	FALSE	TRUE	TRUE	TRUE	FALSE	FALSE	FALSE	44.2023	86.9994	FALSE	1e-08	33	0.0158311	0.010599	9	FALSE	0.010599	5.31621	0.0720591	-0.0441339	0.580548	0.0275658	0.18639	0.252557	0.253317	0.233478	0.219006	28.5219	0.285318	-0.174224
K27_10570	21.2607	-0.19894	0.293504	-0.677812	0.497891	0.748798	chr6	120637650	120640150	2501	*	FALSE	FALSE	FALSE	FALSE	FALSE	FALSE	TRUE	TRUE	FALSE	FALSE	FALSE	FALSE	FALSE	FALSE	FALSE	21.2607	33.0769	FALSE	1e-08	1	0.0305638	0.0221744	9	FALSE	0.0221744	4.76882	-0.876509	-0.507047	-0.113299	-0.308106	0.235393	0.363278	0.339548	0.316364	0.285783	20.259	-2.41278	-1.4933
K27_10571	12.4049	-0.0873486	0.3666	-0.238267	0.811674		chr6	120647700	120649400	1701	*	FALSE	FALSE	FALSE	FALSE	FALSE	FALSE	FALSE	FALSE	FALSE	TRUE	TRUE	FALSE	FALSE	FALSE	FALSE	12.4049	7.53245	FALSE	1e-08	1	0.0508285	0.0316237	7	FALSE	0.0316237	3.92625	-0.313674	-0.35589	-0.552491	-0.268542	0.30613	0.435802	0.432831	0.43163	0.366722	12.8254	-0.719763	-0.822239
K27_10572	26.5004	-0.0592218	0.246884	-0.239877	0.810426	0.922124	chr6	120650650	120653750	3101	*	FALSE	FALSE	FALSE	TRUE	TRUE	FALSE	FALSE	FALSE	FALSE	TRUE	TRUE	TRUE	TRUE	TRUE	TRUE	26.5004	15.6475	FALSE	1e-08	33	0.0249513	0.0162167	7	FALSE	0.0162167	4.79632	-0.348207	0.021647	-0.073186	0.0808688	0.224769	0.321543	0.303446	0.299338	0.264413	21.3389	-1.08293	0.0713373
K27_10573	670.724	0.0128085	0.0600954	0.213137	0.83122	0.931794	chr6	120656000	120732000	76001	*	TRUE	TRUE	TRUE	TRUE	TRUE	TRUE	TRUE	TRUE	TRUE	TRUE	TRUE	TRUE	TRUE	TRUE	TRUE	670.724	1058.21	FALSE	1e-08	10	0.00307766	0.00139952	10	FALSE	0.00139952	9.50091	-0.169347	-0.115837	-0.161366	-0.128646	0.0497696	0.0696998	0.0689006	0.0678064	0.0617915	190.898	-2.42966	-1.68122
K27_10574	34.788	0.0578005	0.23314	0.247922	0.804195	0.918858	chr6	120732800	120735950	3151	*	TRUE	TRUE	TRUE	TRUE	TRUE	FALSE	TRUE	TRUE	TRUE	FALSE	FALSE	TRUE	FALSE	FALSE	FALSE	34.788	39.2776	FALSE	1e-08	24	0.0195259	0.013283	10	FALSE	0.013283	5.23828	-0.0066615	-0.301817	0.0868687	-0.359618	0.195252	0.267427	0.27421	0.256396	0.235393	26.8283	-0.0249096	-1.10068
K27_10575	164.921	0.100541	0.111837	0.899002	0.368651	0.650039	chr6	120736150	120752350	16201	*	TRUE	TRUE	TRUE	TRUE	TRUE	TRUE	TRUE	TRUE	TRUE	TRUE	TRUE	TRUE	TRUE	TRUE	TRUE	164.921	163.146	FALSE	1e-08	2	0.00583723	0.00427122	9	FALSE	0.00427122	7.30194	0.157269	0.113958	0.0254839	0.013416	0.0993899	0.13418	0.133788	0.132117	0.119854	73.4677	1.17207	0.851776
K27_10576	26.1292	-0.637806	0.277651	-2.29715	0.0216101	0.142976	chr6	120760000	120762750	2751	*	TRUE	TRUE	TRUE	FALSE	FALSE	FALSE	TRUE	TRUE	FALSE	FALSE	FALSE	FALSE	FALSE	FALSE	FALSE	26.1292	32.8403	FALSE	1e-08	18	0.0252748	0.0163413	7	FALSE	0.0163413	4.65332	0.339678	-0.450748	0.134697	0.187059	0.233879	0.307513	0.334821	0.30441	0.272733	19.8963	1.1046	-1.34623
K27_10577	19.223	0.0374634	0.288447	0.12988	0.896662		chr6	121209700	121212050	2351	*	FALSE	FALSE	FALSE	TRUE	TRUE	FALSE	FALSE	FALSE	FALSE	FALSE	FALSE	TRUE	FALSE	FALSE	TRUE	19.223	32.6752	FALSE	1e-08	5	0.0335727	0.0229488	7	FALSE	0.0229488	4.62296	-0.328533	-0.199814	-1.29131	-0.237277	0.245368	0.349891	0.34064	0.385451	0.295935	18.8409	-0.938958	-0.586584
K27_10578	147.651	0.0709373	0.112786	0.628953	0.52938	0.769191	chr6	121230800	121246250	15451	*	TRUE	TRUE	TRUE	TRUE	TRUE	TRUE	TRUE	TRUE	TRUE	TRUE	TRUE	TRUE	TRUE	TRUE	TRUE	147.651	90.1201	FALSE	1e-08	33	0.00626526	0.003778	8	FALSE	0.003778	7.30196	-0.11501	-0.0869899	-0.160552	-0.157927	0.0976527	0.135617	0.133926	0.131841	0.117714	74.7748	-0.848048	-0.649535
K27_10579	65.9565	-0.0199493	0.153455	-0.130001	0.896566	0.958942	chr6	121275100	121283600	8501	*	TRUE	TRUE	TRUE	TRUE	TRUE	TRUE	TRUE	TRUE	TRUE	TRUE	TRUE	TRUE	TRUE	TRUE	TRUE	65.9565	58.7599	FALSE	1e-08	6	0.0113279	0.00637934	8	FALSE	0.00637934	5.951	-0.102886	0.263775	-0.0214924	0.283725	0.148542	0.205574	0.194958	0.196302	0.172247	40.0628	-0.500482	1.35298
K27_1058	24.7383	0.246263	0.253628	0.97096	0.331568	0.616696	chr1	83236100	83239200	3101	*	FALSE	FALSE	FALSE	FALSE	FALSE	TRUE	FALSE	FALSE	FALSE	TRUE	TRUE	FALSE	TRUE	TRUE	FALSE	24.7383	14.1301	FALSE	1e-08	13	0.0265734	0.0166641	7	FALSE	0.0166641	4.74081	-0.383544	0.0448242	-0.0523219	-0.201439	0.228849	0.329022	0.308108	0.304043	0.272287	20.7159	-1.16571	0.145482
K27_10580	402.346	0.177807	0.0741246	2.39875	0.016451	0.122402	chr6	121286250	121335300	49051	*	TRUE	TRUE	TRUE	TRUE	TRUE	TRUE	TRUE	TRUE	TRUE	TRUE	TRUE	TRUE	TRUE	TRUE	TRUE	402.346	903.439	FALSE	1e-08	1	0.00367785	0.00204087	10	FALSE	0.00204087	8.75837	-0.087564	-0.0123861	-0.236732	-0.190193	0.0627354	0.0870681	0.0858602	0.0858549	0.0774205	139.608	-1.0057	-0.144259
K27_10581	51.2943	0.487738	0.181204	2.69165	0.00710993	0.0747642	chr6	121338000	121344250	6251	*	TRUE	TRUE	TRUE	TRUE	TRUE	TRUE	TRUE	TRUE	TRUE	TRUE	TRUE	TRUE	TRUE	TRUE	TRUE	51.2943	220.745	FALSE	1e-08	100	0.0139434	0.0116993	10	FALSE	0.0116993	5.31618	0.0129282	0.865975	0.394762	0.378237	0.188428	0.257334	0.23571	0.240288	0.219742	28.2133	0.050239	3.67391
K27_10582	45.8414	0.354094	0.183977	1.92467	0.0542712	0.238003	chr6	121346000	121351350	5351	*	FALSE	FALSE	FALSE	TRUE	TRUE	TRUE	FALSE	FALSE	TRUE	TRUE	TRUE	FALSE	TRUE	TRUE	TRUE	45.8414	33.4432	FALSE	1e-08	11	0.0153429	0.00905765	8	FALSE	0.00905765	5.51129	0.0342933	0.256696	-0.145172	-0.0973986	0.173805	0.23652	0.228484	0.23298	0.205083	31.7096	0.144991	1.12347
K27_10583	85.858	0.259573	0.153442	1.69167	0.0907084	0.315685	chr6	121353250	121364100	10851	*	TRUE	TRUE	TRUE	TRUE	TRUE	TRUE	TRUE	TRUE	TRUE	TRUE	TRUE	TRUE	TRUE	TRUE	TRUE	85.858	104.246	FALSE	1e-08	1	0.00920698	0.00856826	5	FALSE	0.00856826	6.32573	0.0699054	0.308435	0.0358226	0.0488624	0.139816	0.190482	0.184985	0.185763	0.168587	45.2434	0.366993	1.66735
K27_10584	44.4976	0.223103	0.197557	1.12931	0.258767	0.544744	chr6	121367350	121372650	5301	*	TRUE	TRUE	FALSE	TRUE	TRUE	TRUE	TRUE	TRUE	FALSE	FALSE	FALSE	FALSE	TRUE	TRUE	TRUE	44.4976	70.9479	FALSE	1e-08	8	0.0157405	0.0115026	7	FALSE	0.0115026	5.75491	-0.381558	-0.130031	-0.546432	-0.353134	0.16789	0.241005	0.231454	0.23674	0.204529	34.2778	-1.58319	-0.561801
K27_10585	33.41	0.0682087	0.234729	0.290585	0.771369	0.903364	chr6	122228500	122233050	4551	*	FALSE	FALSE	FALSE	TRUE	TRUE	FALSE	FALSE	FALSE	FALSE	FALSE	FALSE	FALSE	TRUE	TRUE	FALSE	33.41	37.9115	FALSE	1e-08	3	0.0202415	0.0168327	9	FALSE	0.0168327	5.11283	-0.0786352	0.0178714	-0.211718	-0.0503373	0.207876	0.287428	0.281823	0.282053	0.249195	24.5956	-0.273582	0.0634135
K27_10586	27.7553	0.181467	0.255542	0.710126	0.477626	0.734548	chr6	122241050	122244900	3851	*	FALSE	FALSE	FALSE	TRUE	TRUE	FALSE	FALSE	FALSE	FALSE	FALSE	FALSE	FALSE	FALSE	FALSE	FALSE	27.7553	29.1862	FALSE	1e-08	1	0.0239216	0.0182844	9	FALSE	0.0182844	4.92642	-0.0149637	-0.106386	-0.33099	-0.287853	0.220384	0.302392	0.302648	0.302781	0.266166	22.3538	-0.0494844	-0.351517
K27_10587	22.7161	0.339952	0.254409	1.33624	0.18147	0.456263	chr6	122246500	122249950	3451	*	FALSE	FALSE	FALSE	TRUE	TRUE	FALSE	FALSE	FALSE	FALSE	FALSE	FALSE	FALSE	FALSE	FALSE	TRUE	22.7161	19.3049	FALSE	1e-08	7	0.0287452	0.0168473	8	FALSE	0.0168473	4.59194	-0.617567	0.212432	-0.0197141	-0.127519	0.238611	0.355552	0.315017	0.315425	0.281705	19.2445	-1.73693	0.674351
K27_10588	10.2334	0.133643	0.394619	0.338664	0.734863		chr6	122257450	122259050	1601	*	FALSE	FALSE	FALSE	TRUE	TRUE	FALSE	FALSE	FALSE	FALSE	FALSE	FALSE	FALSE	FALSE	FALSE	FALSE	10.2334	13.581	FALSE	1e-08	31	0.0611516	0.0477113	8	FALSE	0.0477113	3.06833	0.384028	0.581599	-0.126625	0.447956	0.403967	0.528473	0.514575	0.540139	0.466171	7.5955	0.726675	1.13025
K27_10589	18.8626	0.0236571	0.306965	0.0770675	0.93857		chr6	122260700	122263300	2601	*	FALSE	FALSE	FALSE	FALSE	FALSE	FALSE	FALSE	FALSE	FALSE	FALSE	FALSE	FALSE	TRUE	TRUE	FALSE	18.8626	19.7627	FALSE	1e-08	1	0.0341726	0.0256643	7	FALSE	0.0256643	3.82315	0.536607	0.405512	0.671771	0.381855	0.308055	0.39617	0.397931	0.381397	0.354506	12.4106	1.35449	1.01905
K27_1059	31.0778	0.177183	0.238436	0.743108	0.457416	0.719781	chr1	83240000	83244250	4251	*	FALSE	FALSE	FALSE	TRUE	TRUE	FALSE	FALSE	FALSE	FALSE	TRUE	TRUE	FALSE	FALSE	FALSE	FALSE	31.0778	48.4745	FALSE	1e-08	4	0.021597	0.0184402	9	FALSE	0.0184402	5.02265	-0.286183	0.159164	-0.262812	-0.0180195	0.215318	0.305342	0.287928	0.293859	0.25821	23.3267	-0.937251	0.552791
K27_10590	11.1446	-0.30847	0.417266	-0.739266	0.459746		chr6	122270250	122271900	1651	*	TRUE	TRUE	FALSE	FALSE	FALSE	FALSE	FALSE	FALSE	FALSE	FALSE	FALSE	FALSE	FALSE	FALSE	FALSE	11.1446	13.1678	FALSE	1e-08	12	0.0563299	0.0402618	8	FALSE	0.0402618	3.52784	0.402865	-0.386511	-0.499968	-0.0780404	0.350054	0.458306	0.496875	0.490166	0.415092	10.078	0.879032	-0.777883
K27_10591	13.3904	-0.396299	0.390821	-1.01402	0.310575		chr6	122277600	122279450	1851	*	FALSE	FALSE	FALSE	TRUE	TRUE	FALSE	FALSE	FALSE	FALSE	FALSE	FALSE	FALSE	FALSE	FALSE	FALSE	13.3904	24.2654	FALSE	1e-08	29	0.0472479	0.040761	8	FALSE	0.040761	4.11275	-0.143226	-0.681722	-0.955643	-0.285423	0.302244	0.421452	0.445901	0.449267	0.369616	13.6074	-0.339839	-1.52886
K27_10592	21.6163	0.0737928	0.288904	0.255424	0.798396	0.91625	chr6	122294950	122297600	2651	*	FALSE	FALSE	FALSE	TRUE	TRUE	TRUE	FALSE	FALSE	FALSE	FALSE	FALSE	TRUE	FALSE	FALSE	FALSE	21.6163	18.2622	FALSE	1e-08	19	0.0300968	0.0239259	9	FALSE	0.0239259	4.31634	0.101863	0.148251	0.276339	0.0744584	0.267152	0.361193	0.356098	0.344358	0.315277	16.1568	0.282017	0.416321
K27_10593	18.1694	-0.043102	0.303191	-0.142161	0.886953		chr6	122348550	122351200	2651	*	FALSE	FALSE	FALSE	FALSE	FALSE	FALSE	FALSE	FALSE	FALSE	TRUE	TRUE	FALSE	TRUE	TRUE	FALSE	18.1694	13.0507	FALSE	1e-08	5	0.0353933	0.0232092	9	FALSE	0.0232092	4.31626	-0.514086	-0.133095	0.0199024	-0.0899927	0.266226	0.389999	0.366006	0.351315	0.31578	16.2128	-1.31817	-0.363641
K27_10594	46.1011	0.145708	0.192347	0.757526	0.448735	0.713122	chr6	122365550	122371700	6151	*	TRUE	TRUE	FALSE	TRUE	TRUE	FALSE	FALSE	FALSE	FALSE	TRUE	TRUE	TRUE	TRUE	TRUE	TRUE	46.1011	86.8126	FALSE	1e-08	18	0.0152688	0.00919355	7	FALSE	0.00919355	5.95106	-0.577091	-0.426309	-0.624977	-0.572017	0.154972	0.228694	0.221212	0.220634	0.189988	38.4008	-2.52342	-1.92715
K27_10595	17.4274	0.0150436	0.30188	0.0498329	0.960256		chr6	122378400	122381300	2901	*	FALSE	FALSE	FALSE	FALSE	FALSE	FALSE	FALSE	FALSE	FALSE	FALSE	FALSE	FALSE	TRUE	TRUE	TRUE	17.4274	8.86427	FALSE	1e-08	23	0.0368075	0.0244194	7	FALSE	0.0244194	4.0225	0.240636	0.237428	-0.155459	0.222384	0.289975	0.385148	0.381666	0.388938	0.337096	13.8719	0.624788	0.622083
K27_10596	16.3605	0.422212	0.329484	1.28144	0.200041		chr6	122393100	122395200	2101	*	FALSE	FALSE	FALSE	FALSE	FALSE	FALSE	FALSE	FALSE	FALSE	TRUE	TRUE	FALSE	FALSE	FALSE	FALSE	16.3605	20.6944	FALSE	1e-08	1	0.0390658	0.0320124	9	FALSE	0.0320124	3.82314	0.505547	0.377182	0.206758	-0.0450302	0.315124	0.408319	0.410203	0.408235	0.372692	12.1322	1.23812	0.9195
K27_10597	36.3005	0.00409068	0.228146	0.0179301	0.985695	0.994419	chr6	122397950	122403050	5101	*	TRUE	TRUE	TRUE	TRUE	TRUE	TRUE	FALSE	FALSE	FALSE	TRUE	TRUE	TRUE	TRUE	TRUE	TRUE	36.3005	62.3063	FALSE	0.00268939	56	0.0188031	0.0161332	9	FALSE	0.0161332	4.84976	0.429362	0.365371	0.533981	0.36128	0.221438	0.289177	0.288748	0.279228	0.258351	21.9012	1.48477	1.26536
K27_10598	9.83994	0.788452	0.392565	2.00846	0.0445944		chr6	122403200	122404800	1601	*	FALSE	FALSE	FALSE	FALSE	FALSE	FALSE	FALSE	FALSE	FALSE	FALSE	FALSE	FALSE	TRUE	TRUE	FALSE	9.83994	11.5871	FALSE	1e-08	11	0.06351	0.0440272	7	FALSE	0.0440272	2.97533	0.222259	0.793701	0.30174	0.00524931	0.411456	0.546682	0.51275	0.52504	0.47936	7.23123	0.406559	1.54793
K27_10599	65.1696	-0.252421	0.175915	-1.43491	0.151313	0.41573	chr6	122407750	122417000	9251	*	TRUE	TRUE	TRUE	TRUE	TRUE	FALSE	FALSE	FALSE	FALSE	TRUE	TRUE	TRUE	TRUE	TRUE	TRUE	65.1696	83.0127	FALSE	1e-08	1	0.0114384	0.0089402	6	FALSE	0.0089402	6.0342	0.00948136	-0.197458	0.0853677	0.0549636	0.151172	0.206946	0.209876	0.19923	0.180566	39.9163	0.0458155	-0.940833
K27_106	79.0442	-0.209071	0.15824	-1.32123	0.186426	0.463058	chr1	13093900	13106050	12151	*	TRUE	TRUE	TRUE	TRUE	TRUE	TRUE	TRUE	TRUE	TRUE	TRUE	TRUE	TRUE	TRUE	TRUE	TRUE	79.0442	112.665	FALSE	1e-08	100	0.0098129	0.00763233	8	FALSE	0.00763233	6.38121	-0.0916046	-0.17315	-0.188351	0.0359208	0.135595	0.187868	0.187873	0.183773	0.162836	47.0609	-0.487602	-0.921635
K27_1060	93.6217	0.18843	0.133731	1.40902	0.158829	0.426127	chr1	83248250	83259450	11201	*	TRUE	TRUE	TRUE	TRUE	TRUE	TRUE	TRUE	TRUE	FALSE	TRUE	TRUE	TRUE	TRUE	TRUE	FALSE	93.6217	46.972	FALSE	1e-08	3	0.00862408	0.00477565	8	FALSE	0.00477565	6.58405	-0.158555	0.0613762	0.0503633	-0.127054	0.12119	0.169024	0.162934	0.159409	0.143911	54.3284	-0.938062	0.376694
K27_10600	65.2288	-0.187693	0.164995	-1.13757	0.255301	0.541599	chr6	122421550	122430750	9201	*	TRUE	TRUE	TRUE	FALSE	FALSE	FALSE	FALSE	FALSE	FALSE	TRUE	TRUE	TRUE	TRUE	TRUE	TRUE	65.2288	35.0541	FALSE	1e-08	2	0.01143	0.00699529	8	FALSE	0.00699529	6.18732	-0.203405	-0.262947	-0.248522	-0.0752539	0.140808	0.19757	0.196813	0.191478	0.167755	43.9415	-1.02954	-1.33602
K27_10601	16.051	-0.286356	0.342503	-0.836069	0.403116		chr6	122436700	122438800	2101	*	FALSE	FALSE	FALSE	FALSE	FALSE	FALSE	FALSE	FALSE	FALSE	FALSE	FALSE	FALSE	TRUE	TRUE	FALSE	16.051	17.1887	FALSE	1e-08	22	0.039777	0.0303535	8	FALSE	0.0303535	4.27784	-0.304865	-0.473586	-0.632008	-0.18723	0.278048	0.395248	0.399337	0.396223	0.335351	15.3853	-0.771325	-1.18593
K27_10602	151.927	-0.237583	0.123117	-1.92974	0.0536391	0.236757	chr6	122443200	122461550	18351	*	TRUE	TRUE	TRUE	TRUE	TRUE	TRUE	FALSE	FALSE	FALSE	TRUE	TRUE	TRUE	TRUE	TRUE	TRUE	151.927	1031.96	FALSE	0.0027101	56	0.00615022	0.0051471	7	FALSE	0.0051471	7.66089	-0.697412	-0.600892	-0.564891	-0.363309	0.0946724	0.140759	0.137831	0.133986	0.118684	80.92	-4.95464	-4.35961
K27_10603	37.9342	-0.196735	0.218512	-0.900339	0.36794	0.649545	chr6	122464650	122469350	4701	*	TRUE	TRUE	TRUE	FALSE	FALSE	FALSE	FALSE	FALSE	FALSE	FALSE	FALSE	FALSE	TRUE	TRUE	TRUE	37.9342	46.1816	FALSE	1e-08	4	0.0180871	0.0137329	9	FALSE	0.0137329	5.29711	-0.322015	-0.0799199	0.00951581	0.116815	0.193082	0.275121	0.264277	0.255836	0.229055	27.4345	-1.17045	-0.30241
K27_10604	34.9863	-0.477317	0.229331	-2.08135	0.0374021	0.193836	chr6	122470700	122474550	3851	*	TRUE	TRUE	TRUE	TRUE	TRUE	TRUE	FALSE	FALSE	FALSE	TRUE	TRUE	TRUE	TRUE	TRUE	TRUE	34.9863	36.8986	FALSE	1e-08	7	0.0194276	0.0130084	9	FALSE	0.0130084	5.23822	-0.130372	-0.347528	-0.200297	0.129789	0.194767	0.270746	0.275101	0.263314	0.229741	26.8947	-0.481529	-1.26328
K27_10605	186.607	-0.066592	0.104019	-0.640193	0.522047	0.764471	chr6	122476600	122499950	23351	*	TRUE	TRUE	TRUE	TRUE	TRUE	TRUE	TRUE	TRUE	TRUE	TRUE	TRUE	TRUE	TRUE	TRUE	TRUE	186.607	683.895	FALSE	1e-08	1	0.00541198	0.00363118	7	FALSE	0.00363118	7.77923	-0.463245	-0.21436	-0.386949	-0.147768	0.0865247	0.125328	0.120669	0.120028	0.105981	89.9076	-3.69626	-1.77643
K27_10606	18.7172	0.389214	0.302165	1.28808	0.197717		chr6	122555050	122557250	2201	*	FALSE	FALSE	FALSE	TRUE	TRUE	FALSE	TRUE	TRUE	FALSE	FALSE	FALSE	FALSE	FALSE	FALSE	FALSE	18.7172	24.1925	FALSE	1e-08	22	0.0344212	0.0257053	7	FALSE	0.0257053	4.56025	-0.669399	-0.16652	-0.555987	-0.555734	0.253151	0.378363	0.350329	0.357352	0.311037	18.014	-1.7692	-0.475326
K27_10607	31.3456	-0.1542	0.243562	-0.633105	0.526665	0.767338	chr6	122774700	122777550	2851	*	FALSE	FALSE	FALSE	FALSE	FALSE	FALSE	TRUE	TRUE	FALSE	FALSE	FALSE	TRUE	FALSE	FALSE	FALSE	31.3456	35.1083	FALSE	1e-08	1	0.0214311	0.0155209	8	FALSE	0.0155209	5.17688	-0.127081	-0.354055	-0.319412	-0.199854	0.202319	0.281295	0.28615	0.277627	0.243529	25.5877	-0.451769	-1.2373
K27_10608	24.1431	0.354626	0.257562	1.37686	0.168557	0.439797	chr6	122944900	122948050	3151	*	TRUE	TRUE	FALSE	TRUE	TRUE	TRUE	TRUE	TRUE	FALSE	FALSE	FALSE	FALSE	TRUE	TRUE	FALSE	24.1431	11.7627	FALSE	1e-08	6	0.0271748	0.0162044	8	FALSE	0.0162044	4.71225	-0.323894	0.00735077	0.0342564	-0.347275	0.229932	0.327854	0.310664	0.302492	0.274888	20.4941	-0.98792	0.0236615
K27_10609	29.0834	0.568908	0.222709	2.55449	0.0106343	0.0949938	chr6	124271850	124275750	3901	*	TRUE	TRUE	FALSE	TRUE	TRUE	FALSE	TRUE	TRUE	TRUE	TRUE	TRUE	FALSE	TRUE	TRUE	FALSE	29.0834	90.1309	FALSE	1e-08	1	0.0229287	0.0155486	9	FALSE	0.0155486	4.52772	0.230723	0.912141	-0.0887844	0.343233	0.241026	0.320069	0.297897	0.320402	0.277568	18.7852	0.720855	3.06193
K27_1061	15.6368	0.0508359	0.351193	0.144752	0.884907		chr1	83279650	83281400	1751	*	FALSE	FALSE	FALSE	FALSE	FALSE	FALSE	FALSE	FALSE	FALSE	TRUE	TRUE	FALSE	FALSE	FALSE	FALSE	15.6368	15.9827	FALSE	1e-08	30	0.040773	0.0363535	8	FALSE	0.0363535	4.1127	-0.451134	-0.187653	-0.0598543	-0.238489	0.297146	0.430473	0.412336	0.397564	0.360427	13.8406	-1.048	-0.455098
K27_10610	16.5551	0.235657	0.312371	0.754414	0.450601		chr6	124326750	124329250	2501	*	TRUE	TRUE	TRUE	TRUE	TRUE	FALSE	TRUE	TRUE	FALSE	TRUE	TRUE	FALSE	FALSE	FALSE	FALSE	16.5551	19.9828	FALSE	1e-08	6	0.0386322	0.0301805	9	FALSE	0.0301805	3.59178	0.34204	0.767667	0.550782	0.532009	0.333829	0.437977	0.417492	0.417308	0.382309	10.7593	0.780953	1.83876
K27_10611	20.9262	0.00704923	0.306631	0.0229893	0.981659	0.993397	chr6	124339700	124342800	3101	*	FALSE	FALSE	FALSE	TRUE	TRUE	FALSE	FALSE	FALSE	FALSE	FALSE	FALSE	FALSE	FALSE	FALSE	FALSE	20.9262	31.998	FALSE	1e-08	3	0.0310175	0.0277719	8	FALSE	0.0277719	4.76887	-0.474622	-0.459657	-0.562401	-0.466706	0.2435	0.35336	0.349072	0.344223	0.301257	19.5847	-1.34317	-1.3168
K27_10612	16.3973	0.160423	0.332981	0.481779	0.629963		chr6	124352300	124354400	2101	*	FALSE	FALSE	FALSE	FALSE	FALSE	FALSE	FALSE	FALSE	FALSE	FALSE	FALSE	FALSE	TRUE	TRUE	FALSE	16.3973	22.1271	FALSE	1e-08	7	0.038983	0.0335161	8	FALSE	0.0335161	4.06838	0.227457	0.0627321	-0.666974	-0.0976911	0.297145	0.397242	0.400745	0.425355	0.356187	13.6916	0.572591	0.156538
K27_10613	33.4269	0.30153	0.212148	1.42132	0.155224	0.420673	chr6	124354500	124358750	4251	*	TRUE	TRUE	FALSE	TRUE	TRUE	FALSE	TRUE	TRUE	TRUE	TRUE	TRUE	FALSE	TRUE	TRUE	TRUE	33.4269	26.4873	FALSE	1e-08	2	0.0202323	0.0121552	7	FALSE	0.0121552	4.92635	0.12451	0.425603	-0.0227293	0.124072	0.210519	0.28312	0.271512	0.277942	0.244796	23.4009	0.439778	1.56753
K27_10614	23.9358	0.222078	0.261292	0.849922	0.395369	0.671517	chr6	124368050	124370700	2651	*	FALSE	FALSE	FALSE	FALSE	FALSE	FALSE	TRUE	TRUE	FALSE	FALSE	FALSE	FALSE	FALSE	FALSE	FALSE	23.9358	28.0263	FALSE	1e-08	9	0.0273913	0.0183837	9	FALSE	0.0183837	4.82334	-0.660901	-0.0949122	-0.251519	-0.31699	0.226486	0.338793	0.310388	0.30817	0.272992	21.2964	-1.95075	-0.305786
K27_10615	28.0069	0.136028	0.238691	0.569893	0.56875	0.793664	chr6	124385100	124388550	3451	*	FALSE	FALSE	FALSE	FALSE	FALSE	FALSE	TRUE	TRUE	FALSE	TRUE	TRUE	FALSE	TRUE	TRUE	FALSE	28.0069	22.1066	FALSE	1e-08	31	0.0237263	0.0165117	10	FALSE	0.0165117	4.84974	-0.212417	0.19116	-0.274444	0.0551318	0.222032	0.31186	0.294646	0.302572	0.262208	21.8425	-0.681132	0.648777
K27_10616	22.4441	-0.175205	0.297303	-0.589315	0.55565	0.786369	chr6	124425350	124428300	2951	*	FALSE	FALSE	FALSE	FALSE	FALSE	FALSE	TRUE	TRUE	TRUE	FALSE	FALSE	FALSE	FALSE	FALSE	FALSE	22.4441	35.7586	FALSE	0.0211645	14	0.029067	0.0272372	9	FALSE	0.0272372	4.23828	0.586486	0.169098	0.232857	0.344304	0.27697	0.357304	0.368912	0.359081	0.325144	15.3023	1.64142	0.45837
K27_10617	27.1264	-0.0297394	0.246278	-0.120756	0.903885	0.962477	chr6	124432550	124436100	3551	*	FALSE	FALSE	FALSE	FALSE	FALSE	FALSE	TRUE	TRUE	TRUE	FALSE	FALSE	FALSE	FALSE	FALSE	FALSE	27.1264	33.3064	FALSE	1e-08	8	0.0244257	0.0187414	6	FALSE	0.0187414	4.65335	-0.122249	0.330293	-0.0274002	0.360033	0.23741	0.329632	0.310702	0.314916	0.277208	19.6005	-0.370864	1.06306
K27_10618	65.9675	0.344739	0.154966	2.22462	0.026107	0.158996	chr6	124459150	124466300	7151	*	TRUE	TRUE	TRUE	TRUE	TRUE	TRUE	TRUE	TRUE	TRUE	TRUE	TRUE	TRUE	TRUE	TRUE	TRUE	65.9675	39.8798	FALSE	1e-08	32	0.0113264	0.0065376	8	FALSE	0.0065376	6.01086	-0.0169764	0.265749	0.00436189	-0.0789907	0.146484	0.200619	0.192467	0.193277	0.172875	41.0343	-0.0846202	1.38075
K27_10619	24.2781	-0.0574922	0.253325	-0.226951	0.820462	0.926513	chr6	124468300	124471150	2851	*	FALSE	FALSE	FALSE	FALSE	FALSE	FALSE	TRUE	TRUE	TRUE	FALSE	FALSE	FALSE	FALSE	FALSE	FALSE	24.2781	20.7727	FALSE	1e-08	24	0.0270358	0.016536	7	FALSE	0.016536	4.31633	0.464892	0.399526	-0.0610476	0.457018	0.257379	0.332797	0.331983	0.340655	0.294021	16.7703	1.39692	1.20345
K27_1062	27.6159	0.202179	0.241561	0.836968	0.40261	0.677177	chr1	83294350	83297950	3601	*	FALSE	FALSE	FALSE	TRUE	TRUE	TRUE	FALSE	FALSE	FALSE	TRUE	TRUE	FALSE	FALSE	FALSE	FALSE	27.6159	18.2685	FALSE	1e-08	1	0.0240314	0.0155951	9	FALSE	0.0155951	4.59191	0.255492	0.351458	0.265482	0.149279	0.236785	0.313756	0.307731	0.303753	0.275295	19.3927	0.814301	1.14209
K27_10620	20.4182	-0.286071	0.289891	-0.986821	0.323731		chr6	124565150	124568200	3051	*	FALSE	FALSE	FALSE	FALSE	FALSE	FALSE	TRUE	TRUE	FALSE	FALSE	FALSE	FALSE	FALSE	FALSE	FALSE	20.4182	21.5777	FALSE	1e-08	5	0.0317351	0.0218245	9	FALSE	0.0218245	4.49472	-0.520885	-0.206026	-0.0762069	0.0800452	0.252076	0.369459	0.349803	0.336309	0.297925	17.8308	-1.40986	-0.588976
K27_10621	23.5581	-0.0793732	0.267115	-0.29715	0.766352	0.900791	chr6	124573950	124576000	2051	*	FALSE	FALSE	FALSE	FALSE	FALSE	FALSE	TRUE	TRUE	FALSE	FALSE	FALSE	FALSE	FALSE	FALSE	FALSE	23.5581	7.63264	FALSE	1e-08	29	0.0277956	0.0170232	8	FALSE	0.0170232	4.52777	0.183563	-0.0317827	-0.0894325	0.0475905	0.243136	0.324966	0.329668	0.323662	0.284428	18.6224	0.56487	-0.0964082
K27_10622	48.8392	-0.0404434	0.194161	-0.208298	0.834996	0.933736	chr6	124598100	124602900	4801	*	TRUE	TRUE	TRUE	FALSE	FALSE	FALSE	TRUE	TRUE	TRUE	TRUE	TRUE	TRUE	TRUE	TRUE	TRUE	48.8392	79.9291	FALSE	1e-08	3	0.0145348	0.00964583	9	FALSE	0.00964583	5.75493	0.136046	-0.274056	-0.407224	-0.233612	0.164008	0.221133	0.229586	0.227199	0.196941	35.0894	0.615223	-1.19369
K27_10623	91.3562	-0.228645	0.15145	-1.50971	0.131118	0.384772	chr6	124861300	124868400	7101	*	FALSE	FALSE	TRUE	FALSE	FALSE	FALSE	TRUE	TRUE	TRUE	TRUE	TRUE	TRUE	TRUE	TRUE	TRUE	91.3562	254.349	FALSE	1e-08	34	0.00878393	0.00594005	9	FALSE	0.00594005	6.65325	0.0983543	-0.482881	-0.133139	-0.254236	0.12232	0.165874	0.175889	0.164692	0.148069	54.3921	0.592945	-2.74538
K27_10624	111.05	-0.748173	0.149039	-5.01997	5.16789e-07	0.000118088	chr6	124870150	124878350	8201	*	TRUE	TRUE	TRUE	FALSE	FALSE	FALSE	TRUE	TRUE	TRUE	FALSE	FALSE	FALSE	TRUE	TRUE	TRUE	111.05	547.682	FALSE	1e-08	100	0.00761239	0.00622656	8	FALSE	0.00622656	6.90122	0.0363654	-0.698046	0.00961312	0.0501269	0.115969	0.158683	0.171383	0.154714	0.140493	59.509	0.229171	-4.07301
K27_10625	87.0986	-0.172946	0.148374	-1.16561	0.243771	0.528949	chr6	125074150	125080150	6001	*	TRUE	TRUE	TRUE	FALSE	FALSE	FALSE	TRUE	TRUE	FALSE	FALSE	FALSE	TRUE	FALSE	FALSE	TRUE	87.0986	91.3648	FALSE	1e-08	1	0.00910685	0.00585268	8	FALSE	0.00585268	6.65332	-0.287135	-0.389872	-0.219572	-0.216926	0.12207	0.17313	0.173452	0.165792	0.147415	54.5043	-1.65849	-2.24772
K27_10626	33.8508	-0.0942393	0.232447	-0.405422	0.685167	0.859633	chr6	125211800	125214800	3001	*	TRUE	TRUE	TRUE	FALSE	FALSE	FALSE	TRUE	TRUE	FALSE	TRUE	TRUE	TRUE	TRUE	TRUE	TRUE	33.8508	52.5494	FALSE	1e-08	4	0.0200062	0.0141395	8	FALSE	0.0141395	4.79636	0.621803	0.173491	0.249538	0.267731	0.221537	0.28308	0.293513	0.284904	0.256981	21.6504	2.19656	0.591086
K27_10627	69.1112	0.212333	0.17143	1.2386	0.215493	0.49811	chr6	125609950	125614950	5001	*	TRUE	TRUE	TRUE	TRUE	TRUE	FALSE	TRUE	TRUE	TRUE	TRUE	TRUE	TRUE	TRUE	TRUE	TRUE	69.1112	134.15	FALSE	1e-08	12	0.0109102	0.0106356	7	FALSE	0.0106356	5.91384	0.247887	0.380266	0.0462899	0.167933	0.159618	0.213416	0.209518	0.211542	0.190909	37.0501	1.16152	1.81496
K27_10628	37.8927	-0.196793	0.218805	-0.899398	0.36844	0.649763	chr6	125615500	125618400	2901	*	TRUE	TRUE	FALSE	FALSE	FALSE	FALSE	TRUE	TRUE	TRUE	TRUE	TRUE	TRUE	FALSE	FALSE	FALSE	37.8927	63.812	FALSE	1e-08	33	0.0181045	0.0117963	9	FALSE	0.0117963	4.90125	0.709198	0.172173	0.444209	0.368966	0.211422	0.267354	0.279645	0.266449	0.243049	23.1823	2.65265	0.615683
K27_10629	165.755	0.000254004	0.110122	0.00230657	0.99816	0.999199	chr6	125619800	125633700	13901	*	TRUE	TRUE	TRUE	FALSE	FALSE	TRUE	TRUE	TRUE	TRUE	TRUE	TRUE	TRUE	TRUE	TRUE	TRUE	165.755	257.149	FALSE	1e-08	9	0.00581882	0.00370115	8	FALSE	0.00370115	7.51135	-0.0317706	-0.212942	-0.240708	-0.213196	0.0924585	0.127305	0.128745	0.126092	0.112467	81.2402	-0.249562	-1.65398
K27_1063	62.2979	0.0420117	0.165146	0.254391	0.799193	0.916864	chr1	83322700	83330700	8001	*	TRUE	TRUE	FALSE	TRUE	TRUE	TRUE	TRUE	TRUE	FALSE	TRUE	TRUE	FALSE	TRUE	TRUE	FALSE	62.2979	80.2021	FALSE	1e-08	23	0.0118653	0.00734184	8	FALSE	0.00734184	5.59192	0.411258	0.418574	0.577257	0.376562	0.166485	0.216735	0.214664	0.207508	0.191382	33.5882	1.89751	1.9499
K27_10630	43.0876	-0.152034	0.212219	-0.716402	0.473743	0.731548	chr6	125634600	125638500	3901	*	FALSE	FALSE	TRUE	FALSE	FALSE	FALSE	TRUE	TRUE	FALSE	FALSE	FALSE	TRUE	FALSE	FALSE	TRUE	43.0876	75.9738	FALSE	1e-08	2	0.0161843	0.0122773	8	FALSE	0.0122773	5.39027	0.390019	-0.132324	-0.207632	0.0197103	0.185836	0.244096	0.255746	0.251605	0.220683	29.0055	1.59781	-0.517403
K27_10631	211.174	-0.176545	0.103966	-1.6981	0.0894888	0.313178	chr6	125640450	125661300	20851	*	TRUE	TRUE	TRUE	TRUE	TRUE	TRUE	TRUE	TRUE	TRUE	TRUE	TRUE	TRUE	TRUE	TRUE	TRUE	211.174	637.818	FALSE	1e-08	15	0.00503573	0.00383751	9	FALSE	0.00383751	7.73369	0.183061	-0.110965	-0.201608	0.0655796	0.0882552	0.11921	0.121808	0.120237	0.10747	87.6287	1.53562	-0.910986
K27_10632	105.561	-0.214311	0.139275	-1.53877	0.123861	0.374198	chr6	125686050	125697000	10951	*	TRUE	TRUE	TRUE	TRUE	TRUE	TRUE	TRUE	TRUE	TRUE	TRUE	TRUE	TRUE	TRUE	TRUE	TRUE	105.561	157.204	FALSE	1e-08	31	0.00789498	0.00567155	7	FALSE	0.00567155	6.8098	0.0385774	-0.279461	-0.125891	-0.0651495	0.116881	0.159624	0.163924	0.157421	0.140885	58.2628	0.241676	-1.70482
K27_10633	44.9859	0.139337	0.18955	0.735097	0.462281	0.723842	chr6	125702550	125707400	4851	*	TRUE	TRUE	TRUE	TRUE	TRUE	FALSE	TRUE	TRUE	TRUE	TRUE	TRUE	TRUE	TRUE	TRUE	TRUE	44.9859	21.6986	FALSE	1e-08	34	0.0155933	0.00957147	7	FALSE	0.00957147	5.46073	0.0153424	0.164552	-0.0856057	0.0252147	0.177251	0.241802	0.235349	0.236116	0.208269	30.8079	0.0634502	0.699184
K27_10634	19.3595	-0.577495	0.334788	-1.72496	0.0845354		chr6	125708800	125711700	2901	*	FALSE	FALSE	FALSE	FALSE	FALSE	FALSE	TRUE	TRUE	FALSE	FALSE	FALSE	TRUE	FALSE	FALSE	TRUE	19.3595	32.437	FALSE	1e-08	11	0.0333514	0.0308745	6	FALSE	0.0308745	3.82314	0.734947	0.0537633	0.637492	0.631258	0.313869	0.39812	0.422034	0.391891	0.361936	12.1807	1.84605	0.127391
K27_10635	16.5864	-0.278805	0.323964	-0.860605	0.389456		chr6	125766900	125769100	2201	*	FALSE	FALSE	FALSE	FALSE	FALSE	FALSE	FALSE	FALSE	FALSE	FALSE	FALSE	FALSE	TRUE	TRUE	TRUE	16.5864	16.9461	FALSE	1e-08	21	0.0385632	0.0304074	8	FALSE	0.0304074	4.1128	-0.401057	-0.0399727	-0.232873	0.238832	0.290114	0.417847	0.395197	0.393987	0.342205	14.1765	-0.959816	-0.101146
K27_10636	61.2588	0.280581	0.160159	1.7519	0.0797919	0.294534	chr6	125771150	125779350	8201	*	TRUE	TRUE	TRUE	TRUE	TRUE	TRUE	TRUE	TRUE	TRUE	TRUE	TRUE	TRUE	TRUE	TRUE	TRUE	61.2588	36.0882	FALSE	1e-08	11	0.0120296	0.0068256	8	FALSE	0.0068256	5.96318	-0.125905	0.181104	-0.146321	-0.099477	0.149084	0.207004	0.197639	0.199953	0.176186	39.9989	-0.608225	0.91634
K27_10637	21.8239	0.322774	0.271047	1.19084	0.233716	0.518837	chr6	125782750	125785250	2501	*	TRUE	TRUE	TRUE	TRUE	TRUE	TRUE	TRUE	TRUE	TRUE	FALSE	FALSE	FALSE	TRUE	TRUE	FALSE	21.8239	21.6804	FALSE	1e-08	1	0.0298312	0.0195449	7	FALSE	0.0195449	3.97525	0.661586	0.661366	0.530704	0.338592	0.287991	0.364711	0.361814	0.358984	0.329294	13.8034	1.814	1.82792
K27_10638	44.5198	0.347382	0.190207	1.82633	0.0678003	0.26888	chr6	125785650	125791500	5851	*	TRUE	TRUE	TRUE	TRUE	TRUE	TRUE	TRUE	TRUE	TRUE	TRUE	TRUE	TRUE	TRUE	TRUE	TRUE	44.5198	36.6093	FALSE	1e-08	2	0.0157337	0.00964272	8	FALSE	0.00964272	5.6683	-0.27941	-0.00178885	-0.40851	-0.34917	0.167771	0.237735	0.227359	0.23234	0.201943	33.786	-1.1753	-0.00786796
K27_10639	21.8113	0.496207	0.272581	1.8204	0.0686982	0.270591	chr6	125797200	125800100	2901	*	FALSE	FALSE	FALSE	FALSE	FALSE	FALSE	TRUE	TRUE	FALSE	FALSE	FALSE	FALSE	TRUE	TRUE	TRUE	21.8113	45.1467	FALSE	1e-08	5	0.0298472	0.0246148	8	FALSE	0.0246148	4.27771	0.227605	0.627114	-0.392846	0.130907	0.270803	0.361127	0.345326	0.374237	0.318935	15.7964	0.630262	1.81601
K27_1064	27.5998	-0.0915813	0.256362	-0.357234	0.720917	0.878183	chr1	83348900	83352700	3801	*	FALSE	FALSE	FALSE	TRUE	TRUE	FALSE	FALSE	FALSE	FALSE	FALSE	FALSE	FALSE	FALSE	FALSE	FALSE	27.5998	27.0768	FALSE	1e-08	7	0.0240441	0.0188768	9	FALSE	0.0188768	4.62283	0.0869126	0.153053	0.297995	0.244634	0.239551	0.324341	0.319007	0.307996	0.28058	19.2979	0.267967	0.479778
K27_10640	110.561	0.148746	0.125071	1.18929	0.234327	0.519641	chr6	125802800	125818150	15351	*	TRUE	TRUE	TRUE	TRUE	TRUE	TRUE	TRUE	TRUE	TRUE	TRUE	TRUE	TRUE	TRUE	TRUE	TRUE	110.561	150.092	FALSE	1e-08	6	0.00763645	0.00469481	9	FALSE	0.00469481	6.84312	-0.0116606	0.102718	-0.335746	-0.0460278	0.112966	0.154904	0.151616	0.155237	0.134826	60.5768	-0.0752764	0.677485
K27_10641	36.7618	-0.0703469	0.220513	-0.319015	0.749715	0.893055	chr6	125823800	125828100	4301	*	FALSE	FALSE	FALSE	TRUE	TRUE	TRUE	TRUE	TRUE	FALSE	FALSE	FALSE	FALSE	FALSE	FALSE	FALSE	36.7618	23.9895	FALSE	1e-08	28	0.0185945	0.0122522	8	FALSE	0.0122522	5.37217	-0.0760182	-0.277636	-0.299881	-0.207289	0.186672	0.257813	0.261386	0.255309	0.223597	28.7787	-0.294858	-1.06217
K27_10642	129.297	0.13721	0.120628	1.13746	0.255347	0.541599	chr6	125851100	125867700	16601	*	TRUE	TRUE	TRUE	TRUE	TRUE	TRUE	TRUE	TRUE	TRUE	TRUE	TRUE	TRUE	TRUE	TRUE	TRUE	129.297	178.905	FALSE	1e-08	21	0.00684547	0.00454737	9	FALSE	0.00454737	7.15053	-0.0804297	-0.0571484	-0.362834	-0.194358	0.104092	0.144052	0.142448	0.143736	0.126214	68.6943	-0.55834	-0.401187
K27_10643	55.1557	-0.189692	0.196581	-0.964956	0.334567	0.619279	chr6	125868700	125875950	7251	*	TRUE	TRUE	TRUE	TRUE	TRUE	TRUE	TRUE	TRUE	FALSE	FALSE	FALSE	FALSE	TRUE	TRUE	FALSE	55.1557	103.504	FALSE	0.00666933	16	0.0131197	0.0119143	9	FALSE	0.0119143	5.99912	-0.251668	-0.400374	-0.133165	-0.210681	0.159142	0.224728	0.22654	0.215173	0.194875	37.6966	-1.11988	-1.76734
K27_10644	24.4631	-0.273833	0.266507	-1.02749	0.304191	0.593381	chr6	125878800	125881550	2751	*	FALSE	FALSE	FALSE	FALSE	FALSE	FALSE	TRUE	TRUE	FALSE	FALSE	FALSE	FALSE	FALSE	FALSE	FALSE	24.4631	16.2886	FALSE	1e-08	14	0.0268479	0.0158111	8	FALSE	0.0158111	4.56018	0.372736	-0.145966	-0.0960607	0.127867	0.239213	0.312942	0.328715	0.318433	0.278242	19.0632	1.19107	-0.444049
K27_10645	23.7352	0.525598	0.243591	2.15771	0.0309504	0.174699	chr6	125882350	125885550	3201	*	FALSE	FALSE	FALSE	FALSE	FALSE	FALSE	TRUE	TRUE	FALSE	FALSE	FALSE	FALSE	FALSE	FALSE	FALSE	23.7352	33.5464	FALSE	1e-08	1	0.0276045	0.0164863	8	FALSE	0.0164863	4.19765	0.439667	0.842001	0.121699	0.316402	0.26628	0.34474	0.329283	0.345003	0.304499	15.764	1.27536	2.55708
K27_10646	40.4479	0.104661	0.214301	0.488381	0.62528	0.828395	chr6	125912900	125918750	5851	*	TRUE	TRUE	TRUE	FALSE	FALSE	FALSE	FALSE	FALSE	FALSE	FALSE	FALSE	FALSE	FALSE	FALSE	FALSE	40.4479	54.2282	FALSE	1e-08	6	0.0170984	0.0124418	9	FALSE	0.0124418	5.5278	0.00212423	-0.249197	-0.310737	-0.353858	0.179677	0.246126	0.250926	0.246377	0.218011	30.7653	0.00863068	-0.993111
K27_10647	20.4322	0.398992	0.279647	1.42677	0.153646		chr6	126162400	126166200	3801	*	FALSE	FALSE	FALSE	TRUE	TRUE	TRUE	FALSE	FALSE	FALSE	FALSE	FALSE	FALSE	FALSE	FALSE	FALSE	20.4322	15.3023	FALSE	1e-08	2	0.0317147	0.0217513	8	FALSE	0.0217513	4.42596	-0.130175	0.181928	-0.283515	-0.217064	0.256621	0.356648	0.340752	0.350003	0.306266	17.2471	-0.364996	0.533901
K27_10648	18.4312	0.0919219	0.310109	0.296417	0.766911		chr6	126166300	126169300	3001	*	TRUE	TRUE	TRUE	TRUE	TRUE	TRUE	FALSE	FALSE	FALSE	FALSE	FALSE	FALSE	FALSE	FALSE	FALSE	18.4312	21.5876	FALSE	1e-08	100	0.0349214	0.0280553	10	FALSE	0.0280553	4.39036	-0.265846	-0.107985	-0.236489	-0.199907	0.267387	0.378211	0.3675	0.363806	0.322651	16.4195	-0.702905	-0.293838
K27_10649	14.1165	0.948511	0.345187	2.74781	0.00599939		chr6	126505350	126507300	1951	*	FALSE	FALSE	FALSE	TRUE	TRUE	FALSE	FALSE	FALSE	FALSE	FALSE	FALSE	FALSE	FALSE	FALSE	FALSE	14.1165	16.1451	FALSE	1e-08	4	0.0449295	0.0353254	8	FALSE	0.0353254	3.59194	0.21064	0.639811	0.276759	-0.3087	0.339118	0.452343	0.430557	0.435865	0.404694	10.592	0.465664	1.48601
K27_1065	22.8309	0.0391406	0.258556	0.151381	0.879675	0.951815	chr1	83354400	83357200	2801	*	FALSE	FALSE	FALSE	TRUE	TRUE	FALSE	FALSE	FALSE	FALSE	FALSE	FALSE	FALSE	FALSE	FALSE	FALSE	22.8309	12.7829	FALSE	1e-08	1	0.0286115	0.0172664	7	FALSE	0.0172664	4.52786	-0.264705	0.151698	-0.108476	0.112557	0.243476	0.34434	0.323414	0.324869	0.284282	18.5967	-0.768733	0.469052
K27_10650	15.7081	0.390982	0.311118	1.2567	0.208863		chr6	126507900	126510150	2251	*	FALSE	FALSE	FALSE	TRUE	TRUE	TRUE	FALSE	FALSE	FALSE	FALSE	FALSE	FALSE	FALSE	FALSE	FALSE	15.7081	14.205	FALSE	1e-08	2	0.0405978	0.0257393	10	FALSE	0.0257393	3.82329	0.404915	0.432685	-0.192902	0.0417033	0.308128	0.401586	0.397002	0.414626	0.359263	12.4081	1.00829	1.08988
K27_10651	10.2556	0.670981	0.403096	1.66457	0.095999		chr6	126515350	126516800	1451	*	FALSE	FALSE	FALSE	TRUE	TRUE	TRUE	FALSE	FALSE	FALSE	FALSE	FALSE	FALSE	FALSE	FALSE	FALSE	10.2556	20.6966	FALSE	1e-08	2	0.0610241	0.0504782	10	FALSE	0.0504782	3.65348	-0.15375	0.0939168	-1.10321	-0.577064	0.348906	0.486897	0.470061	0.530679	0.430116	10.4712	-0.315776	0.199797
K27_10652	15.9595	0.323762	0.319546	1.01319	0.310968		chr6	126517150	126519300	2151	*	FALSE	FALSE	FALSE	TRUE	TRUE	TRUE	FALSE	FALSE	FALSE	FALSE	FALSE	FALSE	FALSE	FALSE	FALSE	15.9595	26.9632	FALSE	1e-08	4	0.0399926	0.0295304	9	FALSE	0.0295304	3.97525	0.47153	0.267319	-0.981547	-0.0564425	0.299778	0.389888	0.394598	0.449376	0.355156	13.2606	1.2094	0.677447
K27_10653	27.8986	0.248218	0.237168	1.04659	0.29529	0.584232	chr6	126520950	126525800	4851	*	FALSE	FALSE	FALSE	TRUE	TRUE	FALSE	FALSE	FALSE	FALSE	FALSE	FALSE	FALSE	FALSE	FALSE	FALSE	27.8986	22.0579	FALSE	1e-08	5	0.0238099	0.0155546	7	FALSE	0.0155546	4.84971	-0.374846	0.189613	-0.0272183	-0.0586041	0.220533	0.316669	0.292376	0.292261	0.260835	21.9908	-1.18371	0.648527
K27_10654	180.61	0.158438	0.102657	1.54338	0.12274	0.372646	chr6	126528900	126558250	29351	*	FALSE	FALSE	FALSE	TRUE	TRUE	TRUE	FALSE	FALSE	FALSE	FALSE	FALSE	FALSE	TRUE	TRUE	FALSE	180.61	543.169	FALSE	1e-08	5	0.00551937	0.00365868	7	FALSE	0.00365868	7.42586	0.0960219	0.273637	-0.172964	0.115199	0.0942561	0.127928	0.124826	0.127525	0.112806	78.7839	0.750592	2.19214
K27_10655	23.4261	-0.0350738	0.273129	-0.128415	0.897821	0.959513	chr6	126610000	126613800	3801	*	FALSE	FALSE	FALSE	TRUE	TRUE	TRUE	FALSE	FALSE	FALSE	FALSE	FALSE	FALSE	FALSE	FALSE	FALSE	23.4261	17.1617	FALSE	1e-08	1	0.0279399	0.0213073	9	FALSE	0.0213073	4.65329	-0.236952	-0.0540699	-0.131039	-0.0189961	0.241134	0.339814	0.329071	0.324013	0.287408	19.2975	-0.6973	-0.164311
K27_10656	63.2071	0.137784	0.159279	0.865051	0.387011	0.665133	chr6	126620700	126630000	9301	*	TRUE	TRUE	FALSE	TRUE	TRUE	TRUE	FALSE	FALSE	FALSE	FALSE	FALSE	FALSE	TRUE	TRUE	TRUE	63.2071	100.336	FALSE	1e-08	7	0.0117259	0.00735157	10	FALSE	0.00735157	5.95097	0.0813607	0.257365	-0.305295	0.11958	0.150796	0.204254	0.198603	0.206133	0.177216	39.4637	0.39833	1.29587
K27_10657	13.7602	0.0244594	0.343392	0.0712287	0.943216		chr6	126632550	126634700	2151	*	FALSE	FALSE	FALSE	TRUE	TRUE	TRUE	FALSE	FALSE	FALSE	FALSE	FALSE	FALSE	FALSE	FALSE	FALSE	13.7602	3.42138	FALSE	1e-08	4	0.0460365	0.0290638	8	FALSE	0.0290638	3.7122	0.135247	0.106453	0.064541	0.0819941	0.321589	0.432081	0.428996	0.420902	0.375126	11.5433	0.313012	0.248145
K27_10658	105.159	-0.0999013	0.133876	-0.746224	0.455532	0.718357	chr6	126636100	126653850	17751	*	TRUE	TRUE	TRUE	TRUE	TRUE	TRUE	FALSE	FALSE	FALSE	FALSE	FALSE	FALSE	TRUE	TRUE	TRUE	105.159	299.258	FALSE	1e-08	4	0.00791687	0.00578325	9	FALSE	0.00578325	6.89496	-0.343521	-0.115526	-0.456641	-0.0156244	0.114809	0.163948	0.158211	0.160283	0.138759	60.0561	-2.0953	-0.730202
K27_10659	18.6328	0.503897	0.278563	1.80892	0.0704635		chr6	126656200	126658400	2201	*	FALSE	FALSE	FALSE	FALSE	FALSE	FALSE	FALSE	FALSE	FALSE	FALSE	FALSE	FALSE	TRUE	TRUE	FALSE	18.6328	47.9554	FALSE	1e-08	3	0.0345673	0.0248133	7	FALSE	0.0248133	4.15589	-0.308362	0.643754	-0.55955	0.139857	0.280052	0.398434	0.355832	0.395126	0.328388	14.8397	-0.773934	1.80915
K27_1066	23.8619	-0.0165567	0.279283	-0.0592829	0.952727	0.982243	chr1	83358550	83361400	2851	*	FALSE	FALSE	FALSE	TRUE	TRUE	FALSE	FALSE	FALSE	FALSE	TRUE	TRUE	FALSE	FALSE	FALSE	FALSE	23.8619	23.2475	FALSE	1e-08	9	0.0274694	0.0179925	10	FALSE	0.0179925	4.74087	0.0847541	-0.385496	-0.192824	-0.368939	0.23085	0.312747	0.327661	0.311751	0.277886	20.5366	0.270999	-1.17651
K27_10660	25.7683	0.126694	0.256546	0.493844	0.621416	0.826155	chr6	126659600	126663100	3501	*	FALSE	FALSE	FALSE	TRUE	TRUE	FALSE	FALSE	FALSE	FALSE	FALSE	FALSE	FALSE	TRUE	TRUE	FALSE	25.7683	72.5023	FALSE	0.00545712	66	0.0255983	0.0209417	10	FALSE	0.0209417	5.0457	-0.48869	-0.110602	-1.177	-0.237296	0.218095	0.317312	0.300404	0.334936	0.265902	23.1354	-1.54009	-0.368178
K27_10661	26.1382	-0.0128238	0.25995	-0.0493319	0.960655	0.986079	chr6	126664400	126668500	4101	*	FALSE	FALSE	FALSE	FALSE	FALSE	FALSE	FALSE	FALSE	FALSE	FALSE	FALSE	FALSE	TRUE	TRUE	TRUE	26.1382	34.3428	FALSE	1e-08	3	0.0252669	0.0181116	9	FALSE	0.0181116	4.62299	0.449087	0.0626559	-0.196478	0.0754797	0.23843	0.310517	0.320384	0.321793	0.280403	19.3893	1.44626	0.195565
K27_10662	67.9043	0.250902	0.165188	1.51889	0.12879	0.381302	chr6	126672550	126681450	8901	*	TRUE	TRUE	TRUE	TRUE	TRUE	TRUE	FALSE	FALSE	FALSE	FALSE	FALSE	FALSE	TRUE	TRUE	TRUE	67.9043	110.113	FALSE	1e-08	11	0.0110655	0.00890763	8	FALSE	0.00890763	6.27781	-0.263071	-0.0110895	-0.415761	-0.261992	0.142279	0.201181	0.193971	0.197736	0.173635	44.1232	-1.30763	-0.057171
K27_10663	31.3212	0.10073	0.220523	0.456776	0.647832	0.839891	chr6	126693400	126698400	5001	*	TRUE	TRUE	TRUE	TRUE	TRUE	TRUE	FALSE	FALSE	FALSE	FALSE	FALSE	FALSE	TRUE	TRUE	TRUE	31.3212	39.8194	FALSE	1e-08	1	0.0214461	0.0140203	7	FALSE	0.0140203	5.04566	-0.38274	0.210168	-0.437949	0.109438	0.206795	0.29724	0.273751	0.287305	0.24335	24.3993	-1.28765	0.767735
K27_10664	13.7067	0.137927	0.336925	0.409371	0.682267		chr6	126699450	126701700	2251	*	FALSE	FALSE	FALSE	TRUE	TRUE	FALSE	FALSE	FALSE	FALSE	FALSE	FALSE	FALSE	FALSE	FALSE	FALSE	13.7067	18.323	FALSE	1e-08	32	0.0462077	0.0327172	8	FALSE	0.0327172	3.92647	-0.124788	0.114583	-0.815428	-0.0233446	0.30735	0.426975	0.411427	0.449184	0.36493	12.7752	-0.29226	0.278501
K27_10665	39.6046	-0.124264	0.220917	-0.562489	0.573783	0.795995	chr6	126726100	126731900	5801	*	TRUE	TRUE	TRUE	TRUE	TRUE	FALSE	TRUE	TRUE	TRUE	FALSE	FALSE	FALSE	FALSE	FALSE	TRUE	39.6046	68.5508	FALSE	1e-08	100	0.0174161	0.014622	7	FALSE	0.014622	5.56023	-0.156613	-0.317213	-0.506189	-0.192949	0.182402	0.254709	0.25706	0.256096	0.221959	30.4834	-0.614871	-1.234
K27_10666	9.21947	0.125886	0.410294	0.306819	0.758981		chr6	126738600	126740500	1901	*	FALSE	FALSE	FALSE	TRUE	TRUE	TRUE	FALSE	FALSE	FALSE	FALSE	FALSE	FALSE	FALSE	FALSE	FALSE	9.21947	7.03675	FALSE	1e-08	5	0.0676376	0.0432047	7	FALSE	0.0432047	3.52769	-0.332777	-0.166464	-0.976601	-0.29235	0.352971	0.503753	0.487548	0.528329	0.424047	9.99427	-0.660594	-0.34143
K27_10667	19.9499	0.549969	0.287602	1.91226	0.0558433		chr6	126740900	126743500	2601	*	FALSE	FALSE	FALSE	TRUE	TRUE	FALSE	FALSE	FALSE	FALSE	FALSE	FALSE	FALSE	FALSE	FALSE	FALSE	19.9499	10.4753	FALSE	1e-08	4	0.0324288	0.0204767	8	FALSE	0.0204767	4.42592	-0.00707409	0.038936	-0.136437	-0.511033	0.254894	0.348782	0.343337	0.341658	0.307858	17.3637	-0.0202823	0.113404
K27_10668	18.3184	0.0699337	0.30247	0.231209	0.817152		chr6	126778700	126781050	2351	*	TRUE	TRUE	FALSE	FALSE	FALSE	FALSE	FALSE	FALSE	FALSE	FALSE	FALSE	FALSE	FALSE	FALSE	FALSE	18.3184	11.9982	FALSE	1e-08	2	0.0351231	0.0254022	7	FALSE	0.0254022	4.39031	-0.377449	-0.0905755	-0.22578	-0.160509	0.263926	0.378885	0.361618	0.358204	0.316282	16.6346	-0.996208	-0.250473
K27_10669	196.884	0.241379	0.111047	2.17365	0.0297313	0.17074	chr6	126853050	126880450	27401	*	TRUE	TRUE	TRUE	TRUE	TRUE	TRUE	TRUE	TRUE	TRUE	TRUE	TRUE	TRUE	TRUE	TRUE	TRUE	196.884	1049.71	FALSE	0.00501149	4	0.00524316	0.00518806	8	FALSE	0.00518806	7.60759	0.14205	0.217868	-0.312397	-0.0235102	0.0958864	0.130442	0.129014	0.132387	0.11864	79.3397	1.08899	1.68872
K27_1067	12.9652	0.0782569	0.34637	0.225935	0.821252		chr1	83364100	83365750	1651	*	FALSE	FALSE	FALSE	FALSE	FALSE	FALSE	FALSE	FALSE	FALSE	TRUE	TRUE	FALSE	FALSE	FALSE	FALSE	12.9652	7.11106	FALSE	1e-08	6	0.0487259	0.0321312	10	FALSE	0.0321312	3.59183	0.018794	0.284907	-0.101306	0.206651	0.335846	0.457661	0.439679	0.447577	0.390178	10.6949	0.0410653	0.64799
K27_10670	40.7152	0.515471	0.18773	2.74581	0.00603613	0.0678749	chr6	126888850	126894850	6001	*	TRUE	TRUE	TRUE	TRUE	TRUE	TRUE	FALSE	FALSE	FALSE	FALSE	FALSE	FALSE	TRUE	TRUE	TRUE	40.7152	113.408	FALSE	1e-08	8	0.0170005	0.0104028	7	FALSE	0.0104028	4.99907	0.0148416	0.850944	0.326855	0.335473	0.203319	0.276897	0.251919	0.258602	0.23336	24.5873	0.0535998	3.37784
K27_10671	20.2312	0.397941	0.262611	1.51533	0.12969		chr6	126907800	126910950	3151	*	FALSE	FALSE	FALSE	TRUE	TRUE	FALSE	TRUE	TRUE	FALSE	FALSE	FALSE	FALSE	TRUE	TRUE	TRUE	20.2312	37.3954	FALSE	1e-08	12	0.0320082	0.0205324	9	FALSE	0.0205324	3.97532	0.187212	0.883409	-0.00792751	0.485468	0.289172	0.385478	0.357065	0.380355	0.329712	13.7473	0.485661	2.47408
K27_10672	23.1344	-0.0561532	0.281782	-0.199279	0.842044	0.936633	chr6	127026200	127029250	3051	*	FALSE	FALSE	FALSE	TRUE	TRUE	TRUE	FALSE	FALSE	FALSE	FALSE	FALSE	FALSE	FALSE	FALSE	FALSE	23.1344	27.2807	FALSE	1e-08	1	0.0282647	0.0216825	9	FALSE	0.0216825	4.56021	0.308296	-0.0991402	-0.274547	-0.042987	0.24758	0.327777	0.339392	0.33767	0.294627	18.4192	0.940568	-0.292111
K27_10673	32.7433	0.312836	0.251179	1.24547	0.212959	0.495724	chr6	127039050	127042900	3851	*	TRUE	TRUE	FALSE	TRUE	TRUE	TRUE	TRUE	TRUE	FALSE	TRUE	TRUE	FALSE	FALSE	FALSE	FALSE	32.7433	66.7356	FALSE	0.0257423	5	0.0206092	0.0219062	7	FALSE	0.0219062	5.25836	-0.265501	-0.10258	-0.347645	-0.415416	0.209061	0.295695	0.288394	0.288996	0.259486	25.1522	-0.897888	-0.355695
K27_10674	36.5052	-0.188546	0.215572	-0.874634	0.381773	0.661726	chr6	127044050	127049050	5001	*	FALSE	FALSE	FALSE	TRUE	TRUE	TRUE	FALSE	FALSE	FALSE	TRUE	TRUE	FALSE	FALSE	FALSE	FALSE	36.5052	25.5627	FALSE	1e-08	2	0.0187099	0.011418	7	FALSE	0.011418	5.06839	0.319178	0.0473406	-0.0150459	0.235887	0.201103	0.264698	0.27009	0.265447	0.233253	25.203	1.20582	0.175277
K27_10675	24.455	0.174371	0.246803	0.70652	0.479865	0.736166	chr6	127049500	127052700	3201	*	TRUE	TRUE	FALSE	TRUE	TRUE	FALSE	FALSE	FALSE	FALSE	FALSE	FALSE	FALSE	FALSE	FALSE	TRUE	24.455	28.5869	FALSE	1e-08	6	0.026856	0.0170341	10	FALSE	0.0170341	4.23822	0.149586	0.679319	0.387271	0.504947	0.263887	0.353339	0.331377	0.333506	0.300623	16.0607	0.423351	2.04999
K27_10676	29.4833	0.592594	0.223311	2.65367	0.00796213	0.0794134	chr6	127059600	127063150	3551	*	FALSE	FALSE	TRUE	FALSE	FALSE	TRUE	TRUE	TRUE	FALSE	TRUE	TRUE	TRUE	TRUE	TRUE	TRUE	29.4833	47.632	FALSE	1e-08	31	0.0226472	0.0140172	10	FALSE	0.0140172	4.76872	0.143316	0.552227	-0.213227	-0.0403677	0.223055	0.29942	0.284529	0.301039	0.261568	21.3791	0.478645	1.94084
K27_10677	50.6616	-0.092265	0.181358	-0.508745	0.610931	0.819561	chr6	127073350	127080450	7101	*	TRUE	TRUE	FALSE	TRUE	TRUE	TRUE	TRUE	TRUE	TRUE	TRUE	TRUE	TRUE	FALSE	FALSE	FALSE	50.6616	24.3948	FALSE	1e-08	2	0.0140903	0.00902441	8	FALSE	0.00902441	5.62293	-0.132133	0.106612	0.0265753	0.198877	0.168534	0.234237	0.225369	0.222084	0.197247	33.3638	-0.564101	0.473056
K27_10678	63.6194	0.288533	0.15898	1.8149	0.0695388	0.272315	chr6	127150800	127161300	10501	*	TRUE	TRUE	TRUE	TRUE	TRUE	TRUE	TRUE	TRUE	TRUE	TRUE	TRUE	TRUE	TRUE	TRUE	TRUE	63.6194	106.071	FALSE	1e-08	8	0.011664	0.00774786	8	FALSE	0.00774786	5.98723	-0.288093	0.323892	-0.0538518	0.0353591	0.150255	0.213161	0.196944	0.199998	0.177879	39.847	-1.35153	1.64459
K27_10679	44.0077	0.299622	0.19774	1.51523	0.129715	0.382706	chr6	127162000	127167900	5901	*	FALSE	FALSE	FALSE	TRUE	TRUE	TRUE	FALSE	FALSE	FALSE	TRUE	TRUE	TRUE	FALSE	FALSE	FALSE	44.0077	52.4928	FALSE	1e-08	1	0.0158915	0.0112382	9	FALSE	0.0112382	5.6229	-0.132995	-0.0079888	-0.45781	-0.30761	0.173031	0.240732	0.235051	0.241259	0.209121	32.4965	-0.552462	-0.0339875
K27_1068	24.52	-0.226839	0.26508	-0.855739	0.392142	0.668808	chr1	83366200	83369700	3501	*	FALSE	FALSE	FALSE	TRUE	TRUE	FALSE	FALSE	FALSE	FALSE	FALSE	FALSE	FALSE	FALSE	FALSE	FALSE	24.52	18.7736	FALSE	1e-08	12	0.0267906	0.0167292	7	FALSE	0.0167292	4.7122	0.11248	-0.224905	-0.456876	0.00193348	0.230726	0.311285	0.320637	0.321209	0.271898	20.4233	0.361342	-0.701434
K27_10680	32.8831	0.30211	0.231965	1.30239	0.192782	0.470868	chr6	127214800	127218950	4151	*	TRUE	TRUE	TRUE	TRUE	TRUE	TRUE	TRUE	TRUE	FALSE	TRUE	TRUE	TRUE	TRUE	TRUE	TRUE	32.8831	44.8913	FALSE	1e-08	4	0.0205309	0.0175632	8	FALSE	0.0175632	5.09068	0.0172311	0.209089	-0.555917	-0.0930204	0.210255	0.287639	0.279807	0.296785	0.252844	24.2119	0.0599054	0.747263
K27_10681	92.3529	0.182287	0.138027	1.32066	0.186614	0.463164	chr6	127220150	127232450	12301	*	TRUE	TRUE	TRUE	TRUE	TRUE	TRUE	TRUE	TRUE	FALSE	TRUE	TRUE	TRUE	TRUE	TRUE	TRUE	92.3529	105.843	FALSE	1e-08	20	0.00871264	0.00572446	8	FALSE	0.00572446	6.67569	-0.164922	-0.00508598	-0.342392	-0.187373	0.121018	0.169054	0.164475	0.166564	0.145911	55.163	-0.975557	-0.0309225
K27_10682	66.3085	-0.12888	0.181099	-0.711652	0.47668	0.734056	chr6	127308050	127315050	7001	*	TRUE	TRUE	TRUE	TRUE	TRUE	FALSE	TRUE	TRUE	TRUE	TRUE	TRUE	TRUE	TRUE	TRUE	TRUE	66.3085	111.987	FALSE	0.00873409	9	0.0112793	0.0107059	9	FALSE	0.0107059	6.17687	-0.0343762	-0.260648	-0.103701	-0.131769	0.150034	0.206877	0.210238	0.202367	0.18335	41.1698	-0.166168	-1.23977
K27_10683	21.7461	0.333077	0.266933	1.24779	0.212106	0.494553	chr6	127315750	127318150	2401	*	FALSE	FALSE	FALSE	FALSE	FALSE	FALSE	TRUE	TRUE	FALSE	TRUE	TRUE	FALSE	FALSE	FALSE	FALSE	21.7461	18.9457	FALSE	1e-08	4	0.0299301	0.0202938	8	FALSE	0.0202938	4.27784	0.227343	0.470612	-0.20748	0.137534	0.265202	0.352726	0.341077	0.357807	0.309166	16.1305	0.644531	1.37978
K27_10684	59.0236	0.0881977	0.173944	0.507048	0.612121	0.820211	chr6	127380600	127387800	7201	*	FALSE	FALSE	TRUE	FALSE	FALSE	FALSE	TRUE	TRUE	TRUE	TRUE	TRUE	TRUE	FALSE	FALSE	FALSE	59.0236	45.3059	FALSE	1e-08	2	0.0124027	0.00823749	8	FALSE	0.00823749	5.83659	0.243414	0.0449274	0.0222906	-0.0432703	0.15751	0.209651	0.212234	0.207875	0.186634	37.0553	1.16104	0.211688
K27_10685	36.1578	0.0739512	0.226786	0.326083	0.744361	0.890061	chr6	127408850	127412800	3951	*	TRUE	TRUE	FALSE	FALSE	FALSE	FALSE	TRUE	TRUE	TRUE	TRUE	TRUE	TRUE	TRUE	TRUE	TRUE	36.1578	48.6553	FALSE	0.00428718	86	0.0188687	0.0165773	9	FALSE	0.0165773	5.11281	0.0812197	0.1818	-0.117684	0.107849	0.207451	0.281699	0.276558	0.278681	0.247021	24.6459	0.288321	0.657369
K27_10686	62.7547	0.0707869	0.170825	0.414382	0.678594	0.855929	chr6	127415500	127424050	8551	*	TRUE	TRUE	TRUE	TRUE	TRUE	FALSE	TRUE	TRUE	TRUE	TRUE	TRUE	TRUE	TRUE	TRUE	TRUE	62.7547	59.6258	FALSE	1e-08	1	0.0117947	0.00927655	6	FALSE	0.00927655	5.90128	0.0624717	0.193357	0.0526068	0.12257	0.157141	0.213741	0.20911	0.207472	0.186657	37.5541	0.292278	0.924668
K27_10687	61.5648	0.221632	0.172727	1.28314	0.199445	0.47931	chr6	127425500	127433100	7601	*	TRUE	TRUE	TRUE	TRUE	TRUE	TRUE	TRUE	TRUE	TRUE	TRUE	TRUE	TRUE	TRUE	TRUE	TRUE	61.5648	57.5536	FALSE	1e-08	31	0.0119806	0.00889472	8	FALSE	0.00889472	5.90122	0.20621	0.123224	-0.0525062	-0.0984076	0.156298	0.209228	0.209282	0.208307	0.186798	37.7562	0.985577	0.588794
K27_10688	66.1005	0.338507	0.156982	2.15635	0.0310563	0.174963	chr6	127437350	127445650	8301	*	TRUE	TRUE	TRUE	TRUE	TRUE	FALSE	TRUE	TRUE	TRUE	TRUE	TRUE	TRUE	TRUE	TRUE	TRUE	66.1005	165.896	FALSE	1e-08	4	0.011308	0.00777724	9	FALSE	0.00777724	5.83651	0.17719	0.557695	-0.0681683	0.219187	0.156497	0.209636	0.200324	0.208258	0.183019	37.2947	0.845223	2.78396
K27_10689	106.047	0.116717	0.129542	0.901	0.367589	0.64941	chr6	127531800	127545950	14151	*	TRUE	TRUE	TRUE	TRUE	TRUE	FALSE	TRUE	TRUE	TRUE	TRUE	TRUE	TRUE	TRUE	TRUE	TRUE	106.047	108.485	FALSE	1e-08	27	0.00786877	0.0050017	7	FALSE	0.0050017	6.80987	-0.0632592	0.0196773	-0.278084	-0.0970402	0.114873	0.158512	0.155618	0.156908	0.13768	59.2817	-0.399082	0.126446
K27_1069	19.8368	0.0697032	0.296616	0.234995	0.814213		chr1	83388200	83390400	2201	*	FALSE	FALSE	FALSE	TRUE	TRUE	FALSE	FALSE	FALSE	FALSE	TRUE	TRUE	FALSE	FALSE	FALSE	FALSE	19.8368	9.56465	FALSE	1e-08	4	0.0326013	0.0224075	7	FALSE	0.0224075	4.49465	-0.232855	-0.21653	-0.197357	-0.286233	0.252882	0.356161	0.351442	0.341904	0.303921	17.7737	-0.653792	-0.616118
K27_10690	25.4812	0.41056	0.252354	1.62692	0.103754	0.339958	chr6	127548850	127552500	3651	*	TRUE	TRUE	FALSE	TRUE	TRUE	TRUE	FALSE	FALSE	FALSE	FALSE	FALSE	TRUE	TRUE	TRUE	TRUE	25.4812	26.482	FALSE	1e-08	1	0.0258622	0.018088	9	FALSE	0.018088	4.7962	-0.108727	0.131754	-0.332688	-0.278807	0.227646	0.315638	0.304245	0.312499	0.273428	21.0687	-0.344467	0.433052
K27_10691	30.3239	0.344537	0.227345	1.51548	0.129651	0.382682	chr6	127589000	127592650	3651	*	TRUE	TRUE	FALSE	FALSE	FALSE	FALSE	TRUE	TRUE	TRUE	FALSE	FALSE	FALSE	FALSE	FALSE	FALSE	30.3239	27.8477	FALSE	1e-08	2	0.0220798	0.0144124	7	FALSE	0.0144124	4.71225	0.261186	0.481354	0.132708	0.136817	0.227213	0.300901	0.291641	0.295279	0.264353	20.7394	0.868015	1.6505
K27_10692	14.2803	0.581409	0.31353	1.8544	0.0636822		chr6	127735250	127737200	1951	*	FALSE	FALSE	FALSE	TRUE	TRUE	FALSE	FALSE	FALSE	FALSE	FALSE	FALSE	FALSE	FALSE	FALSE	FALSE	14.2803	22.2658	FALSE	1e-08	1	0.0444392	0.0285319	9	FALSE	0.0285319	3.15573	0.858785	1.2154	0.47387	0.633995	0.377142	0.467162	0.451184	0.47038	0.423327	8.36749	1.8383	2.69381
K27_10693	17.6892	0.533648	0.30298	1.76133	0.0781828		chr6	127745650	127747700	2051	*	FALSE	FALSE	FALSE	FALSE	FALSE	FALSE	FALSE	FALSE	FALSE	FALSE	FALSE	FALSE	TRUE	TRUE	TRUE	17.6892	15.8917	FALSE	1e-08	11	0.0362949	0.023961	7	FALSE	0.023961	4.39027	-0.456576	-0.035564	-0.336974	-0.569212	0.262028	0.380433	0.356547	0.359875	0.319356	16.755	-1.20015	-0.0997456
K27_10694	40.1053	0.0653458	0.210409	0.310565	0.756131	0.896215	chr6	127760850	127765700	4851	*	TRUE	TRUE	TRUE	TRUE	TRUE	FALSE	FALSE	FALSE	FALSE	TRUE	TRUE	TRUE	TRUE	TRUE	TRUE	40.1053	177.319	FALSE	1e-08	36	0.0172259	0.0104053	7	FALSE	0.0104053	5.99913	-0.752905	-0.795089	-1.25706	-0.860435	0.155817	0.235441	0.233686	0.242504	0.195502	38.5011	-3.19785	-3.40238
K27_10695	52.3743	0.27558	0.217159	1.26902	0.204432	0.485152	chr6	127766600	127774800	8201	*	TRUE	TRUE	TRUE	TRUE	TRUE	TRUE	FALSE	FALSE	FALSE	TRUE	TRUE	TRUE	TRUE	TRUE	TRUE	52.3743	120.203	FALSE	0.0334641	8	0.0137008	0.0192658	10	FALSE	0.0192658	5.63833	0.129216	0.200424	0.163659	-0.0751554	0.187813	0.255573	0.252744	0.249071	0.232005	30.0209	0.505591	0.792994
K27_10696	33.4306	0.272012	0.247345	1.09973	0.271451	0.558285	chr6	127948300	127951400	3101	*	FALSE	FALSE	FALSE	FALSE	FALSE	FALSE	TRUE	TRUE	FALSE	FALSE	FALSE	FALSE	FALSE	FALSE	FALSE	33.4306	52.797	FALSE	0.0228687	4	0.0202303	0.0209701	7	FALSE	0.0209701	4.97509	0.237428	0.196668	-0.0193932	-0.0753439	0.221906	0.297141	0.296263	0.296047	0.268128	22.4198	0.799043	0.663831
K27_10697	11.5894	-0.54431	0.37561	-1.44913	0.1473		chr6	128484850	128486350	1501	*	FALSE	FALSE	FALSE	FALSE	FALSE	FALSE	FALSE	FALSE	FALSE	TRUE	TRUE	TRUE	FALSE	FALSE	FALSE	11.5894	9.73306	FALSE	1e-08	2	0.0542515	0.0337806	10	FALSE	0.0337806	3.46068	-0.408485	-0.0299856	0.22977	0.514324	0.35007	0.505474	0.474251	0.450488	0.401582	9.88565	-0.808124	-0.0632273
K27_10698	15.0804	0.0503521	0.331004	0.15212	0.879093		chr6	128497850	128499400	1551	*	FALSE	FALSE	FALSE	FALSE	FALSE	FALSE	FALSE	FALSE	FALSE	TRUE	TRUE	FALSE	FALSE	FALSE	FALSE	15.0804	8.18741	FALSE	1e-08	3	0.042197	0.027774	9	FALSE	0.027774	3.76872	0.0340652	0.184683	0.284431	0.134331	0.315161	0.428591	0.416787	0.403642	0.366749	11.9581	0.0794818	0.443113
K27_10699	21.5208	0.460737	0.264406	1.74254	0.0814145	0.297632	chr6	128532300	128534700	2401	*	TRUE	TRUE	FALSE	FALSE	FALSE	FALSE	TRUE	TRUE	FALSE	FALSE	FALSE	FALSE	FALSE	FALSE	FALSE	21.5208	30.5292	FALSE	1e-08	31	0.0302207	0.0201686	9	FALSE	0.0201686	3.97529	0.413607	0.847388	0.514948	0.386651	0.288738	0.375133	0.35737	0.360691	0.330055	13.7678	1.10256	2.37118
K27_107	52.7827	0.00868396	0.178066	0.0487681	0.961104	0.986256	chr1	13107150	13115500	8351	*	TRUE	TRUE	TRUE	TRUE	TRUE	TRUE	TRUE	TRUE	TRUE	TRUE	TRUE	TRUE	TRUE	TRUE	TRUE	52.7827	35.7548	FALSE	1e-08	3	0.0136116	0.00859454	10	FALSE	0.00859454	5.59188	0.0331796	0.200367	0.226689	0.191683	0.169077	0.230124	0.223582	0.218174	0.197212	33.073	0.144182	0.896169
K27_1070	45.1214	0.351805	0.195055	1.80362	0.0712906	0.275854	chr1	83403450	83409750	6301	*	FALSE	FALSE	FALSE	TRUE	TRUE	TRUE	FALSE	FALSE	FALSE	TRUE	TRUE	FALSE	TRUE	TRUE	FALSE	45.1214	48.4985	FALSE	1e-08	5	0.015553	0.00946686	7	FALSE	0.00946686	5.71227	-0.114198	-0.176428	-0.289445	-0.528233	0.165472	0.229573	0.228824	0.225989	0.201116	34.5212	-0.497438	-0.77102
K27_10700	64.402	0.0948427	0.169087	0.56091	0.574859	0.796437	chr6	128825050	128833700	8651	*	TRUE	TRUE	TRUE	TRUE	TRUE	TRUE	FALSE	FALSE	FALSE	FALSE	FALSE	TRUE	TRUE	TRUE	TRUE	64.402	112.107	FALSE	1e-08	1	0.0115488	0.00845728	9	FALSE	0.00845728	5.84979	0.436804	0.197935	-0.0110898	0.103092	0.157442	0.205653	0.208887	0.208625	0.185831	37.1551	2.12399	0.947572
K27_10701	19.7842	0.489461	0.280202	1.74682	0.080669		chr6	128984700	128987050	2351	*	TRUE	TRUE	FALSE	TRUE	TRUE	FALSE	FALSE	FALSE	FALSE	FALSE	FALSE	FALSE	FALSE	FALSE	FALSE	19.7842	15.9386	FALSE	1e-08	6	0.0326822	0.022596	8	FALSE	0.022596	4.3538	-0.302888	0.306864	-0.211342	-0.182596	0.262762	0.373536	0.344499	0.355387	0.312923	16.5694	-0.810867	0.890755
K27_10702	22.2967	0.459109	0.257727	1.78137	0.0748515	0.28365	chr6	129046700	129049300	2601	*	FALSE	FALSE	FALSE	TRUE	TRUE	FALSE	FALSE	FALSE	FALSE	TRUE	TRUE	FALSE	FALSE	FALSE	FALSE	22.2967	21.6919	FALSE	1e-08	32	0.0292448	0.0182564	7	FALSE	0.0182564	4.39031	-0.00198919	0.457772	-0.120747	-0.00133635	0.254361	0.347483	0.327313	0.339664	0.297807	17.2601	-0.00572457	1.39858
K27_10703	22.619	0.367871	0.276066	1.33255	0.182681	0.457925	chr6	129054850	129057300	2451	*	FALSE	FALSE	FALSE	FALSE	FALSE	FALSE	FALSE	FALSE	FALSE	TRUE	TRUE	FALSE	FALSE	FALSE	FALSE	22.619	20.6331	FALSE	1e-08	3	0.0288592	0.0179975	7	FALSE	0.0179975	4.39028	0.45704	0.106341	0.0694066	-0.26153	0.25401	0.329494	0.338803	0.332229	0.300778	17.2839	1.3871	0.313872
K27_10704	27.6292	0.14028	0.238581	0.587978	0.556547	0.78688	chr6	129074150	129077600	3451	*	FALSE	FALSE	FALSE	FALSE	FALSE	FALSE	TRUE	TRUE	FALSE	FALSE	FALSE	FALSE	FALSE	FALSE	FALSE	27.6292	29.124	FALSE	1e-08	31	0.0240208	0.0148068	7	FALSE	0.0148068	4.90122	-0.670904	0.0393051	-0.0140104	-0.100975	0.216307	0.324746	0.291371	0.286198	0.256127	22.6586	-2.06593	0.134897
K27_10705	48.079	-0.208561	0.211993	-0.983807	0.32521	0.611499	chr6	129264450	129268650	4201	*	TRUE	TRUE	FALSE	FALSE	FALSE	FALSE	FALSE	FALSE	FALSE	TRUE	TRUE	FALSE	TRUE	TRUE	FALSE	48.079	63.3893	FALSE	1e-08	4	0.0147302	0.0142289	5	FALSE	0.0142289	5.71229	-0.29413	-0.303915	0.0584929	-0.0953546	0.17517	0.248601	0.246588	0.232719	0.213318	32.6101	-1.18314	-1.23248
K27_10706	44.7601	0.317931	0.194042	1.63847	0.101325	0.335507	chr6	129271750	129275650	3901	*	FALSE	FALSE	FALSE	FALSE	FALSE	FALSE	FALSE	FALSE	FALSE	TRUE	TRUE	TRUE	FALSE	FALSE	FALSE	44.7601	43.0371	FALSE	1e-08	1	0.015661	0.0101177	8	FALSE	0.0101177	5.27785	0.38311	0.331003	0.277113	0.013072	0.187471	0.245193	0.244356	0.240471	0.21962	28.1529	1.56248	1.35459
K27_10707	38.3828	0.0446298	0.233337	0.191268	0.848316	0.939702	chr6	129295700	129299100	3401	*	FALSE	FALSE	FALSE	FALSE	FALSE	FALSE	FALSE	FALSE	FALSE	TRUE	TRUE	TRUE	FALSE	FALSE	FALSE	38.3828	71.7636	FALSE	0.0103688	21	0.0179012	0.0164507	8	FALSE	0.0164507	5.42603	0.0495483	-0.295779	-0.254015	-0.340409	0.191817	0.261963	0.269696	0.262116	0.235155	28.2875	0.189142	-1.09671
K27_10708	25.2827	0.525567	0.2626	2.0014	0.0453496	0.216579	chr6	129321800	129324000	2201	*	FALSE	FALSE	FALSE	FALSE	FALSE	FALSE	FALSE	FALSE	FALSE	TRUE	TRUE	FALSE	FALSE	FALSE	FALSE	25.2827	26.8837	FALSE	1e-08	1	0.0260481	0.0171623	7	FALSE	0.0171623	4.71217	0.199819	0.0125598	-0.100211	-0.513007	0.231378	0.309221	0.312679	0.309022	0.279753	20.3657	0.6462	0.0401683
K27_10709	79.8574	0.143724	0.143178	1.00381	0.315468	0.602839	chr6	129518900	129530750	11851	*	TRUE	TRUE	TRUE	TRUE	TRUE	FALSE	TRUE	TRUE	TRUE	TRUE	TRUE	TRUE	FALSE	FALSE	TRUE	79.8574	119.637	FALSE	1e-08	10	0.00973515	0.00571138	7	FALSE	0.00571138	6.39031	-0.00849458	0.0875037	-0.418659	-0.0562203	0.130272	0.178402	0.174775	0.180601	0.154581	49.0536	-0.0476149	0.500666
K27_1071	17.4215	0.163881	0.305088	0.537161	0.591156		chr1	83431600	83434500	2901	*	FALSE	FALSE	FALSE	TRUE	TRUE	FALSE	FALSE	FALSE	FALSE	FALSE	FALSE	FALSE	FALSE	FALSE	FALSE	17.4215	24.6477	FALSE	1e-08	100	0.0368192	0.026815	11	FALSE	0.026815	3.76862	0.559148	0.564455	0.070681	0.400574	0.314112	0.403125	0.399792	0.410541	0.361355	11.9977	1.38704	1.41187
K27_10710	35.1332	0.18135	0.221366	0.819231	0.412655	0.685061	chr6	129550350	129555450	5101	*	FALSE	FALSE	FALSE	FALSE	FALSE	FALSE	TRUE	TRUE	TRUE	FALSE	FALSE	FALSE	FALSE	FALSE	TRUE	35.1332	25.3608	FALSE	1e-08	2	0.0193555	0.0145608	7	FALSE	0.0145608	5.19766	-0.144369	0.0976381	-0.150694	-0.0837118	0.199589	0.278024	0.267976	0.268726	0.23846	26.0418	-0.519268	0.364354
K27_10711	30.6694	0.195202	0.223454	0.873565	0.382355	0.662096	chr6	129561050	129566100	5051	*	TRUE	TRUE	FALSE	FALSE	FALSE	FALSE	TRUE	TRUE	TRUE	TRUE	TRUE	FALSE	TRUE	TRUE	FALSE	30.6694	14.7236	FALSE	1e-08	1	0.0218556	0.0133646	7	FALSE	0.0133646	4.84969	-0.0464606	0.318177	0.071852	0.122975	0.217062	0.298203	0.283183	0.283943	0.252925	22.3424	-0.155802	1.12357
K27_10712	27.4397	-0.123668	0.245976	-0.502763	0.615131	0.82184	chr6	129570650	129574750	4101	*	TRUE	TRUE	FALSE	TRUE	TRUE	TRUE	TRUE	TRUE	TRUE	FALSE	FALSE	FALSE	TRUE	TRUE	TRUE	27.4397	7.54485	FALSE	1e-08	29	0.0241717	0.0145701	7	FALSE	0.0145701	4.79626	-0.0605556	-0.0642464	-0.00794941	0.0594212	0.222216	0.305916	0.302574	0.29337	0.260219	21.5837	-0.197948	-0.212333
K27_10713	30.9879	0.292527	0.221768	1.31907	0.187147	0.463909	chr6	129578200	129582200	4001	*	TRUE	TRUE	FALSE	TRUE	TRUE	TRUE	TRUE	TRUE	TRUE	TRUE	TRUE	TRUE	TRUE	TRUE	TRUE	30.9879	20.087	FALSE	1e-08	31	0.0216533	0.0130941	8	FALSE	0.0130941	4.90127	-0.239244	0.307389	0.175493	0.0148622	0.21354	0.300942	0.278977	0.276541	0.250102	22.9525	-0.794986	1.10184
K27_10714	26.0183	-0.0704954	0.273228	-0.25801	0.796399	0.915479	chr6	129586300	129589850	3551	*	TRUE	TRUE	FALSE	TRUE	TRUE	FALSE	TRUE	TRUE	FALSE	FALSE	FALSE	FALSE	FALSE	FALSE	FALSE	26.0183	64.654	FALSE	1e-08	26	0.0253733	0.0231576	8	FALSE	0.0231576	4.35372	0.204471	0.32619	0.687682	0.396685	0.263508	0.352227	0.345022	0.328703	0.307386	16.5222	0.580508	0.945418
K27_10715	28.8905	-0.0220544	0.250504	-0.0880403	0.929845	0.97337	chr6	131164900	131169050	4151	*	TRUE	TRUE	FALSE	TRUE	TRUE	TRUE	TRUE	TRUE	FALSE	TRUE	TRUE	FALSE	FALSE	FALSE	FALSE	28.8905	20.8636	FALSE	1e-08	33	0.0230673	0.0148011	10	FALSE	0.0148011	4.99914	-0.109215	-0.31464	-0.0173344	-0.292586	0.210686	0.292057	0.296281	0.279199	0.252482	23.7279	-0.373953	-1.06197
K27_10716	21.041	0.565877	0.265325	2.13277	0.0329433	0.180738	chr6	131174550	131177750	3201	*	FALSE	FALSE	FALSE	FALSE	FALSE	FALSE	TRUE	TRUE	FALSE	FALSE	FALSE	FALSE	FALSE	FALSE	FALSE	21.041	12.3143	FALSE	1e-08	2	0.0308602	0.0180391	8	FALSE	0.0180391	4.15584	0.319956	0.574933	0.263386	0.00905634	0.271535	0.356473	0.344198	0.347204	0.315257	15.305	0.89756	1.67036
K27_10717	20.523	-0.470387	0.338718	-1.38873	0.164916	0.435346	chr6	131407000	131409600	2601	*	FALSE	FALSE	FALSE	FALSE	FALSE	FALSE	TRUE	TRUE	FALSE	FALSE	FALSE	FALSE	FALSE	FALSE	FALSE	20.523	49.5995	FALSE	1e-08	15	0.0315841	0.0269412	10	FALSE	0.0269412	4.76891	-0.267919	-1.0426	-0.442168	-0.572208	0.242311	0.342823	0.376411	0.337897	0.300789	19.6809	-0.781508	-2.76983
K27_10718	16.5355	0.0349166	0.311481	0.112099	0.910745		chr6	131422000	131424250	2251	*	FALSE	FALSE	FALSE	FALSE	FALSE	FALSE	TRUE	TRUE	FALSE	FALSE	FALSE	FALSE	FALSE	FALSE	FALSE	16.5355	6.12908	FALSE	1e-08	11	0.0386753	0.0232805	8	FALSE	0.0232805	4.27784	-0.428796	-0.196604	-0.410991	-0.23152	0.26908	0.389352	0.372707	0.372525	0.320808	15.898	-1.10131	-0.527501
K27_10719	40.471	0.231108	0.201223	1.14852	0.250755	0.536629	chr6	131431800	131437150	5351	*	TRUE	TRUE	TRUE	TRUE	TRUE	TRUE	TRUE	TRUE	TRUE	TRUE	TRUE	TRUE	TRUE	TRUE	TRUE	40.471	19.9021	FALSE	1e-08	34	0.0170899	0.0105302	7	FALSE	0.0105302	5.31624	0.0420671	0.136952	0.025179	-0.094156	0.186261	0.253267	0.248023	0.245211	0.219912	28.542	0.166098	0.552174
K27_1072	45.6744	-0.112918	0.19815	-0.569859	0.568773	0.793664	chr1	83635900	83640950	5051	*	FALSE	FALSE	FALSE	FALSE	FALSE	FALSE	FALSE	FALSE	FALSE	TRUE	TRUE	FALSE	FALSE	FALSE	FALSE	45.6744	29.2575	FALSE	1e-08	3	0.0153911	0.0100967	9	FALSE	0.0100967	5.57622	-0.0571361	-0.164702	-0.0665636	-0.0517845	0.172847	0.2381	0.238623	0.23029	0.205121	32.261	-0.239967	-0.690219
K27_10720	37.9559	0.0073754	0.218286	0.0337877	0.973046	0.990016	chr6	133865650	133871500	5851	*	FALSE	FALSE	FALSE	TRUE	TRUE	TRUE	TRUE	TRUE	TRUE	TRUE	TRUE	TRUE	TRUE	TRUE	TRUE	37.9559	39.9401	FALSE	1e-08	4	0.018078	0.0143158	7	FALSE	0.0143158	5.2778	0.0804956	0.0304511	-0.263893	0.0230757	0.195087	0.264835	0.263942	0.266025	0.232598	27.0535	0.303946	0.115371
K27_10721	20.5864	0.267517	0.280186	0.954781	0.339688	0.623298	chr6	133873050	133875950	2901	*	TRUE	TRUE	FALSE	TRUE	TRUE	TRUE	FALSE	FALSE	TRUE	TRUE	TRUE	TRUE	TRUE	TRUE	TRUE	20.5864	20.5083	FALSE	1e-08	2	0.0314935	0.020817	7	FALSE	0.020817	4.06837	0.616261	0.455765	0.171089	0.188249	0.28193	0.359518	0.3621	0.36441	0.326125	14.4304	1.71413	1.25867
K27_10722	107.299	0.0302994	0.12721	0.238185	0.811738	0.922601	chr6	133900600	133916050	15451	*	TRUE	TRUE	TRUE	TRUE	TRUE	TRUE	TRUE	TRUE	TRUE	TRUE	TRUE	TRUE	TRUE	TRUE	TRUE	107.299	59.8506	FALSE	1e-08	10	0.00780241	0.00465585	7	FALSE	0.00465585	6.68303	0.0149581	0.142416	0.0642525	0.112116	0.117685	0.160716	0.156972	0.154722	0.138713	56.7877	0.0930715	0.907269
K27_10723	16.9949	0.0571676	0.30247	0.189003	0.850091		chr6	133933250	133935650	2401	*	FALSE	FALSE	FALSE	FALSE	FALSE	FALSE	TRUE	TRUE	FALSE	FALSE	FALSE	FALSE	FALSE	FALSE	FALSE	16.9949	21.6816	FALSE	1e-08	10	0.0376888	0.0259772	9	FALSE	0.0259772	4.27784	-0.616229	0.0410441	-0.510417	-0.0161235	0.272534	0.405071	0.367755	0.382268	0.323719	15.6965	-1.52129	0.111607
K27_10724	50.7201	0.0430462	0.1855	0.232055	0.816495	0.924879	chr6	134342000	134348050	6051	*	TRUE	TRUE	FALSE	FALSE	FALSE	FALSE	TRUE	TRUE	TRUE	FALSE	FALSE	FALSE	FALSE	FALSE	FALSE	50.7201	41.8868	FALSE	1e-08	4	0.0140766	0.00911645	9	FALSE	0.00911645	5.56013	0.114709	0.100761	0.227535	0.0577149	0.171617	0.231431	0.229515	0.221626	0.201589	32.3985	0.495652	0.439018
K27_10725	18.2197	-0.249577	0.3467	-0.719865	0.471608		chr6	134356400	134359200	2801	*	FALSE	FALSE	FALSE	FALSE	FALSE	FALSE	TRUE	TRUE	FALSE	FALSE	FALSE	FALSE	FALSE	FALSE	FALSE	18.2197	48.1738	FALSE	0.0748065	7	0.0353016	0.0444813	7	FALSE	0.0444813	3.65318	0.607755	0.5439	0.632142	0.793478	0.342918	0.442538	0.44234	0.431996	0.399653	10.6532	1.37334	1.2296
K27_10726	24.7396	-0.12516	0.292098	-0.428487	0.668297	0.851111	chr6	134372200	134374550	2351	*	FALSE	FALSE	FALSE	FALSE	FALSE	FALSE	TRUE	TRUE	FALSE	FALSE	FALSE	FALSE	FALSE	FALSE	FALSE	24.7396	53.2011	FALSE	1e-08	31	0.0265721	0.0229315	8	FALSE	0.0229315	4.39027	0.659525	-0.0618637	0.488247	0.0632965	0.260661	0.333588	0.355545	0.330203	0.307892	16.8428	1.97707	-0.173997
K27_10727	23.7858	-0.0450595	0.260405	-0.173036	0.862623	0.945141	chr6	134394100	134396350	2251	*	FALSE	FALSE	FALSE	FALSE	FALSE	FALSE	TRUE	TRUE	TRUE	FALSE	FALSE	FALSE	FALSE	FALSE	FALSE	23.7858	19.3792	FALSE	1e-08	3	0.0275504	0.0179509	10	FALSE	0.0179509	4.19765	0.535103	0.464911	0.340439	0.509971	0.268182	0.344299	0.343694	0.340592	0.305823	15.6523	1.55418	1.35269
K27_10728	19.982	-0.250714	0.297798	-0.841893	0.399848		chr6	135435350	135437000	1651	*	FALSE	FALSE	FALSE	FALSE	FALSE	FALSE	FALSE	FALSE	FALSE	FALSE	FALSE	FALSE	TRUE	TRUE	FALSE	19.982	42.7475	FALSE	1e-08	100	0.0323802	0.0241456	11	FALSE	0.0241456	3.92648	0.87835	0.333663	0.0319266	0.584376	0.297517	0.371174	0.387159	0.390466	0.340328	13.1975	2.36641	0.861823
K27_10729	44.3556	0.193375	0.196085	0.986176	0.324047	0.610593	chr6	135448700	135452050	3351	*	FALSE	FALSE	FALSE	FALSE	FALSE	FALSE	TRUE	TRUE	FALSE	FALSE	FALSE	FALSE	FALSE	FALSE	FALSE	44.3556	53.0376	FALSE	1e-08	1	0.0157839	0.009505	8	FALSE	0.009505	5.80986	-0.48189	-0.333676	-0.432718	-0.52705	0.161388	0.235067	0.227629	0.224291	0.19679	35.9994	-2.05001	-1.46588
K27_1073	20.7572	-0.00898766	0.279148	-0.0321968	0.974315	0.99062	chr1	83644700	83647300	2601	*	FALSE	FALSE	FALSE	TRUE	TRUE	FALSE	FALSE	FALSE	FALSE	FALSE	FALSE	FALSE	FALSE	FALSE	FALSE	20.7572	39.5422	FALSE	1e-08	13	0.0312523	0.0199554	7	FALSE	0.0199554	3.46068	1.34179	0.980063	0.950344	0.989051	0.336092	0.399196	0.407583	0.401685	0.371099	10.2968	3.36124	2.40457
K27_10730	43.6427	0.0378423	0.205189	0.184426	0.853679	0.941682	chr6	135459700	135463850	4151	*	FALSE	FALSE	FALSE	FALSE	FALSE	FALSE	FALSE	FALSE	FALSE	TRUE	TRUE	TRUE	FALSE	FALSE	TRUE	43.6427	29.0771	FALSE	1e-08	6	0.0160062	0.0111902	7	FALSE	0.0111902	5.47769	0.0411517	-0.106134	0.00176964	-0.143976	0.179587	0.244599	0.246312	0.237762	0.214327	30.5016	0.168241	-0.430892
K27_10731	37.4362	0.0537441	0.208418	0.257867	0.79651	0.915479	chr6	135506550	135510000	3451	*	FALSE	FALSE	FALSE	FALSE	FALSE	FALSE	FALSE	FALSE	FALSE	TRUE	TRUE	FALSE	TRUE	TRUE	FALSE	37.4362	22.5323	FALSE	1e-08	34	0.0182988	0.0113238	8	FALSE	0.0113238	5.31628	-0.404563	-0.00345689	-0.0852786	-0.057201	0.187731	0.270701	0.254164	0.250339	0.222092	28.3186	-1.4945	-0.013601
K27_10732	11.538	-0.177606	0.406737	-0.436661	0.662358		chr6	136743350	136744900	1551	*	FALSE	FALSE	FALSE	FALSE	FALSE	FALSE	FALSE	FALSE	FALSE	FALSE	FALSE	TRUE	TRUE	TRUE	FALSE	11.538	11.2395	FALSE	1e-08	10	0.0544838	0.0439677	8	FALSE	0.0439677	3.31626	0.390934	0.0362706	0.339406	0.213877	0.374235	0.490011	0.5042	0.47867	0.437403	8.86144	0.797806	0.0719369
K27_10733	24.1143	-0.193756	0.304673	-0.635948	0.524811	0.766371	chr6	136790650	136794550	3901	*	TRUE	TRUE	TRUE	TRUE	TRUE	FALSE	TRUE	TRUE	TRUE	TRUE	TRUE	TRUE	TRUE	TRUE	TRUE	24.1143	84.0936	FALSE	0.0813376	8	0.0272047	0.0371718	11	FALSE	0.0371718	4.52739	-0.0235368	0.190602	-0.306259	0.384358	0.270382	0.372745	0.363237	0.372331	0.327258	16.7444	-0.0631444	0.524733
K27_10734	31.8968	0.224464	0.227443	0.986902	0.323691	0.610357	chr6	137193050	137197700	4651	*	TRUE	TRUE	TRUE	TRUE	TRUE	TRUE	FALSE	FALSE	TRUE	TRUE	TRUE	TRUE	TRUE	TRUE	TRUE	31.8968	32.3912	FALSE	1e-08	4	0.0210984	0.0149928	9	FALSE	0.0149928	4.97522	-0.263028	0.225928	0.00583247	0.00146358	0.212349	0.30025	0.280756	0.280722	0.251178	23.4295	-0.876031	0.804713
K27_10735	17.7635	-0.318338	0.298313	-1.06713	0.285914		chr6	137200900	137203700	2801	*	TRUE	TRUE	TRUE	TRUE	TRUE	TRUE	FALSE	FALSE	TRUE	TRUE	TRUE	TRUE	TRUE	TRUE	TRUE	17.7635	20.3706	FALSE	1e-08	10	0.0361522	0.0228187	9	FALSE	0.0228187	3.71212	0.615609	0.477131	0.237084	0.795469	0.314788	0.400204	0.402114	0.402964	0.354229	11.7924	1.53824	1.18656
K27_10736	16.5158	0.0109376	0.373844	0.0292571	0.97666		chr6	137237550	137240000	2451	*	FALSE	FALSE	FALSE	FALSE	FALSE	TRUE	FALSE	FALSE	FALSE	TRUE	TRUE	FALSE	TRUE	TRUE	FALSE	16.5158	51.8378	FALSE	0.158592	8	0.0387188	0.059224	11	FALSE	0.059224	3.5915	0.306125	0.692903	0.569041	0.681966	0.36278	0.483378	0.466373	0.463119	0.430667	9.89995	0.633304	1.48573
K27_10737	13.7777	-0.353933	0.369799	-0.957095	0.338519		chr6	137240200	137242100	1901	*	FALSE	FALSE	FALSE	TRUE	TRUE	FALSE	FALSE	FALSE	FALSE	FALSE	FALSE	FALSE	FALSE	FALSE	FALSE	13.7777	17.1032	FALSE	1e-08	2	0.045981	0.0346387	8	FALSE	0.0346387	3.76888	0.354497	-0.216162	-0.314084	0.137771	0.322615	0.424544	0.448097	0.441628	0.379633	11.6823	0.835007	-0.482401
K27_10738	36.7759	0.235125	0.208312	1.12871	0.259019	0.544906	chr6	137250950	137256400	5451	*	TRUE	TRUE	TRUE	TRUE	TRUE	TRUE	FALSE	FALSE	FALSE	TRUE	TRUE	TRUE	FALSE	FALSE	TRUE	36.7759	83.2115	FALSE	1e-08	2	0.0185882	0.0134322	8	FALSE	0.0134322	5.37207	-0.524165	0.157155	-0.589008	-0.0779703	0.188857	0.276642	0.252228	0.267634	0.226073	28.4452	-1.89474	0.623065
K27_10739	12.9681	0.314489	0.354368	0.887463	0.374829		chr6	137268850	137271050	2201	*	FALSE	FALSE	FALSE	TRUE	TRUE	FALSE	FALSE	FALSE	FALSE	FALSE	FALSE	FALSE	FALSE	FALSE	FALSE	12.9681	9.93788	FALSE	1e-08	1	0.0487154	0.0332462	9	FALSE	0.0332462	3.65332	0.235517	0.203401	-0.118034	-0.111088	0.331345	0.44066	0.438094	0.4429	0.391445	11.0257	0.534465	0.464285
K27_1074	95.438	-0.187962	0.14578	-1.28936	0.197275	0.476669	chr1	83658550	83670500	11951	*	TRUE	TRUE	TRUE	TRUE	TRUE	TRUE	TRUE	TRUE	FALSE	TRUE	TRUE	TRUE	TRUE	TRUE	TRUE	95.438	194.417	FALSE	1e-08	8	0.0085014	0.00538572	9	FALSE	0.00538572	6.59194	0.200364	-0.322067	0.126961	-0.134105	0.122671	0.164259	0.172748	0.160607	0.14665	53.7368	1.2198	-1.86437
K27_10740	23.0429	0.559655	0.270433	2.06948	0.0385011	0.196862	chr6	137281050	137284050	3001	*	FALSE	FALSE	FALSE	TRUE	TRUE	TRUE	FALSE	FALSE	FALSE	TRUE	TRUE	FALSE	FALSE	FALSE	FALSE	23.0429	49.5123	FALSE	1e-08	100	0.0283683	0.0227803	7	FALSE	0.0227803	4.39012	0.318862	0.479336	-0.1941	-0.0803189	0.260471	0.34407	0.336354	0.351767	0.309338	16.8546	0.926737	1.4251
K27_10741	32.6149	0.343725	0.21464	1.6014	0.109288	0.349909	chr6	137375600	137380700	5101	*	TRUE	TRUE	FALSE	TRUE	TRUE	FALSE	TRUE	TRUE	FALSE	TRUE	TRUE	FALSE	TRUE	TRUE	FALSE	32.6149	43.2471	FALSE	1e-08	4	0.0206818	0.0135524	8	FALSE	0.0135524	4.79626	0.293479	0.617442	-0.0849841	0.273717	0.220622	0.291124	0.279698	0.293363	0.255318	21.7397	1.00809	2.20753
K27_10742	20.9238	0.274055	0.304626	0.899643	0.36831	0.649656	chr6	137391850	137394650	2801	*	FALSE	FALSE	TRUE	TRUE	TRUE	FALSE	FALSE	FALSE	FALSE	FALSE	FALSE	FALSE	FALSE	FALSE	FALSE	20.9238	29.769	FALSE	1e-08	26	0.0310208	0.0275527	8	FALSE	0.0275527	4.82325	-0.595133	-0.427464	-0.617075	-0.701518	0.240124	0.353907	0.342916	0.341625	0.300873	20.0865	-1.68161	-1.24655
K27_10743	37.4308	0.269152	0.224455	1.19913	0.230476	0.51447	chr6	137395800	137400450	4651	*	FALSE	FALSE	FALSE	TRUE	TRUE	FALSE	FALSE	FALSE	TRUE	FALSE	FALSE	FALSE	TRUE	TRUE	FALSE	37.4308	57.6299	FALSE	1e-08	1	0.0183011	0.0142956	7	FALSE	0.0142956	5.42595	-0.471128	-0.197236	0.0675006	-0.466389	0.187883	0.272965	0.260946	0.248286	0.229973	28.8794	-1.72596	-0.755853
K27_10744	26.7673	0.000412249	0.248883	0.0016564	0.998678	0.999467	chr6	137417400	137421600	4201	*	TRUE	TRUE	TRUE	TRUE	TRUE	TRUE	TRUE	TRUE	TRUE	FALSE	FALSE	TRUE	TRUE	TRUE	TRUE	26.7673	25.3844	FALSE	1e-08	3	0.0247242	0.0161404	8	FALSE	0.0161404	5.02251	-0.311202	-0.233678	-0.717265	-0.234091	0.211588	0.301074	0.29475	0.304954	0.254173	23.7372	-1.03364	-0.792801
K27_10745	14.9749	0.348336	0.341484	1.02006	0.307698		chr6	137426750	137428550	1801	*	FALSE	FALSE	FALSE	FALSE	FALSE	FALSE	FALSE	FALSE	TRUE	FALSE	FALSE	FALSE	TRUE	TRUE	FALSE	14.9749	9.19686	FALSE	1e-08	31	0.0424789	0.0252815	8	FALSE	0.0252815	3.82325	0.440622	-0.00614718	0.195671	-0.354483	0.307616	0.399319	0.415362	0.39684	0.365159	12.4286	1.10343	-0.0147996
K27_10746	29.0946	0.268198	0.229492	1.16866	0.242541	0.527675	chr6	137725500	137729750	4251	*	TRUE	TRUE	TRUE	FALSE	FALSE	FALSE	TRUE	TRUE	TRUE	FALSE	FALSE	FALSE	TRUE	TRUE	TRUE	29.0946	30.6603	FALSE	1e-08	1	0.0229207	0.015291	9	FALSE	0.015291	4.74073	-0.154342	0.44708	0.121304	0.178882	0.226763	0.315981	0.292544	0.295501	0.264438	20.9061	-0.488453	1.52825
K27_10747	14.5633	0.50247	0.313554	1.6025	0.109045		chr6	137731150	137733150	2001	*	TRUE	TRUE	TRUE	FALSE	FALSE	FALSE	TRUE	TRUE	FALSE	TRUE	TRUE	TRUE	FALSE	FALSE	FALSE	14.5633	19.5479	FALSE	1e-08	12	0.0436178	0.0288241	10	FALSE	0.0288241	3.31627	0.530307	1.04278	0.303595	0.540314	0.359923	0.461184	0.437527	0.457354	0.407401	9.21382	1.14988	2.38336
K27_10748	18.5209	0.273974	0.334096	0.820047	0.412189		chr6	141990200	141992850	2651	*	FALSE	FALSE	FALSE	FALSE	FALSE	FALSE	FALSE	FALSE	FALSE	FALSE	FALSE	FALSE	TRUE	TRUE	FALSE	18.5209	34.5989	FALSE	1e-08	33	0.0347629	0.033577	7	FALSE	0.033577	4.02248	0.207154	0.121042	0.720314	-0.152932	0.300732	0.40269	0.402957	0.376232	0.360728	13.3756	0.514425	0.300385
K27_10749	30.0144	0.296389	0.227063	1.30532	0.191785	0.469438	chr6	142085600	142090100	4501	*	FALSE	FALSE	FALSE	FALSE	FALSE	FALSE	TRUE	TRUE	FALSE	FALSE	FALSE	FALSE	FALSE	FALSE	TRUE	30.0144	30.4212	FALSE	1e-08	6	0.022285	0.0144065	9	FALSE	0.0144065	4.90132	-0.240176	0.285651	-0.0178832	-0.010738	0.215658	0.303986	0.282911	0.285316	0.254039	22.7273	-0.790087	1.00969
K27_1075	10.4787	-0.154088	0.375661	-0.410179	0.681674		chr1	83671800	83673550	1751	*	FALSE	FALSE	FALSE	FALSE	FALSE	FALSE	FALSE	FALSE	FALSE	FALSE	FALSE	FALSE	TRUE	TRUE	FALSE	10.4787	5.19285	FALSE	1e-08	3	0.0597712	0.0356457	7	FALSE	0.0356457	3.06834	0.321651	0.474154	0.0900879	0.628242	0.393469	0.515951	0.502767	0.511408	0.444952	7.79816	0.623415	0.943088
K27_10750	12.3766	0.629191	0.351981	1.78757	0.0738457		chr6	142097550	142099700	2151	*	FALSE	FALSE	FALSE	TRUE	TRUE	FALSE	FALSE	FALSE	FALSE	TRUE	TRUE	FALSE	TRUE	TRUE	FALSE	12.3766	19.7644	FALSE	1e-08	32	0.0509394	0.0399056	9	FALSE	0.0399056	2.87559	0.973876	1.29406	0.671727	0.664867	0.419961	0.516795	0.502024	0.516733	0.473918	6.84727	1.88445	2.57768
K27_10751	13.6359	0.140424	0.332498	0.422329	0.672785		chr6	142101150	142103350	2201	*	FALSE	FALSE	FALSE	TRUE	TRUE	FALSE	FALSE	FALSE	FALSE	TRUE	TRUE	FALSE	FALSE	FALSE	FALSE	13.6359	29.8445	FALSE	1e-08	2	0.0464365	0.0350784	8	FALSE	0.0350784	2.87574	1.31868	1.3109	0.282839	1.17048	0.415937	0.496952	0.494597	0.528493	0.460365	6.91387	2.65353	2.65044
K27_10752	15.6663	0.375224	0.332966	1.12691	0.259779		chr6	142119650	142121550	1901	*	FALSE	FALSE	FALSE	FALSE	FALSE	FALSE	FALSE	FALSE	FALSE	FALSE	FALSE	FALSE	TRUE	TRUE	FALSE	15.6663	14.9439	FALSE	1e-08	13	0.0407004	0.0322915	7	FALSE	0.0322915	3.71225	0.375292	0.432276	0.293577	0.0570517	0.325048	0.426023	0.420267	0.41708	0.381515	11.4206	0.88092	1.02857
K27_10753	16.1434	0.239906	0.306373	0.78305	0.433598		chr6	142456400	142459400	3001	*	FALSE	FALSE	FALSE	TRUE	TRUE	FALSE	FALSE	FALSE	FALSE	FALSE	FALSE	FALSE	FALSE	FALSE	FALSE	16.1434	17.0763	FALSE	1e-08	33	0.0395619	0.0252065	8	FALSE	0.0252065	4.06837	0.195493	0.202649	-0.848176	-0.0372565	0.287281	0.383804	0.379939	0.42225	0.338484	14.1617	0.509357	0.533373
K27_10754	17.0308	0.555334	0.289713	1.91684	0.0552578		chr6	142510100	142512800	2701	*	FALSE	FALSE	FALSE	TRUE	TRUE	TRUE	FALSE	FALSE	FALSE	FALSE	FALSE	FALSE	FALSE	FALSE	FALSE	17.0308	22.3183	FALSE	1e-08	17	0.037614	0.0245412	8	FALSE	0.0245412	3.71224	0.413861	0.887035	0.0764764	0.3317	0.316669	0.411499	0.390861	0.412697	0.362932	11.7228	1.00574	2.26944
K27_10755	18.7646	0.557546	0.305395	1.82566	0.0679018		chr6	142520700	142523100	2401	*	FALSE	FALSE	FALSE	TRUE	TRUE	TRUE	FALSE	FALSE	FALSE	FALSE	FALSE	FALSE	FALSE	FALSE	FALSE	18.7646	30.3905	FALSE	1e-08	12	0.0343397	0.0311955	7	FALSE	0.0311955	3.97525	0.350038	0.631538	0.100472	0.0739918	0.301698	0.39747	0.384897	0.395475	0.356601	13.1762	0.880664	1.6408
K27_10756	37.9142	0.279871	0.217052	1.28942	0.197252	0.476669	chr6	142567500	142573950	6451	*	TRUE	TRUE	TRUE	TRUE	TRUE	TRUE	FALSE	FALSE	FALSE	TRUE	TRUE	TRUE	TRUE	TRUE	TRUE	37.9142	29.6531	FALSE	1e-08	1	0.0180955	0.0126518	8	FALSE	0.0126518	5.27778	-0.047693	-0.00239065	0.0575025	-0.282262	0.192107	0.264361	0.260359	0.252865	0.23051	27.4732	-0.180409	-0.00918214
K27_10757	19.7396	0.0654625	0.28374	0.230713	0.817538		chr6	142729750	142733600	3851	*	FALSE	FALSE	FALSE	TRUE	TRUE	FALSE	FALSE	FALSE	FALSE	FALSE	FALSE	FALSE	FALSE	FALSE	FALSE	19.7396	21.0624	FALSE	1e-08	17	0.0327512	0.0240061	9	FALSE	0.0240061	4.06837	-0.263956	0.487731	0.349756	0.422269	0.285827	0.404193	0.367225	0.364464	0.330225	14.2337	-0.653043	1.32815
K27_10758	48.8624	-0.026029	0.180289	-0.144373	0.885206	0.954336	chr6	142733650	142741300	7651	*	TRUE	TRUE	TRUE	TRUE	TRUE	FALSE	TRUE	TRUE	FALSE	FALSE	FALSE	FALSE	FALSE	FALSE	TRUE	48.8624	50.1685	FALSE	1e-08	15	0.014529	0.00925641	8	FALSE	0.00925641	5.31631	0.268614	0.480365	0.218188	0.506394	0.183869	0.243221	0.235895	0.236833	0.210887	28.9136	1.1044	2.03635
K27_10759	18.8787	0.367528	0.311026	1.18166	0.237339		chr6	142752600	142756100	3501	*	TRUE	TRUE	FALSE	TRUE	TRUE	TRUE	TRUE	TRUE	TRUE	TRUE	TRUE	TRUE	TRUE	TRUE	TRUE	18.8787	35.3994	FALSE	0.0305491	31	0.0341453	0.0333936	8	FALSE	0.0333936	4.15575	0.0369016	0.389282	-0.248421	0.0217536	0.290496	0.396532	0.380276	0.395812	0.347711	14.3057	0.0930609	1.02368
K27_1076	72.6529	-0.0134173	0.164815	-0.0814085	0.935117	0.975227	chr1	83679250	83688600	9351	*	TRUE	TRUE	TRUE	TRUE	TRUE	TRUE	TRUE	TRUE	TRUE	TRUE	TRUE	TRUE	TRUE	TRUE	TRUE	72.6529	60.5058	FALSE	1e-08	29	0.0104846	0.00902918	9	FALSE	0.00902918	6.16644	0.0385034	0.0690715	-0.0532977	0.0824888	0.14648	0.200089	0.197901	0.195975	0.175817	42.0975	0.192431	0.349021
K27_10760	15.7088	0.364663	0.307863	1.1845	0.236216		chr6	142800450	142802700	2251	*	FALSE	FALSE	TRUE	FALSE	FALSE	FALSE	FALSE	FALSE	FALSE	FALSE	FALSE	FALSE	TRUE	TRUE	TRUE	15.7088	25.4072	FALSE	1e-08	28	0.0405961	0.0280262	8	FALSE	0.0280262	3.76881	0.356516	0.615109	-0.645141	0.250447	0.31543	0.413514	0.400127	0.450187	0.365609	11.9482	0.862161	1.53729
K27_10761	25.3951	0.40692	0.234975	1.73176	0.083317	0.301435	chr6	142828000	142832600	4601	*	FALSE	FALSE	FALSE	TRUE	TRUE	FALSE	FALSE	FALSE	FALSE	FALSE	FALSE	FALSE	FALSE	FALSE	FALSE	25.3951	40.274	FALSE	1e-08	9	0.0259424	0.0158638	8	FALSE	0.0158638	4.49459	-0.10622	0.649918	-0.100971	0.242998	0.243744	0.337334	0.307719	0.324448	0.281683	18.4397	-0.314882	2.11205
K27_10762	14.1342	0.226339	0.347136	0.652018	0.51439		chr6	142990500	142993550	3051	*	FALSE	FALSE	FALSE	FALSE	FALSE	FALSE	TRUE	TRUE	FALSE	FALSE	FALSE	FALSE	FALSE	FALSE	FALSE	14.1342	20.8156	FALSE	1e-08	1	0.0448759	0.0337465	9	FALSE	0.0337465	3.59194	0.733235	0.355117	-0.165575	0.128778	0.3375	0.427364	0.439199	0.453354	0.394233	10.6428	1.71571	0.808557
K27_10763	30.5362	-0.486689	0.267049	-1.82247	0.0683839	0.270116	chr6	145154800	145157800	3001	*	FALSE	FALSE	FALSE	FALSE	FALSE	FALSE	TRUE	TRUE	FALSE	FALSE	FALSE	TRUE	TRUE	TRUE	TRUE	30.5362	67.8861	FALSE	1e-08	100	0.0219414	0.018463	10	FALSE	0.018463	5.19777	-0.419201	-0.710002	-0.0888193	-0.223313	0.206254	0.297403	0.305575	0.277111	0.251038	25.2009	-1.40954	-2.32349
K27_10764	45.8827	-0.124204	0.194331	-0.639139	0.522732	0.764913	chr6	145264100	145269050	4951	*	TRUE	TRUE	TRUE	TRUE	TRUE	FALSE	TRUE	TRUE	TRUE	TRUE	TRUE	TRUE	TRUE	TRUE	TRUE	45.8827	45.5478	FALSE	1e-08	7	0.0153311	0.0102254	9	FALSE	0.0102254	5.47774	-0.212714	0.0335652	0.1907	0.15777	0.177711	0.249599	0.239636	0.230593	0.208569	30.8239	-0.852221	0.140067
K27_10765	14.4425	-0.81964	0.372645	-2.19952	0.0278408		chr6	145455500	145457950	2451	*	TRUE	TRUE	FALSE	TRUE	TRUE	FALSE	FALSE	FALSE	FALSE	TRUE	TRUE	TRUE	FALSE	FALSE	TRUE	14.4425	17.8732	FALSE	1e-08	2	0.0439645	0.026132	8	FALSE	0.026132	3.65332	0.00912212	-0.396361	0.663009	0.423279	0.323811	0.441279	0.459836	0.399994	0.370301	11.2823	0.020672	-0.861963
K27_10766	12.9068	0.118467	0.376866	0.314348	0.753257		chr6	146789700	146790600	901	*	FALSE	FALSE	FALSE	FALSE	FALSE	FALSE	FALSE	FALSE	FALSE	TRUE	TRUE	TRUE	TRUE	TRUE	FALSE	12.9068	21.6476	FALSE	0.0360607	11	0.0489364	0.0467027	7	FALSE	0.0467027	3.82339	-0.622921	0.0411228	-0.260029	-0.0773444	0.33088	0.490619	0.448423	0.452016	0.399886	11.5552	-1.26966	0.0917054
K27_10767	33.2871	-0.295993	0.24435	-1.21135	0.225761	0.509534	chr6	147838750	147842300	3551	*	FALSE	FALSE	FALSE	FALSE	FALSE	FALSE	TRUE	TRUE	FALSE	FALSE	FALSE	FALSE	FALSE	FALSE	FALSE	33.2871	48.0508	FALSE	1e-08	13	0.0203081	0.0142408	8	FALSE	0.0142408	5.04569	0.264613	-0.334951	0.165701	-0.0389577	0.207163	0.275122	0.292082	0.269635	0.245414	24.3561	0.961804	-1.14677
K27_10768	15.9248	0.189571	0.318312	0.595552	0.551474		chr6	147857750	147859750	2001	*	FALSE	FALSE	FALSE	FALSE	FALSE	FALSE	TRUE	TRUE	TRUE	FALSE	FALSE	FALSE	FALSE	FALSE	FALSE	15.9248	19.5599	FALSE	1e-08	14	0.0400749	0.0317562	9	FALSE	0.0317562	3.87586	0.0570626	0.433525	-0.301114	0.243953	0.310418	0.421749	0.402251	0.424231	0.363641	12.4859	0.1353	1.07775
K27_10769	18.9853	-0.356385	0.309074	-1.15308	0.248879		chr6	147929000	147931200	2201	*	FALSE	FALSE	FALSE	FALSE	FALSE	FALSE	TRUE	TRUE	TRUE	FALSE	FALSE	FALSE	FALSE	FALSE	FALSE	18.9853	13.5567	FALSE	1e-08	13	0.0339658	0.0231695	9	FALSE	0.0231695	4.27776	0.0486053	-0.242933	-0.063413	0.113453	0.268942	0.365633	0.374659	0.35778	0.315938	15.9059	0.132935	-0.64841
K27_1077	239.196	0.0496619	0.0906267	0.547983	0.583703	0.802644	chr1	83688900	83716850	27951	*	TRUE	TRUE	TRUE	TRUE	TRUE	TRUE	TRUE	TRUE	TRUE	TRUE	TRUE	TRUE	TRUE	TRUE	TRUE	239.196	504.653	FALSE	1e-08	35	0.00470094	0.00264114	9	FALSE	0.00264114	7.66082	0.357348	0.27216	0.304755	0.222498	0.0849973	0.112077	0.112166	0.109631	0.100404	90.1301	3.18842	2.4264
K27_10770	10.7781	0.24233	0.375226	0.645824	0.518393		chr6	147931250	147933050	1801	*	FALSE	FALSE	TRUE	FALSE	FALSE	FALSE	FALSE	FALSE	FALSE	FALSE	FALSE	FALSE	TRUE	TRUE	FALSE	10.7781	14.6683	FALSE	1e-08	17	0.0581716	0.0410616	9	FALSE	0.0410616	3.76875	-1.26258	-0.00125918	-0.624285	-0.243589	0.329459	0.544914	0.447294	0.469002	0.397252	11.4392	-2.31703	-0.0028151
K27_10771	14.0891	0.33365	0.333804	0.999538	0.317534		chr6	147987350	147988750	1401	*	TRUE	TRUE	FALSE	FALSE	FALSE	FALSE	FALSE	FALSE	FALSE	FALSE	FALSE	FALSE	FALSE	FALSE	FALSE	14.0891	16.1703	FALSE	1e-08	1	0.0450128	0.0361997	8	FALSE	0.0361997	3.59194	-0.328218	0.659754	0.402301	0.326104	0.340012	0.485083	0.43128	0.432518	0.395776	10.5642	-0.676621	1.52976
K27_10772	28.6384	-0.185328	0.251368	-0.737275	0.460955	0.722962	chr6	148015850	148019300	3451	*	FALSE	FALSE	FALSE	FALSE	FALSE	FALSE	FALSE	FALSE	FALSE	TRUE	TRUE	TRUE	FALSE	FALSE	FALSE	28.6384	31.3416	FALSE	1e-08	2	0.0232511	0.0173891	7	FALSE	0.0173891	4.92642	-0.394747	-0.15457	0.0910954	0.030758	0.218971	0.315101	0.302207	0.287762	0.260295	22.4981	-1.25276	-0.51147
K27_10773	9.77751	-0.0942955	0.421995	-0.223452	0.823184		chr6	148024250	148026150	1901	*	FALSE	FALSE	FALSE	FALSE	FALSE	FALSE	FALSE	FALSE	FALSE	TRUE	TRUE	FALSE	FALSE	FALSE	FALSE	9.77751	13.1052	FALSE	1e-08	4	0.0639015	0.0469685	8	FALSE	0.0469685	2.52782	1.31808	0.728309	0.627783	0.822604	0.470954	0.563528	0.586366	0.580384	0.527114	5.36745	2.33898	1.24207
K27_10774	29.4322	0.185834	0.24245	0.766482	0.44339	0.70891	chr6	148031450	148035700	4251	*	FALSE	FALSE	FALSE	FALSE	FALSE	FALSE	FALSE	FALSE	FALSE	TRUE	TRUE	TRUE	FALSE	FALSE	FALSE	29.4322	52.7926	FALSE	0.0124919	16	0.0226828	0.0198906	10	FALSE	0.0198906	4.56008	0.150198	0.630682	0.294751	0.444848	0.245065	0.329484	0.312253	0.315248	0.285297	18.6076	0.455857	2.01978
K27_10775	76.4734	-0.0763901	0.152246	-0.501754	0.615841	0.822413	chr6	148044300	148053650	9351	*	TRUE	TRUE	TRUE	TRUE	TRUE	TRUE	FALSE	FALSE	FALSE	TRUE	TRUE	TRUE	TRUE	TRUE	TRUE	76.4734	29.1748	FALSE	1e-08	6	0.0100696	0.00573539	8	FALSE	0.00573539	6.35374	-0.0743571	-0.206391	-0.0520887	-0.130001	0.131611	0.181648	0.182572	0.175006	0.15649	48.2767	-0.409348	-1.13046
K27_10776	18.3081	-0.227739	0.294066	-0.774449	0.438665		chr6	148062050	148065150	3101	*	FALSE	FALSE	FALSE	FALSE	FALSE	FALSE	FALSE	FALSE	FALSE	TRUE	TRUE	TRUE	FALSE	FALSE	FALSE	18.3081	18.3034	FALSE	1e-08	10	0.0351417	0.0241169	9	FALSE	0.0241169	4.0225	-0.173432	0.301242	0.236033	0.528982	0.289613	0.404532	0.37861	0.372904	0.332987	13.8892	-0.428722	0.795654
K27_10777	126.203	0.193872	0.124555	1.55651	0.119586	0.367011	chr6	148105000	148121450	16451	*	TRUE	TRUE	TRUE	TRUE	TRUE	TRUE	TRUE	TRUE	TRUE	TRUE	TRUE	TRUE	TRUE	TRUE	TRUE	126.203	161.446	FALSE	1e-08	3	0.0069599	0.00539841	8	FALSE	0.00539841	6.99908	-0.118729	0.154185	-0.0603395	-0.0396866	0.110795	0.154052	0.148647	0.148515	0.13405	63.1712	-0.770707	1.03726
K27_10778	30.9062	0.0356126	0.229256	0.15534	0.876554	0.950809	chr6	148129800	148133800	4001	*	TRUE	TRUE	FALSE	FALSE	FALSE	FALSE	TRUE	TRUE	TRUE	FALSE	FALSE	FALSE	FALSE	FALSE	FALSE	30.9062	18.7321	FALSE	1e-08	4	0.0217048	0.0137761	9	FALSE	0.0137761	4.87563	0.0372453	0.163032	0.00563678	0.127419	0.216165	0.294009	0.286859	0.284969	0.252438	22.5551	0.126681	0.568335
K27_10779	24.6386	-0.321449	0.285331	-1.12658	0.259919	0.545906	chr6	148136850	148139950	3101	*	TRUE	TRUE	TRUE	TRUE	TRUE	FALSE	TRUE	TRUE	TRUE	TRUE	TRUE	TRUE	FALSE	FALSE	TRUE	24.6386	39.4817	FALSE	1e-08	3	0.0266721	0.0197343	8	FALSE	0.0197343	4.42596	0.464746	-0.154744	0.512204	0.166705	0.25388	0.329803	0.349657	0.319781	0.296755	17.4333	1.40916	-0.442559
K27_1078	22.6338	-0.0720433	0.271353	-0.265496	0.790627	0.912761	chr1	83723600	83725750	2151	*	TRUE	TRUE	TRUE	FALSE	FALSE	FALSE	FALSE	FALSE	FALSE	FALSE	FALSE	FALSE	TRUE	TRUE	TRUE	22.6338	12.3695	FALSE	1e-08	4	0.0288418	0.0182937	7	FALSE	0.0182937	4.46068	0.251228	0.0233277	-0.114429	0.095371	0.249496	0.331065	0.33624	0.333176	0.291671	17.8787	0.758849	0.0693782
K27_10780	19.4771	-0.0908377	0.282461	-0.321594	0.747761		chr6	148143650	148146400	2751	*	TRUE	TRUE	FALSE	FALSE	FALSE	FALSE	FALSE	FALSE	FALSE	FALSE	FALSE	TRUE	FALSE	FALSE	FALSE	19.4771	8.71125	FALSE	1e-08	5	0.0331631	0.0202416	8	FALSE	0.0202416	4.06837	0.0576824	0.313287	0.269373	0.404125	0.281222	0.380993	0.366159	0.359803	0.322309	14.4668	0.1514	0.855603
K27_10781	87.5954	-0.159939	0.146288	-1.09332	0.274254	0.561643	chr6	148146700	148158000	11301	*	TRUE	TRUE	TRUE	TRUE	TRUE	TRUE	TRUE	TRUE	TRUE	TRUE	TRUE	TRUE	TRUE	TRUE	TRUE	87.5954	99.2658	FALSE	1e-08	5	0.00906756	0.00638278	9	FALSE	0.00638278	6.50294	-0.191808	-0.0825564	-0.0174741	0.0773827	0.128296	0.179803	0.175803	0.170676	0.153013	50.6872	-1.06677	-0.469597
K27_10782	33.5017	-0.219012	0.223409	-0.980315	0.32693	0.612915	chr6	148441800	148446950	5151	*	FALSE	FALSE	FALSE	TRUE	TRUE	FALSE	TRUE	TRUE	TRUE	FALSE	FALSE	FALSE	FALSE	FALSE	FALSE	33.5017	13.3953	FALSE	1e-08	9	0.020192	0.0121495	8	FALSE	0.0121495	5.09069	-0.220943	-0.0912669	0.0194449	0.127745	0.201124	0.282756	0.274808	0.264871	0.235147	25.3112	-0.781391	-0.332111
K27_10783	13.0102	0.373116	0.351624	1.06112	0.288634		chr7	3030250	3032400	2151	*	FALSE	FALSE	FALSE	FALSE	FALSE	FALSE	TRUE	TRUE	FALSE	TRUE	TRUE	FALSE	FALSE	FALSE	FALSE	13.0102	8.49918	FALSE	1e-08	2	0.048565	0.0328013	7	FALSE	0.0328013	3.65332	0.240317	0.242738	-0.0914198	-0.130379	0.330879	0.439727	0.435588	0.440897	0.390979	11.0413	0.546513	0.557264
K27_10784	16.2421	0.040567	0.33299	0.121827	0.903036		chr7	3041000	3043150	2151	*	FALSE	FALSE	FALSE	FALSE	FALSE	FALSE	TRUE	TRUE	FALSE	FALSE	FALSE	FALSE	FALSE	FALSE	FALSE	16.2421	11.416	FALSE	1e-08	16	0.0393346	0.0249167	10	FALSE	0.0249167	4.11284	0.151752	-0.271394	-0.0839178	-0.311961	0.283469	0.380665	0.396223	0.377675	0.338526	14.5089	0.398649	-0.684952
K27_10785	53.2892	0.181747	0.179907	1.01023	0.312387	0.600134	chr7	3065750	3072350	6601	*	TRUE	TRUE	FALSE	TRUE	TRUE	FALSE	TRUE	TRUE	FALSE	TRUE	TRUE	TRUE	FALSE	FALSE	FALSE	53.2892	81.7908	FALSE	1e-08	4	0.013503	0.0100282	9	FALSE	0.0100282	5.62298	-0.133332	0.317471	0.227334	0.135723	0.170585	0.237224	0.223755	0.221044	0.201244	32.9629	-0.562052	1.41883
K27_10786	19.0065	-0.452723	0.299525	-1.51147	0.130669		chr7	3072600	3075500	2901	*	TRUE	TRUE	FALSE	TRUE	TRUE	TRUE	TRUE	TRUE	TRUE	TRUE	TRUE	TRUE	FALSE	FALSE	FALSE	19.0065	15.5053	FALSE	1e-08	2	0.0339304	0.0209266	10	FALSE	0.0209266	4.15581	0.348778	-0.0766974	-0.280477	0.376025	0.275202	0.360937	0.374942	0.374319	0.317183	15.101	0.966313	-0.204558
K27_10787	30.7184	0.336757	0.228219	1.47558	0.140055	0.398222	chr7	3084000	3087550	3551	*	FALSE	FALSE	FALSE	TRUE	TRUE	TRUE	FALSE	FALSE	FALSE	TRUE	TRUE	FALSE	FALSE	FALSE	FALSE	30.7184	23.9974	FALSE	1e-08	32	0.0218242	0.0134018	7	FALSE	0.0134018	4.95099	-0.288104	0.156022	0.197354	-0.180735	0.21113	0.299558	0.280506	0.273192	0.250104	23.45	-0.961766	0.556217
K27_10788	35.4656	0.557027	0.217831	2.55715	0.0105534	0.0946309	chr7	3088100	3091800	3701	*	FALSE	FALSE	FALSE	FALSE	FALSE	FALSE	TRUE	TRUE	TRUE	FALSE	FALSE	TRUE	FALSE	FALSE	FALSE	35.4656	90.9395	FALSE	1e-08	5	0.0191945	0.0136804	7	FALSE	0.0136804	5.52783	-0.553969	-0.11986	-0.780274	-0.676888	0.182051	0.267473	0.250741	0.264457	0.225532	30.3641	-2.07112	-0.478025
K27_10789	64.7802	0.0566016	0.168884	0.335152	0.737511	0.886468	chr7	3093950	3101700	7751	*	TRUE	TRUE	TRUE	TRUE	TRUE	FALSE	TRUE	TRUE	TRUE	TRUE	TRUE	TRUE	TRUE	TRUE	TRUE	64.7802	65.9643	FALSE	1e-08	1	0.0114941	0.00798477	10	FALSE	0.00798477	6.21811	-0.347693	-0.231817	-0.200207	-0.288419	0.142117	0.203139	0.198117	0.192652	0.172238	43.7535	-1.7116	-1.1701
K27_1079	36.62	0.0317615	0.229355	0.138482	0.889859	0.956299	chr1	84611250	84615100	3851	*	FALSE	FALSE	TRUE	TRUE	TRUE	FALSE	FALSE	FALSE	TRUE	FALSE	FALSE	TRUE	FALSE	FALSE	FALSE	36.62	60.3108	FALSE	0.00996723	20	0.018658	0.0169766	9	FALSE	0.0169766	5.40826	-0.413838	-0.153974	-0.436926	-0.185736	0.19358	0.278838	0.26799	0.26975	0.236076	27.9381	-1.48415	-0.574554
K27_10790	25.0678	0.0260456	0.268143	0.0971334	0.92262	0.969995	chr7	3118650	3121900	3251	*	FALSE	FALSE	FALSE	FALSE	FALSE	FALSE	TRUE	TRUE	FALSE	FALSE	FALSE	FALSE	FALSE	FALSE	FALSE	25.0678	22.0772	FALSE	1e-08	7	0.0262527	0.0199971	9	FALSE	0.0199971	4.87576	-0.315752	-0.23652	-0.279848	-0.262566	0.22592	0.3216	0.315086	0.308817	0.273315	21.5818	-0.981817	-0.750652
K27_10791	16.8769	-0.496703	0.333155	-1.49091	0.135986		chr7	3332950	3334900	1951	*	FALSE	FALSE	FALSE	TRUE	TRUE	TRUE	FALSE	FALSE	FALSE	TRUE	TRUE	TRUE	FALSE	FALSE	FALSE	16.8769	9.28638	FALSE	1e-08	5	0.037937	0.024502	8	FALSE	0.024502	3.97529	0.0763128	-0.249568	0.34111	0.247135	0.293898	0.39769	0.409354	0.374627	0.340842	13.5261	0.19189	-0.609662
K27_10792	23.0676	0.0198057	0.282455	0.0701197	0.944098	0.978814	chr7	3410300	3413300	3001	*	FALSE	FALSE	FALSE	TRUE	TRUE	FALSE	FALSE	FALSE	FALSE	TRUE	TRUE	TRUE	FALSE	FALSE	FALSE	23.0676	37.8422	FALSE	1e-08	29	0.0283403	0.019195	7	FALSE	0.019195	4.11275	0.550479	0.249507	0.846373	0.229701	0.276386	0.354344	0.362147	0.336847	0.318447	14.8805	1.55352	0.688966
K27_10793	16.414	0.107412	0.323282	0.332256	0.739696		chr7	3428350	3430000	1651	*	FALSE	FALSE	FALSE	FALSE	FALSE	FALSE	FALSE	FALSE	FALSE	TRUE	TRUE	TRUE	FALSE	FALSE	FALSE	16.414	18.3868	FALSE	1e-08	28	0.0389454	0.0244977	7	FALSE	0.0244977	4.52772	-0.722522	-0.555436	-0.69939	-0.662849	0.253579	0.38247	0.368209	0.364545	0.31231	17.8553	-1.8891	-1.50848
K27_10794	16.0463	-0.0431973	0.342687	-0.126055	0.899689		chr7	3579200	3581400	2201	*	FALSE	FALSE	FALSE	FALSE	FALSE	FALSE	FALSE	FALSE	FALSE	TRUE	TRUE	FALSE	FALSE	FALSE	FALSE	16.0463	19.2688	FALSE	1e-08	1	0.0397881	0.0319773	8	FALSE	0.0319773	4.1975	-0.221784	-0.301008	-0.111573	-0.257811	0.28576	0.401978	0.401616	0.38379	0.345624	14.6889	-0.551733	-0.749493
K27_10795	19.3054	0.0493874	0.277781	0.177793	0.858886		chr7	3585400	3587900	2501	*	FALSE	FALSE	FALSE	TRUE	TRUE	FALSE	FALSE	FALSE	FALSE	TRUE	TRUE	TRUE	FALSE	FALSE	FALSE	19.3054	9.39575	FALSE	1e-08	1	0.0334388	0.0196908	8	FALSE	0.0196908	3.92635	0.400731	0.538233	0.168313	0.488846	0.292287	0.379938	0.371177	0.376791	0.332044	13.4332	1.05473	1.45007
K27_10796	35.8058	0.3615	0.215889	1.67447	0.0940378	0.321534	chr7	3712300	3716350	4051	*	FALSE	FALSE	FALSE	FALSE	FALSE	FALSE	TRUE	TRUE	TRUE	FALSE	FALSE	TRUE	FALSE	FALSE	FALSE	35.8058	41.9633	FALSE	1e-08	13	0.0190328	0.0138633	8	FALSE	0.0138633	5.19761	0.0146709	0.215823	-0.21278	-0.145677	0.198375	0.271064	0.262943	0.268689	0.237011	26.2009	0.0541235	0.820797
K27_10797	26.156	0.452304	0.24163	1.87189	0.061222	0.2541	chr7	3731500	3735750	4251	*	TRUE	TRUE	TRUE	TRUE	TRUE	TRUE	TRUE	TRUE	TRUE	TRUE	TRUE	TRUE	TRUE	TRUE	TRUE	26.156	21.9734	FALSE	1e-08	20	0.0252512	0.0155001	8	FALSE	0.0155001	4.90125	-0.425402	0.0989317	-0.442991	-0.353373	0.217414	0.314401	0.291169	0.302249	0.261044	22.5433	-1.35306	0.339774
K27_10798	4.8301	-0.0122166	0.64325	-0.018992	0.984847		chr7	3835000	3836000	1001	*	FALSE	FALSE	FALSE	FALSE	FALSE	FALSE	FALSE	FALSE	FALSE	TRUE	TRUE	FALSE	FALSE	FALSE	FALSE	4.8301	6.83841	FALSE	1e-08	1	0.127124	0.0980355	11	FALSE	0.0980355	1.87548	0.83013	0.0934158	0.823762	0.105632	0.604484	0.756757	0.806869	0.739828	0.70252	3.10261	1.09696	0.115776
K27_10799	38.4051	0.11714	0.206423	0.567477	0.57039	0.794102	chr7	3895900	3901400	5501	*	TRUE	TRUE	TRUE	TRUE	TRUE	FALSE	TRUE	TRUE	TRUE	TRUE	TRUE	TRUE	TRUE	TRUE	FALSE	38.4051	41.0738	FALSE	1e-08	31	0.017892	0.0115418	7	FALSE	0.0115418	5.44338	-0.594716	-0.0540198	-0.13094	-0.17116	0.181892	0.269481	0.248015	0.244151	0.217412	29.9265	-2.2069	-0.217808
K27_108	89.0266	-0.185385	0.150964	-1.22801	0.219444	0.502392	chr1	13118350	13132600	14251	*	TRUE	TRUE	TRUE	TRUE	TRUE	TRUE	TRUE	TRUE	TRUE	TRUE	TRUE	TRUE	TRUE	TRUE	TRUE	89.0266	246.231	FALSE	1e-08	2	0.0089568	0.00681847	8	FALSE	0.00681847	6.11274	0.578928	0.215193	0.569363	0.400578	0.143174	0.184439	0.189503	0.180131	0.166962	42.6946	3.13885	1.13557
K27_1080	72.486	-0.273307	0.162184	-1.68516	0.0919568	0.317809	chr1	84626650	84634850	8201	*	TRUE	TRUE	TRUE	TRUE	TRUE	TRUE	TRUE	TRUE	FALSE	TRUE	TRUE	TRUE	FALSE	FALSE	FALSE	72.486	45.1368	FALSE	1e-08	6	0.0105037	0.00697615	8	FALSE	0.00697615	6.14516	0.0766426	-0.159825	0.0532839	0.113482	0.142329	0.193053	0.196423	0.187445	0.168038	43.1756	0.397003	-0.813677
K27_10800	120.812	0.130665	0.119001	1.09801	0.2722	0.559096	chr7	3902000	3916050	14051	*	TRUE	TRUE	TRUE	TRUE	TRUE	TRUE	TRUE	TRUE	TRUE	TRUE	TRUE	TRUE	TRUE	TRUE	TRUE	120.812	69.208	FALSE	1e-08	18	0.00717327	0.00382432	9	FALSE	0.00382432	6.90755	-0.120707	0.0713817	0.148366	-0.0592829	0.108362	0.150409	0.145533	0.141192	0.12832	63.7453	-0.802527	0.490484
K27_10801	39.6762	0.299319	0.206698	1.4481	0.14759	0.410472	chr7	3917650	3922750	5101	*	TRUE	TRUE	FALSE	TRUE	TRUE	TRUE	TRUE	TRUE	FALSE	TRUE	TRUE	TRUE	TRUE	TRUE	FALSE	39.6762	46.8284	FALSE	1e-08	2	0.0173886	0.0116791	8	FALSE	0.0116791	5.39039	-0.264655	0.0474053	0.0366933	-0.251914	0.184711	0.261228	0.248968	0.243617	0.221303	29.1829	-1.01312	0.190407
K27_10802	13.815	0.27807	0.332648	0.835929	0.403195		chr7	3925150	3927600	2451	*	FALSE	FALSE	TRUE	TRUE	TRUE	FALSE	TRUE	TRUE	FALSE	TRUE	TRUE	TRUE	TRUE	TRUE	TRUE	13.815	12.7468	FALSE	1e-08	26	0.0458627	0.0285282	7	FALSE	0.0285282	3.76881	-0.644277	0.237951	0.271681	-0.0401185	0.315981	0.473072	0.415715	0.405427	0.370842	11.9273	-1.3619	0.572391
K27_10803	112.156	0.264472	0.127806	2.06933	0.0385154	0.196862	chr7	3928500	3941700	13201	*	TRUE	TRUE	TRUE	TRUE	TRUE	TRUE	TRUE	TRUE	TRUE	TRUE	TRUE	TRUE	TRUE	TRUE	TRUE	112.156	161.285	FALSE	1e-08	16	0.00755884	0.00518371	7	FALSE	0.00518371	6.69043	0.184531	0.285024	0.0177196	0.020552	0.119002	0.159681	0.156856	0.157527	0.141611	56.2209	1.15563	1.81711
K27_10804	127.725	0.149807	0.130645	1.14667	0.251517	0.537623	chr7	3942550	3960150	17601	*	TRUE	TRUE	TRUE	TRUE	TRUE	TRUE	TRUE	TRUE	TRUE	TRUE	TRUE	TRUE	TRUE	TRUE	TRUE	127.725	270.232	FALSE	0.00585207	4	0.00690292	0.00660144	7	FALSE	0.00660144	6.9511	-0.0228097	0.221121	-0.0736718	0.0713136	0.115753	0.159493	0.154935	0.155869	0.140929	60.0511	-0.143014	1.42719
K27_10805	39.1417	0.182668	0.209731	0.870966	0.383773	0.662951	chr7	3960600	3966350	5751	*	FALSE	FALSE	FALSE	TRUE	TRUE	FALSE	TRUE	TRUE	FALSE	TRUE	TRUE	FALSE	TRUE	TRUE	FALSE	39.1417	60.1545	FALSE	1e-08	6	0.0175963	0.0125124	10	FALSE	0.0125124	5.15581	0.416116	0.250213	-0.264476	0.0675446	0.198216	0.258976	0.261142	0.269607	0.233176	26.011	1.60677	0.958148
K27_10806	27.4043	0.279667	0.245267	1.14026	0.25418	0.540391	chr7	3980900	3984400	3501	*	FALSE	FALSE	FALSE	TRUE	TRUE	FALSE	TRUE	TRUE	FALSE	FALSE	FALSE	FALSE	FALSE	FALSE	FALSE	27.4043	19.4238	FALSE	1e-08	4	0.0242001	0.0164928	7	FALSE	0.0164928	4.79629	0.051565	0.145719	-0.213757	-0.133949	0.225196	0.306108	0.300043	0.30463	0.267501	21.2983	0.168453	0.485658
K27_10807	27.2702	0.354899	0.237879	1.49193	0.135717	0.392202	chr7	4008500	4011800	3301	*	FALSE	FALSE	FALSE	FALSE	FALSE	FALSE	TRUE	TRUE	FALSE	FALSE	FALSE	FALSE	FALSE	FALSE	FALSE	27.2702	17.1862	FALSE	1e-08	1	0.0243084	0.014577	8	FALSE	0.014577	4.65337	-0.0950359	0.339666	0.279032	-0.0152337	0.231244	0.319599	0.300731	0.296099	0.27036	20.1232	-0.29736	1.12947
K27_10808	26.6923	0.00301964	0.247684	0.0121915	0.990273	0.996095	chr7	4014150	4018000	3851	*	FALSE	FALSE	FALSE	FALSE	FALSE	FALSE	TRUE	TRUE	FALSE	FALSE	FALSE	TRUE	FALSE	FALSE	TRUE	26.6923	13.4668	FALSE	1e-08	1	0.0247876	0.0149319	7	FALSE	0.0149319	4.97527	-0.415535	-0.228532	-0.356477	-0.231552	0.212246	0.306475	0.295239	0.291992	0.253532	23.441	-1.35585	-0.77406
K27_10809	66.9237	-0.0783676	0.163334	-0.479801	0.631369	0.830832	chr7	4027700	4037350	9651	*	TRUE	TRUE	TRUE	TRUE	TRUE	TRUE	TRUE	TRUE	TRUE	TRUE	TRUE	TRUE	TRUE	TRUE	TRUE	66.9237	34.6879	FALSE	1e-08	26	0.0111957	0.00696915	10	FALSE	0.00696915	6.11278	-0.00573038	-0.123024	-0.0192729	-0.0446566	0.143537	0.196513	0.197184	0.190317	0.170299	42.5868	-0.0291603	-0.623904
K27_1081	144.293	0.0333224	0.122189	0.272711	0.785075	0.910355	chr1	84635550	84651700	16151	*	TRUE	TRUE	TRUE	TRUE	TRUE	TRUE	TRUE	TRUE	TRUE	TRUE	TRUE	TRUE	TRUE	TRUE	TRUE	144.293	192.906	FALSE	1e-08	1	0.00636038	0.00526601	7	FALSE	0.00526601	7.12902	-0.0538435	0.0620655	0.134682	0.0287431	0.107	0.147783	0.144984	0.141206	0.129645	66.6262	-0.364343	0.428085
K27_10810	29.7183	0.119392	0.235948	0.50601	0.61285	0.820595	chr7	4042250	4046700	4451	*	TRUE	TRUE	TRUE	TRUE	TRUE	TRUE	TRUE	TRUE	TRUE	TRUE	TRUE	TRUE	TRUE	TRUE	TRUE	29.7183	21.4634	FALSE	1e-08	33	0.0224854	0.0145866	10	FALSE	0.0145866	5.06833	-0.220884	-0.094246	-0.347945	-0.213638	0.2065	0.290374	0.282776	0.283906	0.246968	24.544	-0.760687	-0.333288
K27_10811	7.81248	0.16623	0.451761	0.367959	0.712903		chr7	4047750	4048950	1201	*	FALSE	FALSE	FALSE	TRUE	TRUE	TRUE	FALSE	FALSE	FALSE	TRUE	TRUE	TRUE	FALSE	FALSE	FALSE	7.81248	3.87873	FALSE	1e-08	14	0.0794266	0.0533529	7	FALSE	0.0533529	2.76877	0.355007	0.339982	0.0197612	0.173752	0.443987	0.581687	0.57728	0.583352	0.514863	6.23615	0.610306	0.588938
K27_10812	13.6487	0.088797	0.340817	0.260542	0.794446		chr7	4051550	4054100	2551	*	FALSE	FALSE	FALSE	FALSE	FALSE	FALSE	TRUE	TRUE	FALSE	FALSE	FALSE	TRUE	FALSE	FALSE	FALSE	13.6487	9.96368	FALSE	1e-08	1	0.0463949	0.034874	8	FALSE	0.034874	3.8233	-0.211668	0.216671	-0.411016	0.127874	0.318245	0.44698	0.421539	0.440882	0.375527	12.0137	-0.47355	0.514001
K27_10813	18.8531	0.457903	0.287773	1.5912	0.111565		chr7	4072050	4074450	2401	*	TRUE	TRUE	FALSE	FALSE	FALSE	FALSE	TRUE	TRUE	TRUE	FALSE	FALSE	FALSE	FALSE	FALSE	FALSE	18.8531	7.11005	FALSE	1e-08	2	0.0341888	0.0203343	8	FALSE	0.0203343	4.42592	-0.300506	0.00510362	-0.229774	-0.4528	0.254701	0.36198	0.34435	0.344966	0.306563	17.377	-0.830173	0.014821
K27_10814	24.6969	0.353536	0.301256	1.17354	0.24058	0.525488	chr7	4074900	4078000	3101	*	FALSE	FALSE	FALSE	TRUE	TRUE	FALSE	TRUE	TRUE	TRUE	FALSE	FALSE	TRUE	FALSE	FALSE	FALSE	24.6969	75.9603	FALSE	0.0560554	7	0.0266143	0.0329507	12	FALSE	0.0329507	4.46058	0.546855	0.247292	0.0264196	-0.106244	0.269111	0.351463	0.358411	0.358285	0.32732	16.5752	1.55594	0.689967
K27_10815	34.6205	0.196281	0.215352	0.911442	0.362063	0.644346	chr7	4238150	4242950	4801	*	TRUE	TRUE	FALSE	TRUE	TRUE	FALSE	TRUE	TRUE	TRUE	TRUE	TRUE	TRUE	TRUE	TRUE	FALSE	34.6205	21.867	FALSE	1e-08	10	0.0196099	0.0127629	7	FALSE	0.0127629	4.95094	0.1569	0.349647	0.130975	0.153365	0.21008	0.28166	0.273353	0.273304	0.24479	23.5669	0.557056	1.2791
K27_10816	29.2815	0.194565	0.22553	0.862699	0.388303	0.66615	chr7	4243450	4247050	3601	*	FALSE	FALSE	FALSE	TRUE	TRUE	FALSE	TRUE	TRUE	FALSE	FALSE	FALSE	FALSE	FALSE	FALSE	FALSE	29.2815	32.9661	FALSE	1e-08	21	0.0227883	0.0140627	7	FALSE	0.0140627	4.84969	-0.318009	0.321666	-0.17012	0.127101	0.218175	0.310857	0.284834	0.293207	0.254822	22.2284	-1.02301	1.12931
K27_10817	12.4764	-0.287656	0.39535	-0.727599	0.466859		chr7	4253800	4256100	2301	*	TRUE	TRUE	TRUE	TRUE	TRUE	FALSE	TRUE	TRUE	TRUE	TRUE	TRUE	TRUE	FALSE	FALSE	FALSE	12.4764	16.4595	FALSE	1e-08	30	0.0505496	0.0373515	8	FALSE	0.0373515	3.71207	0.338481	-0.386691	-0.198487	-0.099035	0.33042	0.435793	0.469084	0.4466	0.393212	11.2344	0.776701	-0.824353
K27_10818	16.8044	0.168521	0.322062	0.523255	0.600797		chr7	4265200	4268350	3151	*	FALSE	FALSE	FALSE	FALSE	FALSE	FALSE	FALSE	FALSE	FALSE	TRUE	TRUE	FALSE	FALSE	FALSE	FALSE	16.8044	27.8301	FALSE	0.00523806	100	0.0380913	0.0345497	11	FALSE	0.0345497	4.19771	-0.308944	0.148652	-0.766923	-0.0198682	0.288851	0.410773	0.387075	0.418847	0.347515	14.5325	-0.752105	0.38404
K27_10819	24.5448	0.421912	0.283028	1.49071	0.136038	0.39264	chr7	4351400	4354650	3251	*	FALSE	FALSE	FALSE	FALSE	FALSE	FALSE	TRUE	TRUE	FALSE	FALSE	FALSE	FALSE	FALSE	FALSE	FALSE	24.5448	44.0296	FALSE	0.0311964	4	0.0267658	0.0277776	8	FALSE	0.0277776	4.59178	-0.147239	0.24625	0.0459181	-0.175663	0.254015	0.354285	0.337716	0.336991	0.308382	18.0768	-0.415595	0.729161
K27_1082	27.9408	-0.583123	0.267517	-2.17976	0.029275	0.169446	chr1	84660700	84663450	2751	*	FALSE	FALSE	FALSE	TRUE	TRUE	FALSE	FALSE	FALSE	FALSE	TRUE	TRUE	TRUE	FALSE	FALSE	FALSE	27.9408	27.938	FALSE	1e-08	1	0.0237773	0.0164179	8	FALSE	0.0164179	4.99914	-0.0871456	-0.62711	-0.306481	-0.0439869	0.213331	0.295086	0.312971	0.2921	0.254234	23.4337	-0.295323	-2.00373
K27_10820	21.0179	0.277762	0.276103	1.00601	0.314411	0.601949	chr7	4355150	4357900	2751	*	FALSE	FALSE	FALSE	FALSE	FALSE	TRUE	TRUE	TRUE	FALSE	FALSE	FALSE	FALSE	FALSE	FALSE	FALSE	21.0179	14.5075	FALSE	1e-08	2	0.0308917	0.0188882	7	FALSE	0.0188882	4.46074	-0.409723	0.0502987	0.157944	-0.227464	0.250317	0.36134	0.336467	0.325147	0.297221	17.8204	-1.1339	0.149491
K27_10821	45.2599	0.37986	0.189483	2.00472	0.0449929	0.215884	chr7	4380300	4386700	6401	*	TRUE	TRUE	FALSE	TRUE	TRUE	FALSE	TRUE	TRUE	FALSE	TRUE	TRUE	TRUE	FALSE	FALSE	TRUE	45.2599	43.1739	FALSE	1e-08	3	0.0155121	0.0106413	8	FALSE	0.0106413	5.3351	0.0831311	0.455717	0.135796	0.0758567	0.185511	0.251082	0.239421	0.241654	0.217739	28.7589	0.331092	1.90341
K27_10822	40.6901	0.276956	0.197681	1.40103	0.161206	0.429964	chr7	4393450	4399050	5601	*	FALSE	FALSE	FALSE	FALSE	FALSE	FALSE	TRUE	TRUE	FALSE	FALSE	FALSE	TRUE	FALSE	FALSE	FALSE	40.6901	36.3199	FALSE	1e-08	1	0.0170096	0.0109287	10	FALSE	0.0109287	5.1769	0.103641	0.405915	0.21985	0.12896	0.194285	0.262108	0.251428	0.250592	0.226616	26.6459	0.395413	1.61444
K27_10823	32.9915	-0.0406326	0.232353	-0.174874	0.861179	0.944517	chr7	4404600	4408700	4101	*	FALSE	FALSE	FALSE	FALSE	FALSE	FALSE	TRUE	TRUE	FALSE	TRUE	TRUE	TRUE	FALSE	FALSE	TRUE	32.9915	24.7275	FALSE	1e-08	2	0.0204706	0.0137162	10	FALSE	0.0137162	5.0684	0.179283	-0.111683	-0.14384	-0.0710504	0.205028	0.274706	0.281144	0.275222	0.24294	24.7205	0.652635	-0.397245
K27_10824	20.2502	-0.00572254	0.303161	-0.0188763	0.98494		chr7	4536250	4538800	2551	*	FALSE	FALSE	FALSE	FALSE	FALSE	FALSE	TRUE	TRUE	FALSE	FALSE	FALSE	FALSE	FALSE	FALSE	FALSE	20.2502	31.9849	FALSE	1e-08	4	0.0319803	0.0223339	10	FALSE	0.0223339	4.84978	-0.834777	-0.689347	-0.48547	-0.683625	0.230947	0.353583	0.341335	0.323359	0.286479	20.9995	-2.3609	-2.01957
K27_10825	58.9793	0.07221	0.169382	0.426314	0.669879	0.852232	chr7	4551900	4558300	6401	*	TRUE	TRUE	TRUE	TRUE	TRUE	TRUE	TRUE	TRUE	TRUE	TRUE	TRUE	TRUE	TRUE	TRUE	TRUE	58.9793	16.964	FALSE	1e-08	1	0.0124103	0.00774767	8	FALSE	0.00774767	5.87572	0.0261734	0.0713016	-0.03938	-0.00090842	0.154786	0.211015	0.207855	0.205441	0.182768	37.9602	0.124036	0.343036
K27_10826	48.1808	0.108872	0.182723	0.595831	0.551288	0.783933	chr7	4576950	4582550	5601	*	TRUE	TRUE	TRUE	TRUE	TRUE	FALSE	TRUE	TRUE	TRUE	TRUE	TRUE	TRUE	TRUE	TRUE	TRUE	48.1808	35.3154	FALSE	1e-08	4	0.0147037	0.00857036	8	FALSE	0.00857036	5.7963	-0.46865	-0.104817	-0.30052	-0.213689	0.159941	0.232697	0.219223	0.218617	0.191028	36.2402	-2.01399	-0.47813
K27_10827	88.3056	-0.116601	0.147954	-0.788088	0.430645	0.699951	chr7	4589300	4598100	8801	*	TRUE	TRUE	TRUE	TRUE	TRUE	TRUE	TRUE	TRUE	TRUE	TRUE	TRUE	TRUE	TRUE	TRUE	TRUE	88.3056	72.1615	FALSE	1e-08	4	0.00901215	0.00589437	8	FALSE	0.00589437	6.51957	0.0187694	-0.225118	0.0492106	-0.108517	0.126424	0.172761	0.175973	0.166881	0.151295	51.5691	0.108644	-1.27928
K27_10828	48.2793	-0.327628	0.207577	-1.57834	0.114488	0.358994	chr7	4721500	4725900	4401	*	FALSE	FALSE	FALSE	FALSE	FALSE	FALSE	TRUE	TRUE	FALSE	FALSE	FALSE	FALSE	FALSE	FALSE	FALSE	48.2793	75.2177	FALSE	1e-08	2	0.0146782	0.0107247	8	FALSE	0.0107247	5.78255	-0.0587298	-0.573368	-0.183358	-0.245741	0.165118	0.227803	0.240309	0.223417	0.199669	35.0207	-0.25781	-2.38596
K27_10829	110.189	-0.101307	0.134826	-0.751391	0.452417	0.715961	chr7	4833500	4844750	11251	*	TRUE	TRUE	TRUE	TRUE	TRUE	TRUE	TRUE	TRUE	TRUE	TRUE	TRUE	TRUE	TRUE	TRUE	TRUE	110.189	168.777	FALSE	1e-08	33	0.00765488	0.00505405	9	FALSE	0.00505405	6.84965	0.0260108	-0.253827	0.04245	-0.15252	0.113876	0.155597	0.159136	0.150656	0.137073	60.1503	0.167168	-1.59503
K27_1083	26.4164	-0.226778	0.260397	-0.870891	0.383814	0.662951	chr1	84663900	84666900	3001	*	FALSE	FALSE	FALSE	TRUE	TRUE	FALSE	FALSE	FALSE	FALSE	FALSE	FALSE	TRUE	TRUE	TRUE	FALSE	26.4164	34.3947	FALSE	1e-08	100	0.0250236	0.0171449	8	FALSE	0.0171449	4.35364	0.495201	0.233039	0.59748	0.459816	0.255476	0.329678	0.335657	0.317815	0.292706	17.0413	1.50207	0.694276
K27_10830	32.4725	0.0186777	0.236563	0.0789543	0.937069	0.976044	chr7	5140850	5144600	3751	*	FALSE	FALSE	FALSE	FALSE	FALSE	FALSE	TRUE	TRUE	FALSE	FALSE	FALSE	FALSE	FALSE	FALSE	FALSE	32.4725	30.5101	FALSE	1e-08	1	0.0207629	0.0162062	9	FALSE	0.0162062	5.11286	-0.243143	-0.0733031	-0.0885353	-0.0919808	0.206827	0.291707	0.283014	0.276917	0.24783	24.7205	-0.833518	-0.259009
K27_10831	34.9702	0.138396	0.231578	0.597621	0.550093	0.783115	chr7	5166250	5170100	3851	*	FALSE	FALSE	FALSE	FALSE	FALSE	FALSE	TRUE	TRUE	FALSE	FALSE	FALSE	TRUE	FALSE	FALSE	FALSE	34.9702	33.7164	FALSE	1e-08	4	0.0194356	0.0165309	7	FALSE	0.0165309	5.04569	0.150144	0.150182	0.0467092	0.0117868	0.210963	0.284183	0.281848	0.278597	0.251397	23.9175	0.528334	0.532849
K27_10832	20.259	0.340658	0.282795	1.20461	0.228352		chr7	5345450	5348700	3251	*	FALSE	FALSE	FALSE	TRUE	TRUE	FALSE	FALSE	FALSE	FALSE	FALSE	FALSE	TRUE	FALSE	FALSE	FALSE	20.259	11.4806	FALSE	1e-08	19	0.0319673	0.020868	10	FALSE	0.020868	4.31623	0.0707969	0.185275	-0.0103618	-0.155383	0.26316	0.35658	0.348565	0.347673	0.311418	16.4015	0.198544	0.531537
K27_10833	20.6209	-0.0476055	0.299069	-0.159179	0.873528	0.949525	chr7	6232700	6236000	3301	*	FALSE	FALSE	FALSE	FALSE	FALSE	FALSE	TRUE	TRUE	FALSE	FALSE	FALSE	FALSE	FALSE	FALSE	FALSE	20.6209	17.2658	FALSE	1e-08	9	0.0314446	0.0203145	10	FALSE	0.0203145	4.59198	-0.0343344	-0.451822	-0.218815	-0.404216	0.243597	0.334677	0.348836	0.329994	0.293998	18.8507	-0.102589	-1.29523
K27_10834	16.3599	0.14055	0.335316	0.419158	0.675101		chr7	6237900	6240700	2801	*	TRUE	TRUE	TRUE	TRUE	TRUE	FALSE	FALSE	FALSE	TRUE	TRUE	TRUE	FALSE	FALSE	FALSE	TRUE	16.3599	15.8684	FALSE	1e-08	3	0.039067	0.0324984	8	FALSE	0.0324984	4.19766	-0.183943	-0.139253	-0.0669038	-0.279803	0.286381	0.401001	0.395036	0.383035	0.347004	14.6576	-0.458709	-0.352508
K27_10835	15.8538	0.00871954	0.329294	0.0264795	0.978875		chr7	6244350	6246850	2501	*	FALSE	FALSE	FALSE	TRUE	TRUE	FALSE	FALSE	FALSE	FALSE	FALSE	FALSE	FALSE	FALSE	FALSE	FALSE	15.8538	18.4234	FALSE	1e-08	31	0.0402446	0.0300457	7	FALSE	0.0300457	4.23823	-0.910124	-0.199106	-0.013277	-0.207825	0.280469	0.435846	0.389347	0.372814	0.337889	15.1112	-2.08818	-0.511384
K27_10836	26.1602	-0.267781	0.270755	-0.989016	0.322655	0.609383	chr7	6275700	6279200	3501	*	FALSE	FALSE	FALSE	TRUE	TRUE	FALSE	FALSE	FALSE	FALSE	FALSE	FALSE	FALSE	FALSE	FALSE	FALSE	26.1602	41.515	FALSE	1e-08	7	0.0252474	0.0175319	9	FALSE	0.0175319	4.74087	0.3656	-0.318967	-0.199582	-0.051186	0.230157	0.302498	0.323827	0.310938	0.272743	20.5985	1.2086	-0.984994
K27_10837	13.8497	-0.4407	0.397813	-1.10781	0.267945		chr7	6334150	6336100	1951	*	FALSE	FALSE	FALSE	FALSE	FALSE	FALSE	FALSE	FALSE	FALSE	TRUE	TRUE	FALSE	FALSE	FALSE	FALSE	13.8497	27.0028	FALSE	1e-08	100	0.045753	0.0374453	10	FALSE	0.0374453	4.19777	-0.181961	-0.924811	-0.466307	-0.484111	0.292303	0.409366	0.446606	0.408524	0.360113	14.361	-0.444496	-2.07076
K27_10838	16.9253	0.8226	0.299397	2.74753	0.00600469		chr7	7195100	7197650	2551	*	FALSE	FALSE	FALSE	TRUE	TRUE	FALSE	FALSE	FALSE	FALSE	FALSE	FALSE	FALSE	FALSE	FALSE	FALSE	16.9253	21.2983	FALSE	1e-08	30	0.0378349	0.0237679	7	FALSE	0.0237679	3.87566	-0.0727579	0.614634	0.560221	-0.207966	0.301376	0.415217	0.381414	0.376003	0.354706	12.8599	-0.175229	1.61146
K27_10839	24.2721	0.551887	0.272725	2.0236	0.0430111	0.209579	chr7	10496450	10499350	2901	*	FALSE	FALSE	FALSE	FALSE	FALSE	FALSE	FALSE	FALSE	FALSE	TRUE	TRUE	TRUE	FALSE	FALSE	FALSE	24.2721	52.0314	FALSE	1e-08	10	0.027042	0.0256484	7	FALSE	0.0256484	4.39023	0.142128	0.583001	0.0733142	0.0311136	0.264255	0.356207	0.339389	0.347984	0.314413	16.6136	0.399003	1.71779
K27_1084	45.0069	-0.55271	0.214635	-2.57511	0.0100207	0.0919539	chr1	84667950	84673250	5301	*	TRUE	TRUE	TRUE	TRUE	TRUE	TRUE	TRUE	TRUE	TRUE	TRUE	TRUE	TRUE	TRUE	TRUE	TRUE	45.0069	88.4646	FALSE	1e-08	20	0.015587	0.0115628	8	FALSE	0.0115628	5.51132	0.247266	-0.429876	-0.0191189	0.122834	0.178733	0.238219	0.255222	0.23738	0.21171	30.8354	1.03798	-1.68432
K27_10840	28.5759	0.156302	0.232423	0.67249	0.501272	0.750751	chr7	12425600	12430200	4601	*	TRUE	TRUE	FALSE	TRUE	TRUE	FALSE	TRUE	TRUE	FALSE	TRUE	TRUE	TRUE	TRUE	TRUE	TRUE	28.5759	23.8098	FALSE	1e-08	4	0.0232972	0.0137296	8	FALSE	0.0137296	4.35376	0.658672	0.646033	0.494337	0.489731	0.250786	0.317119	0.314827	0.312908	0.284064	17.3604	2.07705	2.05203
K27_10841	19.3313	-0.144956	0.32249	-0.449489	0.653079		chr7	13069850	13071900	2051	*	FALSE	FALSE	FALSE	FALSE	FALSE	FALSE	FALSE	FALSE	FALSE	TRUE	TRUE	TRUE	FALSE	FALSE	FALSE	19.3313	22.8047	FALSE	1e-08	3	0.0333969	0.022404	7	FALSE	0.022404	4.42585	0.184624	-0.559335	-0.0632275	-0.414379	0.257509	0.345027	0.374285	0.342968	0.310696	17.1872	0.5351	-1.49441
K27_10842	80.6987	-0.234093	0.163809	-1.42906	0.152986	0.417574	chr7	13079900	13089850	9951	*	TRUE	TRUE	TRUE	TRUE	TRUE	TRUE	TRUE	TRUE	TRUE	TRUE	TRUE	TRUE	TRUE	TRUE	TRUE	80.6987	156.491	FALSE	0.00464132	26	0.00965636	0.0084276	10	FALSE	0.0084276	6.39038	-0.202097	-0.252487	0.136057	-0.018394	0.137312	0.192768	0.192117	0.180991	0.166234	46.5391	-1.04839	-1.31423
K27_10843	48.4868	-0.109239	0.191296	-0.571049	0.567967	0.793094	chr7	13090600	13095650	5051	*	TRUE	TRUE	FALSE	TRUE	TRUE	FALSE	FALSE	FALSE	FALSE	TRUE	TRUE	TRUE	FALSE	FALSE	TRUE	48.4868	31.9841	FALSE	1e-08	32	0.0146247	0.010316	7	FALSE	0.010316	5.59191	0.00645484	0.00637163	-0.158092	0.115611	0.172571	0.235985	0.233702	0.23228	0.203812	32.4035	0.0273527	0.0272639
K27_10844	15.3706	-0.388705	0.354506	-1.09647	0.272873		chr7	13118150	13120150	2001	*	FALSE	FALSE	FALSE	TRUE	TRUE	FALSE	FALSE	FALSE	FALSE	FALSE	FALSE	FALSE	FALSE	FALSE	FALSE	15.3706	17.1679	FALSE	1e-08	1	0.0414413	0.027436	9	FALSE	0.027436	4.35385	-0.505532	-0.79674	-0.475283	-0.408035	0.269072	0.393073	0.404456	0.375989	0.32694	16.181	-1.2861	-1.96991
K27_10845	18.3218	-0.356232	0.326447	-1.09124	0.275167		chr7	13193350	13195800	2451	*	FALSE	FALSE	FALSE	TRUE	TRUE	FALSE	FALSE	FALSE	FALSE	FALSE	FALSE	FALSE	FALSE	FALSE	FALSE	18.3218	21.6396	FALSE	1e-08	3	0.0351169	0.0272552	8	FALSE	0.0272552	4.23837	0.0597552	-0.318161	0.0189309	0.0380711	0.276986	0.376576	0.389849	0.366317	0.328677	15.3017	0.158681	-0.816114
K27_10846	27.3263	0.223042	0.249135	0.895265	0.370645	0.651854	chr7	13210800	13214500	3701	*	FALSE	FALSE	FALSE	TRUE	TRUE	FALSE	TRUE	TRUE	FALSE	FALSE	FALSE	FALSE	FALSE	FALSE	FALSE	27.3263	16.5359	FALSE	1e-08	11	0.024263	0.0149863	8	FALSE	0.0149863	4.71222	0.339796	0.0614333	-0.0811822	-0.161609	0.228089	0.299676	0.305951	0.303358	0.269279	20.6596	1.13388	0.200795
K27_10847	16.3336	-0.143419	0.339541	-0.422391	0.67274		chr7	13245900	13248350	2451	*	FALSE	FALSE	FALSE	TRUE	TRUE	FALSE	FALSE	FALSE	FALSE	FALSE	FALSE	FALSE	FALSE	FALSE	FALSE	16.3336	14.1376	FALSE	1e-08	15	0.0391264	0.0265339	9	FALSE	0.0265339	4.27788	-0.225494	-0.513916	-0.103357	-0.370496	0.273238	0.384475	0.394593	0.365851	0.330005	15.6562	-0.586499	-1.30239
K27_10848	18.9281	0.560142	0.323613	1.7309	0.0834698		chr7	13760650	13761100	451	*	TRUE	TRUE	FALSE	FALSE	FALSE	FALSE	FALSE	FALSE	FALSE	FALSE	FALSE	FALSE	FALSE	FALSE	FALSE	18.9281	48.5005	FALSE	1e-08	3	0.0340619	0.0290646	7	FALSE	0.0290646	4.7124	-0.416585	-0.483682	-0.684395	-1.04382	0.248569	0.358056	0.357374	0.356485	0.317148	18.9581	-1.16346	-1.35343
K27_10849	35.5956	0.342331	0.215052	1.59185	0.111418	0.353846	chr7	15848100	15852350	4251	*	FALSE	FALSE	FALSE	FALSE	FALSE	FALSE	FALSE	FALSE	FALSE	FALSE	FALSE	TRUE	TRUE	TRUE	FALSE	35.5956	81.1134	FALSE	0.000165759	100	0.0191323	0.0146967	8	FALSE	0.0146967	4.65322	0.338964	0.842102	0.634633	0.499771	0.231433	0.303811	0.287859	0.287513	0.265533	20.1061	1.11571	2.9254
K27_1085	27.3428	0.0277785	0.26332	0.105494	0.915984	0.966962	chr1	84673350	84676000	2651	*	TRUE	TRUE	FALSE	FALSE	FALSE	FALSE	FALSE	FALSE	FALSE	TRUE	TRUE	TRUE	TRUE	TRUE	FALSE	27.3428	19.0425	FALSE	1e-08	29	0.0242496	0.0182003	8	FALSE	0.0182003	4.76885	0.100334	-0.130342	0.170868	-0.158121	0.22946	0.310424	0.315587	0.298887	0.273946	20.7829	0.323215	-0.413016
K27_10850	81.69	0.191083	0.143913	1.32777	0.184255	0.45996	chr7	15852800	15860900	8101	*	TRUE	TRUE	FALSE	TRUE	TRUE	TRUE	TRUE	TRUE	TRUE	TRUE	TRUE	TRUE	TRUE	TRUE	TRUE	81.69	100.626	FALSE	1e-08	4	0.00956561	0.00568404	8	FALSE	0.00568404	6.5522	-0.289398	-0.0924667	-0.413165	-0.28355	0.124784	0.177046	0.171012	0.173017	0.15036	52.5082	-1.6346	-0.540702
K27_10851	24.4383	-0.229812	0.274325	-0.837738	0.402178	0.676718	chr7	15865600	15868550	2951	*	FALSE	FALSE	FALSE	FALSE	FALSE	FALSE	FALSE	FALSE	FALSE	TRUE	TRUE	TRUE	FALSE	FALSE	FALSE	24.4383	18.5926	FALSE	1e-08	5	0.0268729	0.0173546	7	FALSE	0.0173546	4.39028	0.368201	-0.0261887	0.41756	0.203623	0.25313	0.331177	0.34268	0.320018	0.293214	17.3439	1.1118	-0.0764232
K27_10852	18.906	-0.147306	0.311513	-0.472871	0.636305		chr7	15873850	15876350	2501	*	FALSE	FALSE	FALSE	FALSE	FALSE	FALSE	FALSE	FALSE	FALSE	TRUE	TRUE	FALSE	FALSE	FALSE	FALSE	18.906	18.3397	FALSE	1e-08	1	0.0340991	0.0230417	7	FALSE	0.0230417	4.59191	-0.658954	-0.556956	-0.155784	-0.409651	0.247454	0.369726	0.359409	0.333553	0.300555	18.5566	-1.78228	-1.54965
K27_10853	47.1479	0.195019	0.187901	1.03788	0.299327	0.588729	chr7	15876600	15881800	5201	*	TRUE	TRUE	FALSE	TRUE	TRUE	FALSE	TRUE	TRUE	TRUE	TRUE	TRUE	TRUE	FALSE	FALSE	TRUE	47.1479	33.6424	FALSE	1e-08	4	0.0149781	0.00916157	7	FALSE	0.00916157	5.74081	-0.195508	-0.1006	-0.399753	-0.295619	0.163589	0.229283	0.224183	0.226307	0.196397	35.0929	-0.852692	-0.448743
K27_10854	238.705	0.137644	0.0943448	1.45894	0.144581	0.405791	chr7	15894000	15907350	13351	*	TRUE	TRUE	TRUE	TRUE	TRUE	TRUE	TRUE	TRUE	TRUE	TRUE	TRUE	TRUE	TRUE	TRUE	TRUE	238.705	347.667	FALSE	1e-08	3	0.00470613	0.00296411	9	FALSE	0.00296411	7.98718	-0.106455	-0.105739	-0.0279181	-0.243383	0.0797304	0.110761	0.109875	0.106745	0.0976848	100.177	-0.961123	-0.962359
K27_10855	332.147	-0.0391547	0.0843635	-0.464119	0.642562	0.837254	chr7	16064150	16097050	32901	*	TRUE	TRUE	TRUE	TRUE	TRUE	TRUE	TRUE	TRUE	TRUE	TRUE	TRUE	TRUE	TRUE	TRUE	TRUE	332.147	440.247	FALSE	1e-08	11	0.00399486	0.00269433	9	FALSE	0.00269433	8.45852	-0.0943163	-0.103642	-0.163425	-0.064487	0.0705068	0.0979672	0.0974186	0.0959621	0.0870014	119.967	-0.962733	-1.06388
K27_10856	62.2583	-0.0556414	0.169855	-0.327581	0.743228	0.889502	chr7	16129700	16136850	7151	*	FALSE	FALSE	TRUE	TRUE	TRUE	TRUE	TRUE	TRUE	TRUE	TRUE	TRUE	TRUE	FALSE	FALSE	TRUE	62.2583	84.1615	FALSE	1e-08	100	0.0118714	0.00868267	8	FALSE	0.00868267	5.90118	-0.141678	0.119301	0.136619	0.174942	0.155828	0.21697	0.208648	0.203831	0.18407	37.8697	-0.652985	0.571782
K27_10857	22.6885	0.182112	0.268291	0.678785	0.497274	0.748339	chr7	16169700	16172550	2851	*	FALSE	FALSE	FALSE	FALSE	FALSE	FALSE	TRUE	TRUE	TRUE	FALSE	FALSE	FALSE	FALSE	FALSE	FALSE	22.6885	23.8173	FALSE	1e-08	8	0.0287774	0.0201655	8	FALSE	0.0201655	4.52766	-0.0224907	0.152581	-0.315037	-0.0295309	0.247585	0.339549	0.329724	0.338907	0.293018	18.2873	-0.0662371	0.462755
K27_10858	28.3265	-0.0529117	0.242296	-0.218376	0.827136	0.929548	chr7	16187400	16190250	2851	*	FALSE	FALSE	FALSE	FALSE	FALSE	FALSE	TRUE	TRUE	FALSE	FALSE	FALSE	TRUE	FALSE	FALSE	TRUE	28.3265	13.6654	FALSE	1e-08	9	0.0234831	0.0146569	7	FALSE	0.0146569	4.8233	0.109195	-0.00454739	-0.171643	0.0483643	0.220706	0.297706	0.298513	0.296751	0.258882	21.8539	0.366789	-0.0152335
K27_10859	35.8116	-0.908839	0.264224	-3.43965	0.000582458	0.0158006	chr7	16474400	16477650	3251	*	FALSE	FALSE	FALSE	FALSE	FALSE	FALSE	FALSE	FALSE	FALSE	TRUE	TRUE	TRUE	FALSE	FALSE	TRUE	35.8116	125.496	FALSE	1e-08	6	0.0190301	0.0158603	6	FALSE	0.0158603	4.95106	0.605398	-0.596546	0.438025	0.312293	0.215127	0.276745	0.314325	0.273776	0.252137	23.0146	2.18757	-1.89786
K27_1086	47.8108	-0.159873	0.193565	-0.825937	0.40884	0.682028	chr1	84677950	84683300	5351	*	TRUE	TRUE	TRUE	TRUE	TRUE	TRUE	TRUE	TRUE	FALSE	TRUE	TRUE	TRUE	TRUE	TRUE	TRUE	47.8108	46.3532	FALSE	1e-08	5	0.0148006	0.0102758	10	FALSE	0.0102758	5.39024	0.355079	0.137314	0.165079	0.297187	0.182064	0.23919	0.242534	0.236512	0.211988	29.6063	1.48451	0.566164
K27_10860	148.202	-0.0196204	0.116472	-0.168456	0.866225	0.946568	chr7	16648100	16661400	13301	*	TRUE	TRUE	TRUE	FALSE	FALSE	TRUE	TRUE	TRUE	TRUE	TRUE	TRUE	TRUE	TRUE	TRUE	TRUE	148.202	171.39	FALSE	1e-08	2	0.00625005	0.00423727	9	FALSE	0.00423727	7.2231	-0.000933299	-0.0641514	0.0632402	-0.044531	0.101209	0.138807	0.138568	0.133889	0.121865	71.3684	-0.00672372	-0.462961
K27_10861	95.6316	-0.229449	0.179151	-1.28076	0.200279	0.479772	chr7	16669450	16676150	6701	*	TRUE	TRUE	TRUE	TRUE	TRUE	FALSE	TRUE	TRUE	TRUE	TRUE	TRUE	TRUE	TRUE	TRUE	TRUE	95.6316	509.97	FALSE	0.0198533	5	0.0084886	0.0124099	7	FALSE	0.0124099	6.75488	-0.124096	-0.57542	0.0366228	-0.345972	0.136797	0.191027	0.198239	0.184673	0.173848	49.3788	-0.649628	-2.90266
K27_10862	29.4084	-0.156566	0.258316	-0.606102	0.544447	0.780216	chr7	16677700	16680400	2701	*	FALSE	FALSE	FALSE	FALSE	FALSE	FALSE	TRUE	TRUE	FALSE	FALSE	FALSE	FALSE	FALSE	FALSE	FALSE	29.4084	52.9587	FALSE	1e-08	4	0.0226993	0.0159043	7	FALSE	0.0159043	4.92636	0.417205	-0.350031	-0.165101	-0.193465	0.216609	0.283421	0.306032	0.291654	0.25867	22.7431	1.47203	-1.14377
K27_10863	33.0158	-0.131023	0.236227	-0.554649	0.579135	0.799047	chr7	17060950	17066050	5101	*	FALSE	FALSE	TRUE	TRUE	TRUE	TRUE	TRUE	TRUE	FALSE	TRUE	TRUE	TRUE	TRUE	TRUE	TRUE	33.0158	41.1074	FALSE	1e-08	23	0.0204571	0.0140213	9	FALSE	0.0140213	5.02263	0.350281	-0.141399	-0.0645991	-0.0103761	0.208078	0.273765	0.286308	0.276911	0.245812	24.1382	1.2795	-0.49387
K27_10864	29.6039	-0.0498115	0.244522	-0.20371	0.83858	0.93508	chr7	17070800	17074500	3701	*	FALSE	FALSE	TRUE	TRUE	TRUE	TRUE	TRUE	TRUE	FALSE	TRUE	TRUE	TRUE	TRUE	TRUE	TRUE	29.6039	34.4646	FALSE	1e-08	3	0.0225639	0.0169554	8	FALSE	0.0169554	4.62299	0.0138335	0.285155	0.588442	0.334966	0.236742	0.322994	0.310395	0.29627	0.274844	19.5275	0.0428288	0.918686
K27_10865	51.7273	-0.0280545	0.186263	-0.150618	0.880277	0.952111	chr7	17080650	17086700	6051	*	FALSE	FALSE	FALSE	TRUE	TRUE	FALSE	TRUE	TRUE	FALSE	TRUE	TRUE	TRUE	FALSE	FALSE	TRUE	51.7273	22.1884	FALSE	1e-08	13	0.0138449	0.00858606	8	FALSE	0.00858606	5.83651	-0.0900556	-0.260801	-0.194936	-0.232747	0.15828	0.218932	0.22112	0.213856	0.189485	36.8746	-0.411341	-1.17945
K27_10866	66.594	0.0211187	0.162537	0.129932	0.89662	0.958942	chr7	18938150	18945450	7301	*	TRUE	TRUE	TRUE	TRUE	TRUE	FALSE	TRUE	TRUE	TRUE	FALSE	FALSE	FALSE	TRUE	TRUE	TRUE	66.594	56.6497	FALSE	1e-08	33	0.0112403	0.00691002	7	FALSE	0.00691002	6.1018	-0.241886	-0.075757	0.145237	-0.0968757	0.143813	0.202776	0.196445	0.187578	0.170857	42.4286	-1.19287	-0.38564
K27_10867	19.8176	-0.181932	0.34771	-0.523229	0.600815		chr7	18961450	18964550	3101	*	FALSE	FALSE	FALSE	TRUE	TRUE	FALSE	FALSE	FALSE	FALSE	FALSE	FALSE	FALSE	FALSE	FALSE	FALSE	19.8176	55.2762	FALSE	0.0759854	7	0.0326307	0.0426702	7	FALSE	0.0426702	4.59162	-0.263698	-0.462196	-0.332066	-0.280264	0.273607	0.386912	0.392225	0.378517	0.341736	16.7818	-0.681546	-1.1784
K27_10868	36.0207	-0.200344	0.219039	-0.914652	0.360374	0.64279	chr7	18973150	18976950	3801	*	TRUE	TRUE	TRUE	TRUE	TRUE	FALSE	TRUE	TRUE	TRUE	TRUE	TRUE	TRUE	TRUE	TRUE	TRUE	36.0207	33.7977	FALSE	1e-08	5	0.0189322	0.010758	8	FALSE	0.010758	5.31628	-0.512963	-0.317203	0.11967	-0.116859	0.186682	0.273585	0.262488	0.24355	0.220859	28.4777	-1.87497	-1.20845
K27_10869	46.9527	-0.299136	0.252861	-1.18301	0.236807	0.522167	chr7	19019950	19024400	4451	*	FALSE	FALSE	TRUE	TRUE	TRUE	TRUE	FALSE	FALSE	FALSE	TRUE	TRUE	TRUE	TRUE	TRUE	TRUE	46.9527	175.037	FALSE	0.0500486	6	0.0150313	0.0265944	9	FALSE	0.0265944	5.19745	0.627689	0.112918	0.549312	0.412053	0.219519	0.287515	0.297651	0.28397	0.267806	23.6765	2.18315	0.379362
K27_1087	40.185	-0.1954	0.215942	-0.904874	0.365532	0.6475	chr1	84689450	84694550	5101	*	FALSE	FALSE	FALSE	TRUE	TRUE	TRUE	FALSE	FALSE	TRUE	TRUE	TRUE	TRUE	TRUE	TRUE	TRUE	40.185	49.3752	FALSE	1e-08	13	0.017196	0.0129452	7	FALSE	0.0129452	5.15583	0.122608	0.0606901	0.389084	0.25609	0.198971	0.268285	0.267557	0.253781	0.232859	25.9125	0.457006	0.226831
K27_10870	60.6113	-0.219888	0.180142	-1.22064	0.222222	0.505722	chr7	19277350	19281700	4351	*	TRUE	TRUE	TRUE	TRUE	TRUE	FALSE	TRUE	TRUE	TRUE	TRUE	TRUE	TRUE	TRUE	TRUE	TRUE	60.6113	75.3405	FALSE	1e-08	7	0.0121348	0.00879847	7	FALSE	0.00879847	6.1558	-0.222398	-0.44329	-0.422073	-0.223402	0.146317	0.20586	0.209329	0.203336	0.177341	42.0717	-1.08034	-2.11767
K27_10871	18.6246	0.246968	0.317738	0.777271	0.436999		chr7	19284400	19285600	1201	*	FALSE	FALSE	FALSE	FALSE	FALSE	FALSE	FALSE	FALSE	FALSE	FALSE	FALSE	FALSE	TRUE	TRUE	FALSE	18.6246	18.5956	FALSE	1e-08	2	0.0345816	0.0252892	9	FALSE	0.0252892	4.46068	-0.0703196	-0.353521	-0.421604	-0.600489	0.25904	0.357723	0.366338	0.359642	0.317738	17.22	-0.196576	-0.965013
K27_10872	46.4779	-0.00337215	0.194205	-0.0173638	0.986146	0.994487	chr7	19401600	19405850	4251	*	FALSE	FALSE	TRUE	TRUE	TRUE	TRUE	TRUE	TRUE	TRUE	TRUE	TRUE	TRUE	TRUE	TRUE	TRUE	46.4779	37.6625	FALSE	1e-08	1	0.0151626	0.00970306	7	FALSE	0.00970306	5.75481	-0.365621	-0.26205	-0.21567	-0.258678	0.164134	0.235263	0.229433	0.22247	0.197373	35.0616	-1.5541	-1.14216
K27_10873	58.8734	-0.353639	0.181505	-1.94838	0.0513698	0.231222	chr7	19470800	19475800	5001	*	FALSE	FALSE	TRUE	FALSE	FALSE	FALSE	FALSE	FALSE	TRUE	TRUE	TRUE	TRUE	FALSE	FALSE	TRUE	58.8734	69.5895	FALSE	1e-08	18	0.0124288	0.00791812	7	FALSE	0.00791812	5.88856	0.200131	-0.324409	-0.0645893	0.02923	0.154637	0.206771	0.217725	0.205892	0.18266	38.08	0.967887	-1.49
K27_10874	37.3032	0.0385826	0.215664	0.178902	0.858015	0.943309	chr7	19768050	19772550	4501	*	FALSE	FALSE	TRUE	FALSE	FALSE	FALSE	TRUE	TRUE	FALSE	TRUE	TRUE	TRUE	TRUE	TRUE	TRUE	37.3032	33.1244	FALSE	1e-08	3	0.0183562	0.0119814	10	FALSE	0.0119814	4.99903	0.447872	0.201542	0.258656	0.16296	0.205998	0.267534	0.271988	0.26454	0.23959	24.2674	1.67407	0.740998
K27_10875	28.4088	-0.18254	0.252173	-0.723868	0.469147	0.728904	chr7	20002000	20005450	3451	*	TRUE	TRUE	FALSE	TRUE	TRUE	FALSE	FALSE	FALSE	FALSE	TRUE	TRUE	FALSE	FALSE	FALSE	FALSE	28.4088	23.3334	FALSE	1e-08	7	0.0234214	0.0157599	9	FALSE	0.0157599	5.02259	-0.310335	-0.351247	-0.126959	-0.168707	0.210959	0.300154	0.298162	0.283138	0.252385	23.8084	-1.03392	-1.17804
K27_10876	28.9295	-0.407221	0.262179	-1.55322	0.120371	0.36829	chr7	20006250	20009600	3351	*	FALSE	FALSE	FALSE	FALSE	FALSE	FALSE	FALSE	FALSE	FALSE	TRUE	TRUE	TRUE	FALSE	FALSE	FALSE	28.9295	48.333	FALSE	1e-08	5	0.0230391	0.0168341	9	FALSE	0.0168341	5.2582	-0.40888	-0.749826	-0.619324	-0.342605	0.200477	0.288764	0.298833	0.285247	0.244578	26.2285	-1.41597	-2.50918
K27_10877	29.0664	0.473125	0.22866	2.06912	0.0385347	0.196894	chr7	24238650	24242050	3401	*	FALSE	FALSE	FALSE	TRUE	TRUE	TRUE	TRUE	TRUE	FALSE	TRUE	TRUE	TRUE	TRUE	TRUE	TRUE	29.0664	35.8028	FALSE	1e-08	1	0.0229408	0.0144287	10	FALSE	0.0144287	4.49456	0.330709	0.706486	0.456328	0.233362	0.241695	0.316971	0.302885	0.303659	0.278171	18.596	1.04334	2.33253
K27_10878	38.5298	0.175804	0.207985	0.845277	0.397956	0.67382	chr7	24248050	24252200	4151	*	FALSE	FALSE	TRUE	TRUE	TRUE	FALSE	TRUE	TRUE	FALSE	TRUE	TRUE	TRUE	FALSE	FALSE	TRUE	38.5298	33.4121	FALSE	1e-08	1	0.0178412	0.0108317	7	FALSE	0.0108317	5.06839	0.476609	0.244123	0.0986099	0.0683182	0.200089	0.258859	0.262747	0.260734	0.233008	25.3307	1.84119	0.929118
K27_10879	19.2444	-0.530561	0.324158	-1.63674	0.101685		chr7	24280550	24282650	2101	*	FALSE	FALSE	FALSE	FALSE	FALSE	FALSE	FALSE	FALSE	FALSE	TRUE	TRUE	FALSE	FALSE	FALSE	FALSE	19.2444	29.7872	FALSE	1e-08	31	0.0335379	0.0220235	9	FALSE	0.0220235	4.02258	0.685831	-0.257458	0.331312	0.273103	0.287088	0.363933	0.4001	0.365616	0.331416	14.0117	1.8845	-0.643484
K27_1088	34.3385	-0.238231	0.239723	-0.993775	0.320333	0.607488	chr1	84707150	84711900	4751	*	TRUE	TRUE	TRUE	TRUE	TRUE	TRUE	FALSE	FALSE	FALSE	TRUE	TRUE	TRUE	TRUE	TRUE	TRUE	34.3385	104.028	FALSE	0.00840636	91	0.019753	0.0183117	10	FALSE	0.0183117	5.52786	-0.792466	-0.472184	-0.945966	-0.233953	0.19067	0.288381	0.273718	0.282426	0.235067	28.9917	-2.74798	-1.72508
K27_10880	25.9487	0.522347	0.249634	2.09245	0.0363979	0.191046	chr7	24318650	24321350	2701	*	FALSE	FALSE	FALSE	FALSE	FALSE	FALSE	TRUE	TRUE	FALSE	FALSE	FALSE	FALSE	FALSE	FALSE	FALSE	25.9487	52.5992	FALSE	1e-08	11	0.0254355	0.0191198	7	FALSE	0.0191198	4.95092	-0.446356	0.121407	-0.769464	-0.40094	0.220328	0.319109	0.295645	0.319689	0.268328	22.4707	-1.39876	0.41065
K27_10881	27.9251	-0.201105	0.263309	-0.763759	0.445011	0.710199	chr7	24322250	24324700	2451	*	FALSE	FALSE	FALSE	FALSE	FALSE	FALSE	FALSE	FALSE	FALSE	TRUE	TRUE	FALSE	FALSE	FALSE	FALSE	27.9251	33.0323	FALSE	1e-08	6	0.0237894	0.0145311	8	FALSE	0.0145311	5.17691	-0.442547	-0.754147	-0.270707	-0.553042	0.200614	0.290612	0.299831	0.273584	0.244795	25.8054	-1.52281	-2.51524
K27_10882	77.4148	-0.20873	0.178634	-1.16848	0.242614	0.52771	chr7	24324900	24331850	6951	*	FALSE	FALSE	FALSE	FALSE	FALSE	FALSE	TRUE	TRUE	FALSE	FALSE	FALSE	TRUE	FALSE	FALSE	FALSE	77.4148	268.385	FALSE	0.014932	4	0.0099736	0.0112407	7	FALSE	0.0112407	6.20789	0.0320208	-0.164756	0.404158	0.0439744	0.150201	0.205863	0.208474	0.194944	0.18322	41.3306	0.155545	-0.790295
K27_10883	24.0248	-0.0517197	0.286221	-0.180698	0.856604	0.942853	chr7	24332650	24335450	2801	*	TRUE	TRUE	FALSE	FALSE	FALSE	FALSE	FALSE	FALSE	FALSE	TRUE	TRUE	TRUE	TRUE	TRUE	TRUE	24.0248	59.8046	FALSE	0.0349359	4	0.0272979	0.0291122	9	FALSE	0.0291122	4.06813	0.760151	0.659523	0.28613	0.711243	0.291977	0.370712	0.371603	0.376273	0.338135	13.933	2.05052	1.77481
K27_10884	26.9757	-0.287629	0.280563	-1.02519	0.305276	0.594301	chr7	24347250	24349700	2451	*	FALSE	FALSE	TRUE	FALSE	FALSE	FALSE	TRUE	TRUE	FALSE	TRUE	TRUE	TRUE	FALSE	FALSE	FALSE	26.9757	47.4956	FALSE	0.00244754	100	0.02455	0.020048	8	FALSE	0.020048	4.65315	0.340288	-0.287028	0.315523	0.000601671	0.239324	0.315759	0.335492	0.307911	0.284099	19.4429	1.07768	-0.855542
K27_10885	35.5958	-0.0756432	0.226729	-0.333629	0.73866	0.887238	chr7	24482050	24485050	3001	*	TRUE	TRUE	TRUE	FALSE	FALSE	FALSE	FALSE	FALSE	FALSE	TRUE	TRUE	TRUE	TRUE	TRUE	TRUE	35.5958	21.1432	FALSE	1e-08	31	0.0191322	0.01251	10	FALSE	0.01251	5.09069	0.237061	-0.105576	0.141548	-0.0299328	0.201745	0.268329	0.276216	0.262611	0.237724	25.2332	0.883473	-0.382222
K27_10886	53.1115	0.223748	0.181396	1.23348	0.217397	0.500122	chr7	24635500	24642200	6701	*	TRUE	TRUE	TRUE	TRUE	TRUE	TRUE	FALSE	FALSE	FALSE	TRUE	TRUE	TRUE	FALSE	FALSE	TRUE	53.1115	50.2718	FALSE	1e-08	6	0.0135408	0.00883899	7	FALSE	0.00883899	5.93872	-0.367055	-0.159023	-0.140808	-0.382771	0.154667	0.22171	0.213622	0.208076	0.187386	38.3968	-1.65556	-0.744411
K27_10887	65.8674	0.181908	0.16739	1.08674	0.277154	0.564943	chr7	24664250	24671850	7601	*	TRUE	TRUE	TRUE	TRUE	TRUE	TRUE	TRUE	TRUE	TRUE	TRUE	TRUE	TRUE	TRUE	TRUE	TRUE	65.8674	85.5131	FALSE	1e-08	34	0.0113403	0.00893978	7	FALSE	0.00893978	6.1017	-0.06867	0.0816745	-0.204404	-0.100234	0.148632	0.205347	0.200366	0.201668	0.179041	41.0524	-0.33441	0.407627
K27_10888	61.8486	0.102455	0.166656	0.614772	0.538705	0.775747	chr7	24676400	24683650	7251	*	FALSE	FALSE	TRUE	TRUE	TRUE	TRUE	TRUE	TRUE	TRUE	TRUE	TRUE	TRUE	TRUE	TRUE	TRUE	61.8486	44.3278	FALSE	1e-08	31	0.0119356	0.00817602	7	FALSE	0.00817602	5.84975	0.102612	0.236332	0.0640295	0.133877	0.156823	0.211984	0.207127	0.206121	0.184553	37.3015	0.484056	1.14101
K27_10889	14.6838	0.296523	0.323242	0.917342	0.358964		chr7	24687300	24689250	1951	*	TRUE	TRUE	FALSE	FALSE	FALSE	FALSE	TRUE	TRUE	FALSE	FALSE	FALSE	TRUE	FALSE	FALSE	FALSE	14.6838	13.0631	FALSE	1e-08	32	0.0432778	0.0289405	8	FALSE	0.0289405	3.39025	0.700778	0.769203	0.356966	0.472679	0.352349	0.444448	0.438395	0.445972	0.400742	9.62187	1.57674	1.75459
K27_1089	182.807	0.187378	0.103318	1.81361	0.0697373	0.272758	chr1	85273150	85275750	2601	*	FALSE	FALSE	FALSE	FALSE	FALSE	FALSE	FALSE	FALSE	FALSE	FALSE	FALSE	FALSE	TRUE	TRUE	FALSE	182.807	270.895	FALSE	1e-08	1	0.00547919	0.00339429	9	FALSE	0.00339429	7.46496	0.211618	0.107874	-0.02709	-0.0795038	0.0923641	0.123801	0.124136	0.123075	0.111027	80.821	1.70934	0.869
K27_10890	51.3969	0.355087	0.179171	1.98183	0.0474984	0.222021	chr7	24691900	24697250	5351	*	FALSE	FALSE	TRUE	FALSE	FALSE	FALSE	TRUE	TRUE	FALSE	TRUE	TRUE	TRUE	FALSE	FALSE	FALSE	51.3969	65.2203	FALSE	1e-08	28	0.0139199	0.00919426	9	FALSE	0.00919426	5.29718	0.460789	0.612842	0.483573	0.257756	0.184744	0.239367	0.234058	0.232196	0.213495	28.673	1.92503	2.61833
K27_10891	150.429	0.134781	0.115161	1.17037	0.241852	0.52689	chr7	24697700	24715650	17951	*	TRUE	TRUE	TRUE	TRUE	TRUE	TRUE	TRUE	TRUE	TRUE	TRUE	TRUE	TRUE	TRUE	TRUE	TRUE	150.429	245.013	FALSE	1e-08	3	0.00618976	0.00432092	7	FALSE	0.00432092	7.15047	0.241384	0.12689	-0.0058126	-0.00789137	0.103336	0.13815	0.138682	0.137483	0.124041	69.1963	1.74725	0.914971
K27_10892	57.1768	0.14177	0.181435	0.781385	0.434576	0.702715	chr7	24721000	24727900	6901	*	TRUE	TRUE	TRUE	TRUE	TRUE	TRUE	TRUE	TRUE	TRUE	TRUE	TRUE	TRUE	TRUE	TRUE	TRUE	57.1768	145.553	FALSE	0.00939704	7	0.0127329	0.0117671	7	FALSE	0.0117671	5.49453	0.28767	0.600368	0.242567	0.458598	0.179909	0.238829	0.230643	0.233238	0.210849	30.5406	1.2045	2.60302
K27_10893	33.7222	0.306549	0.215831	1.42032	0.155515	0.420973	chr7	24743750	24747900	4151	*	FALSE	FALSE	FALSE	FALSE	FALSE	FALSE	TRUE	TRUE	TRUE	TRUE	TRUE	FALSE	FALSE	FALSE	FALSE	33.7222	51.3068	FALSE	1e-08	3	0.0200742	0.0138713	7	FALSE	0.0138713	4.59186	0.621613	0.809459	0.402192	0.50291	0.234249	0.298297	0.291258	0.295929	0.26739	19.6025	2.08387	2.77918
K27_10894	49.6258	0.0933622	0.185399	0.503576	0.61456	0.821701	chr7	24749800	24755550	5751	*	TRUE	TRUE	TRUE	TRUE	TRUE	FALSE	TRUE	TRUE	TRUE	TRUE	TRUE	TRUE	FALSE	FALSE	TRUE	49.6258	39.2216	FALSE	1e-08	2	0.014339	0.00967944	7	FALSE	0.00967944	5.79631	-0.333677	-0.0652018	-0.236713	-0.158564	0.162329	0.231661	0.22181	0.220607	0.194613	35.7072	-1.44037	-0.293953
K27_10895	39.0091	0.095958	0.215778	0.444708	0.656531	0.844675	chr7	24757300	24762300	5001	*	FALSE	FALSE	FALSE	TRUE	TRUE	FALSE	TRUE	TRUE	FALSE	TRUE	TRUE	TRUE	FALSE	FALSE	TRUE	39.0091	45.5729	FALSE	1e-08	2	0.0176487	0.0123907	9	FALSE	0.0123907	5.23837	-0.00828414	0.00211117	0.237954	-0.0938468	0.193656	0.265148	0.262151	0.250356	0.229874	27.0498	-0.0312435	0.00805325
K27_10896	31.6279	0.209381	0.219529	0.953773	0.340198	0.623865	chr7	24764350	24768800	4451	*	FALSE	FALSE	FALSE	TRUE	TRUE	TRUE	TRUE	TRUE	FALSE	TRUE	TRUE	TRUE	FALSE	FALSE	FALSE	31.6279	34.6764	FALSE	1e-08	6	0.0212593	0.0139042	7	FALSE	0.0139042	4.8757	-0.0261027	0.419311	-0.168828	0.20993	0.216366	0.296595	0.279851	0.290758	0.252002	22.5345	-0.0880076	1.49834
K27_10897	29.3331	-0.0500797	0.239734	-0.208897	0.834529	0.933401	chr7	24776300	24779950	3651	*	FALSE	FALSE	FALSE	TRUE	TRUE	FALSE	TRUE	TRUE	FALSE	FALSE	FALSE	FALSE	FALSE	FALSE	FALSE	29.3331	26.807	FALSE	1e-08	19	0.0227521	0.015242	10	FALSE	0.015242	4.71214	-0.0500847	0.189643	0.413476	0.239723	0.228482	0.314103	0.30228	0.289668	0.265532	20.6237	-0.159453	0.627376
K27_10898	59.6516	-0.434556	0.181536	-2.39377	0.0166761	0.123309	chr7	24780350	24788100	7751	*	TRUE	TRUE	TRUE	TRUE	TRUE	TRUE	TRUE	TRUE	TRUE	TRUE	TRUE	TRUE	TRUE	TRUE	TRUE	59.6516	89.2905	FALSE	1e-08	3	0.012295	0.00731015	8	FALSE	0.00731015	6.11275	-0.189804	-0.621538	-0.118664	-0.186983	0.144359	0.202199	0.211655	0.193544	0.172734	42.344	-0.938697	-2.93657
K27_10899	26.6489	0.750641	0.24834	3.02263	0.00250585	0.0399635	chr7	24789450	24793100	3651	*	TRUE	TRUE	FALSE	TRUE	TRUE	FALSE	TRUE	TRUE	FALSE	TRUE	TRUE	FALSE	FALSE	FALSE	FALSE	26.6489	66.37	FALSE	1e-08	4	0.0248244	0.0181571	9	FALSE	0.0181571	4.11272	0.859653	0.996881	0.748832	0.24624	0.275082	0.342353	0.336447	0.3371	0.315938	14.9509	2.51101	2.96297
K27_109	16.8993	-0.400915	0.343871	-1.16589	0.243659		chr1	13385150	13387650	2501	*	FALSE	FALSE	FALSE	FALSE	FALSE	FALSE	TRUE	TRUE	FALSE	FALSE	FALSE	FALSE	FALSE	FALSE	FALSE	16.8993	17.9661	FALSE	1e-08	14	0.0378897	0.0346188	7	FALSE	0.0346188	4.02259	-0.17425	-0.132961	0.296601	0.267954	0.301923	0.422193	0.415922	0.390252	0.35717	13.3233	-0.412726	-0.319677
K27_1090	263.147	0.131248	0.114886	1.14242	0.253281	0.539137	chr1	85582600	85587550	4951	*	TRUE	TRUE	TRUE	TRUE	TRUE	TRUE	FALSE	FALSE	TRUE	FALSE	FALSE	FALSE	TRUE	TRUE	TRUE	263.147	941.314	FALSE	0.0101561	6	0.00447129	0.00656679	9	FALSE	0.00656679	7.96016	0.0442357	0.184299	0.0970558	0.0530513	0.0945396	0.130506	0.128892	0.127779	0.120254	84.1992	0.338954	1.42987
K27_10900	69.982	0.280464	0.161099	1.74094	0.0816939	0.298154	chr7	24807700	24816350	8651	*	FALSE	FALSE	TRUE	TRUE	TRUE	TRUE	TRUE	TRUE	TRUE	TRUE	TRUE	TRUE	TRUE	TRUE	TRUE	69.982	106.389	FALSE	1e-08	1	0.0108016	0.00844299	9	FALSE	0.00844299	6.20791	-0.244165	0.134108	-0.227954	-0.146357	0.143594	0.202565	0.192635	0.195355	0.173445	43.2325	-1.20536	0.696177
K27_10901	38.3085	0.289227	0.201293	1.43685	0.150761	0.415194	chr7	24818050	24822400	4351	*	TRUE	TRUE	TRUE	TRUE	TRUE	TRUE	TRUE	TRUE	TRUE	FALSE	FALSE	TRUE	TRUE	TRUE	FALSE	38.3085	43.7745	FALSE	1e-08	3	0.0179317	0.011217	10	FALSE	0.011217	5.27782	0.0808201	0.245935	-0.364558	-0.0432923	0.189496	0.256576	0.249639	0.260776	0.223644	27.8519	0.314994	0.985164
K27_10902	95.5756	0.125316	0.135107	0.927528	0.353652	0.636739	chr7	24822550	24833200	10651	*	TRUE	TRUE	TRUE	TRUE	TRUE	TRUE	TRUE	TRUE	TRUE	TRUE	TRUE	TRUE	TRUE	TRUE	TRUE	95.5756	56.8087	FALSE	1e-08	7	0.0084923	0.00491161	8	FALSE	0.00491161	6.53595	-0.0179112	0.0721417	0.167894	-0.0531741	0.123154	0.16878	0.165367	0.160143	0.145745	53.0713	-0.106121	0.436252
K27_10903	31.3834	0.319308	0.223669	1.42759	0.15341	0.418442	chr7	24858450	24862100	3651	*	FALSE	FALSE	FALSE	TRUE	TRUE	FALSE	TRUE	TRUE	TRUE	FALSE	FALSE	FALSE	FALSE	FALSE	FALSE	31.3834	49.2556	FALSE	1e-08	7	0.0214079	0.0137797	9	FALSE	0.0137797	5.25818	-0.366087	-0.0358238	-0.719878	-0.355131	0.195121	0.279689	0.265683	0.281318	0.235764	26.9483	-1.30891	-0.134836
K27_10904	22.2684	0.309116	0.267031	1.1576	0.247026	0.532324	chr7	24866600	24869350	2751	*	FALSE	FALSE	FALSE	FALSE	FALSE	FALSE	TRUE	TRUE	FALSE	FALSE	FALSE	TRUE	FALSE	FALSE	FALSE	22.2684	18.8922	FALSE	1e-08	11	0.0292792	0.0206491	7	FALSE	0.0206491	4.23836	0.292098	0.5199	0.107299	0.210785	0.268587	0.354647	0.343784	0.350155	0.312083	15.7802	0.823629	1.51229
K27_10905	88.2304	-0.0283824	0.138286	-0.205243	0.837382	0.934738	chr7	24870900	24882150	11251	*	TRUE	TRUE	TRUE	TRUE	TRUE	TRUE	TRUE	TRUE	TRUE	TRUE	TRUE	TRUE	TRUE	TRUE	TRUE	88.2304	118.087	FALSE	1e-08	33	0.00901797	0.00526422	7	FALSE	0.00526422	6.24823	0.0478729	0.280131	0.38974	0.308513	0.13419	0.182263	0.175875	0.170481	0.155579	46.5626	0.262658	1.59278
K27_10906	222.375	0.0523807	0.101612	0.515499	0.606204	0.817151	chr7	24929400	24958050	28651	*	TRUE	TRUE	TRUE	TRUE	TRUE	TRUE	TRUE	TRUE	TRUE	TRUE	TRUE	TRUE	TRUE	TRUE	TRUE	222.375	498.538	FALSE	0.00134078	41	0.00489179	0.00396878	11	FALSE	0.00396878	7.85942	-0.110416	0.00477783	-0.191118	-0.0476029	0.0863259	0.12012	0.118039	0.117725	0.106283	91.0436	-0.919212	0.0404768
K27_10907	39.3417	-0.242222	0.204963	-1.18179	0.23729	0.5229	chr7	24978100	24982600	4501	*	FALSE	FALSE	TRUE	FALSE	FALSE	TRUE	TRUE	TRUE	FALSE	FALSE	FALSE	TRUE	TRUE	TRUE	TRUE	39.3417	46.994	FALSE	1e-08	31	0.0175179	0.0106311	10	FALSE	0.0106311	5.39033	-0.0310635	-0.115173	-0.557609	0.12705	0.182735	0.250796	0.250594	0.257761	0.214468	29.4981	-0.12386	-0.459599
K27_10908	28.7599	0.204061	0.228903	0.891477	0.372673	0.653639	chr7	25020050	25023550	3501	*	FALSE	FALSE	FALSE	FALSE	FALSE	FALSE	TRUE	TRUE	FALSE	FALSE	FALSE	FALSE	FALSE	FALSE	FALSE	28.7599	15.6124	FALSE	1e-08	1	0.0231621	0.0137572	8	FALSE	0.0137572	4.79629	-0.0859124	0.286905	-0.11673	0.0828433	0.220942	0.305057	0.289116	0.294898	0.257758	21.7083	-0.281627	0.992352
K27_10909	16.7032	0.0353215	0.306867	0.115103	0.908363		chr7	25070600	25073000	2401	*	FALSE	FALSE	TRUE	TRUE	TRUE	FALSE	FALSE	FALSE	FALSE	TRUE	TRUE	TRUE	FALSE	FALSE	FALSE	16.7032	13.7755	FALSE	1e-08	4	0.0383089	0.0255524	9	FALSE	0.0255524	3.76877	0.0771557	0.459897	0.46876	0.424576	0.312702	0.422713	0.401437	0.393129	0.358581	12.0523	0.182525	1.14563
K27_1091	285.197	0.0874732	0.0936367	0.934177	0.350213	0.632906	chr1	85590950	85594350	3401	*	FALSE	FALSE	FALSE	TRUE	TRUE	TRUE	FALSE	FALSE	FALSE	FALSE	FALSE	FALSE	TRUE	TRUE	FALSE	285.197	381.204	FALSE	1e-08	14	0.00429398	0.00350454	6	FALSE	0.00350454	8.05985	0.128025	0.118731	0.181827	0.0312581	0.0807505	0.109853	0.109345	0.106867	0.0992608	99.8118	1.16542	1.08584
K27_10910	39.1083	-0.109957	0.214661	-0.512237	0.608485	0.818135	chr7	25096000	25100250	4251	*	FALSE	FALSE	TRUE	TRUE	TRUE	FALSE	TRUE	TRUE	FALSE	TRUE	TRUE	TRUE	FALSE	FALSE	FALSE	39.1083	32.0274	FALSE	1e-08	3	0.0176095	0.0119931	9	FALSE	0.0119931	5.37215	0.0892167	-0.180559	-0.270938	-0.0706014	0.186191	0.252204	0.257604	0.253752	0.22148	28.853	0.353749	-0.700915
K27_10911	18.829	0.109351	0.300671	0.363688	0.716091		chr7	25101800	25103800	2001	*	FALSE	FALSE	FALSE	FALSE	FALSE	FALSE	TRUE	TRUE	FALSE	FALSE	FALSE	TRUE	FALSE	FALSE	FALSE	18.829	18.0087	FALSE	1e-08	1	0.0342298	0.025968	9	FALSE	0.025968	4.0224	0.303873	0.33712	0.173459	0.22777	0.291829	0.385313	0.380734	0.378624	0.340254	13.7834	0.788639	0.885447
K27_10912	59.9823	0.110598	0.183538	0.602588	0.546783	0.781475	chr7	25111650	25118500	6851	*	FALSE	FALSE	TRUE	TRUE	TRUE	FALSE	TRUE	TRUE	TRUE	FALSE	FALSE	TRUE	FALSE	FALSE	TRUE	59.9823	49.0557	FALSE	1e-08	8	0.0122392	0.0104027	5	FALSE	0.0104027	5.92628	0.106523	-0.0638753	-0.0085748	-0.174473	0.158622	0.215067	0.217165	0.211223	0.191956	37.3611	0.495302	-0.294133
K27_10913	74.6694	-0.121572	0.155687	-0.780875	0.434876	0.702791	chr7	25129300	25136900	7601	*	TRUE	TRUE	TRUE	TRUE	TRUE	TRUE	TRUE	TRUE	TRUE	TRUE	TRUE	TRUE	TRUE	TRUE	TRUE	74.6694	61.1104	FALSE	1e-08	4	0.0102602	0.00669976	10	FALSE	0.00669976	6.27774	-0.0559414	-0.106765	-0.110873	0.014807	0.136793	0.1885	0.187718	0.183331	0.162557	45.8924	-0.296772	-0.568752
K27_10914	21.1624	-0.274224	0.289328	-0.947797	0.343233	0.626751	chr7	25137550	25140400	2851	*	TRUE	TRUE	TRUE	TRUE	TRUE	TRUE	TRUE	TRUE	TRUE	TRUE	TRUE	TRUE	TRUE	TRUE	TRUE	21.1624	8.25375	FALSE	1e-08	16	0.0306956	0.0197869	7	FALSE	0.0197869	4.49458	-0.105087	-0.274184	-0.18885	3.99989e-05	0.249266	0.345261	0.34861	0.336126	0.294021	18.0313	-0.30437	-0.786507
K27_10915	75.0079	-0.177879	0.160831	-1.106	0.268725	0.555321	chr7	25144000	25152500	8501	*	TRUE	TRUE	TRUE	TRUE	TRUE	TRUE	TRUE	TRUE	TRUE	TRUE	TRUE	TRUE	TRUE	TRUE	TRUE	75.0079	114.316	FALSE	1e-08	100	0.0102238	0.00802339	7	FALSE	0.00802339	6.1451	0.173719	0.0421093	-0.0624925	0.219988	0.144862	0.194761	0.195818	0.193493	0.171731	42.4204	0.891959	0.215042
K27_10916	239.45	0.118022	0.0951231	1.24073	0.214707	0.497303	chr7	25158350	25183400	25051	*	TRUE	TRUE	TRUE	TRUE	TRUE	TRUE	TRUE	TRUE	TRUE	TRUE	TRUE	TRUE	TRUE	TRUE	TRUE	239.45	392.163	FALSE	1e-08	1	0.00469826	0.00339404	9	FALSE	0.00339404	7.88849	-0.0399288	0.139723	-0.0942037	0.0217013	0.0834247	0.115135	0.112419	0.112508	0.101636	94.5582	-0.346801	1.24288
K27_10917	158.116	-0.302627	0.124046	-2.43964	0.014702	0.114205	chr7	25301650	25315800	14151	*	TRUE	TRUE	TRUE	TRUE	TRUE	TRUE	TRUE	TRUE	TRUE	TRUE	TRUE	TRUE	TRUE	TRUE	TRUE	158.116	390.315	FALSE	1e-08	4	0.00599472	0.00520087	7	FALSE	0.00520087	7.39479	-0.0513643	-0.374995	0.03259	-0.0723688	0.100461	0.138905	0.142633	0.134264	0.123401	73.6089	-0.369779	-2.62908
K27_10918	26.1147	0.108708	0.29614	0.367082	0.713558	0.87518	chr7	25461700	25463150	1451	*	FALSE	FALSE	FALSE	FALSE	FALSE	FALSE	FALSE	FALSE	FALSE	TRUE	TRUE	FALSE	FALSE	FALSE	FALSE	26.1147	53.6424	FALSE	0.0518423	6	0.0252877	0.0314657	7	FALSE	0.0314657	4.62301	0.0832557	0.0561555	0.382091	-0.0525521	0.257125	0.35035	0.348905	0.33345	0.313353	17.9796	0.237636	0.160948
K27_10919	22.1043	0.232384	0.295414	0.786639	0.431493	0.700574	chr7	25467600	25468850	1251	*	TRUE	TRUE	TRUE	FALSE	FALSE	FALSE	FALSE	FALSE	FALSE	TRUE	TRUE	FALSE	FALSE	FALSE	FALSE	22.1043	20.388	FALSE	1e-08	5	0.0294804	0.024841	7	FALSE	0.024841	4.59187	-0.266274	-0.161643	0.0205756	-0.394027	0.249966	0.353589	0.34569	0.331573	0.304523	18.3699	-0.753061	-0.467594
K27_1092	234.908	0.0128097	0.0976479	0.131183	0.895631	0.958696	chr1	85595400	85599050	3651	*	FALSE	FALSE	FALSE	TRUE	TRUE	FALSE	FALSE	FALSE	FALSE	FALSE	FALSE	FALSE	FALSE	FALSE	FALSE	234.908	378.398	FALSE	1e-08	6	0.00474699	0.00340292	9	FALSE	0.00340292	7.7791	0.22674	0.0717466	0.0962072	0.0589369	0.0856073	0.114996	0.115919	0.113376	0.103707	90.8696	1.97173	0.618937
K27_10920	100.16	0.0249546	0.136917	0.182261	0.855378	0.942321	chr7	25486600	25496000	9401	*	TRUE	TRUE	TRUE	TRUE	TRUE	TRUE	TRUE	TRUE	TRUE	TRUE	TRUE	TRUE	TRUE	TRUE	TRUE	100.16	92.3946	FALSE	1e-08	2	0.00820327	0.00534023	10	FALSE	0.00534023	6.6075	0.080104	-0.00545565	0.140323	-0.0304103	0.122046	0.16557	0.165601	0.159601	0.145304	54.1393	0.483807	-0.0329447
K27_10921	138.49	0.00148419	0.123921	0.0119769	0.990444	0.996195	chr7	25502000	25515500	13501	*	TRUE	TRUE	TRUE	TRUE	TRUE	TRUE	TRUE	TRUE	TRUE	TRUE	TRUE	TRUE	TRUE	TRUE	TRUE	138.49	500.997	FALSE	1e-08	32	0.00653562	0.00471216	7	FALSE	0.00471216	7.40822	-0.448788	-0.444084	-0.196637	-0.445569	0.0984539	0.142345	0.140876	0.134026	0.122052	75.2456	-3.15281	-3.15231
K27_10922	11.6002	-0.325656	0.397441	-0.819381	0.412569		chr7	25515550	25517300	1751	*	FALSE	FALSE	FALSE	FALSE	FALSE	FALSE	FALSE	FALSE	FALSE	TRUE	TRUE	FALSE	FALSE	FALSE	FALSE	11.6002	6.94539	FALSE	1e-08	5	0.054203	0.0354125	9	FALSE	0.0354125	3.592	0.0674581	-0.335441	0.00351	-0.00978584	0.339202	0.459913	0.47808	0.447702	0.399392	10.5896	0.146676	-0.701642
K27_10923	19.6859	0.0215165	0.29011	0.0741668	0.940878		chr7	25518000	25520450	2451	*	FALSE	FALSE	FALSE	FALSE	FALSE	FALSE	TRUE	TRUE	TRUE	TRUE	TRUE	TRUE	TRUE	TRUE	TRUE	19.6859	19.1755	FALSE	1e-08	1	0.0328345	0.0236329	8	FALSE	0.0236329	4.11263	0.0149016	0.307755	0.314483	0.286238	0.28191	0.384504	0.368616	0.360738	0.327464	14.5884	0.0387555	0.834893
K27_10924	58.3243	-0.0128641	0.178145	-0.0722112	0.942434	0.978172	chr7	25522600	25529600	7001	*	TRUE	TRUE	TRUE	FALSE	FALSE	FALSE	TRUE	TRUE	FALSE	TRUE	TRUE	TRUE	TRUE	TRUE	TRUE	58.3243	75.4741	FALSE	1e-08	1	0.0125253	0.00895067	7	FALSE	0.00895067	5.6229	0.38074	0.201494	0.375314	0.214358	0.168383	0.22073	0.222894	0.214748	0.196875	33.3935	1.72491	0.90399
K27_10925	34.1734	-0.0159229	0.226524	-0.0702922	0.943961	0.978742	chr7	25529800	25533700	3901	*	TRUE	TRUE	TRUE	TRUE	TRUE	FALSE	TRUE	TRUE	TRUE	TRUE	TRUE	TRUE	TRUE	TRUE	TRUE	34.1734	15.8897	FALSE	1e-08	4	0.0198379	0.0113682	8	FALSE	0.0113682	5.23826	-0.167674	-0.30723	0.0388072	-0.291307	0.191821	0.267797	0.269362	0.252286	0.228796	27.308	-0.626123	-1.14058
K27_10926	24.2427	-0.113609	0.284643	-0.399127	0.6898	0.862582	chr7	25535450	25538000	2551	*	FALSE	FALSE	FALSE	FALSE	FALSE	FALSE	TRUE	TRUE	FALSE	FALSE	FALSE	FALSE	FALSE	FALSE	FALSE	24.2427	35.815	FALSE	1e-08	100	0.0270721	0.0215647	10	FALSE	0.0215647	4.56035	0.218521	-0.163871	0.149817	-0.0502623	0.247405	0.330549	0.341695	0.323076	0.294423	18.4327	0.661083	-0.479582
K27_10927	190.259	0.0278944	0.103235	0.270202	0.787005	0.911013	chr7	25550150	25569150	19001	*	TRUE	TRUE	TRUE	TRUE	TRUE	TRUE	TRUE	TRUE	TRUE	TRUE	TRUE	TRUE	TRUE	TRUE	TRUE	190.259	282.867	FALSE	1e-08	7	0.00534989	0.00318247	9	FALSE	0.00318247	7.71581	-0.0751593	-0.249192	-0.1524	-0.277087	0.0860141	0.118991	0.120253	0.116251	0.10485	89.7041	-0.631639	-2.07223
K27_10928	120.187	0.146676	0.12082	1.214	0.224747	0.50847	chr7	25571900	25586400	14501	*	TRUE	TRUE	TRUE	TRUE	TRUE	TRUE	TRUE	TRUE	TRUE	TRUE	TRUE	TRUE	TRUE	TRUE	TRUE	120.187	120.518	FALSE	1e-08	5	0.00719924	0.00416851	8	FALSE	0.00416851	6.79626	0.0348551	0.196551	0.285135	0.0498748	0.112739	0.15356	0.149449	0.1451	0.132975	60.2834	0.22698	1.31517
K27_10929	125.345	-0.125117	0.135265	-0.924975	0.354979	0.637905	chr7	25590250	25603500	13251	*	TRUE	TRUE	TRUE	TRUE	TRUE	TRUE	TRUE	TRUE	TRUE	TRUE	TRUE	TRUE	TRUE	TRUE	TRUE	125.345	271.615	FALSE	0.00399832	11	0.00699262	0.00628117	10	FALSE	0.00628117	7.10181	-0.0321362	-0.276178	-0.243883	-0.151061	0.110913	0.153044	0.155788	0.151836	0.136493	64.0303	-0.20998	-1.77279
K27_1093	35.0166	-0.274422	0.222673	-1.2324	0.217798	0.500436	chr1	85696800	85702350	5551	*	TRUE	TRUE	TRUE	FALSE	FALSE	FALSE	FALSE	FALSE	FALSE	FALSE	FALSE	FALSE	FALSE	FALSE	TRUE	35.0166	48.2813	FALSE	1e-08	1	0.0194127	0.0138706	8	FALSE	0.0138706	4.76879	0.376216	0.351562	0.395575	0.625984	0.222822	0.291458	0.289615	0.282523	0.254963	21.4018	1.29081	1.21389
K27_10930	128.128	-0.227166	0.134705	-1.6864	0.0917194	0.317618	chr7	25603550	25618750	15201	*	TRUE	TRUE	TRUE	TRUE	TRUE	TRUE	TRUE	TRUE	TRUE	TRUE	TRUE	TRUE	TRUE	TRUE	TRUE	128.128	265.413	FALSE	0.00545643	5	0.00688805	0.00649787	6	FALSE	0.00649787	6.92631	0.0874207	-0.0480621	0.16804	0.179104	0.116102	0.158172	0.159178	0.15309	0.140597	59.6569	0.552695	-0.301939
K27_10931	140.118	-0.0896845	0.121311	-0.739297	0.459727	0.721707	chr7	25879350	25892450	13101	*	TRUE	TRUE	TRUE	TRUE	TRUE	TRUE	TRUE	TRUE	TRUE	TRUE	TRUE	TRUE	TRUE	TRUE	TRUE	140.118	250.424	FALSE	1e-08	1	0.00648501	0.00425558	7	FALSE	0.00425558	7.213	-0.0131898	-0.270841	0.0120227	-0.181156	0.101524	0.139424	0.142236	0.134928	0.12288	71.0469	-0.0946017	-1.90416
K27_10932	17.3523	0.0594029	0.325929	0.182257	0.855381		chr7	25894250	25895750	1501	*	FALSE	FALSE	FALSE	FALSE	FALSE	FALSE	FALSE	FALSE	FALSE	TRUE	TRUE	FALSE	FALSE	FALSE	FALSE	17.3523	22.2648	FALSE	1e-08	5	0.0369573	0.0284373	9	FALSE	0.0284373	3.82325	0.706889	0.224366	0.351516	0.164963	0.311155	0.394798	0.410208	0.396692	0.362757	12.2873	1.79051	0.546956
K27_10933	57.2223	0.340412	0.179437	1.89711	0.0578132	0.246369	chr7	25905600	25910650	5051	*	TRUE	TRUE	FALSE	TRUE	TRUE	FALSE	FALSE	FALSE	FALSE	TRUE	TRUE	TRUE	TRUE	TRUE	TRUE	57.2223	82.0264	FALSE	1e-08	32	0.0127245	0.010288	8	FALSE	0.010288	5.78257	-0.0841869	0.241316	0.118001	-0.0990963	0.164197	0.227142	0.21759	0.215584	0.19691	35.2172	-0.370635	1.10904
K27_10934	65.8591	0.159685	0.166105	0.961346	0.336378	0.6207	chr7	25911950	25917800	5851	*	TRUE	TRUE	TRUE	TRUE	TRUE	FALSE	TRUE	TRUE	FALSE	TRUE	TRUE	TRUE	TRUE	TRUE	TRUE	65.8591	60.4585	FALSE	1e-08	7	0.0113414	0.00741253	8	FALSE	0.00741253	5.95102	0.279895	0.0676414	0.119219	-0.0920431	0.150934	0.200048	0.202788	0.197205	0.17897	39.4279	1.39914	0.333557
K27_10935	47.5357	0.22517	0.19043	1.18243	0.237035	0.522462	chr7	25918350	25922850	4501	*	TRUE	TRUE	TRUE	TRUE	TRUE	TRUE	TRUE	TRUE	FALSE	TRUE	TRUE	TRUE	TRUE	TRUE	TRUE	47.5357	70.6291	FALSE	1e-08	2	0.0148737	0.0088296	8	FALSE	0.0088296	5.74077	-0.461219	-0.184662	0.1536	-0.409832	0.162885	0.236739	0.225371	0.212263	0.196303	35.2442	-1.94822	-0.819367
K27_10936	18.313	-0.208545	0.314794	-0.662479	0.507664		chr7	25924800	25926300	1501	*	FALSE	FALSE	FALSE	FALSE	FALSE	FALSE	FALSE	FALSE	FALSE	TRUE	TRUE	FALSE	FALSE	FALSE	FALSE	18.313	6.91151	FALSE	1e-08	8	0.0351328	0.023635	10	FALSE	0.023635	4.23824	0.0248926	-0.24206	-0.0734157	-0.0335155	0.272424	0.371382	0.379449	0.362752	0.321783	15.5575	0.0670271	-0.637926
K27_10937	67.134	-0.140086	0.170529	-0.821481	0.411372	0.683788	chr7	27370850	27378650	7801	*	FALSE	FALSE	FALSE	FALSE	FALSE	FALSE	FALSE	FALSE	FALSE	TRUE	TRUE	TRUE	TRUE	TRUE	TRUE	67.134	71.3945	FALSE	1e-08	2	0.0111674	0.00793015	7	FALSE	0.00793015	6.10184	0.0598243	-0.210106	0.0518481	-0.0700194	0.146252	0.198951	0.20322	0.193035	0.174817	41.7215	0.300699	-1.03388
K27_10938	82.5396	0.0588774	0.151028	0.389845	0.696651	0.866333	chr7	27390400	27398800	8401	*	TRUE	TRUE	TRUE	TRUE	TRUE	FALSE	TRUE	TRUE	TRUE	TRUE	TRUE	TRUE	TRUE	TRUE	TRUE	82.5396	60.6336	FALSE	1e-08	3	0.00948958	0.00654848	8	FALSE	0.00654848	6.39029	-0.00970724	-0.055932	0.0355705	-0.114809	0.132483	0.181654	0.18089	0.175165	0.158719	48.2348	-0.053438	-0.309204
K27_10939	127.93	-0.0786453	0.119422	-0.65855	0.510185	0.756864	chr7	28053300	28070150	16851	*	TRUE	TRUE	TRUE	TRUE	TRUE	TRUE	TRUE	TRUE	TRUE	TRUE	TRUE	TRUE	TRUE	TRUE	TRUE	127.93	68.7277	FALSE	1e-08	2	0.00689532	0.00413755	8	FALSE	0.00413755	7.00495	-0.0113692	-0.0118801	-0.0519633	0.0667652	0.106613	0.14617	0.144802	0.14208	0.126596	65.7047	-0.0777805	-0.0820436
K27_1094	28.4047	-0.231905	0.240001	-0.966266	0.333911	0.618686	chr1	85787350	85791400	4051	*	FALSE	FALSE	FALSE	TRUE	TRUE	TRUE	TRUE	TRUE	TRUE	FALSE	FALSE	TRUE	FALSE	FALSE	FALSE	28.4047	15.7911	FALSE	1e-08	2	0.0234245	0.0145222	8	FALSE	0.0145222	4.76881	0.0573333	0.049828	-0.225049	0.281733	0.223833	0.303646	0.300671	0.302634	0.259614	21.3052	0.188816	0.165723
K27_10940	50.4616	-0.0631458	0.184225	-0.342766	0.731775	0.883679	chr7	28070950	28077150	6201	*	TRUE	TRUE	TRUE	TRUE	TRUE	TRUE	TRUE	TRUE	TRUE	TRUE	TRUE	TRUE	TRUE	TRUE	TRUE	50.4616	82.6856	FALSE	1e-08	5	0.0141375	0.00952874	10	FALSE	0.00952874	5.56018	-0.330399	0.152302	0.308309	0.215447	0.172446	0.246084	0.229525	0.221323	0.201823	32.2429	-1.34263	0.66355
K27_10941	111.933	-0.0748578	0.130217	-0.574871	0.565378	0.792217	chr7	28082900	28096050	13151	*	TRUE	TRUE	TRUE	TRUE	TRUE	TRUE	TRUE	TRUE	TRUE	TRUE	TRUE	TRUE	TRUE	TRUE	TRUE	111.933	112.665	FALSE	1e-08	9	0.00756956	0.00504051	8	FALSE	0.00504051	6.82321	-0.179576	-0.0533684	0.132005	0.0214893	0.1146	0.160363	0.156508	0.150304	0.136851	59.5392	-1.11981	-0.340995
K27_10942	64.5499	-0.071981	0.173598	-0.414642	0.678404	0.855929	chr7	28115950	28124300	8351	*	TRUE	TRUE	TRUE	TRUE	TRUE	TRUE	TRUE	TRUE	TRUE	TRUE	TRUE	TRUE	TRUE	TRUE	TRUE	64.5499	124.025	FALSE	1e-08	100	0.0115273	0.0099876	10	FALSE	0.0099876	5.78249	0.2225	0.286922	0.240761	0.358903	0.163565	0.218697	0.215683	0.212281	0.192676	35.3529	1.01739	1.3303
K27_10943	129.694	0.11815	0.128768	0.917542	0.358858	0.6413	chr7	28124750	28137850	13101	*	TRUE	TRUE	TRUE	TRUE	TRUE	FALSE	TRUE	TRUE	TRUE	TRUE	TRUE	TRUE	TRUE	TRUE	TRUE	129.694	162.419	FALSE	0.00334818	35	0.00683119	0.00582232	7	FALSE	0.00582232	7.03993	-0.013601	0.0125464	-0.0525553	-0.105604	0.111048	0.152775	0.151282	0.149058	0.135492	63.3955	-0.0890261	0.0829335
K27_10944	93.243	0.0284351	0.152336	0.18666	0.851927	0.94101	chr7	28138050	28148850	10801	*	TRUE	TRUE	TRUE	TRUE	TRUE	FALSE	TRUE	TRUE	TRUE	TRUE	TRUE	TRUE	TRUE	TRUE	TRUE	93.243	177.605	FALSE	0.00732341	5	0.00865026	0.00832619	9	FALSE	0.00832619	6.41696	0.0663776	0.162139	0.203359	0.133704	0.136187	0.185681	0.182689	0.178549	0.164087	47.1187	0.357481	0.887511
K27_10945	59.8412	0.0666548	0.178756	0.372883	0.709236	0.873165	chr7	28219600	28224750	5151	*	TRUE	TRUE	TRUE	TRUE	TRUE	FALSE	TRUE	TRUE	FALSE	TRUE	TRUE	TRUE	TRUE	TRUE	TRUE	59.8412	90.0639	FALSE	1e-08	3	0.012263	0.00926063	8	FALSE	0.00926063	6.15586	-0.32813	-0.296442	-0.286924	-0.363097	0.147407	0.210116	0.207191	0.201937	0.18023	41.7611	-1.56166	-1.43077
K27_10946	98.9944	-0.197708	0.137648	-1.43633	0.150909	0.415194	chr7	28286250	28295800	9551	*	TRUE	TRUE	TRUE	TRUE	TRUE	TRUE	FALSE	FALSE	TRUE	TRUE	TRUE	TRUE	TRUE	TRUE	TRUE	98.9944	168.847	FALSE	1e-08	19	0.00827423	0.00476468	8	FALSE	0.00476468	6.41707	0.328987	0.0101054	0.428709	0.207814	0.126787	0.166865	0.171152	0.160613	0.147662	50.6129	1.97158	0.0590436
K27_10947	32.2773	0.104671	0.237314	0.441067	0.659165	0.846556	chr7	28299550	28302550	3001	*	FALSE	FALSE	FALSE	FALSE	FALSE	FALSE	FALSE	FALSE	FALSE	TRUE	TRUE	TRUE	FALSE	FALSE	FALSE	32.2773	39.5389	FALSE	1e-08	100	0.0208754	0.0168746	7	FALSE	0.0168746	5.09065	-0.154839	-0.00487397	-0.196167	-0.109545	0.209117	0.29175	0.284132	0.28322	0.251092	24.3435	-0.530723	-0.0171539
K27_10948	24.2649	-0.19185	0.280768	-0.683303	0.494416	0.746334	chr7	28443250	28445300	2051	*	FALSE	FALSE	FALSE	FALSE	FALSE	FALSE	TRUE	TRUE	FALSE	FALSE	FALSE	FALSE	FALSE	FALSE	FALSE	24.2649	48.3407	FALSE	1e-08	8	0.0270493	0.0176678	7	FALSE	0.0176678	5.11284	-0.882477	-0.828835	-0.374627	-0.636985	0.209265	0.323183	0.31574	0.289193	0.258307	24.4324	-2.73058	-2.62505
K27_10949	25.5099	-0.324635	0.254519	-1.27548	0.202138	0.482127	chr7	28448900	28452000	3101	*	FALSE	FALSE	TRUE	FALSE	FALSE	FALSE	TRUE	TRUE	FALSE	TRUE	TRUE	TRUE	FALSE	FALSE	FALSE	25.5099	29.6648	FALSE	1e-08	22	0.0258355	0.0165377	7	FALSE	0.0165377	4.23822	0.293959	0.404254	0.637062	0.728889	0.263233	0.34645	0.339003	0.325361	0.297389	16.1006	0.848489	1.19248
K27_1095	30.9797	-0.227882	0.24834	-0.917622	0.358817	0.6413	chr1	85888150	85891900	3751	*	FALSE	FALSE	FALSE	TRUE	TRUE	TRUE	TRUE	TRUE	TRUE	FALSE	FALSE	FALSE	FALSE	FALSE	FALSE	30.9797	34.9073	FALSE	1e-08	6	0.0216585	0.0150446	9	FALSE	0.0150446	4.76874	0.284154	-0.0745575	0.438045	0.153325	0.224646	0.297104	0.306303	0.284413	0.262265	21.2278	0.956413	-0.243411
K27_10950	37.5314	-0.2097	0.214627	-0.977041	0.328549	0.613927	chr7	28452700	28455850	3151	*	TRUE	TRUE	TRUE	TRUE	TRUE	TRUE	TRUE	TRUE	TRUE	TRUE	TRUE	TRUE	TRUE	TRUE	TRUE	37.5314	19.3178	FALSE	1e-08	23	0.0182578	0.0112766	7	FALSE	0.0112766	5.06831	0.259745	0.0530734	0.228953	0.262773	0.200863	0.266053	0.269545	0.258599	0.2326	25.2327	0.97629	0.1969
K27_10951	68.9398	0.194884	0.160834	1.21171	0.225622	0.509359	chr7	28469800	28475500	5701	*	FALSE	FALSE	TRUE	FALSE	FALSE	FALSE	TRUE	TRUE	TRUE	FALSE	FALSE	FALSE	TRUE	TRUE	TRUE	68.9398	71.162	FALSE	1e-08	7	0.0109319	0.00689877	7	FALSE	0.00689877	6.03411	0.269562	0.07923	0.0915894	-0.115654	0.146416	0.194227	0.196426	0.191756	0.173665	41.2121	1.38787	0.403359
K27_10952	21.025	0.206543	0.275085	0.750832	0.452754	0.716344	chr7	28486150	28488750	2601	*	FALSE	FALSE	FALSE	TRUE	TRUE	FALSE	TRUE	TRUE	FALSE	FALSE	FALSE	TRUE	TRUE	TRUE	TRUE	21.025	18.5804	FALSE	1e-08	18	0.030882	0.0207946	7	FALSE	0.0207946	4.35376	0.121991	0.24153	-0.334092	0.0349877	0.260376	0.350786	0.343013	0.356918	0.30595	16.7211	0.347764	0.704145
K27_10953	31.7844	-0.31595	0.252695	-1.25032	0.211183	0.493424	chr7	28496650	28500250	3601	*	FALSE	FALSE	FALSE	FALSE	FALSE	FALSE	TRUE	TRUE	FALSE	TRUE	TRUE	TRUE	FALSE	FALSE	FALSE	31.7844	50.685	FALSE	1e-08	100	0.0211653	0.0177543	7	FALSE	0.0177543	5.15577	-0.0133897	-0.413942	-0.419442	-0.0979922	0.207188	0.284546	0.295329	0.287863	0.249979	24.8845	-0.0470564	-1.40163
K27_10954	34.6537	-0.235717	0.227901	-1.0343	0.300998	0.590405	chr7	28500750	28504350	3601	*	FALSE	FALSE	FALSE	FALSE	FALSE	FALSE	FALSE	FALSE	FALSE	TRUE	TRUE	TRUE	FALSE	FALSE	FALSE	34.6537	27.6799	FALSE	1e-08	2	0.0195932	0.0133471	10	FALSE	0.0133471	5.21805	-0.284701	-0.234804	0.0290979	0.000913222	0.196409	0.278509	0.273532	0.259312	0.232963	26.5673	-1.02223	-0.858416
K27_10955	57.607	0.140712	0.171733	0.819366	0.412578	0.684977	chr7	28509400	28514600	5201	*	TRUE	TRUE	TRUE	TRUE	TRUE	FALSE	TRUE	TRUE	TRUE	TRUE	TRUE	TRUE	TRUE	TRUE	TRUE	57.607	40.5772	FALSE	1e-08	13	0.0126541	0.00874869	9	FALSE	0.00874869	5.71218	0.0916807	0.304313	0.0895496	0.163601	0.163963	0.221845	0.214986	0.214845	0.19246	34.8382	0.413264	1.4155
K27_10956	23.7062	-0.277135	0.274109	-1.01104	0.311998	0.599871	chr7	28518500	28520750	2251	*	FALSE	FALSE	FALSE	FALSE	FALSE	FALSE	FALSE	FALSE	FALSE	FALSE	FALSE	FALSE	TRUE	TRUE	FALSE	23.7062	18.3732	FALSE	1e-08	5	0.0276355	0.0176693	9	FALSE	0.0176693	4.5603	-0.111618	-0.18838	0.213442	0.0887551	0.241885	0.335214	0.334478	0.312553	0.283332	18.8532	-0.332975	-0.563205
K27_10957	26.9344	0.110394	0.244514	0.451481	0.651643	0.841757	chr7	28521150	28523600	2451	*	FALSE	FALSE	FALSE	FALSE	FALSE	FALSE	TRUE	TRUE	FALSE	FALSE	FALSE	FALSE	FALSE	FALSE	FALSE	26.9344	20.9073	FALSE	1e-08	8	0.0245843	0.0162393	9	FALSE	0.0162393	4.68297	0.0528333	0.218789	-0.0479677	0.108396	0.231833	0.314812	0.306015	0.307524	0.271357	20.1998	0.167825	0.714962
K27_10958	41.0042	-0.0522487	0.204452	-0.255555	0.798295	0.916209	chr7	28543850	28548650	4801	*	FALSE	FALSE	TRUE	TRUE	TRUE	TRUE	TRUE	TRUE	FALSE	TRUE	TRUE	TRUE	TRUE	TRUE	TRUE	41.0042	29.8472	FALSE	1e-08	6	0.016896	0.0119512	8	FALSE	0.0119512	5.29724	-0.135634	0.135011	0.080027	0.18726	0.189847	0.264034	0.253342	0.249119	0.222941	27.9026	-0.5137	0.53292
K27_10959	44.4752	-0.108454	0.210835	-0.514404	0.606969	0.817486	chr7	28627650	28632150	4501	*	TRUE	TRUE	TRUE	TRUE	TRUE	TRUE	TRUE	TRUE	TRUE	TRUE	TRUE	TRUE	TRUE	TRUE	TRUE	44.4752	69.1753	FALSE	1e-08	2	0.0157473	0.0128375	9	FALSE	0.0128375	5.29718	0.400149	0.0449861	0.288212	0.15344	0.191463	0.251143	0.258256	0.246913	0.22599	27.6668	1.59331	0.174192
K27_1096	17.8167	-0.567938	0.340005	-1.67038	0.0948435		chr1	85915650	85918100	2451	*	TRUE	TRUE	TRUE	FALSE	FALSE	FALSE	TRUE	TRUE	FALSE	FALSE	FALSE	TRUE	FALSE	FALSE	FALSE	17.8167	43.2639	FALSE	1e-08	100	0.0360508	0.0332625	8	FALSE	0.0332625	4.1974	-0.436955	-0.320812	0.224396	0.247126	0.287324	0.415531	0.404861	0.374466	0.34176	14.6086	-1.05156	-0.7924
K27_10960	122.173	-0.0415426	0.119651	-0.347198	0.728443	0.882008	chr7	29051850	29062100	10251	*	TRUE	TRUE	TRUE	TRUE	TRUE	TRUE	TRUE	TRUE	TRUE	TRUE	TRUE	TRUE	TRUE	TRUE	TRUE	122.173	70.3662	FALSE	1e-08	21	0.00711761	0.00400137	8	FALSE	0.00400137	6.82324	0.030116	0.134603	0.202001	0.176146	0.11141	0.151805	0.148583	0.144392	0.130628	61.2446	0.198386	0.905913
K27_10961	49.7181	-0.369621	0.220597	-1.67555	0.0938262	0.321126	chr7	29066900	29072100	5201	*	TRUE	TRUE	TRUE	TRUE	TRUE	TRUE	FALSE	FALSE	FALSE	TRUE	TRUE	TRUE	TRUE	TRUE	TRUE	49.7181	117.717	FALSE	0.0281052	8	0.0143164	0.0183698	10	FALSE	0.0183698	5.6533	0.0445579	-0.1414	-0.174207	0.22822	0.185543	0.25431	0.257217	0.252661	0.226615	30.469	0.175211	-0.549731
K27_10962	36.2806	-0.0574623	0.214453	-0.267948	0.78874	0.912188	chr7	29080500	29084250	3751	*	TRUE	TRUE	TRUE	TRUE	TRUE	FALSE	FALSE	FALSE	TRUE	TRUE	TRUE	TRUE	TRUE	TRUE	TRUE	36.2806	45.5363	FALSE	1e-08	2	0.0188122	0.0120209	10	FALSE	0.0120209	5.04568	-0.218388	0.16321	0.455094	0.220672	0.203412	0.285859	0.269846	0.256931	0.236488	24.8052	-0.763972	0.604825
K27_10963	83.7225	-0.0156222	0.148621	-0.105114	0.916285	0.967053	chr7	29084550	29093400	8851	*	TRUE	TRUE	TRUE	TRUE	TRUE	TRUE	TRUE	TRUE	TRUE	TRUE	TRUE	TRUE	TRUE	TRUE	TRUE	83.7225	82.8787	FALSE	1e-08	3	0.00938627	0.00655488	9	FALSE	0.00655488	6.28745	0.131461	0.111604	0.137962	0.127226	0.136078	0.183528	0.182306	0.17792	0.160896	46.2047	0.716298	0.61218
K27_10964	30.8169	-0.0725661	0.234681	-0.309212	0.757161	0.89672	chr7	29098000	29101000	3001	*	TRUE	TRUE	FALSE	TRUE	TRUE	FALSE	TRUE	TRUE	TRUE	TRUE	TRUE	TRUE	FALSE	FALSE	TRUE	30.8169	45.7679	FALSE	1e-08	100	0.0217614	0.0156647	8	FALSE	0.0156647	4.52766	0.579339	0.497226	0.380058	0.569792	0.241197	0.308875	0.308807	0.305889	0.2758	18.7716	1.87564	1.61015
K27_10965	38.7629	-0.433586	0.228939	-1.89389	0.0582397	0.247242	chr7	29111500	29115350	3851	*	TRUE	TRUE	FALSE	FALSE	FALSE	FALSE	TRUE	TRUE	FALSE	FALSE	FALSE	FALSE	FALSE	FALSE	FALSE	38.7629	67.8958	FALSE	1e-08	3	0.017747	0.0132909	8	FALSE	0.0132909	5.1344	0.112114	-0.211037	0.474002	0.222549	0.200717	0.270996	0.278586	0.254323	0.235325	25.5802	0.413712	-0.757527
K27_10966	43.9217	0.0654704	0.198126	0.330448	0.741062	0.888401	chr7	29133150	29138100	4951	*	TRUE	TRUE	TRUE	TRUE	TRUE	TRUE	TRUE	TRUE	TRUE	TRUE	TRUE	TRUE	TRUE	TRUE	TRUE	43.9217	32.8706	FALSE	1e-08	12	0.0159183	0.00961105	8	FALSE	0.00961105	5.29721	0.437109	0.112012	0.151685	0.0465416	0.185524	0.241147	0.247302	0.240647	0.216641	28.5528	1.81263	0.452935
K27_10967	45.8071	0.000759266	0.197124	0.00385171	0.996927	0.998825	chr7	29201250	29206150	4901	*	FALSE	FALSE	FALSE	FALSE	FALSE	FALSE	TRUE	TRUE	TRUE	FALSE	FALSE	FALSE	FALSE	FALSE	TRUE	45.8071	40.6619	FALSE	1e-08	7	0.0153528	0.0105081	9	FALSE	0.0105081	5.40824	0.242497	0.0867469	0.154982	0.0859877	0.18162	0.241575	0.243404	0.236345	0.213503	29.7779	1.00381	0.35639
K27_10968	35.3882	-0.0394063	0.219282	-0.179706	0.857383	0.943196	chr7	29301800	29306350	4551	*	FALSE	FALSE	FALSE	TRUE	TRUE	FALSE	FALSE	FALSE	FALSE	TRUE	TRUE	TRUE	FALSE	FALSE	FALSE	35.3882	19.2997	FALSE	1e-08	33	0.0192317	0.013159	8	FALSE	0.013159	5.13442	-0.160166	0.0557715	0.0558644	0.0951778	0.200488	0.279687	0.269748	0.263617	0.236033	25.6096	-0.57266	0.206754
K27_10969	79.1896	0.535836	0.148916	3.59826	0.000320358	0.0107849	chr7	29531700	29538750	7051	*	TRUE	TRUE	TRUE	TRUE	TRUE	TRUE	TRUE	TRUE	TRUE	TRUE	TRUE	TRUE	TRUE	TRUE	TRUE	79.1896	239.917	FALSE	1e-08	5	0.00979888	0.00722052	9	FALSE	0.00722052	6.05711	0.261751	0.581016	0.261092	0.0451797	0.146279	0.194389	0.187284	0.188848	0.172903	41.408	1.34653	3.10232
K27_1097	191.493	0.077393	0.100894	0.767074	0.443038	0.708388	chr1	85923400	85945850	22451	*	TRUE	TRUE	TRUE	TRUE	TRUE	TRUE	TRUE	TRUE	TRUE	TRUE	TRUE	TRUE	TRUE	TRUE	TRUE	191.493	153.191	FALSE	1e-08	3	0.00532946	0.00333279	8	FALSE	0.00333279	7.5801	-0.0546084	0.0719169	-0.0392461	-0.00547614	0.0895247	0.123522	0.120883	0.119576	0.107686	84.6705	-0.442096	0.594931
K27_10970	28.8972	0.287933	0.246069	1.17013	0.241948	0.52689	chr7	29542950	29545500	2551	*	TRUE	TRUE	FALSE	FALSE	FALSE	FALSE	FALSE	FALSE	FALSE	FALSE	FALSE	TRUE	FALSE	FALSE	TRUE	28.8972	45.9432	FALSE	1e-08	1	0.0230624	0.0184037	9	FALSE	0.0184037	4.42586	0.585373	0.615053	0.524725	0.327121	0.252062	0.323223	0.320044	0.31652	0.291877	17.5586	1.81105	1.92178
K27_10971	52.2135	-0.082889	0.182015	-0.455397	0.648824	0.84031	chr7	29559800	29565050	5251	*	FALSE	FALSE	TRUE	FALSE	FALSE	FALSE	TRUE	TRUE	FALSE	TRUE	TRUE	TRUE	FALSE	FALSE	TRUE	52.2135	25.2235	FALSE	1e-08	32	0.0137363	0.00848107	7	FALSE	0.00848107	5.6075	0.149713	0.0513782	0.204568	0.134267	0.168121	0.225709	0.225935	0.21738	0.196499	33.354	0.6633	0.227402
K27_10972	31.0365	0.20136	0.239103	0.842148	0.399705	0.675059	chr7	29565950	29568650	2701	*	FALSE	FALSE	FALSE	FALSE	FALSE	TRUE	TRUE	TRUE	FALSE	TRUE	TRUE	TRUE	TRUE	TRUE	FALSE	31.0365	45.9537	FALSE	1e-08	2	0.0216228	0.0145566	7	FALSE	0.0145566	5.15581	-0.65084	-0.225613	0.0765246	-0.426974	0.201762	0.301357	0.280765	0.265402	0.244452	25.5539	-2.1597	-0.803566
K27_10973	20.3793	0.0792923	0.295729	0.268125	0.788603		chr7	29570750	29573000	2251	*	FALSE	FALSE	FALSE	FALSE	FALSE	FALSE	FALSE	FALSE	FALSE	TRUE	TRUE	FALSE	FALSE	FALSE	FALSE	20.3793	11.0184	FALSE	1e-08	31	0.0317914	0.021843	7	FALSE	0.021843	4.3163	0.130008	-0.0436398	0.145413	-0.122932	0.264437	0.356022	0.359498	0.344241	0.313162	16.3226	0.36517	-0.121391
K27_10974	114.7	-0.133279	0.123602	-1.07829	0.280905	0.568888	chr7	29574000	29587600	13601	*	TRUE	TRUE	TRUE	TRUE	TRUE	TRUE	TRUE	TRUE	TRUE	TRUE	TRUE	TRUE	TRUE	TRUE	TRUE	114.7	79.152	FALSE	1e-08	20	0.00743949	0.00400723	8	FALSE	0.00400723	6.66826	0.195905	0.118125	0.290933	0.251404	0.116228	0.1552	0.155011	0.149033	0.135156	57.3722	1.26227	0.762044
K27_10975	19.4567	0.303817	0.290627	1.04538	0.295845		chr7	29590750	29592850	2101	*	FALSE	FALSE	TRUE	FALSE	FALSE	FALSE	FALSE	FALSE	FALSE	TRUE	TRUE	FALSE	TRUE	TRUE	FALSE	19.4567	27.0407	FALSE	1e-08	100	0.0331956	0.02622	7	FALSE	0.02622	4.3538	-0.418457	0.234971	-0.136261	-0.068846	0.267503	0.386172	0.354291	0.35964	0.319465	16.2757	-1.0836	0.663214
K27_10976	25.9696	0.218864	0.24479	0.894091	0.371273	0.652279	chr7	29601100	29604000	2901	*	FALSE	FALSE	FALSE	FALSE	FALSE	FALSE	FALSE	FALSE	FALSE	TRUE	TRUE	TRUE	FALSE	FALSE	FALSE	25.9696	42.29	FALSE	1e-08	11	0.0254168	0.0178449	8	FALSE	0.0178449	4.82331	-0.210591	0.193158	-0.780181	-0.025706	0.225661	0.316913	0.299744	0.328124	0.268181	21.3741	-0.664506	0.64441
K27_10977	12.7066	0.284172	0.362755	0.783371	0.433409		chr7	29605200	29607100	1901	*	FALSE	FALSE	FALSE	FALSE	FALSE	FALSE	FALSE	FALSE	FALSE	TRUE	TRUE	TRUE	TRUE	TRUE	FALSE	12.7066	14.6682	FALSE	1e-08	1	0.0496733	0.035571	9	FALSE	0.035571	3.65332	-0.525578	0.147268	0.408841	-0.136904	0.33377	0.48991	0.444447	0.424643	0.39606	10.9456	-1.07281	0.331351
K27_10978	49.4491	0.0740905	0.190561	0.388802	0.697423	0.866906	chr7	29623900	29628800	4901	*	TRUE	TRUE	TRUE	TRUE	TRUE	TRUE	TRUE	TRUE	TRUE	TRUE	TRUE	TRUE	TRUE	TRUE	TRUE	49.4491	52.4935	FALSE	1e-08	3	0.0143824	0.0101604	7	FALSE	0.0101604	5.62299	-0.18879	0.0182036	0.18977	-0.055887	0.170853	0.239271	0.231097	0.222212	0.203198	32.9113	-0.789022	0.0787703
K27_10979	16.4725	-0.244719	0.331829	-0.737484	0.460828		chr7	29629050	29631500	2451	*	TRUE	TRUE	FALSE	FALSE	FALSE	FALSE	FALSE	FALSE	FALSE	TRUE	TRUE	FALSE	TRUE	TRUE	TRUE	16.4725	17.2354	FALSE	1e-08	2	0.0388148	0.0267317	7	FALSE	0.0267317	4.19766	0.190519	-0.346694	-0.53465	-0.101975	0.279308	0.374091	0.394467	0.392935	0.332464	15.0287	0.509286	-0.87889
K27_1098	122.704	0.253504	0.120098	2.11082	0.034788	0.186313	chr1	85948700	85963150	14451	*	TRUE	TRUE	TRUE	TRUE	TRUE	TRUE	TRUE	TRUE	TRUE	TRUE	TRUE	TRUE	TRUE	TRUE	TRUE	122.704	175.88	FALSE	1e-08	14	0.00709626	0.00450177	8	FALSE	0.00450177	6.99911	-0.188929	0.133348	-0.183931	-0.120156	0.107951	0.151235	0.14461	0.14602	0.129685	64.836	-1.24924	0.922123
K27_10980	9.73966	0.785445	0.368609	2.13084	0.0331026		chr7	29644000	29645700	1701	*	FALSE	FALSE	FALSE	FALSE	FALSE	FALSE	FALSE	FALSE	FALSE	TRUE	TRUE	FALSE	FALSE	FALSE	FALSE	9.73966	24.2067	FALSE	1e-08	4	0.0641415	0.042216	9	FALSE	0.042216	1.65332	1.67629	2.38779	1.6477	1.60235	0.613337	0.704153	0.676665	0.692835	0.656019	2.69562	2.38058	3.52877
[truncated: 31,915 more rows]
[truncated: 11 more columns]

## Sheet: R26C
Row.names	baseMean.x	log2FoldChange	lfcSE	stat	pvalue	padj	seqnames	start	end	width	strand	R17C_R1	R17C_R2	R17C_R3	R26C_R1	R26C_R2	R26C_R3	R2C_R1	R2C_R2	R2C_R3	R8C_R1	R8C_R2	R8C_R3	WT_R1	WT_R2	WT_R3	baseMean.y	baseVar	allZero	dispGeneEst	dispGeneIter	dispFit	dispersion	dispIter	dispOutlier	dispMAP	Intercept	Group_R26C_vs_R17C	Group_R2C_vs_R17C	Group_R8C_vs_R17C	Group_WT_vs_R17C	SE_Intercept	SE_Group_R26C_vs_R17C	SE_Group_R2C_vs_R17C	SE_Group_R8C_vs_R17C	SE_Group_WT_vs_R17C	WaldStatistic_Intercept	WaldStatistic_Group_R26C_vs_R17C	WaldStatistic_Group_R2C_vs_R17C
[truncated: 33,007 more rows]
[truncated: 11 more columns]
