# Supplementary material for: Cancer-associated Histone H3 N-terminal arginine mutations disrupt PRC2 activity and impair differentiation
Source: Nat Commun. 2024 Jun 17;15:5155. doi: 10.1038/s41467-024-49486-5 (PMC11183192; doi:10.1038/s41467-024-49486-5)
Supplement: Supplementary file 9 — Supplementary Data 6 [file 41467_2024_49486_MOESM9_ESM.xlsx]

## Sheet: Peak overlaps
Overlap Group	Significance	Enrichment score
K4me3up_K27me3up	0.997948	0.365352
K4me3down_K27me3down	2.30013e-58	8.00965
K4me3up_K27me3down	0.351632	1.08788
K4me3down_K27me3up	1.38755e-47	10.394
K4me3_K27me3consensus	3.38051e-70	1.73667

## Sheet: Polycomb groups
ID	Description	GeneRatio	BgRatio	pvalue	p.adjust	qvalue	geneID	Count
MEISSNER_NPC_HCP_WITH_H3K4ME3_AND_H3K27ME3	MEISSNER_NPC_HCP_WITH_H3K4ME3_AND_H3K27ME3	9/56	143/3829	0.000185905	0.00427581	0.0037181	243312/68947/71908/13813/70355/12810/338372/14180/18741	9
MIKKELSEN_NPC_HCP_WITH_H3K4ME3_AND_H3K27ME3	MIKKELSEN_NPC_HCP_WITH_H3K4ME3_AND_H3K27ME3	10/56	210/3829	0.000765945	0.00880837	0.00765945	243312/68947/71908/13813/18121/70355/12810/338372/17702/14180	10
BENPORATH_EED_TARGETS	BENPORATH_EED_TARGETS	24/56	995/3829	0.0042412	0.0325158	0.0282746	18991/68947/211323/16872/26927/13813/17863/23828/54712/18121/217082/319504/12810/238328/17702/14180/106042/226999/23984/319211/13824/56363/18741/19220	24
BENPORATH_SUZ12_TARGETS	BENPORATH_SUZ12_TARGETS	22/56	986/3829	0.0174439	0.100302	0.0872196	18991/68947/211323/93960/16872/26927/13813/18121/217082/319504/12810/15375/238328/14180/106042/226999/319211/13824/331461/56363/18741/19220	22
BENPORATH_PRC2_TARGETS	BENPORATH_PRC2_TARGETS	14/56	615/3829	0.0550158	0.216389	0.188165	18991/68947/211323/16872/26927/13813/238328/14180/226999/319211/13824/56363/18741/19220	14
MEISSNER_BRAIN_HCP_WITH_H3K4ME2_AND_H3K27ME3	MEISSNER_BRAIN_HCP_WITH_H3K4ME2_AND_H3K27ME3	3/56	60/3829	0.0564494	0.216389	0.188165	13813/15375/18741	3
MIKKELSEN_MEF_ICP_WITH_H3K4ME3_AND_H3K27ME3	MIKKELSEN_MEF_ICP_WITH_H3K4ME3_AND_H3K27ME3	2/56	38/3829	0.105767	0.347522	0.302193	268902/319211	2
ACEVEDO_LIVER_CANCER_WITH_H3K27ME3_UP	ACEVEDO_LIVER_CANCER_WITH_H3K27ME3_UP	5/56	277/3829	0.38142	0.924484	0.803899	231470/23965/234915/381217/14853	5
MIKKELSEN_MCV6_ICP_WITH_H3K4ME3_AND_H3K27ME3	MIKKELSEN_MCV6_ICP_WITH_H3K4ME3_AND_H3K27ME3	1/56	33/3829	0.386304	0.924484	0.803899	11735	1
KONDO_PROSTATE_CANCER_HCP_WITH_H3K27ME3	KONDO_PROSTATE_CANCER_HCP_WITH_H3K27ME3	2/56	94/3829	0.401949	0.924484	0.803899	319211/20667	2
MIKKELSEN_IPS_ICP_WITH_H3K27ME3	MIKKELSEN_IPS_ICP_WITH_H3K27ME3	1/56	55/3829	0.557865	0.999917	0.869493	319211	1
MEISSNER_NPC_HCP_WITH_H3K4ME2_AND_H3K27ME3	MEISSNER_NPC_HCP_WITH_H3K4ME2_AND_H3K27ME3	5/56	348/3829	0.585399	0.999917	0.869493	70673/18121/17702/105827/226999	5
MIKKELSEN_ES_ICP_WITH_H3K4ME3_AND_H3K27ME3	MIKKELSEN_ES_ICP_WITH_H3K4ME3_AND_H3K27ME3	2/56	135/3829	0.593748	0.999917	0.869493	319211/19220	2
MIKKELSEN_MEF_LCP_WITH_H3K27ME3	MIKKELSEN_MEF_LCP_WITH_H3K27ME3	1/56	71/3829	0.65209	0.999917	0.869493	16872	1
SCHLESINGER_METHYLATED_DE_NOVO_IN_CANCER	SCHLESINGER_METHYLATED_DE_NOVO_IN_CANCER	1/56	86/3829	0.722363	0.999917	0.869493	18991	1
ACEVEDO_LIVER_CANCER_WITH_H3K27ME3_DN	ACEVEDO_LIVER_CANCER_WITH_H3K27ME3_DN	2/56	187/3829	0.767501	0.999917	0.869493	12810/20273	2
KONDO_PROSTATE_CANCER_WITH_H3K27ME3	KONDO_PROSTATE_CANCER_WITH_H3K27ME3	2/56	194/3829	0.785288	0.999917	0.869493	14180/12395	2
MIKKELSEN_IPS_ICP_WITH_H3K4ME3_AND_H327ME3	MIKKELSEN_IPS_ICP_WITH_H3K4ME3_AND_H327ME3	1/56	124/3829	0.843881	0.999917	0.869493	268902	1
MIKKELSEN_NPC_HCP_WITH_H3K27ME3	MIKKELSEN_NPC_HCP_WITH_H3K27ME3	3/56	342/3829	0.888788	0.999917	0.869493	70673/105827/226999	3
MIKKELSEN_MCV6_HCP_WITH_H3K27ME3	MIKKELSEN_MCV6_HCP_WITH_H3K27ME3	4/56	434/3829	0.893496	0.999917	0.869493	93960/18121/27386/20273	4
MIKKELSEN_MEF_ICP_WITH_H3K27ME3	MIKKELSEN_MEF_ICP_WITH_H3K27ME3	1/56	203/3829	0.95373	0.999917	0.869493	67412	1
MEISSNER_BRAIN_HCP_WITH_H3K27ME3	MEISSNER_BRAIN_HCP_WITH_H3K27ME3	1/56	270/3829	0.983849	0.999917	0.869493	18741	1
MIKKELSEN_MEF_HCP_WITH_H3K27ME3	MIKKELSEN_MEF_HCP_WITH_H3K27ME3	1/56	587/3829	0.999917	0.999917	0.869493	20273	1

## Sheet: GO terms
ONTOLOGY	ID	Description	GeneRatio	BgRatio	pvalue	p.adjust	qvalue	geneID	Count
BP	GO:0060485	mesenchyme development	12/93	310/28564	4.10589e-10	1.00471e-06	6.50028e-07	13813/114774/18121/12006/15375/17702/14180/106042/20357/268902/20319/18741	12
BP	GO:1905114	cell surface receptor signaling pathway involved in cell-cell signaling	14/93	574/28564	5.17545e-09	6.33216e-06	4.09678e-06	269831/93960/235086/18121/12006/14180/116838/106042/207683/76441/107351/53623/20319/18741	14
BP	GO:0022603	regulation of anatomical structure morphogenesis	16/93	955/28564	7.35521e-08	5.65696e-05	3.65994e-05	269831/93960/23828/54712/18121/12810/238328/17755/116838/106042/20357/268902/107351/331461/319909/20319	16
BP	GO:0007417	central nervous system development	16/93	989/28564	1.18363e-07	5.65696e-05	3.65994e-05	18991/17690/11864/211323/16872/19883/13813/237847/18121/319504/105827/268902/76441/20667/20319/18741	16
BP	GO:0048762	mesenchymal cell differentiation	9/93	249/28564	1.27969e-07	5.65696e-05	3.65994e-05	13813/114774/18121/12006/15375/17702/20357/20319/18741	9
BP	GO:0045596	negative regulation of cell differentiation	14/93	748/28564	1.38708e-07	5.65696e-05	3.65994e-05	70673/19883/17863/114774/18121/12006/15375/17702/14180/106042/20357/76441/20319/12395	14
BP	GO:0048863	stem cell differentiation	9/93	286/28564	4.11407e-07	8.73624e-05	5.65217e-05	211323/13813/18121/15375/17702/106042/20357/20319/18741	9
BP	GO:0007517	muscle organ development	10/93	377/28564	4.35106e-07	8.73624e-05	5.65217e-05	211323/26927/13813/22634/23828/18121/217082/20273/14199/18741	10
BP	GO:0003151	outflow tract morphogenesis	6/93	88/28564	4.42248e-07	8.73624e-05	5.65217e-05	18121/17702/106042/268902/20319/18741	6
BP	GO:0098742	cell-cell adhesion via plasma-membrane adhesion molecules	8/93	211/28564	4.61557e-07	8.73624e-05	5.65217e-05	211323/23965/235086/319504/105827/207683/268902/331461	8
BP	GO:0030326	embryonic limb morphogenesis	7/93	144/28564	4.71485e-07	8.73624e-05	5.65217e-05	231470/18121/17702/14180/106042/20319/18741	7
BP	GO:0035113	embryonic appendage morphogenesis	7/93	144/28564	4.71485e-07	8.73624e-05	5.65217e-05	231470/18121/17702/14180/106042/20319/18741	7
BP	GO:0003007	heart morphogenesis	9/93	291/28564	4.75566e-07	8.73624e-05	5.65217e-05	211323/18121/12006/17702/14180/106042/268902/20319/18741	9
BP	GO:0034330	cell junction organization	14/93	832/28564	4.99826e-07	8.73624e-05	5.65217e-05	243312/30785/232227/211323/71908/235086/70729/11735/54712/319504/116838/106042/105827/331461	14
BP	GO:0042391	regulation of membrane potential	11/93	488/28564	5.59118e-07	9.12108e-05	5.90115e-05	235086/70729/23828/11735/114774/319504/116838/20273/207683/53623/14199	11
BP	GO:0003206	cardiac chamber morphogenesis	7/93	152/28564	6.79389e-07	0.000103904	6.72238e-05	211323/18121/17702/14180/268902/20319/18741	7
BP	GO:0120039	plasma membrane bounded cell projection morphogenesis	13/93	741/28564	8.3622e-07	0.000119591	7.73726e-05	16872/11735/54712/237847/18121/319504/17755/116838/106042/20357/268902/107351/331461	13
BP	GO:0001837	epithelial to mesenchymal transition	7/93	158/28564	8.81647e-07	0.000119591	7.73726e-05	13813/114774/18121/12006/15375/17702/20319	7
BP	GO:0048858	cell projection morphogenesis	13/93	748/28564	9.28574e-07	0.000119591	7.73726e-05	16872/11735/54712/237847/18121/319504/17755/116838/106042/20357/268902/107351/331461	13
BP	GO:0061061	muscle structure development	13/93	754/28564	1.01487e-06	0.00012417	8.03352e-05	211323/19883/26927/13813/22634/23828/18121/217082/14180/106042/20273/14199/18741	13
BP	GO:0032990	cell part morphogenesis	13/93	772/28564	1.31837e-06	0.000153621	9.93898e-05	16872/11735/54712/237847/18121/319504/17755/116838/106042/20357/268902/107351/331461	13
BP	GO:0007156	homophilic cell adhesion via plasma membrane adhesion molecules	6/93	109/28564	1.56445e-06	0.00016844	0.000108977	23965/235086/319504/105827/207683/268902	6
BP	GO:0060828	regulation of canonical Wnt signaling pathway	8/93	250/28564	1.65136e-06	0.00016844	0.000108977	93960/18121/12006/14180/106042/76441/107351/20319	8
BP	GO:0061564	axon development	11/93	548/28564	1.72905e-06	0.00016844	0.000108977	211323/16872/11735/54712/237847/18121/319504/17755/106042/20357/268902	11
BP	GO:0050808	synapse organization	11/93	550/28564	1.79089e-06	0.00016844	0.000108977	243312/30785/211323/235086/70729/11735/54712/319504/116838/105827/331461	11
BP	GO:0007411	axon guidance	8/93	253/28564	1.80478e-06	0.00016844	0.000108977	16872/11735/54712/237847/18121/319504/20357/268902	8
BP	GO:0097485	neuron projection guidance	8/93	254/28564	1.85855e-06	0.00016844	0.000108977	16872/11735/54712/237847/18121/319504/20357/268902	8
BP	GO:0035107	appendage morphogenesis	7/93	179/28564	2.03051e-06	0.000171333	0.000110849	231470/18121/17702/14180/106042/20319/18741	7
BP	GO:0035108	limb morphogenesis	7/93	179/28564	2.03051e-06	0.000171333	0.000110849	231470/18121/17702/14180/106042/20319/18741	7
BP	GO:0003002	regionalization	10/93	449/28564	2.10421e-06	0.000171633	0.000111043	13813/18121/12006/15375/17702/106042/268902/76441/20319/18741	10
BP	GO:0048729	tissue morphogenesis	12/93	700/28564	2.90566e-06	0.000228025	0.000147527	231470/211323/93960/13813/18121/15375/17702/106042/268902/56363/20319/18741	12
BP	GO:0010975	regulation of neuron projection development	11/93	580/28564	2.98194e-06	0.000228025	0.000147527	211323/23965/54712/237847/319504/17755/20357/268902/107351/331461/20319	11
BP	GO:0003205	cardiac chamber development	7/93	199/28564	4.09244e-06	0.000303414	0.000196302	211323/18121/17702/14180/268902/20319/18741	7
BP	GO:0048812	neuron projection morphogenesis	12/93	726/28564	4.2158e-06	0.000303414	0.000196302	16872/11735/54712/237847/18121/319504/17755/116838/106042/20357/268902/331461	12
BP	GO:0030036	actin cytoskeleton organization	12/93	731/28564	4.52032e-06	0.000316035	0.000204468	30785/232227/215789/70729/114774/544963/76441/13824/71302/107351/236920/56363	12
BP	GO:0007389	pattern specification process	10/93	492/28564	4.7266e-06	0.000321278	0.00020786	13813/18121/12006/15375/17702/106042/268902/76441/20319/18741	10
BP	GO:0007409	axonogenesis	10/93	498/28564	5.25723e-06	0.000342059	0.000221305	16872/11735/54712/237847/18121/319504/17755/106042/20357/268902	10
BP	GO:0032989	cellular component morphogenesis	13/93	880/28564	5.50588e-06	0.000342059	0.000221305	16872/11735/54712/237847/18121/319504/17755/116838/106042/20357/268902/107351/331461	13
BP	GO:0098609	cell-cell adhesion	13/93	881/28564	5.57359e-06	0.000342059	0.000221305	211323/23965/235086/23828/11735/114774/319504/106042/105827/207683/268902/331461/20667	13
BP	GO:0010719	negative regulation of epithelial to mesenchymal transition	4/93	36/28564	5.72629e-06	0.000342059	0.000221305	114774/18121/15375/20319	4
BP	GO:0060537	muscle tissue development	10/93	503/28564	5.73815e-06	0.000342059	0.000221305	211323/26927/13813/22634/23828/18121/217082/14180/106042/18741	10
BP	GO:0048736	appendage development	7/93	211/28564	6.01085e-06	0.000342059	0.000221305	231470/18121/17702/14180/106042/20319/18741	7
BP	GO:0060173	limb development	7/93	211/28564	6.01085e-06	0.000342059	0.000221305	231470/18121/17702/14180/106042/20319/18741	7
BP	GO:0060322	head development	12/93	764/28564	7.06342e-06	0.000388922	0.000251624	18991/11864/211323/19883/13813/237847/18121/106042/105827/268902/20319/18741	12
BP	GO:0060070	canonical Wnt signaling pathway	8/93	305/28564	7.15222e-06	0.000388922	0.000251624	93960/18121/12006/14180/106042/76441/107351/20319	8
BP	GO:0120035	regulation of plasma membrane bounded cell projection organization	12/93	774/28564	8.04943e-06	0.000428194	0.000277033	211323/23965/54712/237847/319504/17755/20357/268902/76441/107351/331461/20319	12
BP	GO:0031344	regulation of cell projection organization	12/93	788/28564	9.63241e-06	0.0005015	0.00032446	211323/23965/54712/237847/319504/17755/20357/268902/76441/107351/331461/20319	12
BP	GO:0030111	regulation of Wnt signaling pathway	8/93	321/28564	1.03685e-05	0.00052858	0.00034198	93960/18121/12006/14180/106042/76441/107351/20319	8
BP	GO:0045598	regulation of fat cell differentiation	6/93	152/28564	1.07055e-05	0.000530691	0.000343346	70673/19883/12006/17702/20319/12395	6
BP	GO:0007507	heart development	11/93	665/28564	1.08437e-05	0.000530691	0.000343346	211323/13813/23828/18121/12006/17702/14180/106042/268902/20319/18741	11
BP	GO:0003231	cardiac ventricle development	6/93	153/28564	1.11135e-05	0.000533229	0.000344988	211323/18121/14180/268902/20319/18741	6
BP	GO:0048667	cell morphogenesis involved in neuron differentiation	11/93	671/28564	1.17895e-05	0.000554785	0.000358934	16872/11735/54712/237847/18121/319504/17755/106042/20357/268902/331461	11
BP	GO:0030029	actin filament-based process	12/93	816/28564	1.3637e-05	0.000629619	0.00040735	30785/232227/215789/70729/114774/544963/76441/13824/71302/107351/236920/56363	12
BP	GO:0007420	brain development	11/93	703/28564	1.81463e-05	0.000799172	0.000517048	18991/11864/211323/19883/13813/237847/18121/105827/268902/20319/18741	11
BP	GO:0010717	regulation of epithelial to mesenchymal transition	5/93	99/28564	1.84377e-05	0.000799172	0.000517048	114774/18121/12006/15375/20319	5
BP	GO:0045597	positive regulation of cell differentiation	13/93	988/28564	1.8817e-05	0.000799172	0.000517048	70673/211323/17863/54712/18121/12006/15375/17702/17755/268902/331461/20667/20319	13
BP	GO:0030178	negative regulation of Wnt signaling pathway	6/93	168/28564	1.8901e-05	0.000799172	0.000517048	93960/18121/12006/14180/106042/20319	6
BP	GO:0016055	Wnt signaling pathway	9/93	458/28564	1.89424e-05	0.000799172	0.000517048	93960/18121/12006/14180/106042/76441/107351/20319/18741	9
BP	GO:0198738	cell-cell signaling by wnt	9/93	460/28564	1.96025e-05	0.000813005	0.000525998	93960/18121/12006/14180/106042/76441/107351/20319/18741	9
BP	GO:0051960	regulation of nervous system development	10/93	582/28564	2.02552e-05	0.000826073	0.000534452	211323/17863/54712/18121/17755/105827/20357/268902/76441/331461	10
BP	GO:0040013	negative regulation of locomotion	8/93	360/28564	2.36299e-05	0.000947906	0.000613275	211323/18121/238328/20357/268902/107351/56363/20319	8
BP	GO:0010002	cardioblast differentiation	3/93	18/28564	2.63142e-05	0.00103856	0.000671929	211323/13813/106042	3
BP	GO:0050767	regulation of neurogenesis	9/93	480/28564	2.73559e-05	0.00106254	0.000687441	211323/17863/54712/18121/17755/20357/268902/76441/331461	9
BP	GO:0002074	extraocular skeletal muscle development	2/93	3/28564	3.13939e-05	0.00120033	0.000776587	26927/18741	2
BP	GO:0051962	positive regulation of nervous system development	8/93	379/28564	3.40447e-05	0.00128165	0.000829203	211323/17863/54712/18121/17755/105827/268902/331461	8
BP	GO:0000904	cell morphogenesis involved in differentiation	11/93	757/28564	3.56853e-05	0.00132306	0.000855991	16872/11735/54712/237847/18121/319504/17755/106042/20357/268902/331461	11
BP	GO:0035567	non-canonical Wnt signaling pathway	4/93	59/28564	4.17832e-05	0.00152602	0.000987305	93960/106042/76441/20319	4
BP	GO:0003228	atrial cardiac muscle tissue development	3/93	21/28564	4.25869e-05	0.0015325	0.000991497	23828/18121/18741	3
BP	GO:0035880	embryonic nail plate morphogenesis	2/93	4/28564	6.26545e-05	0.00222197	0.00143757	17702/106042	2
BP	GO:0007519	skeletal muscle tissue development	6/93	211/28564	6.75771e-05	0.0023623	0.00152836	26927/13813/22634/23828/217082/18741	6
BP	GO:0060284	regulation of cell development	12/93	966/28564	7.02717e-05	0.0024219	0.00156692	70673/211323/17863/54712/18121/12006/17755/20357/268902/76441/331461/20667	12
BP	GO:2000027	regulation of animal organ morphogenesis	5/93	134/28564	7.86944e-05	0.00266931	0.00172699	93960/18121/106042/268902/20319	5
BP	GO:0090090	negative regulation of canonical Wnt signaling pathway	5/93	135/28564	8.15125e-05	0.00266931	0.00172699	93960/18121/12006/106042/20319	5
BP	GO:0150146	cell junction disassembly	3/93	26/28564	8.2276e-05	0.00266931	0.00172699	232227/54712/106042	3
BP	GO:2000050	regulation of non-canonical Wnt signaling pathway	3/93	26/28564	8.2276e-05	0.00266931	0.00172699	93960/76441/20319	3
BP	GO:0050769	positive regulation of neurogenesis	7/93	318/28564	8.29047e-05	0.00266931	0.00172699	211323/17863/54712/18121/17755/268902/331461	7
BP	GO:0042733	embryonic digit morphogenesis	4/93	72/28564	9.14472e-05	0.00290612	0.0018802	18121/17702/106042/20319	4
BP	GO:0060538	skeletal muscle organ development	6/93	224/28564	9.3916e-05	0.00294631	0.0019062	26927/13813/22634/23828/217082/18741	6
BP	GO:0003272	endocardial cushion formation	3/93	28/28564	0.00010318	0.00316515	0.00204779	18121/17702/268902	3
BP	GO:0030177	positive regulation of Wnt signaling pathway	5/93	142/28564	0.000103479	0.00316515	0.00204779	93960/14180/76441/107351/20319	5
BP	GO:0043009	chordate embryonic development	11/93	868/28564	0.000120812	0.0036497	0.00236128	11864/13813/17863/18121/12006/15375/238328/14180/106042/20319/18741	11
BP	GO:0002009	morphogenesis of an epithelium	9/93	589/28564	0.000131052	0.00391078	0.0025302	231470/93960/18121/15375/17702/106042/56363/20319/18741	9
BP	GO:0009792	embryo development ending in birth or egg hatching	11/93	885/28564	0.000143111	0.00421333	0.00272594	11864/13813/17863/18121/12006/15375/238328/14180/106042/20319/18741	11
BP	GO:0040008	regulation of growth	10/93	737/28564	0.000144634	0.00421333	0.00272594	211323/93960/18121/17755/14180/116838/20357/207683/14199/20319	10
BP	GO:1901300	positive regulation of hydrogen peroxide-mediated programmed cell death	2/93	6/28564	0.000155972	0.00449016	0.00290504	114774/15375	2
BP	GO:0003208	cardiac ventricle morphogenesis	4/93	83/28564	0.000158943	0.00452249	0.00292596	211323/18121/14180/20319	4
BP	GO:0048566	embryonic digestive tract development	3/93	33/28564	0.000169826	0.00477661	0.00309037	17863/14180/18741	3
BP	GO:0060411	cardiac septum morphogenesis	4/93	85/28564	0.000174265	0.00484577	0.00313511	18121/17702/268902/18741	4
BP	GO:0002063	chondrocyte development	3/93	35/28564	0.000202765	0.00557491	0.00360685	12006/17702/20319	3
BP	GO:0001568	blood vessel development	10/93	770/28564	0.000205858	0.00559706	0.00362118	269831/19883/18121/238328/14180/106042/268902/319909/20319/18741	10
BP	GO:0003402	planar cell polarity pathway involved in axis elongation	2/93	7/28564	0.000217898	0.0057956	0.00374963	106042/20319	2
BP	GO:0045162	clustering of voltage-gated sodium channels	2/93	7/28564	0.000217898	0.0057956	0.00374963	11735/319504	2
BP	GO:0006935	chemotaxis	9/93	633/28564	0.00022399	0.00589359	0.00381303	211323/16872/11735/54712/237847/18121/319504/20357/268902	9
BP	GO:0042330	taxis	9/93	635/28564	0.000229263	0.00596817	0.00386128	211323/16872/11735/54712/237847/18121/319504/20357/268902	9
BP	GO:0003401	axis elongation	3/93	37/28564	0.000239584	0.00617119	0.00399263	93960/106042/20319	3
BP	GO:0045444	fat cell differentiation	6/93	270/28564	0.000258574	0.00654656	0.00423549	70673/19883/12006/17702/20319/12395	6
BP	GO:0060071	Wnt signaling pathway, planar cell polarity pathway	3/93	38/28564	0.000259508	0.00654656	0.00423549	93960/106042/20319	3
BP	GO:0003203	endocardial cushion morphogenesis	3/93	39/28564	0.000280473	0.00658926	0.00426311	18121/17702/268902	3
BP	GO:0055009	atrial cardiac muscle tissue morphogenesis	2/93	8/28564	0.000289914	0.00658926	0.00426311	18121/18741	2
BP	GO:0061312	BMP signaling pathway involved in heart development	2/93	8/28564	0.000289914	0.00658926	0.00426311	18121/17702	2
BP	GO:0090521	podocyte cell migration	2/93	8/28564	0.000289914	0.00658926	0.00426311	76441/107351	2
BP	GO:0097151	positive regulation of inhibitory postsynaptic potential	2/93	8/28564	0.000289914	0.00658926	0.00426311	235086/116838	2
BP	GO:0120180	cell-substrate junction disassembly	2/93	8/28564	0.000289914	0.00658926	0.00426311	232227/106042	2
BP	GO:0120181	focal adhesion disassembly	2/93	8/28564	0.000289914	0.00658926	0.00426311	232227/106042	2
BP	GO:1901033	positive regulation of response to reactive oxygen species	2/93	8/28564	0.000289914	0.00658926	0.00426311	114774/15375	2
BP	GO:1905206	positive regulation of hydrogen peroxide-induced cell death	2/93	8/28564	0.000289914	0.00658926	0.00426311	114774/15375	2
BP	GO:0001944	vasculature development	10/93	804/28564	0.000290448	0.00658926	0.00426311	269831/19883/18121/238328/14180/106042/268902/319909/20319/18741	10
BP	GO:0048738	cardiac muscle tissue development	6/93	276/28564	0.000290822	0.00658926	0.00426311	211323/23828/18121/14180/106042/18741	6
BP	GO:0035239	tube morphogenesis	11/93	963/28564	0.000296013	0.00664537	0.00429941	269831/19883/18121/15375/238328/17702/14180/106042/319909/20319/18741	11
BP	GO:0022604	regulation of cell morphogenesis	6/93	278/28564	0.000302245	0.00672358	0.00435002	23828/54712/12810/116838/107351/331461	6
BP	GO:0019226	transmission of nerve impulse	4/93	101/28564	0.000337737	0.00742094	0.00480119	11735/114774/319504/20273	4
BP	GO:0048598	embryonic morphogenesis	9/93	670/28564	0.000339659	0.00742094	0.00480119	231470/26927/13813/18121/17702/14180/106042/20319/18741	9
BP	GO:0048638	regulation of developmental growth	7/93	405/28564	0.0003638	0.00778044	0.00503378	211323/93960/18121/17755/14180/116838/20357	7
BP	GO:0060028	convergent extension involved in axis elongation	2/93	9/28564	0.000371956	0.00778044	0.00503378	93960/20319	2
BP	GO:0048568	embryonic organ development	8/93	537/28564	0.000372375	0.00778044	0.00503378	26927/13813/17863/18121/238328/14180/106042/18741	8
BP	GO:0048589	developmental growth	10/93	830/28564	0.000373297	0.00778044	0.00503378	211323/93960/18121/17702/17755/14180/116838/106042/20357/20319	10
BP	GO:0050919	negative chemotaxis	3/93	43/28564	0.000375191	0.00778044	0.00503378	211323/237847/268902	3
BP	GO:0090175	regulation of establishment of planar polarity	3/93	43/28564	0.000375191	0.00778044	0.00503378	93960/106042/20319	3
BP	GO:0060560	developmental growth involved in morphogenesis	6/93	290/28564	0.000378394	0.00778092	0.00503409	93960/17755/116838/106042/20357/20319	6
BP	GO:0021510	spinal cord development	4/93	105/28564	0.00039152	0.00798374	0.00516531	16872/18121/76441/20667	4
BP	GO:0048754	branching morphogenesis of an epithelial tube	5/93	191/28564	0.00040952	0.00828178	0.00535814	18121/15375/17702/20319/18741	5
BP	GO:0010720	positive regulation of cell development	8/93	546/28564	0.000415707	0.008338	0.00539451	211323/17863/54712/18121/17755/268902/331461/20667	8
BP	GO:0014706	striated muscle tissue development	6/93	296/28564	0.000421707	0.00838957	0.00542788	211323/23828/18121/14180/106042/18741	6
BP	GO:0030900	forebrain development	7/93	416/28564	0.000426982	0.00842601	0.00545145	18991/211323/13813/237847/18121/268902/18741	7
BP	GO:0090263	positive regulation of canonical Wnt signaling pathway	4/93	109/28564	0.000451162	0.00880083	0.00569395	14180/76441/107351/20319	4
BP	GO:0009611	response to wounding	8/93	554/28564	0.000457593	0.00880083	0.00569395	211323/234779/237847/18121/238328/17702/107351/56363	8
BP	GO:0035051	cardiocyte differentiation	5/93	196/28564	0.000460729	0.00880083	0.00569395	211323/13813/23828/106042/18741	5
BP	GO:0035878	nail development	2/93	10/28564	0.000463959	0.00880083	0.00569395	17702/106042	2
BP	GO:0098828	modulation of inhibitory postsynaptic potential	2/93	10/28564	0.000463959	0.00880083	0.00569395	235086/116838	2
BP	GO:0050807	regulation of synapse organization	6/93	305/28564	0.000493839	0.00929556	0.00601403	30785/211323/54712/319504/105827/331461	6
BP	GO:0061448	connective tissue development	6/93	307/28564	0.0005111	0.00954704	0.00617673	18121/12006/15375/17702/14180/20319	6
BP	GO:0030336	negative regulation of cell migration	6/93	312/28564	0.000556314	0.0103129	0.00667222	211323/18121/238328/107351/56363/20319	6
BP	GO:0050803	regulation of synapse structure or activity	6/93	313/28564	0.000565719	0.0103332	0.0066854	30785/211323/54712/319504/105827/331461	6
BP	GO:1902884	positive regulation of response to oxidative stress	2/93	11/28564	0.000565858	0.0103332	0.0066854	114774/15375	2
BP	GO:0099565	chemical synaptic transmission, postsynaptic	4/93	116/28564	0.0005707	0.0103445	0.00669265	235086/116838/207683/53623	4
BP	GO:0007157	heterophilic cell-cell adhesion via plasma membrane cell adhesion molecules	3/93	50/28564	0.000586145	0.0105463	0.00682324	23965/105827/331461	3
BP	GO:0060043	regulation of cardiac muscle cell proliferation	3/93	51/28564	0.000621317	0.0110784	0.00716752	211323/18121/14180	3
BP	GO:0090596	sensory organ morphogenesis	6/93	319/28564	0.000624775	0.0110784	0.00716752	269831/23965/26927/18121/14180/18741	6
BP	GO:0002062	chondrocyte differentiation	4/93	120/28564	0.000648287	0.0114127	0.00738375	12006/17702/14180/20319	4
BP	GO:0003197	endocardial cushion development	3/93	52/28564	0.000657808	0.011416	0.00738592	18121/17702/268902	3
BP	GO:0032355	response to estradiol	3/93	52/28564	0.000657808	0.011416	0.00738592	15375/17702/19220	3
BP	GO:0060379	cardiac muscle cell myoblast differentiation	2/93	12/28564	0.000677591	0.0116765	0.00755446	211323/106042	2
BP	GO:2000146	negative regulation of cell motility	6/93	325/28564	0.000688512	0.0117817	0.00762255	211323/18121/238328/107351/56363/20319	6
BP	GO:0060412	ventricular septum morphogenesis	3/93	53/28564	0.000695639	0.011821	0.00764797	18121/268902/18741	3
BP	GO:0051216	cartilage development	5/93	219/28564	0.000760881	0.0128405	0.00830756	18121/12006/17702/14180/20319	5
BP	GO:1901298	regulation of hydrogen peroxide-mediated programmed cell death	2/93	13/28564	0.000799092	0.0133019	0.00860605	114774/15375	2
BP	GO:1904338	regulation of dopaminergic neuron differentiation	2/93	13/28564	0.000799092	0.0133019	0.00860605	15375/20319	2
BP	GO:0072132	mesenchyme morphogenesis	3/93	56/28564	0.000817367	0.0135142	0.00874339	18121/17702/268902	3
BP	GO:0003279	cardiac septum development	4/93	128/28564	0.000825421	0.0135557	0.00877028	18121/17702/268902/18741	4
BP	GO:0001649	osteoblast differentiation	5/93	224/28564	0.000841901	0.0137342	0.00888575	18121/12006/17702/14180/20319	5
BP	GO:0019228	neuronal action potential	3/93	57/28564	0.000860752	0.013857	0.00896517	11735/114774/20273	3
BP	GO:0061383	trabecula morphogenesis	3/93	57/28564	0.000860752	0.013857	0.00896517	211323/18121/17702	3
BP	GO:0048565	digestive tract development	4/93	130/28564	0.000874543	0.0139209	0.00900652	17863/14180/20319/18741	4
BP	GO:0001667	ameboidal-type cell migration	7/93	470/28564	0.0008761	0.0139209	0.00900652	232227/234779/238328/20357/76441/107351/18741	7
BP	GO:0060078	regulation of postsynaptic membrane potential	4/93	132/28564	0.000925692	0.0144996	0.00938096	235086/116838/207683/53623	4
BP	GO:0061138	morphogenesis of a branching epithelium	5/93	229/28564	0.000929191	0.0144996	0.00938096	18121/15375/17702/20319/18741	5
BP	GO:0045161	neuronal ion channel clustering	2/93	14/28564	0.000930299	0.0144996	0.00938096	11735/319504	2
BP	GO:0031646	positive regulation of nervous system process	3/93	60/28564	0.000999594	0.0154475	0.00999419	235086/114774/116838	3
BP	GO:0009952	anterior/posterior pattern specification	5/93	233/28564	0.00100374	0.0154475	0.00999419	18121/12006/17702/106042/20319	5
BP	GO:0051056	regulation of small GTPase mediated signal transduction	5/93	236/28564	0.0010625	0.0160804	0.0104037	232227/211323/71302/107351/236920	5
BP	GO:0010421	hydrogen peroxide-mediated programmed cell death	2/93	15/28564	0.00107115	0.0160804	0.0104037	114774/15375	2
BP	GO:0032026	response to magnesium ion	2/93	15/28564	0.00107115	0.0160804	0.0104037	234779/11735	2
BP	GO:2000095	regulation of Wnt signaling pathway, planar cell polarity pathway	2/93	15/28564	0.00107115	0.0160804	0.0104037	93960/20319	2
BP	GO:0045599	negative regulation of fat cell differentiation	3/93	62/28564	0.00109958	0.0164065	0.0106147	19883/17702/12395	3
BP	GO:0014013	regulation of gliogenesis	4/93	139/28564	0.00112133	0.0166296	0.010759	211323/17863/18121/76441	4
BP	GO:0001736	establishment of planar polarity	3/93	64/28564	0.00120566	0.0176876	0.0114435	93960/106042/20319	3
BP	GO:0045760	positive regulation of action potential	2/93	16/28564	0.00122158	0.0176876	0.0114435	11735/114774	2
BP	GO:0060026	convergent extension	2/93	16/28564	0.00122158	0.0176876	0.0114435	93960/20319	2
BP	GO:0097468	programmed cell death in response to reactive oxygen species	2/93	16/28564	0.00122158	0.0176876	0.0114435	114774/15375	2
BP	GO:0007423	sensory organ development	8/93	646/28564	0.00123605	0.0177343	0.0114737	70673/269831/23965/26927/18121/14180/106042/18741	8
BP	GO:0055123	digestive system development	4/93	143/28564	0.00124526	0.0177343	0.0114737	17863/14180/20319/18741	4
BP	GO:0003170	heart valve development	3/93	65/28564	0.00126104	0.0177343	0.0114737	12006/268902/18741	3
BP	GO:0007164	establishment of tissue polarity	3/93	65/28564	0.00126104	0.0177343	0.0114737	93960/106042/20319	3
BP	GO:0060038	cardiac muscle cell proliferation	3/93	65/28564	0.00126104	0.0177343	0.0114737	211323/18121/14180	3
BP	GO:0001763	morphogenesis of a branching structure	5/93	249/28564	0.00134708	0.018836	0.0121865	18121/15375/17702/20319/18741	5
BP	GO:0003198	epithelial to mesenchymal transition involved in endocardial cushion formation	2/93	17/28564	0.00138152	0.0192079	0.0124271	18121/17702	2
BP	GO:0001707	mesoderm formation	3/93	68/28564	0.0014367	0.0198621	0.0128504	13813/18121/20319	3
BP	GO:0042063	gliogenesis	6/93	378/28564	0.00149571	0.0205617	0.013303	18991/211323/13813/17863/18121/76441	6
BP	GO:0031623	receptor internalization	4/93	151/28564	0.00152136	0.0206594	0.0133662	232227/211323/234779/381217	4
BP	GO:0048514	blood vessel morphogenesis	8/93	668/28564	0.00152699	0.0206594	0.0133662	269831/19883/18121/238328/14180/319909/20319/18741	8
BP	GO:0003128	heart field specification	2/93	18/28564	0.00155093	0.0206594	0.0133662	12006/268902	2
BP	GO:0055012	ventricular cardiac muscle cell differentiation	2/93	18/28564	0.00155093	0.0206594	0.0133662	211323/18741	2
BP	GO:0044057	regulation of system process	8/93	670/28564	0.00155592	0.0206594	0.0133662	211323/235086/26927/70729/23828/114774/116838/207683	8
BP	GO:0045600	positive regulation of fat cell differentiation	3/93	70/28564	0.00156191	0.0206594	0.0133662	70673/12006/20319	3
BP	GO:0060425	lung morphogenesis	3/93	70/28564	0.00156191	0.0206594	0.0133662	18121/15375/18741	3
BP	GO:0001508	action potential	4/93	154/28564	0.00163507	0.0215108	0.0139171	11735/114774/319504/20273	4
BP	GO:0048332	mesoderm morphogenesis	3/93	72/28564	0.00169376	0.0221638	0.0143395	13813/18121/20319	3
BP	GO:0055007	cardiac muscle cell differentiation	4/93	157/28564	0.00175456	0.0226955	0.0146835	211323/23828/106042/18741	4
BP	GO:0002293	alpha-beta T cell differentiation involved in immune response	3/93	73/28564	0.00176222	0.0226955	0.0146835	19883/13813/17863	3
BP	GO:0055008	cardiac muscle tissue morphogenesis	3/93	73/28564	0.00176222	0.0226955	0.0146835	211323/18121/18741	3
BP	GO:0045926	negative regulation of growth	5/93	267/28564	0.00182935	0.0232322	0.0150308	93960/18121/20357/14199/20319	5
BP	GO:0002287	alpha-beta T cell activation involved in immune response	3/93	74/28564	0.00183238	0.0232322	0.0150308	19883/13813/17863	3
BP	GO:0048678	response to axon injury	3/93	74/28564	0.00183238	0.0232322	0.0150308	211323/234779/237847	3
BP	GO:0045667	regulation of osteoblast differentiation	4/93	160/28564	0.00187998	0.0237129	0.0153418	18121/12006/17702/20319	4
BP	GO:0060562	epithelial tube morphogenesis	6/93	397/28564	0.00191492	0.0238222	0.0154125	18121/15375/17702/106042/20319/18741	6
BP	GO:0003161	cardiac conduction system development	2/93	20/28564	0.00191785	0.0238222	0.0154125	211323/23828	2
BP	GO:0060973	cell migration involved in heart development	2/93	20/28564	0.00191785	0.0238222	0.0154125	23828/18741	2
BP	GO:0090092	regulation of transmembrane receptor protein serine/threonine kinase signaling pathway	5/93	273/28564	0.00201513	0.0249042	0.0161125	70673/18121/17702/14180/20319	5
BP	GO:0010001	glial cell differentiation	5/93	274/28564	0.00204739	0.0251214	0.016253	18991/211323/13813/18121/76441	5
BP	GO:0048645	animal organ formation	3/93	77/28564	0.00205324	0.0251214	0.016253	18121/12006/268902	3
BP	GO:0003214	cardiac left ventricle morphogenesis	2/93	21/28564	0.00211524	0.0257512	0.0166605	14180/20319	2
BP	GO:0034220	monoatomic ion transmembrane transport	9/93	871/28564	0.0021415	0.0258575	0.0167292	234779/59095/11735/114774/66109/20273/226999/53623/14199	9
BP	GO:0035725	sodium ion transmembrane transport	4/93	166/28564	0.00214922	0.0258575	0.0167292	59095/11735/20273/226999	4
BP	GO:0010942	positive regulation of cell death	8/93	706/28564	0.00215567	0.0258575	0.0167292	26927/17863/114774/12006/15375/338372/17702/20319	8
BP	GO:0007224	smoothened signaling pathway	4/93	167/28564	0.00219655	0.0262193	0.0169633	19883/18121/15375/14180	4
BP	GO:0007178	transmembrane receptor protein serine/threonine kinase signaling pathway	6/93	409/28564	0.00222215	0.0263962	0.0170778	70673/18121/17702/14180/68799/20319	6
BP	GO:0001525	angiogenesis	7/93	555/28564	0.00226143	0.0267329	0.0172956	269831/19883/238328/14180/319909/20319/18741	7
BP	GO:0002292	T cell differentiation involved in immune response	3/93	80/28564	0.00228999	0.0269404	0.0174299	19883/13813/17863	3
BP	GO:0016049	cell growth	7/93	558/28564	0.00233054	0.0272863	0.0176537	211323/17755/116838/106042/20357/14199/20319	7
BP	GO:0031290	retinal ganglion cell axon guidance	2/93	23/28564	0.0025376	0.0293526	0.0189905	319504/268902	2
BP	GO:1903209	positive regulation of oxidative stress-induced cell death	2/93	23/28564	0.0025376	0.0293526	0.0189905	114774/15375	2
BP	GO:0002090	regulation of receptor internalization	3/93	83/28564	0.00254301	0.0293526	0.0189905	232227/211323/234779	3
BP	GO:0014855	striated muscle cell proliferation	3/93	84/28564	0.00263103	0.0300848	0.0194642	211323/18121/14180	3
BP	GO:0055021	regulation of cardiac muscle tissue growth	3/93	84/28564	0.00263103	0.0300848	0.0194642	211323/18121/14180	3
BP	GO:0001654	eye development	6/93	426/28564	0.00271944	0.0308245	0.0199428	269831/23965/26927/14180/106042/18741	6
BP	GO:0043112	receptor metabolic process	3/93	85/28564	0.00272092	0.0308245	0.0199428	211323/23828/53623	3
BP	GO:0001503	ossification	6/93	427/28564	0.00275109	0.0310078	0.0200614	18121/12006/17702/14180/106042/20319	6
BP	GO:0060080	inhibitory postsynaptic potential	2/93	24/28564	0.00276244	0.0310078	0.0200614	235086/116838	2
BP	GO:0150063	visual system development	6/93	429/28564	0.00281522	0.0314559	0.0203513	269831/23965/26927/14180/106042/18741	6
BP	GO:0098662	inorganic cation transmembrane transport	8/93	741/28564	0.00290068	0.0321799	0.0208197	234779/59095/11735/114774/66109/20273/226999/14199	8
BP	GO:0060415	muscle tissue morphogenesis	3/93	87/28564	0.00290632	0.0321799	0.0208197	211323/18121/18741	3
BP	GO:0030509	BMP signaling pathway	4/93	181/28564	0.00293659	0.0322553	0.0208685	18121/17702/68799/20319	4
BP	GO:0048880	sensory system development	6/93	433/28564	0.00294683	0.0322553	0.0208685	269831/23965/26927/14180/106042/18741	6
BP	GO:0003281	ventricular septum development	3/93	88/28564	0.00300186	0.0322553	0.0208685	18121/268902/18741	3
BP	GO:0030001	metal ion transport	9/93	917/28564	0.00301943	0.0322553	0.0208685	234779/59095/17863/11735/114774/66109/20273/226999/14199	9
BP	GO:0045165	cell fate commitment	5/93	303/28564	0.00315702	0.0322553	0.0208685	211323/13813/15375/20667/20319	5
BP	GO:0098655	monoatomic cation transmembrane transport	8/93	752/28564	0.00317226	0.0322553	0.0208685	234779/59095/11735/114774/66109/20273/226999/14199	8
BP	GO:0007369	gastrulation	4/93	185/28564	0.00317584	0.0322553	0.0208685	13813/18121/106042/20319	4
BP	GO:0048592	eye morphogenesis	4/93	185/28564	0.00317584	0.0322553	0.0208685	269831/23965/26927/18741	4
BP	GO:0001738	morphogenesis of a polarized epithelium	3/93	90/28564	0.0031987	0.0322553	0.0208685	93960/106042/20319	3
BP	GO:0014015	positive regulation of gliogenesis	3/93	90/28564	0.0031987	0.0322553	0.0208685	211323/17863/18121	3
BP	GO:0010650	positive regulation of cell communication by electrical coupling	1/93	1/28564	0.00325585	0.0322553	0.0208685	11735	1
BP	GO:0019101	female somatic sex determination	1/93	1/28564	0.00325585	0.0322553	0.0208685	26927	1
BP	GO:0021763	subthalamic nucleus development	1/93	1/28564	0.00325585	0.0322553	0.0208685	18741	1
BP	GO:0060578	superior vena cava morphogenesis	1/93	1/28564	0.00325585	0.0322553	0.0208685	18741	1
BP	GO:0061185	negative regulation of dermatome development	1/93	1/28564	0.00325585	0.0322553	0.0208685	20319	1
BP	GO:0061864	basement membrane constituent secretion	1/93	1/28564	0.00325585	0.0322553	0.0208685	106042	1
BP	GO:0061865	polarized secretion of basement membrane proteins in epithelium	1/93	1/28564	0.00325585	0.0322553	0.0208685	106042	1
BP	GO:1900827	positive regulation of membrane depolarization during cardiac muscle cell action potential	1/93	1/28564	0.00325585	0.0322553	0.0208685	11735	1
BP	GO:1901229	regulation of non-canonical Wnt signaling pathway via JNK cascade	1/93	1/28564	0.00325585	0.0322553	0.0208685	93960	1
BP	GO:1901231	positive regulation of non-canonical Wnt signaling pathway via JNK cascade	1/93	1/28564	0.00325585	0.0322553	0.0208685	93960	1
BP	GO:1901232	regulation of convergent extension involved in axis elongation	1/93	1/28564	0.00325585	0.0322553	0.0208685	93960	1
BP	GO:1901233	negative regulation of convergent extension involved in axis elongation	1/93	1/28564	0.00325585	0.0322553	0.0208685	93960	1
BP	GO:1902691	respiratory basal cell differentiation	1/93	1/28564	0.00325585	0.0322553	0.0208685	15375	1
BP	GO:1905070	anterior visceral endoderm cell migration	1/93	1/28564	0.00325585	0.0322553	0.0208685	106042	1
BP	GO:2000690	regulation of cardiac muscle cell myoblast differentiation	1/93	1/28564	0.00325585	0.0322553	0.0208685	106042	1
BP	GO:2000691	negative regulation of cardiac muscle cell myoblast differentiation	1/93	1/28564	0.00325585	0.0322553	0.0208685	106042	1
BP	GO:0060420	regulation of heart growth	3/93	91/28564	0.00330002	0.0324332	0.0209836	211323/18121/14180	3
BP	GO:0050770	regulation of axonogenesis	4/93	187/28564	0.00330031	0.0324332	0.0209836	54712/17755/20357/268902	4
BP	GO:0003148	outflow tract septum morphogenesis	2/93	27/28564	0.00349089	0.0341688	0.0221065	17702/268902	2
BP	GO:0022411	cellular component disassembly	6/93	450/28564	0.00355828	0.0346897	0.0224435	232227/211323/26927/54712/17755/106042	6
BP	GO:0051899	membrane depolarization	3/93	94/28564	0.00361573	0.0351099	0.0227154	11735/20273/14199	3
BP	GO:0071772	response to BMP	4/93	193/28564	0.00369361	0.0354435	0.0229312	18121/17702/68799/20319	4
BP	GO:0071773	cellular response to BMP stimulus	4/93	193/28564	0.00369361	0.0354435	0.0229312	18121/17702/68799/20319	4
BP	GO:0035914	skeletal muscle cell differentiation	3/93	95/28564	0.00372492	0.0354435	0.0229312	13813/22634/217082	3
BP	GO:0048644	muscle organ morphogenesis	3/93	95/28564	0.00372492	0.0354435	0.0229312	211323/18121/18741	3
BP	GO:0007530	sex determination	2/93	28/28564	0.00375148	0.0354435	0.0229312	26927/14180	2
BP	GO:0099149	regulation of postsynaptic neurotransmitter receptor internalization	2/93	28/28564	0.00375148	0.0354435	0.0229312	232227/211323	2
BP	GO:1905207	regulation of cardiocyte differentiation	2/93	28/28564	0.00375148	0.0354435	0.0229312	211323/106042	2
BP	GO:0061053	somite development	3/93	96/28564	0.0038361	0.0361036	0.0233583	18121/12006/20319	3
BP	GO:0060627	regulation of vesicle-mediated transport	7/93	613/28564	0.0039118	0.0363065	0.0234895	232227/211323/234779/23828/11735/116838/331461	7
BP	GO:0031346	positive regulation of cell projection organization	6/93	459/28564	0.00391792	0.0363065	0.0234895	211323/23965/54712/17755/268902/331461	6
BP	GO:0009798	axis specification	3/93	97/28564	0.00394929	0.0363065	0.0234895	12006/106042/18741	3
BP	GO:0010959	regulation of metal ion transport	6/93	460/28564	0.00395948	0.0363065	0.0234895	234779/59095/11735/114774/66109/14199	6
BP	GO:0042692	muscle cell differentiation	6/93	460/28564	0.00395948	0.0363065	0.0234895	211323/19883/23828/14180/106042/18741	6
BP	GO:0090287	regulation of cellular response to growth factor stimulus	5/93	320/28564	0.00398014	0.0363065	0.0234895	70673/18121/17702/14180/20319	5
BP	GO:0003180	aortic valve morphogenesis	2/93	29/28564	0.00402086	0.0363065	0.0234895	12006/268902	2
BP	GO:0036342	post-anal tail morphogenesis	2/93	29/28564	0.00402086	0.0363065	0.0234895	106042/20319	2
BP	GO:0060045	positive regulation of cardiac muscle cell proliferation	2/93	29/28564	0.00402086	0.0363065	0.0234895	211323/14180	2
BP	GO:0060252	positive regulation of glial cell proliferation	2/93	29/28564	0.00402086	0.0363065	0.0234895	211323/17863	2
BP	GO:0061311	cell surface receptor signaling pathway involved in heart development	2/93	29/28564	0.00402086	0.0363065	0.0234895	18121/17702	2
BP	GO:0043065	positive regulation of apoptotic process	7/93	619/28564	0.00412418	0.0369723	0.0239203	26927/17863/114774/15375/338372/17702/20319	7
BP	GO:0001558	regulation of cell growth	6/93	464/28564	0.00412902	0.0369723	0.0239203	211323/17755/116838/20357/14199/20319	6
BP	GO:0045927	positive regulation of growth	5/93	323/28564	0.00413993	0.0369723	0.0239203	211323/17755/14180/116838/20319	5
BP	GO:0008589	regulation of smoothened signaling pathway	3/93	99/28564	0.00418174	0.03716	0.0240417	19883/15375/14180	3
BP	GO:0021915	neural tube development	4/93	200/28564	0.00419132	0.03716	0.0240417	18121/15375/106042/20319	4
BP	GO:0001919	regulation of receptor recycling	2/93	30/28564	0.00429898	0.0378403	0.0244819	23828/53623	2
BP	GO:0003171	atrioventricular valve development	2/93	30/28564	0.00429898	0.0378403	0.0244819	12006/18741	2
BP	GO:0010631	epithelial cell migration	5/93	327/28564	0.00436006	0.0382404	0.0247408	232227/234779/238328/76441/107351	5
BP	GO:0048608	reproductive structure development	5/93	329/28564	0.00447321	0.0387115	0.0250455	26927/18121/15375/14180/20319	5
BP	GO:0090132	epithelium migration	5/93	329/28564	0.00447321	0.0387115	0.0250455	232227/234779/238328/76441/107351	5
BP	GO:0031644	regulation of nervous system process	4/93	204/28564	0.00449515	0.0387115	0.0250455	235086/114774/116838/207683	4
BP	GO:0046578	regulation of Ras protein signal transduction	4/93	204/28564	0.00449515	0.0387115	0.0250455	232227/211323/107351/236920	4
BP	GO:0098660	inorganic ion transmembrane transport	8/93	797/28564	0.00449593	0.0387115	0.0250455	234779/59095/11735/114774/66109/20273/226999/14199	8
BP	GO:0099536	synaptic signaling	9/93	975/28564	0.0045087	0.0387115	0.0250455	269642/232227/211323/235086/18121/116838/207683/53623/331461	9
BP	GO:0010817	regulation of hormone levels	7/93	630/28564	0.00453619	0.0387169	0.025049	68947/211323/26927/17863/15375/116838/20502	7
BP	GO:0050772	positive regulation of axonogenesis	3/93	102/28564	0.00454572	0.0387169	0.025049	54712/17755/268902	3
BP	GO:0021533	cell differentiation in hindbrain	2/93	31/28564	0.00458576	0.0387169	0.025049	19883/18121	2
BP	GO:0086010	membrane depolarization during action potential	2/93	31/28564	0.00458576	0.0387169	0.025049	11735/20273	2
BP	GO:0090130	tissue migration	5/93	331/28564	0.00458843	0.0387169	0.025049	232227/234779/238328/76441/107351	5
BP	GO:0043068	positive regulation of programmed cell death	7/93	632/28564	0.00461433	0.0388016	0.0251038	26927/17863/114774/15375/338372/17702/20319	7
BP	GO:0040017	positive regulation of locomotion	7/93	633/28564	0.00465379	0.0389994	0.0252318	232227/234779/23828/114774/14180/20357/76441	7
BP	GO:0061458	reproductive system development	5/93	333/28564	0.00470576	0.0393003	0.0254265	26927/18121/15375/14180/20319	5
BP	GO:0043269	regulation of monoatomic ion transport	7/93	635/28564	0.00473346	0.0393972	0.0254891	234779/59095/11735/114774/66109/20273/14199	7
BP	GO:0022011	myelination in peripheral nervous system	2/93	32/28564	0.00488116	0.0400636	0.0259203	18991/211323	2
BP	GO:0032292	peripheral nervous system axon ensheathment	2/93	32/28564	0.00488116	0.0400636	0.0259203	18991/211323	2
BP	GO:0060317	cardiac epithelial to mesenchymal transition	2/93	32/28564	0.00488116	0.0400636	0.0259203	18121/17702	2
BP	GO:0060795	cell fate commitment involved in formation of primary germ layer	2/93	32/28564	0.00488116	0.0400636	0.0259203	13813/20319	2
BP	GO:1990138	neuron projection extension	4/93	209/28564	0.00489539	0.0400636	0.0259203	17755/116838/106042/20357	4
BP	GO:0030307	positive regulation of cell growth	4/93	210/28564	0.00497821	0.0406056	0.026271	211323/17755/116838/20319	4
BP	GO:0008045	motor neuron axon guidance	2/93	33/28564	0.00518512	0.0418074	0.0270485	16872/18121	2
BP	GO:0060740	prostate gland epithelium morphogenesis	2/93	33/28564	0.00518512	0.0418074	0.0270485	18121/15375	2
BP	GO:0001704	formation of primary germ layer	3/93	107/28564	0.00519389	0.0418074	0.0270485	13813/18121/20319	3
BP	GO:0030510	regulation of BMP signaling pathway	3/93	107/28564	0.00519389	0.0418074	0.0270485	18121/17702/20319	3
BP	GO:0007167	enzyme-linked receptor protein signaling pathway	9/93	998/28564	0.00523787	0.0419294	0.0271275	70673/211323/18121/17702/14180/106042/68799/107351/20319	9
BP	GO:0097435	supramolecular fiber organization	8/93	818/28564	0.00524332	0.0419294	0.0271275	234915/114774/544963/17755/76441/107351/56363/20319	8
BP	GO:0009953	dorsal/ventral pattern formation	3/93	109/28564	0.00546791	0.0429795	0.0278068	18121/12006/15375	3
BP	GO:0034765	regulation of monoatomic ion transmembrane transport	6/93	492/28564	0.00547054	0.0429795	0.0278068	234779/59095/11735/66109/20273/14199	6
BP	GO:0003176	aortic valve development	2/93	34/28564	0.00549758	0.0429795	0.0278068	12006/268902	2
BP	GO:0044319	wound healing, spreading of cells	2/93	34/28564	0.00549758	0.0429795	0.0278068	17702/56363	2
BP	GO:0060512	prostate gland morphogenesis	2/93	34/28564	0.00549758	0.0429795	0.0278068	18121/15375	2
BP	GO:0090505	epiboly involved in wound healing	2/93	34/28564	0.00549758	0.0429795	0.0278068	17702/56363	2
BP	GO:1903205	regulation of hydrogen peroxide-induced cell death	2/93	34/28564	0.00549758	0.0429795	0.0278068	114774/15375	2
BP	GO:0055013	cardiac muscle cell development	3/93	110/28564	0.00560812	0.0437041	0.0282756	23828/106042/18741	3
BP	GO:0003209	cardiac atrium morphogenesis	2/93	35/28564	0.00581848	0.0437045	0.0282759	18121/18741	2
BP	GO:0035116	embryonic hindlimb morphogenesis	2/93	35/28564	0.00581848	0.0437045	0.0282759	17702/18741	2
BP	GO:0048679	regulation of axon regeneration	2/93	35/28564	0.00581848	0.0437045	0.0282759	211323/237847	2
BP	GO:0060914	heart formation	2/93	35/28564	0.00581848	0.0437045	0.0282759	12006/268902	2
BP	GO:0090504	epiboly	2/93	35/28564	0.00581848	0.0437045	0.0282759	17702/56363	2
BP	GO:0035265	organ growth	4/93	220/28564	0.00585876	0.0437045	0.0282759	211323/18121/17702/14180	4
BP	GO:0048639	positive regulation of developmental growth	4/93	220/28564	0.00585876	0.0437045	0.0282759	211323/17755/14180/116838	4
BP	GO:0001843	neural tube closure	3/93	112/28564	0.00589499	0.0437045	0.0282759	18121/106042/20319	3
BP	GO:0043087	regulation of GTPase activity	5/93	353/28564	0.00599914	0.0437045	0.0282759	232227/23828/54712/544963/381605	5
BP	GO:0060606	tube closure	3/93	113/28564	0.00604166	0.0437045	0.0282759	18121/106042/20319	3
BP	GO:0002285	lymphocyte activation involved in immune response	4/93	223/28564	0.00614188	0.0437045	0.0282759	234779/19883/13813/17863	4
BP	GO:0014044	Schwann cell development	2/93	36/28564	0.00614776	0.0437045	0.0282759	18991/211323	2
BP	GO:0099560	synaptic membrane adhesion	2/93	36/28564	0.00614776	0.0437045	0.0282759	211323/235086	2
BP	GO:0035282	segmentation	3/93	114/28564	0.0061905	0.0437045	0.0282759	18121/12006/20319	3
BP	GO:0055017	cardiac muscle tissue growth	3/93	115/28564	0.00634152	0.0437045	0.0282759	211323/18121/14180	3
BP	GO:0010667	negative regulation of cardiac muscle cell apoptotic process	2/93	37/28564	0.00648537	0.0437045	0.0282759	211323/20319	2
BP	GO:0045686	negative regulation of glial cell differentiation	2/93	37/28564	0.00648537	0.0437045	0.0282759	18121/76441	2
BP	GO:0061384	heart trabecula morphogenesis	2/93	37/28564	0.00648537	0.0437045	0.0282759	211323/18121	2
BP	GO:0002302	CD8-positive, alpha-beta T cell differentiation involved in immune response	1/93	2/28564	0.00650121	0.0437045	0.0282759	13813	1
BP	GO:0010625	positive regulation of Schwann cell proliferation	1/93	2/28564	0.00650121	0.0437045	0.0282759	211323	1
BP	GO:0018993	somatic sex determination	1/93	2/28564	0.00650121	0.0437045	0.0282759	26927	1
BP	GO:0021526	medial motor column neuron differentiation	1/93	2/28564	0.00650121	0.0437045	0.0282759	16872	1
BP	GO:0021539	subthalamus development	1/93	2/28564	0.00650121	0.0437045	0.0282759	18741	1
BP	GO:0021840	directional guidance of interneurons involved in migration from the subpallium to the cortex	1/93	2/28564	0.00650121	0.0437045	0.0282759	211323	1
BP	GO:0021842	chemorepulsion involved in interneuron migration from the subpallium to the cortex	1/93	2/28564	0.00650121	0.0437045	0.0282759	211323	1
BP	GO:0030237	female sex determination	1/93	2/28564	0.00650121	0.0437045	0.0282759	26927	1
BP	GO:0044332	Wnt signaling pathway involved in dorsal/ventral axis specification	1/93	2/28564	0.00650121	0.0437045	0.0282759	12006	1
BP	GO:0045720	negative regulation of integrin biosynthetic process	1/93	2/28564	0.00650121	0.0437045	0.0282759	56363	1
BP	GO:0045992	negative regulation of embryonic development	1/93	2/28564	0.00650121	0.0437045	0.0282759	20319	1
BP	GO:0050925	negative regulation of negative chemotaxis	1/93	2/28564	0.00650121	0.0437045	0.0282759	268902	1
BP	GO:0051892	negative regulation of cardioblast differentiation	1/93	2/28564	0.00650121	0.0437045	0.0282759	106042	1
BP	GO:0060014	granulosa cell differentiation	1/93	2/28564	0.00650121	0.0437045	0.0282759	26927	1
BP	GO:0060302	negative regulation of cytokine activity	1/93	2/28564	0.00650121	0.0437045	0.0282759	18121	1
BP	GO:0060364	frontal suture morphogenesis	1/93	2/28564	0.00650121	0.0437045	0.0282759	17702	1
BP	GO:0060450	positive regulation of hindgut contraction	1/93	2/28564	0.00650121	0.0437045	0.0282759	114774	1
BP	GO:0060577	pulmonary vein morphogenesis	1/93	2/28564	0.00650121	0.0437045	0.0282759	18741	1
BP	GO:0060738	epithelial-mesenchymal signaling involved in prostate gland development	1/93	2/28564	0.00650121	0.0437045	0.0282759	15375	1
BP	GO:0061159	establishment of bipolar cell polarity involved in cell morphogenesis	1/93	2/28564	0.00650121	0.0437045	0.0282759	106042	1
BP	GO:0062044	negative regulation of cardiac epithelial to mesenchymal transition	1/93	2/28564	0.00650121	0.0437045	0.0282759	18121	1
BP	GO:0070075	tear secretion	1/93	2/28564	0.00650121	0.0437045	0.0282759	106042	1
BP	GO:0071798	response to prostaglandin D	1/93	2/28564	0.00650121	0.0437045	0.0282759	19220	1
BP	GO:0071799	cellular response to prostaglandin D stimulus	1/93	2/28564	0.00650121	0.0437045	0.0282759	19220	1
BP	GO:1900240	negative regulation of phenotypic switching	1/93	2/28564	0.00650121	0.0437045	0.0282759	14180	1
BP	GO:1905006	negative regulation of epithelial to mesenchymal transition involved in endocardial cushion formation	1/93	2/28564	0.00650121	0.0437045	0.0282759	18121	1
BP	GO:1905916	negative regulation of cell differentiation involved in phenotypic switching	1/93	2/28564	0.00650121	0.0437045	0.0282759	14180	1
BP	GO:1905931	negative regulation of vascular associated smooth muscle cell differentiation involved in phenotypic switching	1/93	2/28564	0.00650121	0.0437045	0.0282759	14180	1
BP	GO:2000053	regulation of Wnt signaling pathway involved in dorsal/ventral axis specification	1/93	2/28564	0.00650121	0.0437045	0.0282759	12006	1
BP	GO:2000054	negative regulation of Wnt signaling pathway involved in dorsal/ventral axis specification	1/93	2/28564	0.00650121	0.0437045	0.0282759	12006	1
BP	GO:2000393	negative regulation of lamellipodium morphogenesis	1/93	2/28564	0.00650121	0.0437045	0.0282759	107351	1
BP	GO:2000853	negative regulation of corticosterone secretion	1/93	2/28564	0.00650121	0.0437045	0.0282759	211323	1
BP	GO:0007163	establishment or maintenance of cell polarity	4/93	228/28564	0.00663376	0.0444614	0.0287656	11735/17755/106042/107351	4
BP	GO:0001708	cell fate specification	3/93	117/28564	0.00665013	0.0444614	0.0287656	13813/15375/20319	3
BP	GO:0036474	cell death in response to hydrogen peroxide	2/93	38/28564	0.00683125	0.0451786	0.0292296	114774/15375	2
BP	GO:0098884	postsynaptic neurotransmitter receptor internalization	2/93	38/28564	0.00683125	0.0451786	0.0292296	232227/211323	2
BP	GO:0140239	postsynaptic endocytosis	2/93	38/28564	0.00683125	0.0451786	0.0292296	232227/211323	2
BP	GO:1905606	regulation of presynapse assembly	2/93	38/28564	0.00683125	0.0451786	0.0292296	211323/331461	2
BP	GO:0014020	primary neural tube formation	3/93	119/28564	0.00696755	0.0457094	0.029573	18121/106042/20319	3
BP	GO:0055006	cardiac cell development	3/93	119/28564	0.00696755	0.0457094	0.029573	23828/106042/18741	3
BP	GO:0060840	artery development	3/93	119/28564	0.00696755	0.0457094	0.029573	18121/106042/268902	3
BP	GO:0021983	pituitary gland development	2/93	39/28564	0.00718535	0.0470121	0.0304159	18121/18741	2
BP	GO:1904062	regulation of monoatomic cation transmembrane transport	5/93	371/28564	0.00736148	0.0480361	0.0310784	234779/59095/11735/66109/14199	5
BP	GO:0007498	mesoderm development	3/93	122/28564	0.00746033	0.0485517	0.0314119	13813/18121/20319	3
BP	GO:0010664	negative regulation of striated muscle cell apoptotic process	2/93	40/28564	0.0075476	0.0487308	0.0315278	211323/20319	2
BP	GO:0070570	regulation of neuron projection regeneration	2/93	40/28564	0.0075476	0.0487308	0.0315278	211323/237847	2
BP	GO:1905314	semi-lunar valve development	2/93	40/28564	0.0075476	0.0487308	0.0315278	12006/268902	2
BP	GO:0046620	regulation of organ growth	3/93	124/28564	0.00780004	0.0500054	0.0323524	211323/18121/14180	3
BP	GO:0060419	heart growth	3/93	124/28564	0.00780004	0.0500054	0.0323524	211323/18121/14180	3
BP	GO:0030324	lung development	4/93	239/28564	0.00780632	0.0500054	0.0323524	18121/15375/14180/18741	4
BP	GO:0003230	cardiac atrium development	2/93	41/28564	0.00791796	0.0503253	0.0325594	18121/18741	2
BP	GO:1901031	regulation of response to reactive oxygen species	2/93	41/28564	0.00791796	0.0503253	0.0325594	114774/15375	2
BP	GO:2000463	positive regulation of excitatory postsynaptic potential	2/93	41/28564	0.00791796	0.0503253	0.0325594	116838/207683	2
BP	GO:0043010	camera-type eye development	5/93	378/28564	0.00794529	0.0503682	0.0325872	269831/23965/26927/106042/18741	5
BP	GO:0030323	respiratory tube development	4/93	242/28564	0.00814825	0.0515214	0.0333333	18121/15375/14180/18741	4
BP	GO:0001706	endoderm formation	2/93	42/28564	0.00829636	0.0517888	0.0335063	13813/18121	2
BP	GO:0010092	specification of animal organ identity	2/93	42/28564	0.00829636	0.0517888	0.0335063	12006/268902	2
BP	GO:0060325	face morphogenesis	2/93	42/28564	0.00829636	0.0517888	0.0335063	18121/106042	2
BP	GO:0070884	regulation of calcineurin-NFAT signaling cascade	2/93	42/28564	0.00829636	0.0517888	0.0335063	211323/234779	2
BP	GO:0099174	regulation of presynapse organization	2/93	42/28564	0.00829636	0.0517888	0.0335063	211323/331461	2
BP	GO:0002286	T cell activation involved in immune response	3/93	127/28564	0.00832651	0.0518447	0.0335424	19883/13813/17863	3
BP	GO:0045862	positive regulation of proteolysis	5/93	384/28564	0.00847076	0.052609	0.0340369	26927/114774/12006/106042/20319	5
BP	GO:0014037	Schwann cell differentiation	2/93	43/28564	0.00868276	0.0534211	0.0345623	18991/211323	2
BP	GO:0106056	regulation of calcineurin-mediated signaling	2/93	43/28564	0.00868276	0.0534211	0.0345623	211323/234779	2
BP	GO:0042476	odontogenesis	3/93	129/28564	0.00868884	0.0534211	0.0345623	12006/17702/18741	3
BP	GO:0048640	negative regulation of developmental growth	3/93	129/28564	0.00868884	0.0534211	0.0345623	93960/18121/20357	3
BP	GO:0030100	regulation of endocytosis	4/93	248/28564	0.00886134	0.0536583	0.0347158	232227/211323/234779/11735	4
BP	GO:0048259	regulation of receptor-mediated endocytosis	3/93	131/28564	0.00906031	0.0536583	0.0347158	232227/211323/234779	3
BP	GO:0035886	vascular associated smooth muscle cell differentiation	2/93	44/28564	0.0090771	0.0536583	0.0347158	14180/18741	2
BP	GO:0045880	positive regulation of smoothened signaling pathway	2/93	44/28564	0.0090771	0.0536583	0.0347158	15375/14180	2
BP	GO:0050850	positive regulation of calcium-mediated signaling	2/93	44/28564	0.0090771	0.0536583	0.0347158	211323/234779	2
BP	GO:2000249	regulation of actin cytoskeleton reorganization	2/93	44/28564	0.0090771	0.0536583	0.0347158	544963/76441	2
BP	GO:0042060	wound healing	5/93	392/28564	0.00920828	0.0536583	0.0347158	211323/18121/17702/107351/56363	5
BP	GO:0046632	alpha-beta T cell differentiation	3/93	133/28564	0.00944096	0.0536583	0.0347158	19883/13813/17863	3
BP	GO:0001569	branching involved in blood vessel morphogenesis	2/93	45/28564	0.00947932	0.0536583	0.0347158	20319/18741	2
BP	GO:0017145	stem cell division	2/93	45/28564	0.00947932	0.0536583	0.0347158	17863/20319	2
BP	GO:0099590	neurotransmitter receptor internalization	2/93	45/28564	0.00947932	0.0536583	0.0347158	232227/211323	2
BP	GO:0001841	neural tube formation	3/93	134/28564	0.00963475	0.0536583	0.0347158	18121/106042/20319	3
BP	GO:0002316	follicular B cell differentiation	1/93	3/28564	0.00973611	0.0536583	0.0347158	234779	1
BP	GO:0003350	pulmonary myocardium development	1/93	3/28564	0.00973611	0.0536583	0.0347158	18741	1
BP	GO:0033686	positive regulation of luteinizing hormone secretion	1/93	3/28564	0.00973611	0.0536583	0.0347158	26927	1
BP	GO:0035993	deltoid tuberosity development	1/93	3/28564	0.00973611	0.0536583	0.0347158	18741	1
BP	GO:0042662	negative regulation of mesodermal cell fate specification	1/93	3/28564	0.00973611	0.0536583	0.0347158	20319	1
BP	GO:0043133	hindgut contraction	1/93	3/28564	0.00973611	0.0536583	0.0347158	114774	1
BP	GO:0043134	regulation of hindgut contraction	1/93	3/28564	0.00973611	0.0536583	0.0347158	114774	1
BP	GO:0051586	positive regulation of dopamine uptake involved in synaptic transmission	1/93	3/28564	0.00973611	0.0536583	0.0347158	269642	1
BP	GO:0051795	positive regulation of timing of catagen	1/93	3/28564	0.00973611	0.0536583	0.0347158	17702	1
BP	GO:0051944	positive regulation of catecholamine uptake involved in synaptic transmission	1/93	3/28564	0.00973611	0.0536583	0.0347158	269642	1
BP	GO:0060300	regulation of cytokine activity	1/93	3/28564	0.00973611	0.0536583	0.0347158	18121	1
BP	GO:0060460	left lung morphogenesis	1/93	3/28564	0.00973611	0.0536583	0.0347158	18741	1
BP	GO:0060741	prostate gland stromal morphogenesis	1/93	3/28564	0.00973611	0.0536583	0.0347158	15375	1
BP	GO:0060809	mesodermal to mesenchymal transition involved in gastrulation	1/93	3/28564	0.00973611	0.0536583	0.0347158	13813	1
BP	GO:0060825	fibroblast growth factor receptor signaling pathway involved in neural plate anterior/posterior pattern formation	1/93	3/28564	0.00973611	0.0536583	0.0347158	18121	1
BP	GO:0061144	alveolar secondary septum development	1/93	3/28564	0.00973611	0.0536583	0.0347158	15375	1
BP	GO:0061171	establishment of bipolar cell polarity	1/93	3/28564	0.00973611	0.0536583	0.0347158	106042	1
BP	GO:0061884	regulation of mini excitatory postsynaptic potential	1/93	3/28564	0.00973611	0.0536583	0.0347158	207683	1
BP	GO:0061885	positive regulation of mini excitatory postsynaptic potential	1/93	3/28564	0.00973611	0.0536583	0.0347158	207683	1
BP	GO:0072658	maintenance of protein location in membrane	1/93	3/28564	0.00973611	0.0536583	0.0347158	11735	1
BP	GO:0072660	maintenance of protein location in plasma membrane	1/93	3/28564	0.00973611	0.0536583	0.0347158	11735	1
BP	GO:0090679	cell differentiation involved in phenotypic switching	1/93	3/28564	0.00973611	0.0536583	0.0347158	14180	1
BP	GO:0098816	mini excitatory postsynaptic potential	1/93	3/28564	0.00973611	0.0536583	0.0347158	207683	1
BP	GO:1900239	regulation of phenotypic switching	1/93	3/28564	0.00973611	0.0536583	0.0347158	14180	1
BP	GO:1901082	positive regulation of relaxation of smooth muscle	1/93	3/28564	0.00973611	0.0536583	0.0347158	114774	1
BP	GO:1905420	vascular associated smooth muscle cell differentiation involved in phenotypic switching	1/93	3/28564	0.00973611	0.0536583	0.0347158	14180	1
BP	GO:1905771	negative regulation of mesodermal cell differentiation	1/93	3/28564	0.00973611	0.0536583	0.0347158	20319	1
BP	GO:1905915	regulation of cell differentiation involved in phenotypic switching	1/93	3/28564	0.00973611	0.0536583	0.0347158	14180	1
BP	GO:1905930	regulation of vascular associated smooth muscle cell differentiation involved in phenotypic switching	1/93	3/28564	0.00973611	0.0536583	0.0347158	14180	1
BP	GO:2000040	regulation of planar cell polarity pathway involved in axis elongation	1/93	3/28564	0.00973611	0.0536583	0.0347158	20319	1
BP	GO:2000041	negative regulation of planar cell polarity pathway involved in axis elongation	1/93	3/28564	0.00973611	0.0536583	0.0347158	20319	1
BP	GO:2000313	regulation of fibroblast growth factor receptor signaling pathway involved in neural plate anterior/posterior pattern formation	1/93	3/28564	0.00973611	0.0536583	0.0347158	18121	1
BP	GO:2000845	positive regulation of testosterone secretion	1/93	3/28564	0.00973611	0.0536583	0.0347158	17863	1
BP	GO:2001055	positive regulation of mesenchymal cell apoptotic process	1/93	3/28564	0.00973611	0.0536583	0.0347158	17702	1
BP	GO:0051101	regulation of DNA binding	3/93	136/28564	0.0100293	0.0551497	0.0356807	17702/18741/12395	3
BP	GO:0006814	sodium ion transport	4/93	259/28564	0.0102723	0.056173	0.0363428	59095/11735/20273/226999	4
BP	GO:0048536	spleen development	2/93	47/28564	0.0103072	0.056173	0.0363428	17863/18741	2
BP	GO:0055023	positive regulation of cardiac muscle tissue growth	2/93	47/28564	0.0103072	0.056173	0.0363428	211323/14180	2
BP	GO:0071542	dopaminergic neuron differentiation	2/93	47/28564	0.0103072	0.056173	0.0363428	15375/20319	2
BP	GO:0046879	hormone secretion	5/93	404/28564	0.0103961	0.0565316	0.0365748	211323/26927/17863/116838/20502	5
BP	GO:0001701	in utero embryonic development	6/93	565/28564	0.0104428	0.0566599	0.0366577	11864/13813/17863/18121/238328/18741	6
BP	GO:0072089	stem cell proliferation	3/93	139/28564	0.0106385	0.0574683	0.0371808	12006/14180/20319	3
BP	GO:0001501	skeletal system development	6/93	568/28564	0.0106989	0.0574683	0.0371808	18121/12006/17702/14180/20319/18741	6
BP	GO:0008038	neuron recognition	2/93	48/28564	0.0107327	0.0574683	0.0371808	319504/268902	2
BP	GO:0033173	calcineurin-NFAT signaling cascade	2/93	48/28564	0.0107327	0.0574683	0.0371808	211323/234779	2
BP	GO:0035137	hindlimb morphogenesis	2/93	48/28564	0.0107327	0.0574683	0.0371808	17702/18741	2
BP	GO:0060323	head morphogenesis	2/93	48/28564	0.0107327	0.0574683	0.0371808	18121/106042	2
BP	GO:0051963	regulation of synapse assembly	3/93	140/28564	0.0108462	0.0579492	0.0374919	211323/105827/331461	3
BP	GO:0098657	import into cell	4/93	264/28564	0.0109591	0.0584245	0.0377994	269642/114774/226999/20502	4
BP	GO:0008360	regulation of cell shape	3/93	141/28564	0.0110563	0.0587231	0.0379926	23828/54712/12810	3
BP	GO:0008285	negative regulation of cell population proliferation	7/93	747/28564	0.0110821	0.0587231	0.0379926	114774/18121/12006/238328/17702/20502/20319	7
BP	GO:0099537	trans-synaptic signaling	8/93	932/28564	0.0110871	0.0587231	0.0379926	269642/232227/235086/18121/116838/207683/53623/331461	8
BP	GO:2000772	regulation of cellular senescence	2/93	49/28564	0.0111659	0.0590131	0.0381802	114774/238328	2
BP	GO:0009914	hormone transport	5/93	413/28564	0.0113532	0.0598734	0.0387369	211323/26927/17863/116838/20502	5
BP	GO:0021772	olfactory bulb development	2/93	50/28564	0.0116068	0.0608175	0.0393476	13813/268902	2
BP	GO:0060421	positive regulation of heart growth	2/93	50/28564	0.0116068	0.0608175	0.0393476	211323/14180	2
BP	GO:0071526	semaphorin-plexin signaling pathway	2/93	50/28564	0.0116068	0.0608175	0.0393476	54712/20357	2
BP	GO:0060541	respiratory system development	4/93	270/28564	0.0118215	0.0618105	0.0399901	18121/15375/14180/18741	4
BP	GO:0003254	regulation of membrane depolarization	2/93	51/28564	0.0120552	0.062868	0.0406743	11735/14199	2
BP	GO:0006898	receptor-mediated endocytosis	4/93	273/28564	0.0122687	0.062868	0.0406743	232227/211323/234779/381217	4
BP	GO:0033002	muscle cell proliferation	4/93	273/28564	0.0122687	0.062868	0.0406743	211323/17863/18121/14180	4
BP	GO:0090101	negative regulation of transmembrane receptor protein serine/threonine kinase signaling pathway	3/93	147/28564	0.0123663	0.062868	0.0406743	70673/18121/20319	3
BP	GO:0021537	telencephalon development	4/93	274/28564	0.0124201	0.062868	0.0406743	211323/13813/237847/268902	4
BP	GO:0097720	calcineurin-mediated signaling	2/93	52/28564	0.0125111	0.062868	0.0406743	211323/234779	2
BP	GO:0030335	positive regulation of cell migration	6/93	589/28564	0.0126177	0.062868	0.0406743	232227/234779/114774/14180/20357/76441	6
BP	GO:0032940	secretion by cell	8/93	955/28564	0.0126959	0.062868	0.0406743	211323/26927/17863/116838/106042/331461/20502/19142	8
BP	GO:0006083	acetate metabolic process	1/93	4/28564	0.0129606	0.062868	0.0406743	269642	1
BP	GO:0032423	regulation of mismatch repair	1/93	4/28564	0.0129606	0.062868	0.0406743	12006	1
BP	GO:0035936	testosterone secretion	1/93	4/28564	0.0129606	0.062868	0.0406743	17863	1
BP	GO:0038160	CXCL12-activated CXCR4 signaling pathway	1/93	4/28564	0.0129606	0.062868	0.0406743	381217	1
BP	GO:0042305	specification of segmental identity, mandibular segment	1/93	4/28564	0.0129606	0.062868	0.0406743	18121	1
BP	GO:0042986	positive regulation of amyloid precursor protein biosynthetic process	1/93	4/28564	0.0129606	0.062868	0.0406743	114774	1
BP	GO:0045213	neurotransmitter receptor metabolic process	1/93	4/28564	0.0129606	0.062868	0.0406743	211323	1
BP	GO:0045653	negative regulation of megakaryocyte differentiation	1/93	4/28564	0.0129606	0.062868	0.0406743	17863	1
BP	GO:0046881	positive regulation of follicle-stimulating hormone secretion	1/93	4/28564	0.0129606	0.062868	0.0406743	26927	1
BP	GO:0048790	maintenance of presynaptic active zone structure	1/93	4/28564	0.0129606	0.062868	0.0406743	116838	1
BP	GO:0050923	regulation of negative chemotaxis	1/93	4/28564	0.0129606	0.062868	0.0406743	268902	1
BP	GO:0051794	regulation of timing of catagen	1/93	4/28564	0.0129606	0.062868	0.0406743	17702	1
BP	GO:0060459	left lung development	1/93	4/28564	0.0129606	0.062868	0.0406743	18741	1
BP	GO:0060528	secretory columnal luminar epithelial cell differentiation involved in prostate glandular acinus development	1/93	4/28564	0.0129606	0.062868	0.0406743	15375	1
BP	GO:0060743	epithelial cell maturation involved in prostate gland development	1/93	4/28564	0.0129606	0.062868	0.0406743	15375	1
BP	GO:0061031	endodermal digestive tract morphogenesis	1/93	4/28564	0.0129606	0.062868	0.0406743	18741	1
BP	GO:0061054	dermatome development	1/93	4/28564	0.0129606	0.062868	0.0406743	20319	1
BP	GO:0061183	regulation of dermatome development	1/93	4/28564	0.0129606	0.062868	0.0406743	20319	1
BP	GO:0070602	regulation of centromeric sister chromatid cohesion	1/93	4/28564	0.0129606	0.062868	0.0406743	12006	1
BP	GO:0090244	Wnt signaling pathway involved in somitogenesis	1/93	4/28564	0.0129606	0.062868	0.0406743	20319	1
BP	GO:1901080	regulation of relaxation of smooth muscle	1/93	4/28564	0.0129606	0.062868	0.0406743	114774	1
BP	GO:1901491	negative regulation of lymphangiogenesis	1/93	4/28564	0.0129606	0.062868	0.0406743	238328	1
BP	GO:1903385	regulation of homophilic cell adhesion	1/93	4/28564	0.0129606	0.062868	0.0406743	23965	1
BP	GO:1904899	positive regulation of hepatic stellate cell proliferation	1/93	4/28564	0.0129606	0.062868	0.0406743	17863	1
BP	GO:2000843	regulation of testosterone secretion	1/93	4/28564	0.0129606	0.062868	0.0406743	17863	1
BP	GO:0001881	receptor recycling	2/93	53/28564	0.0129744	0.062868	0.0406743	23828/53623	2
BP	GO:0021988	olfactory lobe development	2/93	53/28564	0.0129744	0.062868	0.0406743	13813/268902	2
BP	GO:0030850	prostate gland development	2/93	53/28564	0.0129744	0.062868	0.0406743	18121/15375	2
BP	GO:0031103	axon regeneration	2/93	53/28564	0.0129744	0.062868	0.0406743	211323/237847	2
BP	GO:0007264	small GTPase mediated signal transduction	5/93	428/28564	0.0130794	0.0632513	0.0409223	232227/211323/71302/107351/236920	5
BP	GO:0003179	heart valve morphogenesis	2/93	54/28564	0.0134452	0.0646371	0.0418189	12006/268902	2
BP	GO:0060251	regulation of glial cell proliferation	2/93	54/28564	0.0134452	0.0646371	0.0418189	211323/17863	2
BP	GO:0099054	presynapse assembly	2/93	54/28564	0.0134452	0.0646371	0.0418189	211323/331461	2
BP	GO:0071709	membrane assembly	2/93	55/28564	0.0139233	0.0667662	0.0431964	11735/331461	2
BP	GO:0043254	regulation of protein-containing complex assembly	5/93	435/28564	0.0139426	0.0667662	0.0431964	211323/234779/17755/76441/107351	5
BP	GO:0048593	camera-type eye morphogenesis	3/93	155/28564	0.014246	0.0680858	0.0440501	269831/23965/18741	3
BP	GO:0016485	protein processing	4/93	286/28564	0.0143313	0.0683601	0.0442276	68947/114774/70574/19142	4
BP	GO:0048546	digestive tract morphogenesis	2/93	56/28564	0.0144087	0.0684621	0.0442936	20319/18741	2
BP	GO:0055010	ventricular cardiac muscle tissue morphogenesis	2/93	56/28564	0.0144087	0.0684621	0.0442936	211323/18121	2
BP	GO:0048588	developmental cell growth	4/93	287/28564	0.0144985	0.0687556	0.0444834	17755/116838/106042/20357	4
BP	GO:0022612	gland morphogenesis	3/93	157/28564	0.0147398	0.0697647	0.0451363	18121/15375/17702	3
BP	GO:0043066	negative regulation of apoptotic process	8/93	983/28564	0.0148795	0.0701221	0.0453676	11864/211323/16872/18121/17702/105827/20319/19220	8
BP	GO:0044060	regulation of endocrine process	2/93	57/28564	0.0149013	0.0701221	0.0453676	211323/26927	2
BP	GO:0048016	inositol phosphate-mediated signaling	2/93	57/28564	0.0149013	0.0701221	0.0453676	211323/234779	2
BP	GO:0009101	glycoprotein biosynthetic process	4/93	290/28564	0.0150075	0.0701764	0.0454027	15476/68947/114774/108760	4
BP	GO:0032412	regulation of monoatomic ion transmembrane transporter activity	4/93	290/28564	0.0150075	0.0701764	0.0454027	234779/59095/11735/14199	4
BP	GO:0001838	embryonic epithelial tube formation	3/93	159/28564	0.0152433	0.0701764	0.0454027	18121/106042/20319	3
BP	GO:0014014	negative regulation of gliogenesis	2/93	58/28564	0.0154012	0.0701764	0.0454027	18121/76441	2
BP	GO:0030514	negative regulation of BMP signaling pathway	2/93	58/28564	0.0154012	0.0701764	0.0454027	18121/20319	2
BP	GO:0050922	negative regulation of chemotaxis	2/93	58/28564	0.0154012	0.0701764	0.0454027	20357/268902	2
BP	GO:2000147	positive regulation of cell motility	6/93	616/28564	0.0154257	0.0701764	0.0454027	232227/234779/114774/14180/20357/76441	6
BP	GO:0019932	second-messenger-mediated signaling	4/93	295/28564	0.0158808	0.0701764	0.0454027	211323/234779/23984/19220	4
BP	GO:0140353	lipid export from cell	2/93	59/28564	0.0159082	0.0701764	0.0454027	211323/17863	2
BP	GO:0007613	memory	3/93	162/28564	0.0160166	0.0701764	0.0454027	211323/268354/18121	3
BP	GO:0003062	regulation of heart rate by chemical signal	1/93	5/28564	0.0161747	0.0701764	0.0454027	70729	1
BP	GO:0003137	Notch signaling pathway involved in heart induction	1/93	5/28564	0.0161747	0.0701764	0.0454027	268902	1
BP	GO:0007171	activation of transmembrane receptor protein tyrosine kinase activity	1/93	5/28564	0.0161747	0.0701764	0.0454027	211323	1
BP	GO:0007380	specification of segmental identity, head	1/93	5/28564	0.0161747	0.0701764	0.0454027	18121	1
BP	GO:0016199	axon midline choice point recognition	1/93	5/28564	0.0161747	0.0701764	0.0454027	268902	1
BP	GO:0021523	somatic motor neuron differentiation	1/93	5/28564	0.0161747	0.0701764	0.0454027	16872	1
BP	GO:0030951	establishment or maintenance of microtubule cytoskeleton polarity	1/93	5/28564	0.0161747	0.0701764	0.0454027	11735	1
BP	GO:0032278	positive regulation of gonadotropin secretion	1/93	5/28564	0.0161747	0.0701764	0.0454027	26927	1
BP	GO:0035287	head segmentation	1/93	5/28564	0.0161747	0.0701764	0.0454027	18121	1
BP	GO:0035289	posterior head segmentation	1/93	5/28564	0.0161747	0.0701764	0.0454027	18121	1
BP	GO:0035480	regulation of Notch signaling pathway involved in heart induction	1/93	5/28564	0.0161747	0.0701764	0.0454027	268902	1
BP	GO:0035481	positive regulation of Notch signaling pathway involved in heart induction	1/93	5/28564	0.0161747	0.0701764	0.0454027	268902	1
BP	GO:0038133	ERBB2-ERBB3 signaling pathway	1/93	5/28564	0.0161747	0.0701764	0.0454027	211323	1
BP	GO:0038135	ERBB2-ERBB4 signaling pathway	1/93	5/28564	0.0161747	0.0701764	0.0454027	211323	1
BP	GO:0038159	C-X-C chemokine receptor CXCR4 signaling pathway	1/93	5/28564	0.0161747	0.0701764	0.0454027	381217	1
BP	GO:0048818	positive regulation of hair follicle maturation	1/93	5/28564	0.0161747	0.0701764	0.0454027	17702	1
BP	GO:0048866	stem cell fate specification	1/93	5/28564	0.0161747	0.0701764	0.0454027	20319	1
BP	GO:0061056	sclerotome development	1/93	5/28564	0.0161747	0.0701764	0.0454027	20319	1
BP	GO:0061325	cell proliferation involved in outflow tract morphogenesis	1/93	5/28564	0.0161747	0.0701764	0.0454027	18741	1
BP	GO:0070460	thyroid-stimulating hormone secretion	1/93	5/28564	0.0161747	0.0701764	0.0454027	20502	1
BP	GO:0090193	positive regulation of glomerulus development	1/93	5/28564	0.0161747	0.0701764	0.0454027	18121	1
BP	GO:0090677	reversible differentiation	1/93	5/28564	0.0161747	0.0701764	0.0454027	14180	1
BP	GO:0110135	Norrin signaling pathway	1/93	5/28564	0.0161747	0.0701764	0.0454027	269831	1
BP	GO:1900825	regulation of membrane depolarization during cardiac muscle cell action potential	1/93	5/28564	0.0161747	0.0701764	0.0454027	11735	1
BP	GO:1901079	positive regulation of relaxation of muscle	1/93	5/28564	0.0161747	0.0701764	0.0454027	114774	1
BP	GO:1904340	positive regulation of dopaminergic neuron differentiation	1/93	5/28564	0.0161747	0.0701764	0.0454027	15375	1
BP	GO:1904457	positive regulation of neuronal action potential	1/93	5/28564	0.0161747	0.0701764	0.0454027	114774	1
BP	GO:1904897	regulation of hepatic stellate cell proliferation	1/93	5/28564	0.0161747	0.0701764	0.0454027	17863	1
BP	GO:1904956	regulation of midbrain dopaminergic neuron differentiation	1/93	5/28564	0.0161747	0.0701764	0.0454027	20319	1
BP	GO:1990922	hepatic stellate cell proliferation	1/93	5/28564	0.0161747	0.0701764	0.0454027	17863	1
BP	GO:1990926	short-term synaptic potentiation	1/93	5/28564	0.0161747	0.0701764	0.0454027	18121	1
BP	GO:2000832	negative regulation of steroid hormone secretion	1/93	5/28564	0.0161747	0.0701764	0.0454027	211323	1
BP	GO:2000847	negative regulation of corticosteroid hormone secretion	1/93	5/28564	0.0161747	0.0701764	0.0454027	211323	1
BP	GO:2000850	negative regulation of glucocorticoid secretion	1/93	5/28564	0.0161747	0.0701764	0.0454027	211323	1
BP	GO:0030010	establishment of cell polarity	3/93	163/28564	0.0162792	0.0705047	0.0456151	17755/106042/107351	3
BP	GO:0030166	proteoglycan biosynthetic process	2/93	60/28564	0.0164222	0.0708734	0.0458536	15476/68947	2
BP	GO:2000649	regulation of sodium ion transmembrane transporter activity	2/93	60/28564	0.0164222	0.0708734	0.0458536	59095/11735	2
BP	GO:0007015	actin filament organization	5/93	454/28564	0.0164776	0.0709871	0.0459272	114774/544963/76441/107351/56363	5
BP	GO:0010977	negative regulation of neuron projection development	3/93	165/28564	0.0168116	0.0722989	0.0467759	237847/20357/107351	3
BP	GO:0022898	regulation of transmembrane transporter activity	4/93	303/28564	0.0173435	0.0744553	0.048171	234779/59095/11735/14199	4
BP	GO:0002011	morphogenesis of an epithelial sheet	2/93	62/28564	0.0174715	0.0744822	0.0481884	17702/56363	2
BP	GO:0010665	regulation of cardiac muscle cell apoptotic process	2/93	62/28564	0.0174715	0.0744822	0.0481884	211323/20319	2
BP	GO:0044091	membrane biogenesis	2/93	62/28564	0.0174715	0.0744822	0.0481884	11735/331461	2
BP	GO:0099172	presynapse organization	2/93	62/28564	0.0174715	0.0744822	0.0481884	211323/331461	2
BP	GO:0045765	regulation of angiogenesis	4/93	305/28564	0.0177219	0.0752872	0.0487093	269831/238328/319909/20319	4
BP	GO:0071695	anatomical structure maturation	4/93	305/28564	0.0177219	0.0752872	0.0487093	11735/319504/15375/17702	4
BP	GO:0034762	regulation of transmembrane transport	6/93	636/28564	0.0177676	0.0753507	0.0487504	234779/59095/11735/66109/20273/14199	6
BP	GO:0030155	regulation of cell adhesion	7/93	822/28564	0.01787	0.0755782	0.0488975	211323/23965/11735/54712/114774/107351/20667	7
BP	GO:0001755	neural crest cell migration	2/93	63/28564	0.0180066	0.0755782	0.0488975	20357/18741	2
BP	GO:0031102	neuron projection regeneration	2/93	63/28564	0.0180066	0.0755782	0.0488975	211323/237847	2
BP	GO:0042551	neuron maturation	2/93	63/28564	0.0180066	0.0755782	0.0488975	11735/319504	2
BP	GO:0046622	positive regulation of organ growth	2/93	63/28564	0.0180066	0.0755782	0.0488975	211323/14180	2
BP	GO:0098815	modulation of excitatory postsynaptic potential	2/93	63/28564	0.0180066	0.0755782	0.0488975	116838/207683	2
BP	GO:0072175	epithelial tube formation	3/93	170/28564	0.0181852	0.0761973	0.0492981	18121/106042/20319	3
BP	GO:1901342	regulation of vasculature development	4/93	309/28564	0.0184941	0.0764823	0.0494825	269831/238328/319909/20319	4
BP	GO:0010171	body morphogenesis	2/93	64/28564	0.0185485	0.0764823	0.0494825	18121/106042	2
BP	GO:0048278	vesicle docking	2/93	64/28564	0.0185485	0.0764823	0.0494825	23828/116838	2
BP	GO:0060324	face development	2/93	64/28564	0.0185485	0.0764823	0.0494825	18121/106042	2
BP	GO:0050768	negative regulation of neurogenesis	3/93	173/28564	0.0190385	0.0764823	0.0494825	18121/20357/76441	3
BP	GO:0010656	negative regulation of muscle cell apoptotic process	2/93	65/28564	0.0190973	0.0764823	0.0494825	211323/20319	2
BP	GO:0010662	regulation of striated muscle cell apoptotic process	2/93	65/28564	0.0190973	0.0764823	0.0494825	211323/20319	2
BP	GO:0090497	mesenchymal cell migration	2/93	65/28564	0.0190973	0.0764823	0.0494825	20357/18741	2
BP	GO:0001957	intramembranous ossification	1/93	6/28564	0.0193784	0.0764823	0.0494825	12006	1
BP	GO:0010754	negative regulation of cGMP-mediated signaling	1/93	6/28564	0.0193784	0.0764823	0.0494825	23984	1
BP	GO:0021999	neural plate anterior/posterior regionalization	1/93	6/28564	0.0193784	0.0764823	0.0494825	18121	1
BP	GO:0032237	activation of store-operated calcium channel activity	1/93	6/28564	0.0193784	0.0764823	0.0494825	234779	1
BP	GO:0032747	positive regulation of interleukin-23 production	1/93	6/28564	0.0193784	0.0764823	0.0494825	234779	1
BP	GO:0032792	negative regulation of CREB transcription factor activity	1/93	6/28564	0.0193784	0.0764823	0.0494825	17702	1
BP	GO:0036072	direct ossification	1/93	6/28564	0.0193784	0.0764823	0.0494825	12006	1
BP	GO:0038031	non-canonical Wnt signaling pathway via JNK cascade	1/93	6/28564	0.0193784	0.0764823	0.0494825	93960	1
BP	GO:0038129	ERBB3 signaling pathway	1/93	6/28564	0.0193784	0.0764823	0.0494825	211323	1
BP	GO:0042661	regulation of mesodermal cell fate specification	1/93	6/28564	0.0193784	0.0764823	0.0494825	20319	1
BP	GO:0043570	maintenance of DNA repeat elements	1/93	6/28564	0.0193784	0.0764823	0.0494825	12006	1
BP	GO:0045113	regulation of integrin biosynthetic process	1/93	6/28564	0.0193784	0.0764823	0.0494825	56363	1
BP	GO:0051582	positive regulation of neurotransmitter uptake	1/93	6/28564	0.0193784	0.0764823	0.0494825	269642	1
BP	GO:0051584	regulation of dopamine uptake involved in synaptic transmission	1/93	6/28564	0.0193784	0.0764823	0.0494825	269642	1
BP	GO:0051890	regulation of cardioblast differentiation	1/93	6/28564	0.0193784	0.0764823	0.0494825	106042	1
BP	GO:0051940	regulation of catecholamine uptake involved in synaptic transmission	1/93	6/28564	0.0193784	0.0764823	0.0494825	269642	1
BP	GO:0060684	epithelial-mesenchymal cell signaling	1/93	6/28564	0.0193784	0.0764823	0.0494825	15375	1
BP	GO:0060931	sinoatrial node cell development	1/93	6/28564	0.0193784	0.0764823	0.0494825	23828	1
BP	GO:0060956	endocardial cell differentiation	1/93	6/28564	0.0193784	0.0764823	0.0494825	211323	1
BP	GO:0070447	positive regulation of oligodendrocyte progenitor proliferation	1/93	6/28564	0.0193784	0.0764823	0.0494825	18121	1
BP	GO:0071286	cellular response to magnesium ion	1/93	6/28564	0.0193784	0.0764823	0.0494825	11735	1
BP	GO:0090192	regulation of glomerulus development	1/93	6/28564	0.0193784	0.0764823	0.0494825	18121	1
BP	GO:0098902	regulation of membrane depolarization during action potential	1/93	6/28564	0.0193784	0.0764823	0.0494825	11735	1
BP	GO:0120182	regulation of focal adhesion disassembly	1/93	6/28564	0.0193784	0.0764823	0.0494825	232227	1
BP	GO:0120183	positive regulation of focal adhesion disassembly	1/93	6/28564	0.0193784	0.0764823	0.0494825	232227	1
BP	GO:1900028	negative regulation of ruffle assembly	1/93	6/28564	0.0193784	0.0764823	0.0494825	107351	1
BP	GO:1900086	positive regulation of peptidyl-tyrosine autophosphorylation	1/93	6/28564	0.0193784	0.0764823	0.0494825	211323	1
BP	GO:1905005	regulation of epithelial to mesenchymal transition involved in endocardial cushion formation	1/93	6/28564	0.0193784	0.0764823	0.0494825	18121	1
BP	GO:0003229	ventricular cardiac muscle tissue development	2/93	66/28564	0.0196529	0.0773163	0.0500221	211323/18121	2
BP	GO:0010659	cardiac muscle cell apoptotic process	2/93	66/28564	0.0196529	0.0773163	0.0500221	211323/20319	2
BP	GO:0051494	negative regulation of cytoskeleton organization	3/93	176/28564	0.0199137	0.0782166	0.0506045	17755/107351/56363	3
BP	GO:0030098	lymphocyte differentiation	5/93	478/28564	0.0200967	0.0785721	0.0508345	234779/19883/13813/17863/20667	5
BP	GO:0002366	leukocyte activation involved in immune response	4/93	317/28564	0.0201006	0.0785721	0.0508345	234779/19883/13813/17863	4
BP	GO:0032409	regulation of transporter activity	4/93	317/28564	0.0201006	0.0785721	0.0508345	234779/59095/11735/14199	4
BP	GO:1903034	regulation of response to wounding	3/93	177/28564	0.0202104	0.0788752	0.0510306	211323/237847/107351	3
BP	GO:0010721	negative regulation of cell development	4/93	318/28564	0.0203073	0.0791272	0.0511936	70673/18121/20357/76441	4
BP	GO:0051961	negative regulation of nervous system development	3/93	178/28564	0.0205094	0.0796612	0.0515391	18121/20357/76441	3
BP	GO:1902904	negative regulation of supramolecular fiber organization	3/93	178/28564	0.0205094	0.0796612	0.0515391	17755/107351/56363	3
BP	GO:1901016	regulation of potassium ion transmembrane transporter activity	2/93	68/28564	0.0207843	0.0804491	0.0520489	11735/14199	2
BP	GO:0010950	positive regulation of endopeptidase activity	3/93	179/28564	0.0208109	0.0804491	0.0520489	26927/114774/20319	3
BP	GO:0019722	calcium-mediated signaling	3/93	179/28564	0.0208109	0.0804491	0.0520489	211323/234779/19220	3
BP	GO:0048732	gland development	5/93	483/28564	0.0209113	0.0806746	0.0521948	17863/18121/15375/17702/18741	5
BP	GO:0002263	cell activation involved in immune response	4/93	321/28564	0.0209352	0.0806746	0.0521948	234779/19883/13813/17863	4
BP	GO:0001655	urogenital system development	2/93	69/28564	0.02136	0.0819248	0.0530036	18121/15375	2
BP	GO:0010658	striated muscle cell apoptotic process	2/93	69/28564	0.02136	0.0819248	0.0530036	211323/20319	2
BP	GO:0045668	negative regulation of osteoblast differentiation	2/93	69/28564	0.02136	0.0819248	0.0530036	18121/12006	2
BP	GO:0031214	biomineral tissue development	3/93	181/28564	0.0214212	0.0820309	0.0530723	12006/17702/106042	3
BP	GO:0001890	placenta development	3/93	183/28564	0.0220413	0.0828086	0.0535755	16872/13813/238328	3
BP	GO:0016358	dendrite development	4/93	327/28564	0.0222266	0.0828086	0.0535755	232227/17755/106042/331461	4
BP	GO:0042093	T-helper cell differentiation	2/93	71/28564	0.0225312	0.0828086	0.0535755	19883/17863	2
BP	GO:0060986	endocrine hormone secretion	2/93	71/28564	0.0225312	0.0828086	0.0535755	211323/26927	2
BP	GO:0098900	regulation of action potential	2/93	71/28564	0.0225312	0.0828086	0.0535755	11735/114774	2
BP	GO:0009996	negative regulation of cell fate specification	1/93	7/28564	0.0225719	0.0828086	0.0535755	20319	1
BP	GO:0016198	axon choice point recognition	1/93	7/28564	0.0225719	0.0828086	0.0535755	268902	1
BP	GO:0036166	phenotypic switching	1/93	7/28564	0.0225719	0.0828086	0.0535755	14180	1
BP	GO:0038030	non-canonical Wnt signaling pathway via MAPK cascade	1/93	7/28564	0.0225719	0.0828086	0.0535755	93960	1
BP	GO:0038138	ERBB4-ERBB4 signaling pathway	1/93	7/28564	0.0225719	0.0828086	0.0535755	211323	1
BP	GO:0038146	chemokine (C-X-C motif) ligand 12 signaling pathway	1/93	7/28564	0.0225719	0.0828086	0.0535755	381217	1
BP	GO:0045112	integrin biosynthetic process	1/93	7/28564	0.0225719	0.0828086	0.0535755	56363	1
BP	GO:0060676	ureteric bud formation	1/93	7/28564	0.0225719	0.0828086	0.0535755	18121	1
BP	GO:0060897	neural plate regionalization	1/93	7/28564	0.0225719	0.0828086	0.0535755	18121	1
BP	GO:0060921	sinoatrial node cell differentiation	1/93	7/28564	0.0225719	0.0828086	0.0535755	23828	1
BP	GO:0060971	embryonic heart tube left/right pattern formation	1/93	7/28564	0.0225719	0.0828086	0.0535755	18741	1
BP	GO:0061072	iris morphogenesis	1/93	7/28564	0.0225719	0.0828086	0.0535755	18741	1
BP	GO:0061181	regulation of chondrocyte development	1/93	7/28564	0.0225719	0.0828086	0.0535755	12006	1
BP	GO:0090281	negative regulation of calcium ion import	1/93	7/28564	0.0225719	0.0828086	0.0535755	114774	1
BP	GO:0090427	activation of meiosis	1/93	7/28564	0.0225719	0.0828086	0.0535755	17702	1
BP	GO:0150037	regulation of calcium-dependent activation of synaptic vesicle fusion	1/93	7/28564	0.0225719	0.0828086	0.0535755	116838	1
BP	GO:1900084	regulation of peptidyl-tyrosine autophosphorylation	1/93	7/28564	0.0225719	0.0828086	0.0535755	211323	1
BP	GO:1901490	regulation of lymphangiogenesis	1/93	7/28564	0.0225719	0.0828086	0.0535755	238328	1
BP	GO:1902744	negative regulation of lamellipodium organization	1/93	7/28564	0.0225719	0.0828086	0.0535755	107351	1
BP	GO:1903721	positive regulation of I-kappaB phosphorylation	1/93	7/28564	0.0225719	0.0828086	0.0535755	234779	1
BP	GO:1905064	negative regulation of vascular associated smooth muscle cell differentiation	1/93	7/28564	0.0225719	0.0828086	0.0535755	14180	1
BP	GO:1905770	regulation of mesodermal cell differentiation	1/93	7/28564	0.0225719	0.0828086	0.0535755	20319	1
BP	GO:2000852	regulation of corticosterone secretion	1/93	7/28564	0.0225719	0.0828086	0.0535755	211323	1
BP	GO:0035148	tube formation	3/93	185/28564	0.0226711	0.0830483	0.0537305	18121/106042/20319	3
BP	GO:0030217	T cell differentiation	4/93	331/28564	0.0231141	0.0842123	0.0544836	19883/13813/17863/20667	4
BP	GO:0002294	CD4-positive, alpha-beta T cell differentiation involved in immune response	2/93	72/28564	0.0231266	0.0842123	0.0544836	19883/17863	2
BP	GO:0035904	aorta development	2/93	72/28564	0.0231266	0.0842123	0.0544836	106042/268902	2
BP	GO:1902305	regulation of sodium ion transmembrane transport	2/93	72/28564	0.0231266	0.0842123	0.0544836	59095/11735	2
BP	GO:0071363	cellular response to growth factor stimulus	6/93	676/28564	0.0231648	0.0842264	0.0544927	70673/18121/17702/14180/68799/20319	6
BP	GO:0016331	morphogenesis of embryonic epithelium	3/93	188/28564	0.0236342	0.0858055	0.0555144	18121/106042/20319	3
BP	GO:0061035	regulation of cartilage development	2/93	73/28564	0.0237284	0.0858925	0.0555706	18121/12006	2
BP	GO:1905330	regulation of morphogenesis of an epithelium	2/93	73/28564	0.0237284	0.0858925	0.0555706	93960/18121	2
BP	GO:0048562	embryonic organ morphogenesis	4/93	334/28564	0.0237938	0.086002	0.0556415	26927/18121/14180/18741	4
BP	GO:0009410	response to xenobiotic stimulus	4/93	335/28564	0.024023	0.0867025	0.0560947	11864/19883/106042/20319	4
BP	GO:0032623	interleukin-2 production	2/93	74/28564	0.0243366	0.0877049	0.0567432	234779/114774	2
BP	GO:0046631	alpha-beta T cell activation	3/93	191/28564	0.0246192	0.0885931	0.0573179	19883/13813/17863	3
BP	GO:0007422	peripheral nervous system development	2/93	75/28564	0.0249512	0.0893931	0.0578355	18991/211323	2
BP	GO:0008542	visual learning	2/93	75/28564	0.0249512	0.0893931	0.0578355	268354/18121	2
BP	GO:2001259	positive regulation of cation channel activity	2/93	75/28564	0.0249512	0.0893931	0.0578355	234779/11735	2
BP	GO:0007265	Ras protein signal transduction	4/93	340/28564	0.0251893	0.0899037	0.0581658	232227/211323/107351/236920	4
BP	GO:0070848	response to growth factor	6/93	691/28564	0.0254461	0.0899037	0.0581658	70673/18121/17702/14180/68799/20319	6
BP	GO:0021536	diencephalon development	2/93	76/28564	0.0255721	0.0899037	0.0581658	18121/18741	2
BP	GO:0051146	striated muscle cell differentiation	4/93	342/28564	0.0256653	0.0899037	0.0581658	211323/23828/106042/18741	4
BP	GO:0001714	endodermal cell fate specification	1/93	8/28564	0.025755	0.0899037	0.0581658	13813	1
BP	GO:0003348	cardiac endothelial cell differentiation	1/93	8/28564	0.025755	0.0899037	0.0581658	211323	1
BP	GO:0033684	regulation of luteinizing hormone secretion	1/93	8/28564	0.025755	0.0899037	0.0581658	26927	1
BP	GO:0042637	catagen	1/93	8/28564	0.025755	0.0899037	0.0581658	17702	1
BP	GO:0046880	regulation of follicle-stimulating hormone secretion	1/93	8/28564	0.025755	0.0899037	0.0581658	26927	1
BP	GO:0048865	stem cell fate commitment	1/93	8/28564	0.025755	0.0899037	0.0581658	20319	1
BP	GO:0060011	Sertoli cell proliferation	1/93	8/28564	0.025755	0.0899037	0.0581658	14180	1
BP	GO:0060363	cranial suture morphogenesis	1/93	8/28564	0.025755	0.0899037	0.0581658	17702	1
BP	GO:1901341	positive regulation of store-operated calcium channel activity	1/93	8/28564	0.025755	0.0899037	0.0581658	234779	1
BP	GO:1903719	regulation of I-kappaB phosphorylation	1/93	8/28564	0.025755	0.0899037	0.0581658	234779	1
BP	GO:1905331	negative regulation of morphogenesis of an epithelium	1/93	8/28564	0.025755	0.0899037	0.0581658	93960	1
BP	GO:1905806	regulation of synapse pruning	1/93	8/28564	0.025755	0.0899037	0.0581658	54712	1
BP	GO:1990709	presynaptic active zone organization	1/93	8/28564	0.025755	0.0899037	0.0581658	116838	1
BP	GO:2000096	positive regulation of Wnt signaling pathway, planar cell polarity pathway	1/93	8/28564	0.025755	0.0899037	0.0581658	93960	1
BP	GO:0001756	somitogenesis	2/93	77/28564	0.0261992	0.0909355	0.0588334	12006/20319	2
BP	GO:0007492	endoderm development	2/93	77/28564	0.0261992	0.0909355	0.0588334	13813/18121	2
BP	GO:0014009	glial cell proliferation	2/93	77/28564	0.0261992	0.0909355	0.0588334	211323/17863	2
BP	GO:0045669	positive regulation of osteoblast differentiation	2/93	77/28564	0.0261992	0.0909355	0.0588334	17702/20319	2
BP	GO:0060976	coronary vasculature development	2/93	78/28564	0.0268326	0.093002	0.0601704	14180/106042	2
BP	GO:0002521	leukocyte differentiation	6/93	702/28564	0.0272116	0.0941823	0.060934	70673/234779/19883/13813/17863/20667	6
BP	GO:0007632	visual behavior	2/93	79/28564	0.0274722	0.0948159	0.0613439	268354/18121	2
BP	GO:1903201	regulation of oxidative stress-induced cell death	2/93	79/28564	0.0274722	0.0948159	0.0613439	114774/15375	2
BP	GO:0051965	positive regulation of synapse assembly	2/93	80/28564	0.0281179	0.0963082	0.0623094	105827/331461	2
BP	GO:0140056	organelle localization by membrane tethering	2/93	80/28564	0.0281179	0.0963082	0.0623094	23828/116838	2
BP	GO:1903036	positive regulation of response to wounding	2/93	80/28564	0.0281179	0.0963082	0.0623094	211323/107351	2
BP	GO:0072001	renal system development	4/93	352/28564	0.0281264	0.0963082	0.0623094	231470/18121/106042/268902	4
BP	GO:0010952	positive regulation of peptidase activity	3/93	203/28564	0.0287788	0.0963082	0.0623094	26927/114774/20319	3
BP	GO:0051051	negative regulation of transport	5/93	526/28564	0.0288176	0.0963082	0.0623094	211323/11735/114774/17755/331461	5
BP	GO:0001839	neural plate morphogenesis	1/93	9/28564	0.0289279	0.0963082	0.0623094	18121	1
BP	GO:0003163	sinoatrial node development	1/93	9/28564	0.0289279	0.0963082	0.0623094	23828	1
BP	GO:0003223	ventricular compact myocardium morphogenesis	1/93	9/28564	0.0289279	0.0963082	0.0623094	18121	1
BP	GO:0006531	aspartate metabolic process	1/93	9/28564	0.0289279	0.0963082	0.0623094	269642	1
BP	GO:0018242	protein O-linked glycosylation via serine	1/93	9/28564	0.0289279	0.0963082	0.0623094	108760	1
BP	GO:0018243	protein O-linked glycosylation via threonine	1/93	9/28564	0.0289279	0.0963082	0.0623094	108760	1
BP	GO:0021796	cerebral cortex regionalization	1/93	9/28564	0.0289279	0.0963082	0.0623094	13813	1
BP	GO:0021830	interneuron migration from the subpallium to the cortex	1/93	9/28564	0.0289279	0.0963082	0.0623094	211323	1
BP	GO:0021855	hypothalamus cell migration	1/93	9/28564	0.0289279	0.0963082	0.0623094	18741	1
BP	GO:0021891	olfactory bulb interneuron development	1/93	9/28564	0.0289279	0.0963082	0.0623094	268902	1
BP	GO:0030952	establishment or maintenance of cytoskeleton polarity	1/93	9/28564	0.0289279	0.0963082	0.0623094	11735	1
BP	GO:0032627	interleukin-23 production	1/93	9/28564	0.0289279	0.0963082	0.0623094	234779	1
BP	GO:0032667	regulation of interleukin-23 production	1/93	9/28564	0.0289279	0.0963082	0.0623094	234779	1
BP	GO:0035934	corticosterone secretion	1/93	9/28564	0.0289279	0.0963082	0.0623094	211323	1
BP	GO:0048819	regulation of hair follicle maturation	1/93	9/28564	0.0289279	0.0963082	0.0623094	17702	1
BP	GO:0060896	neural plate pattern specification	1/93	9/28564	0.0289279	0.0963082	0.0623094	18121	1
BP	GO:0097105	presynaptic membrane assembly	1/93	9/28564	0.0289279	0.0963082	0.0623094	331461	1
BP	GO:2000051	negative regulation of non-canonical Wnt signaling pathway	1/93	9/28564	0.0289279	0.0963082	0.0623094	20319	1
BP	GO:2000391	positive regulation of neutrophil extravasation	1/93	9/28564	0.0289279	0.0963082	0.0623094	114774	1
BP	GO:2000392	regulation of lamellipodium morphogenesis	1/93	9/28564	0.0289279	0.0963082	0.0623094	107351	1
BP	GO:0001764	neuron migration	3/93	204/28564	0.0291412	0.0968867	0.0626837	211323/13813/18741	3
BP	GO:0008543	fibroblast growth factor receptor signaling pathway	2/93	82/28564	0.0294275	0.0975733	0.0631279	18121/14180	2
BP	GO:0051145	smooth muscle cell differentiation	2/93	82/28564	0.0294275	0.0975733	0.0631279	14180/18741	2
BP	GO:0032271	regulation of protein polymerization	3/93	206/28564	0.0298734	0.0989177	0.0639977	17755/76441/107351	3
BP	GO:0045732	positive regulation of protein catabolic process	3/93	207/28564	0.0302431	0.0997981	0.0645673	93960/12006/106042	3
BP	GO:0071805	potassium ion transmembrane transport	3/93	207/28564	0.0302431	0.0997981	0.0645673	11735/226999/14199	3
BP	GO:1903131	mononuclear cell differentiation	5/93	533/28564	0.0302616	0.0997981	0.0645673	234779/19883/13813/17863/20667	5
BP	GO:0030308	negative regulation of cell growth	3/93	208/28564	0.0306153	0.100558	0.0650588	20357/14199/20319	3
BP	GO:0031334	positive regulation of protein-containing complex assembly	3/93	208/28564	0.0306153	0.100558	0.0650588	211323/234779/17755	3
BP	GO:0098739	import across plasma membrane	3/93	208/28564	0.0306153	0.100558	0.0650588	114774/226999/20502	3
BP	GO:0009100	glycoprotein metabolic process	4/93	362/28564	0.0307242	0.100631	0.0651065	15476/68947/114774/108760	4
BP	GO:0032956	regulation of actin cytoskeleton organization	4/93	362/28564	0.0307242	0.100631	0.0651065	544963/76441/107351/56363	4
BP	GO:1904888	cranial skeletal system development	2/93	84/28564	0.0307611	0.100631	0.0651065	18121/17702	2
BP	GO:0007268	chemical synaptic transmission	7/93	924/28564	0.0312211	0.10105	0.0653775	269642/232227/235086/18121/116838/207683/53623	7
BP	GO:0098916	anterograde trans-synaptic signaling	7/93	924/28564	0.0312211	0.10105	0.0653775	269642/232227/235086/18121/116838/207683/53623	7
BP	GO:0042176	regulation of protein catabolic process	4/93	364/28564	0.0312602	0.10105	0.0653775	211323/93960/12006/106042	4
BP	GO:0051235	maintenance of location	4/93	364/28564	0.0312602	0.10105	0.0653775	211323/234779/11735/207683	4
BP	GO:0048663	neuron fate commitment	2/93	85/28564	0.0314367	0.10105	0.0653775	211323/15375	2
BP	GO:0003149	membranous septum morphogenesis	1/93	10/28564	0.0320905	0.10105	0.0653775	18121	1
BP	GO:0003253	cardiac neural crest cell migration involved in outflow tract morphogenesis	1/93	10/28564	0.0320905	0.10105	0.0653775	18741	1
BP	GO:0021826	substrate-independent telencephalic tangential migration	1/93	10/28564	0.0320905	0.10105	0.0653775	211323	1
BP	GO:0021843	substrate-independent telencephalic tangential interneuron migration	1/93	10/28564	0.0320905	0.10105	0.0653775	211323	1
BP	GO:0030853	negative regulation of granulocyte differentiation	1/93	10/28564	0.0320905	0.10105	0.0653775	70673	1
BP	GO:0032927	positive regulation of activin receptor signaling pathway	1/93	10/28564	0.0320905	0.10105	0.0653775	14180	1
BP	GO:0045617	negative regulation of keratinocyte differentiation	1/93	10/28564	0.0320905	0.10105	0.0653775	17702	1
BP	GO:0046884	follicle-stimulating hormone secretion	1/93	10/28564	0.0320905	0.10105	0.0653775	26927	1
BP	GO:0051583	dopamine uptake involved in synaptic transmission	1/93	10/28564	0.0320905	0.10105	0.0653775	269642	1
BP	GO:0051934	catecholamine uptake involved in synaptic transmission	1/93	10/28564	0.0320905	0.10105	0.0653775	269642	1
BP	GO:0060484	lung-associated mesenchyme development	1/93	10/28564	0.0320905	0.10105	0.0653775	14180	1
BP	GO:0060513	prostatic bud formation	1/93	10/28564	0.0320905	0.10105	0.0653775	18121	1
BP	GO:0060926	cardiac pacemaker cell development	1/93	10/28564	0.0320905	0.10105	0.0653775	23828	1
BP	GO:0062042	regulation of cardiac epithelial to mesenchymal transition	1/93	10/28564	0.0320905	0.10105	0.0653775	18121	1
BP	GO:0070601	centromeric sister chromatid cohesion	1/93	10/28564	0.0320905	0.10105	0.0653775	12006	1
BP	GO:0071481	cellular response to X-ray	1/93	10/28564	0.0320905	0.10105	0.0653775	20319	1
BP	GO:0071895	odontoblast differentiation	1/93	10/28564	0.0320905	0.10105	0.0653775	17755	1
BP	GO:0150078	positive regulation of neuroinflammatory response	1/93	10/28564	0.0320905	0.10105	0.0653775	234779	1
BP	GO:1905274	regulation of modification of postsynaptic actin cytoskeleton	1/93	10/28564	0.0320905	0.10105	0.0653775	30785	1
BP	GO:2000389	regulation of neutrophil extravasation	1/93	10/28564	0.0320905	0.10105	0.0653775	114774	1
BP	GO:2000491	positive regulation of hepatic stellate cell activation	1/93	10/28564	0.0320905	0.10105	0.0653775	17863	1
BP	GO:2000727	positive regulation of cardiac muscle cell differentiation	1/93	10/28564	0.0320905	0.10105	0.0653775	211323	1
BP	GO:0022406	membrane docking	2/93	86/28564	0.0321183	0.10105	0.0653775	23828/116838	2
BP	GO:0019827	stem cell population maintenance	3/93	212/28564	0.032128	0.10105	0.0653775	70673/13813/18121	3
BP	GO:0061351	neural precursor cell proliferation	3/93	212/28564	0.032128	0.10105	0.0653775	19883/18121/20502	3
BP	GO:0051493	regulation of cytoskeleton organization	5/93	542/28564	0.0321845	0.101098	0.0654085	544963/17755/76441/107351/56363	5
BP	GO:0021953	central nervous system neuron differentiation	3/93	213/28564	0.0325122	0.101866	0.0659053	16872/19883/13813	3
BP	GO:0030705	cytoskeleton-dependent intracellular transport	3/93	213/28564	0.0325122	0.101866	0.0659053	11735/17755/106042	3
BP	GO:0044089	positive regulation of cellular component biogenesis	5/93	545/28564	0.0328422	0.102768	0.066489	211323/234779/17755/105827/331461	5
BP	GO:0080135	regulation of cellular response to stress	6/93	736/28564	0.0331788	0.10356	0.0670009	211323/114774/237847/12006/15375/20319	6
BP	GO:0051604	protein maturation	4/93	371/28564	0.0331797	0.10356	0.0670009	68947/114774/70574/19142	4
BP	GO:0035019	somatic stem cell population maintenance	2/93	88/28564	0.0334987	0.104289	0.067473	70673/18121	2
BP	GO:0043525	positive regulation of neuron apoptotic process	2/93	88/28564	0.0334987	0.104289	0.067473	17863/114774	2
BP	GO:0007416	synapse assembly	3/93	216/28564	0.0336794	0.104718	0.0677506	211323/105827/331461	3
BP	GO:0030855	epithelial cell differentiation	6/93	740/28564	0.0339326	0.105372	0.0681735	18991/211323/26927/15375/17702/17755	6
BP	GO:0098727	maintenance of cell number	3/93	217/28564	0.0340732	0.105674	0.0683692	70673/13813/18121	3
BP	GO:0014032	neural crest cell development	2/93	89/28564	0.0341976	0.105792	0.0684452	20357/18741	2
BP	GO:0050848	regulation of calcium-mediated signaling	2/93	89/28564	0.0341976	0.105792	0.0684452	211323/234779	2
BP	GO:0031345	negative regulation of cell projection organization	3/93	219/28564	0.0348681	0.106337	0.0687981	237847/20357/107351	3
BP	GO:0031638	zymogen activation	2/93	90/28564	0.0349021	0.106337	0.0687981	114774/19142	2
BP	GO:0035023	regulation of Rho protein signal transduction	2/93	90/28564	0.0349021	0.106337	0.0687981	107351/236920	2
BP	GO:1900407	regulation of cellular response to oxidative stress	2/93	90/28564	0.0349021	0.106337	0.0687981	114774/15375	2
BP	GO:0002732	positive regulation of dendritic cell cytokine production	1/93	11/28564	0.035243	0.106337	0.0687981	234779	1
BP	GO:0003129	heart induction	1/93	11/28564	0.035243	0.106337	0.0687981	268902	1
BP	GO:0003139	secondary heart field specification	1/93	11/28564	0.035243	0.106337	0.0687981	12006	1
BP	GO:0019227	neuronal action potential propagation	1/93	11/28564	0.035243	0.106337	0.0687981	319504	1
BP	GO:0038130	ERBB4 signaling pathway	1/93	11/28564	0.035243	0.106337	0.0687981	211323	1
BP	GO:0048318	axial mesoderm development	1/93	11/28564	0.035243	0.106337	0.0687981	18121	1
BP	GO:0055015	ventricular cardiac muscle cell development	1/93	11/28564	0.035243	0.106337	0.0687981	18741	1
BP	GO:0060920	cardiac pacemaker cell differentiation	1/93	11/28564	0.035243	0.106337	0.0687981	23828	1
BP	GO:0061303	cornea development in camera-type eye	1/93	11/28564	0.035243	0.106337	0.0687981	106042	1
BP	GO:0070327	thyroid hormone transport	1/93	11/28564	0.035243	0.106337	0.0687981	20502	1
BP	GO:0098870	action potential propagation	1/93	11/28564	0.035243	0.106337	0.0687981	319504	1
BP	GO:0099545	trans-synaptic signaling by trans-synaptic complex	1/93	11/28564	0.035243	0.106337	0.0687981	331461	1
BP	GO:0099612	protein localization to axon	1/93	11/28564	0.035243	0.106337	0.0687981	11735	1
BP	GO:1901339	regulation of store-operated calcium channel activity	1/93	11/28564	0.035243	0.106337	0.0687981	234779	1
BP	GO:1902260	negative regulation of delayed rectifier potassium channel activity	1/93	11/28564	0.035243	0.106337	0.0687981	11735	1
BP	GO:2001223	negative regulation of neuron migration	1/93	11/28564	0.035243	0.106337	0.0687981	211323	1
BP	GO:0001656	metanephros development	2/93	91/28564	0.0356122	0.107187	0.0693478	231470/268902	2
BP	GO:0032436	positive regulation of proteasomal ubiquitin-dependent protein catabolic process	2/93	91/28564	0.0356122	0.107187	0.0693478	12006/106042	2
BP	GO:0021700	developmental maturation	4/93	381/28564	0.0360395	0.10834	0.0700937	11735/319504/15375/17702	4
BP	GO:0048708	astrocyte differentiation	2/93	93/28564	0.0370493	0.111102	0.071881	13813/18121	2
BP	GO:0070301	cellular response to hydrogen peroxide	2/93	93/28564	0.0370493	0.111102	0.071881	114774/15375	2
BP	GO:0051345	positive regulation of hydrolase activity	5/93	564/28564	0.0372029	0.11129	0.0720024	232227/26927/114774/20319/381605	5
BP	GO:0051129	negative regulation of cellular component organization	6/93	757/28564	0.0372604	0.11129	0.0720024	11735/237847/17755/20357/107351/56363	6
BP	GO:0007188	adenylate cyclase-modulating G protein-coupled receptor signaling pathway	3/93	225/28564	0.0373103	0.11129	0.0720024	116838/23984/19220	3
BP	GO:0006029	proteoglycan metabolic process	2/93	94/28564	0.0377761	0.11129	0.0720024	15476/68947	2
BP	GO:0048469	cell maturation	3/93	227/28564	0.0381434	0.11129	0.0720024	11735/319504/15375	3
BP	GO:0061024	membrane organization	6/93	762/28564	0.0382778	0.11129	0.0720024	234779/11735/319504/116838/331461/56363	6
BP	GO:0002223	stimulatory C-type lectin receptor signaling pathway	1/93	12/28564	0.0383853	0.11129	0.0720024	234779	1
BP	GO:0010624	regulation of Schwann cell proliferation	1/93	12/28564	0.0383853	0.11129	0.0720024	211323	1
BP	GO:0010649	regulation of cell communication by electrical coupling	1/93	12/28564	0.0383853	0.11129	0.0720024	11735	1
BP	GO:0032275	luteinizing hormone secretion	1/93	12/28564	0.0383853	0.11129	0.0720024	26927	1
BP	GO:0032959	inositol trisphosphate biosynthetic process	1/93	12/28564	0.0383853	0.11129	0.0720024	234779	1
BP	GO:0048845	venous blood vessel morphogenesis	1/93	12/28564	0.0383853	0.11129	0.0720024	18741	1
BP	GO:0051798	positive regulation of hair follicle development	1/93	12/28564	0.0383853	0.11129	0.0720024	17702	1
BP	GO:0051971	positive regulation of transmission of nerve impulse	1/93	12/28564	0.0383853	0.11129	0.0720024	114774	1
BP	GO:0060525	prostate glandular acinus development	1/93	12/28564	0.0383853	0.11129	0.0720024	15375	1
BP	GO:0061626	pharyngeal arch artery morphogenesis	1/93	12/28564	0.0383853	0.11129	0.0720024	18121	1
BP	GO:0061669	spontaneous neurotransmitter secretion	1/93	12/28564	0.0383853	0.11129	0.0720024	116838	1
BP	GO:0070444	oligodendrocyte progenitor proliferation	1/93	12/28564	0.0383853	0.11129	0.0720024	18121	1
BP	GO:0070445	regulation of oligodendrocyte progenitor proliferation	1/93	12/28564	0.0383853	0.11129	0.0720024	18121	1
BP	GO:0070493	thrombin-activated receptor signaling pathway	1/93	12/28564	0.0383853	0.11129	0.0720024	544963	1
BP	GO:0070593	dendrite self-avoidance	1/93	12/28564	0.0383853	0.11129	0.0720024	319504	1
BP	GO:0090009	primitive streak formation	1/93	12/28564	0.0383853	0.11129	0.0720024	106042	1
BP	GO:0090184	positive regulation of kidney development	1/93	12/28564	0.0383853	0.11129	0.0720024	18121	1
BP	GO:0097090	presynaptic membrane organization	1/93	12/28564	0.0383853	0.11129	0.0720024	331461	1
BP	GO:1905208	negative regulation of cardiocyte differentiation	1/93	12/28564	0.0383853	0.11129	0.0720024	106042	1
BP	GO:1990840	response to lectin	1/93	12/28564	0.0383853	0.11129	0.0720024	234779	1
BP	GO:1990858	cellular response to lectin	1/93	12/28564	0.0383853	0.11129	0.0720024	234779	1
BP	GO:2000826	regulation of heart morphogenesis	1/93	12/28564	0.0383853	0.11129	0.0720024	268902	1
BP	GO:0060079	excitatory postsynaptic potential	2/93	95/28564	0.0385084	0.111515	0.0721478	116838/207683	2
BP	GO:0043367	CD4-positive, alpha-beta T cell differentiation	2/93	96/28564	0.0392461	0.113383	0.0733563	19883/17863	2
BP	GO:1901379	regulation of potassium ion transmembrane transport	2/93	96/28564	0.0392461	0.113383	0.0733563	11735/14199	2
BP	GO:1902903	regulation of supramolecular fiber organization	4/93	394/28564	0.039965	0.115122	0.0744814	17755/76441/107351/56363	4
BP	GO:0044344	cellular response to fibroblast growth factor stimulus	2/93	97/28564	0.0399892	0.115122	0.0744814	18121/14180	2
BP	GO:0045685	regulation of glial cell differentiation	2/93	97/28564	0.0399892	0.115122	0.0744814	18121/76441	2
BP	GO:0001570	vasculogenesis	2/93	99/28564	0.0414914	0.115842	0.0749473	14180/18741	2
BP	GO:0045638	negative regulation of myeloid cell differentiation	2/93	99/28564	0.0414914	0.115842	0.0749473	70673/17863	2
BP	GO:0048864	stem cell development	2/93	99/28564	0.0414914	0.115842	0.0749473	20357/18741	2
BP	GO:1902882	regulation of response to oxidative stress	2/93	99/28564	0.0414914	0.115842	0.0749473	114774/15375	2
BP	GO:0003157	endocardium development	1/93	13/28564	0.0415175	0.115842	0.0749473	211323	1
BP	GO:0007501	mesodermal cell fate specification	1/93	13/28564	0.0415175	0.115842	0.0749473	20319	1
BP	GO:0009950	dorsal/ventral axis specification	1/93	13/28564	0.0415175	0.115842	0.0749473	12006	1
BP	GO:0014010	Schwann cell proliferation	1/93	13/28564	0.0415175	0.115842	0.0749473	211323	1
BP	GO:0030949	positive regulation of vascular endothelial growth factor receptor signaling pathway	1/93	13/28564	0.0415175	0.115842	0.0749473	14180	1
BP	GO:0031632	positive regulation of synaptic vesicle fusion to presynaptic active zone membrane	1/93	13/28564	0.0415175	0.115842	0.0749473	116838	1
BP	GO:0032276	regulation of gonadotropin secretion	1/93	13/28564	0.0415175	0.115842	0.0749473	26927	1
BP	GO:0033148	positive regulation of intracellular estrogen receptor signaling pathway	1/93	13/28564	0.0415175	0.115842	0.0749473	15375	1
BP	GO:0033689	negative regulation of osteoblast proliferation	1/93	13/28564	0.0415175	0.115842	0.0749473	12006	1
BP	GO:0044557	relaxation of smooth muscle	1/93	13/28564	0.0415175	0.115842	0.0749473	114774	1
BP	GO:0048570	notochord morphogenesis	1/93	13/28564	0.0415175	0.115842	0.0749473	18121	1
BP	GO:0051549	positive regulation of keratinocyte migration	1/93	13/28564	0.0415175	0.115842	0.0749473	232227	1
BP	GO:0060272	embryonic skeletal joint morphogenesis	1/93	13/28564	0.0415175	0.115842	0.0749473	18121	1
BP	GO:0060394	negative regulation of pathway-restricted SMAD protein phosphorylation	1/93	13/28564	0.0415175	0.115842	0.0749473	18121	1
BP	GO:0060430	lung saccule development	1/93	13/28564	0.0415175	0.115842	0.0749473	15375	1
BP	GO:0060601	lateral sprouting from an epithelium	1/93	13/28564	0.0415175	0.115842	0.0749473	18121	1
BP	GO:0070986	left/right axis specification	1/93	13/28564	0.0415175	0.115842	0.0749473	18741	1
BP	GO:0099502	calcium-dependent activation of synaptic vesicle fusion	1/93	13/28564	0.0415175	0.115842	0.0749473	116838	1
BP	GO:1900121	negative regulation of receptor binding	1/93	13/28564	0.0415175	0.115842	0.0749473	18121	1
BP	GO:1901634	positive regulation of synaptic vesicle membrane organization	1/93	13/28564	0.0415175	0.115842	0.0749473	116838	1
BP	GO:1905063	regulation of vascular associated smooth muscle cell differentiation	1/93	13/28564	0.0415175	0.115842	0.0749473	14180	1
BP	GO:2000774	positive regulation of cellular senescence	1/93	13/28564	0.0415175	0.115842	0.0749473	114774	1
BP	GO:2000849	regulation of glucocorticoid secretion	1/93	13/28564	0.0415175	0.115842	0.0749473	211323	1
BP	GO:0055001	muscle cell development	3/93	235/28564	0.0415707	0.115858	0.0749578	23828/106042/18741	3
BP	GO:0006897	endocytosis	5/93	583/28564	0.0419051	0.116657	0.0754749	232227/211323/234779/11735/381217	5
BP	GO:0071774	response to fibroblast growth factor	2/93	100/28564	0.0422503	0.117485	0.0760102	18121/14180	2
BP	GO:0036473	cell death in response to oxidative stress	2/93	101/28564	0.0430145	0.119203	0.0771221	114774/15375	2
BP	GO:0045185	maintenance of protein location	2/93	101/28564	0.0430145	0.119203	0.0771221	11735/207683	2
BP	GO:0060021	roof of mouth development	2/93	101/28564	0.0430145	0.119203	0.0771221	70673/231470	2
BP	GO:0032535	regulation of cellular component size	4/93	404/28564	0.0431447	0.119429	0.077268	17755/20357/76441/107351	4
BP	GO:0014033	neural crest cell differentiation	2/93	102/28564	0.0437839	0.120433	0.0779179	20357/18741	2
BP	GO:0002028	regulation of sodium ion transport	2/93	103/28564	0.0445584	0.120433	0.0779179	59095/11735	2
BP	GO:0034446	substrate adhesion-dependent cell spreading	2/93	103/28564	0.0445584	0.120433	0.0779179	23828/107351	2
BP	GO:2001237	negative regulation of extrinsic apoptotic signaling pathway	2/93	103/28564	0.0445584	0.120433	0.0779179	211323/20319	2
BP	GO:0001840	neural plate development	1/93	14/28564	0.0446396	0.120433	0.0779179	18121	1
BP	GO:0003183	mitral valve morphogenesis	1/93	14/28564	0.0446396	0.120433	0.0779179	12006	1
BP	GO:0016081	synaptic vesicle docking	1/93	14/28564	0.0446396	0.120433	0.0779179	116838	1
BP	GO:0042983	amyloid precursor protein biosynthetic process	1/93	14/28564	0.0446396	0.120433	0.0779179	114774	1
BP	GO:0042984	regulation of amyloid precursor protein biosynthetic process	1/93	14/28564	0.0446396	0.120433	0.0779179	114774	1
BP	GO:0048505	regulation of timing of cell differentiation	1/93	14/28564	0.0446396	0.120433	0.0779179	14180	1
BP	GO:0048680	positive regulation of axon regeneration	1/93	14/28564	0.0446396	0.120433	0.0779179	211323	1
BP	GO:0060346	bone trabecula formation	1/93	14/28564	0.0446396	0.120433	0.0779179	17702	1
BP	GO:0061309	cardiac neural crest cell development involved in outflow tract morphogenesis	1/93	14/28564	0.0446396	0.120433	0.0779179	18741	1
BP	GO:0072172	mesonephric tubule formation	1/93	14/28564	0.0446396	0.120433	0.0779179	18121	1
BP	GO:0090179	planar cell polarity pathway involved in neural tube closure	1/93	14/28564	0.0446396	0.120433	0.0779179	20319	1
BP	GO:0098883	synapse pruning	1/93	14/28564	0.0446396	0.120433	0.0779179	54712	1
BP	GO:0098908	regulation of neuronal action potential	1/93	14/28564	0.0446396	0.120433	0.0779179	114774	1
BP	GO:1900025	negative regulation of substrate adhesion-dependent cell spreading	1/93	14/28564	0.0446396	0.120433	0.0779179	107351	1
BP	GO:1901533	negative regulation of hematopoietic progenitor cell differentiation	1/93	14/28564	0.0446396	0.120433	0.0779179	17863	1
BP	GO:1903817	negative regulation of voltage-gated potassium channel activity	1/93	14/28564	0.0446396	0.120433	0.0779179	11735	1
BP	GO:1904948	midbrain dopaminergic neuron differentiation	1/93	14/28564	0.0446396	0.120433	0.0779179	20319	1
BP	GO:2000052	positive regulation of non-canonical Wnt signaling pathway	1/93	14/28564	0.0446396	0.120433	0.0779179	93960	1
BP	GO:2000489	regulation of hepatic stellate cell activation	1/93	14/28564	0.0446396	0.120433	0.0779179	17863	1
BP	GO:1901888	regulation of cell junction assembly	3/93	242/28564	0.0446929	0.120444	0.077925	211323/105827/331461	3
BP	GO:0032970	regulation of actin filament-based process	4/93	411/28564	0.0454535	0.122359	0.0791639	544963/76441/107351/56363	4
BP	GO:0045664	regulation of neuron differentiation	3/93	244/28564	0.0456059	0.122635	0.0793422	15375/17755/20319	3
BP	GO:0006813	potassium ion transport	3/93	245/28564	0.0460659	0.123736	0.0800545	11735/226999/14199	3
BP	GO:0008406	gonad development	3/93	246/28564	0.0465282	0.124567	0.0805925	26927/14180/20319	3
BP	GO:0042445	hormone metabolic process	3/93	246/28564	0.0465282	0.124567	0.0805925	68947/15375/20502	3
BP	GO:2001234	negative regulation of apoptotic signaling pathway	3/93	246/28564	0.0465282	0.124567	0.0805925	211323/18121/20319	3
BP	GO:0010660	regulation of muscle cell apoptotic process	2/93	106/28564	0.0469123	0.124838	0.0807675	211323/20319	2
BP	GO:0090288	negative regulation of cellular response to growth factor stimulus	2/93	106/28564	0.0469123	0.124838	0.0807675	18121/20319	2
BP	GO:0150115	cell-substrate junction organization	2/93	106/28564	0.0469123	0.124838	0.0807675	232227/106042	2
BP	GO:2000060	positive regulation of ubiquitin-dependent protein catabolic process	2/93	106/28564	0.0469123	0.124838	0.0807675	12006/106042	2
BP	GO:0051098	regulation of binding	4/93	416/28564	0.0471443	0.124838	0.0807675	18121/17702/18741/12395	4
BP	GO:0001657	ureteric bud development	2/93	107/28564	0.047707	0.124838	0.0807675	18121/268902	2
BP	GO:0060993	kidney morphogenesis	2/93	107/28564	0.047707	0.124838	0.0807675	231470/18121	2
BP	GO:0001711	endodermal cell fate commitment	1/93	15/28564	0.0477516	0.124838	0.0807675	13813	1
BP	GO:0003174	mitral valve development	1/93	15/28564	0.0477516	0.124838	0.0807675	12006	1
BP	GO:0035933	glucocorticoid secretion	1/93	15/28564	0.0477516	0.124838	0.0807675	211323	1
BP	GO:0038128	ERBB2 signaling pathway	1/93	15/28564	0.0477516	0.124838	0.0807675	211323	1
BP	GO:0043508	negative regulation of JUN kinase activity	1/93	15/28564	0.0477516	0.124838	0.0807675	20319	1
BP	GO:0048681	negative regulation of axon regeneration	1/93	15/28564	0.0477516	0.124838	0.0807675	237847	1
BP	GO:0051547	regulation of keratinocyte migration	1/93	15/28564	0.0477516	0.124838	0.0807675	232227	1
BP	GO:0060742	epithelial cell differentiation involved in prostate gland development	1/93	15/28564	0.0477516	0.124838	0.0807675	15375	1
BP	GO:0070572	positive regulation of neuron projection regeneration	1/93	15/28564	0.0477516	0.124838	0.0807675	211323	1
BP	GO:0071379	cellular response to prostaglandin stimulus	1/93	15/28564	0.0477516	0.124838	0.0807675	19220	1
BP	GO:0090178	regulation of establishment of planar polarity involved in neural tube closure	1/93	15/28564	0.0477516	0.124838	0.0807675	20319	1
BP	GO:1903238	positive regulation of leukocyte tethering or rolling	1/93	15/28564	0.0477516	0.124838	0.0807675	114774	1
BP	GO:1904181	positive regulation of membrane depolarization	1/93	15/28564	0.0477516	0.124838	0.0807675	11735	1
BP	GO:2000035	regulation of stem cell division	1/93	15/28564	0.0477516	0.124838	0.0807675	20319	1
BP	GO:2001053	regulation of mesenchymal cell apoptotic process	1/93	15/28564	0.0477516	0.124838	0.0807675	17702	1
BP	GO:0010632	regulation of epithelial cell migration	3/93	249/28564	0.047929	0.125168	0.080981	232227/234779/238328	3
BP	GO:0023061	signal release	5/93	607/28564	0.0483395	0.126105	0.0815874	211323/26927/17863/116838/20502	5
BP	GO:0045137	development of primary sexual characteristics	3/93	250/28564	0.0484005	0.12613	0.0816034	26927/14180/20319	3
BP	GO:0016525	negative regulation of angiogenesis	2/93	108/28564	0.0485066	0.126272	0.0816952	238328/319909	2
BP	GO:0099173	postsynapse organization	3/93	251/28564	0.0488743	0.126959	0.0821399	70729/319504/331461	3
BP	GO:2000116	regulation of cysteine-type endopeptidase activity	3/93	251/28564	0.0488743	0.126959	0.0821399	26927/114774/20319	3
BP	GO:0042116	macrophage activation	2/93	109/28564	0.049311	0.127958	0.0827859	234779/19883	2
BP	GO:0072163	mesonephric epithelium development	2/93	110/28564	0.0501203	0.128226	0.0829596	18121/268902	2
BP	GO:0072164	mesonephric tubule development	2/93	110/28564	0.0501203	0.128226	0.0829596	18121/268902	2
BP	GO:2000181	negative regulation of blood vessel morphogenesis	2/93	110/28564	0.0501203	0.128226	0.0829596	238328/319909	2
BP	GO:2000243	positive regulation of reproductive process	2/93	110/28564	0.0501203	0.128226	0.0829596	17702/14180	2
BP	GO:0010454	negative regulation of cell fate commitment	1/93	16/28564	0.0508536	0.128226	0.0829596	20319	1
BP	GO:0010752	regulation of cGMP-mediated signaling	1/93	16/28564	0.0508536	0.128226	0.0829596	23984	1
BP	GO:0021978	telencephalon regionalization	1/93	16/28564	0.0508536	0.128226	0.0829596	13813	1
BP	GO:0030238	male sex determination	1/93	16/28564	0.0508536	0.128226	0.0829596	14180	1
BP	GO:0034112	positive regulation of homotypic cell-cell adhesion	1/93	16/28564	0.0508536	0.128226	0.0829596	11735	1
BP	GO:0035733	hepatic stellate cell activation	1/93	16/28564	0.0508536	0.128226	0.0829596	17863	1
BP	GO:0040034	regulation of development, heterochronic	1/93	16/28564	0.0508536	0.128226	0.0829596	14180	1
BP	GO:0042640	anagen	1/93	16/28564	0.0508536	0.128226	0.0829596	17702	1
BP	GO:0043951	negative regulation of cAMP-mediated signaling	1/93	16/28564	0.0508536	0.128226	0.0829596	23984	1
BP	GO:0045605	negative regulation of epidermal cell differentiation	1/93	16/28564	0.0508536	0.128226	0.0829596	17702	1
BP	GO:0045683	negative regulation of epidermis development	1/93	16/28564	0.0508536	0.128226	0.0829596	17702	1
BP	GO:0051151	negative regulation of smooth muscle cell differentiation	1/93	16/28564	0.0508536	0.128226	0.0829596	14180	1
BP	GO:0060979	vasculogenesis involved in coronary vascular morphogenesis	1/93	16/28564	0.0508536	0.128226	0.0829596	14180	1
BP	GO:0061029	eyelid development in camera-type eye	1/93	16/28564	0.0508536	0.128226	0.0829596	106042	1
BP	GO:0070278	extracellular matrix constituent secretion	1/93	16/28564	0.0508536	0.128226	0.0829596	106042	1
BP	GO:0072498	embryonic skeletal joint development	1/93	16/28564	0.0508536	0.128226	0.0829596	18121	1
BP	GO:0072672	neutrophil extravasation	1/93	16/28564	0.0508536	0.128226	0.0829596	114774	1
BP	GO:0072673	lamellipodium morphogenesis	1/93	16/28564	0.0508536	0.128226	0.0829596	107351	1
BP	GO:0090177	establishment of planar polarity involved in neural tube closure	1/93	16/28564	0.0508536	0.128226	0.0829596	20319	1
BP	GO:0099527	postsynapse to nucleus signaling pathway	1/93	16/28564	0.0508536	0.128226	0.0829596	211323	1
BP	GO:1902287	semaphorin-plexin signaling pathway involved in axon guidance	1/93	16/28564	0.0508536	0.128226	0.0829596	54712	1
BP	GO:1905209	positive regulation of cardiocyte differentiation	1/93	16/28564	0.0508536	0.128226	0.0829596	211323	1
BP	GO:0010657	muscle cell apoptotic process	2/93	111/28564	0.0509345	0.128226	0.0829596	211323/20319	2
BP	GO:0060349	bone morphogenesis	2/93	111/28564	0.0509345	0.128226	0.0829596	12006/17702	2
BP	GO:1901343	negative regulation of vasculature development	2/93	111/28564	0.0509345	0.128226	0.0829596	238328/319909	2
BP	GO:0050678	regulation of epithelial cell proliferation	4/93	427/28564	0.0509865	0.128226	0.0829596	18121/238328/14180/20319	4
BP	GO:0042110	T cell activation	5/93	618/28564	0.0514745	0.12932	0.0836676	19883/13813/17863/114774/20667	5
BP	GO:0032102	negative regulation of response to external stimulus	4/93	429/28564	0.0517031	0.129652	0.0838819	19883/237847/20357/268902	4
BP	GO:0061326	renal tubule development	2/93	112/28564	0.0517534	0.129652	0.0838819	18121/106042	2
BP	GO:0007169	transmembrane receptor protein tyrosine kinase signaling pathway	5/93	619/28564	0.0517653	0.129652	0.0838819	211323/18121/14180/106042/107351	5
BP	GO:0001823	mesonephros development	2/93	113/28564	0.052577	0.131416	0.0850232	18121/268902	2
BP	GO:0002027	regulation of heart rate	2/93	113/28564	0.052577	0.131416	0.0850232	70729/23828	2
BP	GO:0044843	cell cycle G1/S phase transition	3/93	259/28564	0.0527467	0.131705	0.0852106	234779/17863/14199	3
BP	GO:0030516	regulation of axon extension	2/93	114/28564	0.0534053	0.131742	0.085234	17755/20357	2
BP	GO:0048661	positive regulation of smooth muscle cell proliferation	2/93	114/28564	0.0534053	0.131742	0.085234	17863/14180	2
BP	GO:0050886	endocrine process	2/93	114/28564	0.0534053	0.131742	0.085234	211323/26927	2
BP	GO:1901800	positive regulation of proteasomal protein catabolic process	2/93	114/28564	0.0534053	0.131742	0.085234	12006/106042	2
BP	GO:0001921	positive regulation of receptor recycling	1/93	17/28564	0.0539456	0.131742	0.085234	23828	1
BP	GO:0002730	regulation of dendritic cell cytokine production	1/93	17/28564	0.0539456	0.131742	0.085234	234779	1
BP	GO:0003222	ventricular trabecula myocardium morphogenesis	1/93	17/28564	0.0539456	0.131742	0.085234	211323	1
BP	GO:0003413	chondrocyte differentiation involved in endochondral bone morphogenesis	1/93	17/28564	0.0539456	0.131742	0.085234	12006	1
BP	GO:0010960	magnesium ion homeostasis	1/93	17/28564	0.0539456	0.131742	0.085234	11735	1
BP	GO:0042711	maternal behavior	1/93	17/28564	0.0539456	0.131742	0.085234	27386	1
BP	GO:0060044	negative regulation of cardiac muscle cell proliferation	1/93	17/28564	0.0539456	0.131742	0.085234	18121	1
BP	GO:0060100	positive regulation of phagocytosis, engulfment	1/93	17/28564	0.0539456	0.131742	0.085234	234779	1
BP	GO:0061308	cardiac neural crest cell development involved in heart development	1/93	17/28564	0.0539456	0.131742	0.085234	18741	1
BP	GO:0086012	membrane depolarization during cardiac muscle cell action potential	1/93	17/28564	0.0539456	0.131742	0.085234	11735	1
BP	GO:0090136	epithelial cell-cell adhesion	1/93	17/28564	0.0539456	0.131742	0.085234	23828	1
BP	GO:0090336	positive regulation of brown fat cell differentiation	1/93	17/28564	0.0539456	0.131742	0.085234	70673	1
BP	GO:0090494	dopamine uptake	1/93	17/28564	0.0539456	0.131742	0.085234	269642	1
BP	GO:0097094	craniofacial suture morphogenesis	1/93	17/28564	0.0539456	0.131742	0.085234	17702	1
BP	GO:0097152	mesenchymal cell apoptotic process	1/93	17/28564	0.0539456	0.131742	0.085234	17702	1
BP	GO:1902285	semaphorin-plexin signaling pathway involved in neuron projection guidance	1/93	17/28564	0.0539456	0.131742	0.085234	54712	1
BP	GO:1905155	positive regulation of membrane invagination	1/93	17/28564	0.0539456	0.131742	0.085234	234779	1
BP	GO:2000651	positive regulation of sodium ion transmembrane transporter activity	1/93	17/28564	0.0539456	0.131742	0.085234	11735	1
BP	GO:0060348	bone development	3/93	262/28564	0.0542362	0.132319	0.0856076	12006/17702/18741	3
BP	GO:0043266	regulation of potassium ion transport	2/93	116/28564	0.0550759	0.134234	0.0868465	11735/14199	2
BP	GO:0048705	skeletal system morphogenesis	3/93	264/28564	0.0552403	0.134501	0.0870191	18121/12006/17702	3
BP	GO:0031532	actin cytoskeleton reorganization	2/93	117/28564	0.0559181	0.135614	0.0877394	544963/76441	2
BP	GO:0045666	positive regulation of neuron differentiation	2/93	117/28564	0.0559181	0.135614	0.0877394	15375/17755	2
BP	GO:0001892	embryonic placenta development	2/93	118/28564	0.0567648	0.135614	0.0877394	13813/238328	2
BP	GO:0001710	mesodermal cell fate commitment	1/93	18/28564	0.0570277	0.135614	0.0877394	20319	1
BP	GO:0002076	osteoblast development	1/93	18/28564	0.0570277	0.135614	0.0877394	17702	1
BP	GO:0002371	dendritic cell cytokine production	1/93	18/28564	0.0570277	0.135614	0.0877394	234779	1
BP	GO:0007063	regulation of sister chromatid cohesion	1/93	18/28564	0.0570277	0.135614	0.0877394	12006	1
BP	GO:0021702	cerebellar Purkinje cell differentiation	1/93	18/28564	0.0570277	0.135614	0.0877394	19883	1
BP	GO:0021781	glial cell fate commitment	1/93	18/28564	0.0570277	0.135614	0.0877394	211323	1
BP	GO:0032274	gonadotropin secretion	1/93	18/28564	0.0570277	0.135614	0.0877394	26927	1
BP	GO:0032957	inositol trisphosphate metabolic process	1/93	18/28564	0.0570277	0.135614	0.0877394	234779	1
BP	GO:0042249	establishment of planar polarity of embryonic epithelium	1/93	18/28564	0.0570277	0.135614	0.0877394	20319	1
BP	GO:0046068	cGMP metabolic process	1/93	18/28564	0.0570277	0.135614	0.0877394	19883	1
BP	GO:0048715	negative regulation of oligodendrocyte differentiation	1/93	18/28564	0.0570277	0.135614	0.0877394	76441	1
BP	GO:0060572	morphogenesis of an epithelial bud	1/93	18/28564	0.0570277	0.135614	0.0877394	18121	1
BP	GO:0060746	parental behavior	1/93	18/28564	0.0570277	0.135614	0.0877394	27386	1
BP	GO:0061307	cardiac neural crest cell differentiation involved in heart development	1/93	18/28564	0.0570277	0.135614	0.0877394	18741	1
BP	GO:0061430	bone trabecula morphogenesis	1/93	18/28564	0.0570277	0.135614	0.0877394	17702	1
BP	GO:0070571	negative regulation of neuron projection regeneration	1/93	18/28564	0.0570277	0.135614	0.0877394	237847	1
BP	GO:0090493	catecholamine uptake	1/93	18/28564	0.0570277	0.135614	0.0877394	269642	1
BP	GO:0098814	spontaneous synaptic transmission	1/93	18/28564	0.0570277	0.135614	0.0877394	116838	1
BP	GO:0099159	regulation of modification of postsynaptic structure	1/93	18/28564	0.0570277	0.135614	0.0877394	30785	1
BP	GO:1901077	regulation of relaxation of muscle	1/93	18/28564	0.0570277	0.135614	0.0877394	114774	1
BP	GO:2000678	negative regulation of transcription regulatory region DNA binding	1/93	18/28564	0.0570277	0.135614	0.0877394	17702	1
BP	GO:0009314	response to radiation	4/93	444/28564	0.0572539	0.13602	0.0880019	268354/18121/20357/20319	4
BP	GO:0007626	locomotory behavior	3/93	270/28564	0.0583061	0.138242	0.0894397	211323/27386/20273	3
BP	GO:0050730	regulation of peptidyl-tyrosine phosphorylation	3/93	270/28564	0.0583061	0.138242	0.0894397	211323/234779/20319	3
BP	GO:0051090	regulation of DNA-binding transcription factor activity	4/93	447/28564	0.0584012	0.138242	0.0894397	234779/13813/15375/17702	4
BP	GO:0042542	response to hydrogen peroxide	2/93	120/28564	0.0584718	0.138242	0.0894397	114774/15375	2
BP	GO:0090100	positive regulation of transmembrane receptor protein serine/threonine kinase signaling pathway	2/93	120/28564	0.0584718	0.138242	0.0894397	17702/14180	2
BP	GO:0099003	vesicle-mediated transport in synapse	3/93	271/28564	0.0588248	0.138942	0.0898928	232227/211323/116838	3
BP	GO:0001878	response to yeast	1/93	19/28564	0.0600998	0.139754	0.0904179	234779	1
BP	GO:0003184	pulmonary valve morphogenesis	1/93	19/28564	0.0600998	0.139754	0.0904179	268902	1
BP	GO:0006590	thyroid hormone generation	1/93	19/28564	0.0600998	0.139754	0.0904179	20502	1
BP	GO:0006662	glycerol ether metabolic process	1/93	19/28564	0.0600998	0.139754	0.0904179	319660	1
BP	GO:0010644	cell communication by electrical coupling	1/93	19/28564	0.0600998	0.139754	0.0904179	11735	1
BP	GO:0021924	cell proliferation in external granule layer	1/93	19/28564	0.0600998	0.139754	0.0904179	19883	1
BP	GO:0021930	cerebellar granule cell precursor proliferation	1/93	19/28564	0.0600998	0.139754	0.0904179	19883	1
BP	GO:0031630	regulation of synaptic vesicle fusion to presynaptic active zone membrane	1/93	19/28564	0.0600998	0.139754	0.0904179	116838	1
BP	GO:0032516	positive regulation of phosphoprotein phosphatase activity	1/93	19/28564	0.0600998	0.139754	0.0904179	114774	1
BP	GO:0033145	positive regulation of intracellular steroid hormone receptor signaling pathway	1/93	19/28564	0.0600998	0.139754	0.0904179	15375	1
BP	GO:0035633	maintenance of blood-brain barrier	1/93	19/28564	0.0600998	0.139754	0.0904179	269831	1
BP	GO:0046485	ether lipid metabolic process	1/93	19/28564	0.0600998	0.139754	0.0904179	319660	1
BP	GO:0106070	regulation of adenylate cyclase-activating G protein-coupled receptor signaling pathway	1/93	19/28564	0.0600998	0.139754	0.0904179	23984	1
BP	GO:1901632	regulation of synaptic vesicle membrane organization	1/93	19/28564	0.0600998	0.139754	0.0904179	116838	1
BP	GO:1902259	regulation of delayed rectifier potassium channel activity	1/93	19/28564	0.0600998	0.139754	0.0904179	11735	1
BP	GO:2000725	regulation of cardiac muscle cell differentiation	1/93	19/28564	0.0600998	0.139754	0.0904179	211323	1
BP	GO:0008306	associative learning	2/93	122/28564	0.0601964	0.139754	0.0904179	268354/18121	2
BP	GO:0048709	oligodendrocyte differentiation	2/93	122/28564	0.0601964	0.139754	0.0904179	211323/76441	2
BP	GO:0006816	calcium ion transport	4/93	452/28564	0.0603408	0.139947	0.0905429	234779/17863/114774/66109	4
BP	GO:0043270	positive regulation of monoatomic ion transport	3/93	274/28564	0.0603941	0.139947	0.0905429	234779/11735/14199	3
BP	GO:0038127	ERBB signaling pathway	2/93	123/28564	0.0610653	0.141369	0.0914627	211323/106042	2
BP	GO:0045445	myoblast differentiation	2/93	124/28564	0.0619385	0.142712	0.0923319	211323/106042	2
BP	GO:0051588	regulation of neurotransmitter transport	2/93	124/28564	0.0619385	0.142712	0.0923319	269642/116838	2
BP	GO:0007052	mitotic spindle organization	2/93	125/28564	0.062816	0.142712	0.0923319	234915/106042	2
BP	GO:0048534	hematopoietic or lymphoid organ development	2/93	125/28564	0.062816	0.142712	0.0923319	17863/18741	2
BP	GO:0007379	segment specification	1/93	20/28564	0.063162	0.142712	0.0923319	18121	1
BP	GO:0021516	dorsal spinal cord development	1/93	20/28564	0.063162	0.142712	0.0923319	76441	1
BP	GO:0021534	cell proliferation in hindbrain	1/93	20/28564	0.063162	0.142712	0.0923319	19883	1
BP	GO:0021694	cerebellar Purkinje cell layer formation	1/93	20/28564	0.063162	0.142712	0.0923319	19883	1
BP	GO:0030889	negative regulation of B cell proliferation	1/93	20/28564	0.063162	0.142712	0.0923319	114774	1
BP	GO:0031340	positive regulation of vesicle fusion	1/93	20/28564	0.063162	0.142712	0.0923319	116838	1
BP	GO:0032011	ARF protein signal transduction	1/93	20/28564	0.063162	0.142712	0.0923319	232227	1
BP	GO:0032012	regulation of ARF protein signal transduction	1/93	20/28564	0.063162	0.142712	0.0923319	232227	1
BP	GO:0035313	wound healing, spreading of epidermal cells	1/93	20/28564	0.063162	0.142712	0.0923319	17702	1
BP	GO:0045064	T-helper 2 cell differentiation	1/93	20/28564	0.063162	0.142712	0.0923319	17863	1
BP	GO:0048557	embryonic digestive tract morphogenesis	1/93	20/28564	0.063162	0.142712	0.0923319	18741	1
BP	GO:0048712	negative regulation of astrocyte differentiation	1/93	20/28564	0.063162	0.142712	0.0923319	18121	1
BP	GO:0051580	regulation of neurotransmitter uptake	1/93	20/28564	0.063162	0.142712	0.0923319	269642	1
BP	GO:0060099	regulation of phagocytosis, engulfment	1/93	20/28564	0.063162	0.142712	0.0923319	234779	1
BP	GO:0060841	venous blood vessel development	1/93	20/28564	0.063162	0.142712	0.0923319	18741	1
BP	GO:0070886	positive regulation of calcineurin-NFAT signaling cascade	1/93	20/28564	0.063162	0.142712	0.0923319	211323	1
BP	GO:0098885	modification of postsynaptic actin cytoskeleton	1/93	20/28564	0.063162	0.142712	0.0923319	30785	1
BP	GO:0106058	positive regulation of calcineurin-mediated signaling	1/93	20/28564	0.063162	0.142712	0.0923319	211323	1
BP	GO:1900227	positive regulation of NLRP3 inflammasome complex assembly	1/93	20/28564	0.063162	0.142712	0.0923319	234779	1
BP	GO:1904754	positive regulation of vascular associated smooth muscle cell migration	1/93	20/28564	0.063162	0.142712	0.0923319	14180	1
BP	GO:2000846	regulation of corticosteroid hormone secretion	1/93	20/28564	0.063162	0.142712	0.0923319	211323	1
BP	GO:2001135	regulation of endocytic recycling	1/93	20/28564	0.063162	0.142712	0.0923319	23828	1
BP	GO:0110053	regulation of actin filament organization	3/93	280/28564	0.0635912	0.143261	0.0926871	76441/107351/56363	3
BP	GO:0048145	regulation of fibroblast proliferation	2/93	126/28564	0.0636977	0.143261	0.0926871	17863/114774	2
BP	GO:0098659	inorganic cation import across plasma membrane	2/93	126/28564	0.0636977	0.143261	0.0926871	114774/226999	2
BP	GO:0099587	inorganic ion import across plasma membrane	2/93	126/28564	0.0636977	0.143261	0.0926871	114774/226999	2
BP	GO:2000177	regulation of neural precursor cell proliferation	2/93	126/28564	0.0636977	0.143261	0.0926871	18121/20502	2
BP	GO:0051258	protein polymerization	3/93	281/28564	0.0641316	0.144105	0.0932327	17755/76441/107351	3
BP	GO:0035710	CD4-positive, alpha-beta T cell activation	2/93	127/28564	0.0645837	0.144854	0.0937178	19883/17863	2
BP	GO:1901890	positive regulation of cell junction assembly	2/93	127/28564	0.0645837	0.144854	0.0937178	105827/331461	2
BP	GO:0001946	lymphangiogenesis	1/93	21/28564	0.0662143	0.146498	0.094781	238328	1
BP	GO:0002281	macrophage activation involved in immune response	1/93	21/28564	0.0662143	0.146498	0.094781	234779	1
BP	GO:0006309	apoptotic DNA fragmentation	1/93	21/28564	0.0662143	0.146498	0.094781	26927	1
BP	GO:0043374	CD8-positive, alpha-beta T cell differentiation	1/93	21/28564	0.0662143	0.146498	0.094781	13813	1
BP	GO:0045652	regulation of megakaryocyte differentiation	1/93	21/28564	0.0662143	0.146498	0.094781	17863	1
BP	GO:0045836	positive regulation of meiotic nuclear division	1/93	21/28564	0.0662143	0.146498	0.094781	17702	1
BP	GO:0051546	keratinocyte migration	1/93	21/28564	0.0662143	0.146498	0.094781	232227	1
BP	GO:0051797	regulation of hair follicle development	1/93	21/28564	0.0662143	0.146498	0.094781	17702	1
BP	GO:0061760	antifungal innate immune response	1/93	21/28564	0.0662143	0.146498	0.094781	234779	1
BP	GO:0070166	enamel mineralization	1/93	21/28564	0.0662143	0.146498	0.094781	17702	1
BP	GO:0071636	positive regulation of transforming growth factor beta production	1/93	21/28564	0.0662143	0.146498	0.094781	17863	1
BP	GO:0072537	fibroblast activation	1/93	21/28564	0.0662143	0.146498	0.094781	17863	1
BP	GO:0150104	transport across blood-brain barrier	1/93	21/28564	0.0662143	0.146498	0.094781	20502	1
BP	GO:1905153	regulation of membrane invagination	1/93	21/28564	0.0662143	0.146498	0.094781	234779	1
BP	GO:2000251	positive regulation of actin cytoskeleton reorganization	1/93	21/28564	0.0662143	0.146498	0.094781	76441	1
BP	GO:0021782	glial cell development	2/93	129/28564	0.066368	0.146573	0.0948295	18991/211323	2
BP	GO:0061387	regulation of extent of cell growth	2/93	129/28564	0.066368	0.146573	0.0948295	17755/20357	2
BP	GO:0046649	lymphocyte activation	6/93	877/28564	0.0666824	0.147134	0.0951927	234779/19883/13813/17863/114774/20667	6
BP	GO:1903052	positive regulation of proteolysis involved in protein catabolic process	2/93	131/28564	0.0681688	0.150278	0.097227	12006/106042	2
BP	GO:0071396	cellular response to lipid	5/93	672/28564	0.0685662	0.151018	0.0977058	234779/19883/15375/17702/19220	5
BP	GO:0032414	positive regulation of ion transmembrane transporter activity	2/93	132/28564	0.0690753	0.151044	0.0977224	234779/11735	2
BP	GO:0007252	I-kappaB phosphorylation	1/93	22/28564	0.0692568	0.151044	0.0977224	234779	1
BP	GO:0010232	vascular transport	1/93	22/28564	0.0692568	0.151044	0.0977224	20502	1
BP	GO:0010842	retina layer formation	1/93	22/28564	0.0692568	0.151044	0.0977224	269831	1
BP	GO:0030852	regulation of granulocyte differentiation	1/93	22/28564	0.0692568	0.151044	0.0977224	70673	1
BP	GO:0035584	calcium-mediated signaling using intracellular calcium source	1/93	22/28564	0.0692568	0.151044	0.0977224	19220	1
BP	GO:0044851	hair cycle phase	1/93	22/28564	0.0692568	0.151044	0.0977224	17702	1
BP	GO:0060307	regulation of ventricular cardiac muscle cell membrane repolarization	1/93	22/28564	0.0692568	0.151044	0.0977224	70729	1
BP	GO:0061323	cell proliferation involved in heart morphogenesis	1/93	22/28564	0.0692568	0.151044	0.0977224	18741	1
BP	GO:0098719	sodium ion import across plasma membrane	1/93	22/28564	0.0692568	0.151044	0.0977224	226999	1
BP	GO:1903236	regulation of leukocyte tethering or rolling	1/93	22/28564	0.0692568	0.151044	0.0977224	114774	1
BP	GO:0099072	regulation of postsynaptic membrane neurotransmitter receptor levels	2/93	133/28564	0.0699857	0.152362	0.0985751	232227/211323	2
BP	GO:1901216	positive regulation of neuron death	2/93	133/28564	0.0699857	0.152362	0.0985751	17863/114774	2
BP	GO:0051924	regulation of calcium ion transport	3/93	292/28564	0.0702162	0.152728	0.0988119	234779/114774/66109	3
BP	GO:0034329	cell junction assembly	4/93	477/28564	0.0705476	0.153313	0.0991901	211323/71908/105827/331461	4
BP	GO:0007368	determination of left/right symmetry	2/93	134/28564	0.0709001	0.153805	0.0995089	76441/18741	2
BP	GO:0030282	bone mineralization	2/93	134/28564	0.0709001	0.153805	0.0995089	12006/106042	2
BP	GO:0043523	regulation of neuron apoptotic process	3/93	294/28564	0.0713498	0.154356	0.0998654	17863/114774/105827	3
BP	GO:0002693	positive regulation of cellular extravasation	1/93	23/28564	0.0722895	0.154356	0.0998654	114774	1
BP	GO:0003177	pulmonary valve development	1/93	23/28564	0.0722895	0.154356	0.0998654	268902	1
BP	GO:0010738	regulation of protein kinase A signaling	1/93	23/28564	0.0722895	0.154356	0.0998654	23984	1
BP	GO:0018904	ether metabolic process	1/93	23/28564	0.0722895	0.154356	0.0998654	319660	1
BP	GO:0035930	corticosteroid hormone secretion	1/93	23/28564	0.0722895	0.154356	0.0998654	211323	1
BP	GO:0045591	positive regulation of regulatory T cell differentiation	1/93	23/28564	0.0722895	0.154356	0.0998654	20667	1
BP	GO:0050965	detection of temperature stimulus involved in sensory perception of pain	1/93	23/28564	0.0722895	0.154356	0.0998654	114774	1
BP	GO:0050966	detection of mechanical stimulus involved in sensory perception of pain	1/93	23/28564	0.0722895	0.154356	0.0998654	114774	1
BP	GO:0060456	positive regulation of digestive system process	1/93	23/28564	0.0722895	0.154356	0.0998654	114774	1
BP	GO:0072079	nephron tubule formation	1/93	23/28564	0.0722895	0.154356	0.0998654	18121	1
BP	GO:0090190	positive regulation of branching involved in ureteric bud morphogenesis	1/93	23/28564	0.0722895	0.154356	0.0998654	18121	1
BP	GO:0098974	postsynaptic actin cytoskeleton organization	1/93	23/28564	0.0722895	0.154356	0.0998654	70729	1
BP	GO:0099188	postsynaptic cytoskeleton organization	1/93	23/28564	0.0722895	0.154356	0.0998654	70729	1
BP	GO:1900120	regulation of receptor binding	1/93	23/28564	0.0722895	0.154356	0.0998654	18121	1
BP	GO:1902307	positive regulation of sodium ion transmembrane transport	1/93	23/28564	0.0722895	0.154356	0.0998654	11735	1
BP	GO:1905244	regulation of modification of synaptic structure	1/93	23/28564	0.0722895	0.154356	0.0998654	30785	1
BP	GO:2000114	regulation of establishment of cell polarity	1/93	23/28564	0.0722895	0.154356	0.0998654	107351	1
BP	GO:0009636	response to toxic substance	2/93	136/28564	0.0727407	0.155184	0.100401	11864/20273	2
BP	GO:0000278	mitotic cell cycle	6/93	902/28564	0.0741509	0.158055	0.102258	234915/17863/11735/15375/106042/14199	6
BP	GO:0007266	Rho protein signal transduction	2/93	138/28564	0.0745967	0.158324	0.102433	107351/236920	2
BP	GO:0032434	regulation of proteasomal ubiquitin-dependent protein catabolic process	2/93	138/28564	0.0745967	0.158324	0.102433	12006/106042	2
BP	GO:0050852	T cell receptor signaling pathway	2/93	138/28564	0.0745967	0.158324	0.102433	234779/114774	2
BP	GO:0010560	positive regulation of glycoprotein biosynthetic process	1/93	24/28564	0.0753124	0.158324	0.102433	114774	1
BP	GO:0021889	olfactory bulb interneuron differentiation	1/93	24/28564	0.0753124	0.158324	0.102433	268902	1
BP	GO:0034694	response to prostaglandin	1/93	24/28564	0.0753124	0.158324	0.102433	19220	1
BP	GO:0036303	lymph vessel morphogenesis	1/93	24/28564	0.0753124	0.158324	0.102433	238328	1
BP	GO:0043586	tongue development	1/93	24/28564	0.0753124	0.158324	0.102433	70673	1
BP	GO:0050872	white fat cell differentiation	1/93	24/28564	0.0753124	0.158324	0.102433	70673	1
BP	GO:0050908	detection of light stimulus involved in visual perception	1/93	24/28564	0.0753124	0.158324	0.102433	20357	1
BP	GO:0050962	detection of light stimulus involved in sensory perception	1/93	24/28564	0.0753124	0.158324	0.102433	20357	1
BP	GO:0051602	response to electrical stimulus	1/93	24/28564	0.0753124	0.158324	0.102433	106042	1
BP	GO:0071392	cellular response to estradiol stimulus	1/93	24/28564	0.0753124	0.158324	0.102433	17702	1
BP	GO:0099625	ventricular cardiac muscle cell membrane repolarization	1/93	24/28564	0.0753124	0.158324	0.102433	70729	1
BP	GO:1901017	negative regulation of potassium ion transmembrane transporter activity	1/93	24/28564	0.0753124	0.158324	0.102433	11735	1
BP	GO:1903428	positive regulation of reactive oxygen species biosynthetic process	1/93	24/28564	0.0753124	0.158324	0.102433	234779	1
BP	GO:0099175	regulation of postsynapse organization	2/93	139/28564	0.0755304	0.158646	0.102641	319504/331461	2
BP	GO:0009582	detection of abiotic stimulus	2/93	140/28564	0.0764678	0.160203	0.103648	114774/20357	2
BP	GO:0032411	positive regulation of transporter activity	2/93	140/28564	0.0764678	0.160203	0.103648	234779/11735	2
BP	GO:0060972	left/right pattern formation	2/93	140/28564	0.0764678	0.160203	0.103648	76441/18741	2
BP	GO:0009581	detection of external stimulus	2/93	141/28564	0.077409	0.161741	0.104643	114774/20357	2
BP	GO:0090398	cellular senescence	2/93	141/28564	0.077409	0.161741	0.104643	114774/238328	2
BP	GO:0015850	organic hydroxy compound transport	3/93	306/28564	0.0783233	0.161741	0.104643	269642/211323/17863	3
BP	GO:0001829	trophectodermal cell differentiation	1/93	25/28564	0.0783256	0.161741	0.104643	13813	1
BP	GO:0007350	blastoderm segmentation	1/93	25/28564	0.0783256	0.161741	0.104643	18121	1
BP	GO:0021692	cerebellar Purkinje cell layer morphogenesis	1/93	25/28564	0.0783256	0.161741	0.104643	19883	1
BP	GO:0021854	hypothalamus development	1/93	25/28564	0.0783256	0.161741	0.104643	18741	1
BP	GO:0030903	notochord development	1/93	25/28564	0.0783256	0.161741	0.104643	18121	1
BP	GO:0034643	establishment of mitochondrion localization, microtubule-mediated	1/93	25/28564	0.0783256	0.161741	0.104643	17755	1
BP	GO:0035024	negative regulation of Rho protein signal transduction	1/93	25/28564	0.0783256	0.161741	0.104643	107351	1
BP	GO:0047497	mitochondrion transport along microtubule	1/93	25/28564	0.0783256	0.161741	0.104643	17755	1
BP	GO:0048333	mesodermal cell differentiation	1/93	25/28564	0.0783256	0.161741	0.104643	20319	1
BP	GO:0048791	calcium ion-regulated exocytosis of neurotransmitter	1/93	25/28564	0.0783256	0.161741	0.104643	116838	1
BP	GO:0048857	neural nucleus development	1/93	25/28564	0.0783256	0.161741	0.104643	18741	1
BP	GO:0050860	negative regulation of T cell receptor signaling pathway	1/93	25/28564	0.0783256	0.161741	0.104643	114774	1
BP	GO:0061162	establishment of monopolar cell polarity	1/93	25/28564	0.0783256	0.161741	0.104643	17755	1
BP	GO:0090189	regulation of branching involved in ureteric bud morphogenesis	1/93	25/28564	0.0783256	0.161741	0.104643	18121	1
BP	GO:1903530	regulation of secretion by cell	5/93	701/28564	0.0789056	0.162801	0.105329	211323/26927/17863/116838/331461	5
BP	GO:0008584	male gonad development	2/93	143/28564	0.0793024	0.163344	0.10568	14180/20319	2
BP	GO:0009855	determination of bilateral symmetry	2/93	143/28564	0.0793024	0.163344	0.10568	76441/18741	2
BP	GO:0007189	adenylate cyclase-activating G protein-coupled receptor signaling pathway	2/93	144/28564	0.0802545	0.164337	0.106323	23984/19220	2
BP	GO:0009799	specification of symmetry	2/93	144/28564	0.0802545	0.164337	0.106323	76441/18741	2
BP	GO:0030833	regulation of actin filament polymerization	2/93	144/28564	0.0802545	0.164337	0.106323	76441/107351	2
BP	GO:0035270	endocrine system development	2/93	144/28564	0.0802545	0.164337	0.106323	18121/18741	2
BP	GO:0042471	ear morphogenesis	2/93	144/28564	0.0802545	0.164337	0.106323	18121/14180	2
BP	GO:0046546	development of primary male sexual characteristics	2/93	144/28564	0.0802545	0.164337	0.106323	14180/20319	2
BP	GO:0048675	axon extension	2/93	144/28564	0.0802545	0.164337	0.106323	17755/20357	2
BP	GO:0003181	atrioventricular valve morphogenesis	1/93	26/28564	0.0813291	0.164609	0.106499	12006	1
BP	GO:0006298	mismatch repair	1/93	26/28564	0.0813291	0.164609	0.106499	12006	1
BP	GO:0010165	response to X-ray	1/93	26/28564	0.0813291	0.164609	0.106499	20319	1
BP	GO:0010575	positive regulation of vascular endothelial growth factor production	1/93	26/28564	0.0813291	0.164609	0.106499	19883	1
BP	GO:0032925	regulation of activin receptor signaling pathway	1/93	26/28564	0.0813291	0.164609	0.106499	14180	1
BP	GO:0036315	cellular response to sterol	1/93	26/28564	0.0813291	0.164609	0.106499	19883	1
BP	GO:0038083	peptidyl-tyrosine autophosphorylation	1/93	26/28564	0.0813291	0.164609	0.106499	211323	1
BP	GO:0042474	middle ear morphogenesis	1/93	26/28564	0.0813291	0.164609	0.106499	18121	1
BP	GO:0045838	positive regulation of membrane potential	1/93	26/28564	0.0813291	0.164609	0.106499	11735	1
BP	GO:0060065	uterus development	1/93	26/28564	0.0813291	0.164609	0.106499	26927	1
BP	GO:0061339	establishment or maintenance of monopolar cell polarity	1/93	26/28564	0.0813291	0.164609	0.106499	17755	1
BP	GO:0080111	DNA demethylation	1/93	26/28564	0.0813291	0.164609	0.106499	13813	1
BP	GO:0099623	regulation of cardiac muscle cell membrane repolarization	1/93	26/28564	0.0813291	0.164609	0.106499	70729	1
BP	GO:1903020	positive regulation of glycoprotein metabolic process	1/93	26/28564	0.0813291	0.164609	0.106499	114774	1
BP	GO:0022407	regulation of cell-cell adhesion	4/93	503/28564	0.0820454	0.165922	0.107348	23965/11735/114774/20667	4
BP	GO:0034614	cellular response to reactive oxygen species	2/93	146/28564	0.0821695	0.166035	0.107421	114774/15375	2
BP	GO:0010562	positive regulation of phosphorus metabolic process	6/93	929/28564	0.0827373	0.166907	0.107985	211323/234779/114774/12006/14180/20319	6
BP	GO:0045937	positive regulation of phosphate metabolic process	6/93	929/28564	0.0827373	0.166907	0.107985	211323/234779/114774/12006/14180/20319	6
BP	GO:0048144	fibroblast proliferation	2/93	147/28564	0.0831323	0.167144	0.108139	17863/114774	2
BP	GO:0002065	columnar/cuboidal epithelial cell differentiation	2/93	148/28564	0.0840986	0.167144	0.108139	15375/17755	2
BP	GO:0048706	embryonic skeletal system development	2/93	148/28564	0.0840986	0.167144	0.108139	18121/14180	2
BP	GO:0002070	epithelial cell maturation	1/93	27/28564	0.0843229	0.167144	0.108139	15375	1
BP	GO:0003338	metanephros morphogenesis	1/93	27/28564	0.0843229	0.167144	0.108139	231470	1
BP	GO:0016082	synaptic vesicle priming	1/93	27/28564	0.0843229	0.167144	0.108139	116838	1
BP	GO:0016486	peptide hormone processing	1/93	27/28564	0.0843229	0.167144	0.108139	68947	1
BP	GO:0021871	forebrain regionalization	1/93	27/28564	0.0843229	0.167144	0.108139	13813	1
BP	GO:0022038	corpus callosum development	1/93	27/28564	0.0843229	0.167144	0.108139	237847	1
BP	GO:0023019	signal transduction involved in regulation of gene expression	1/93	27/28564	0.0843229	0.167144	0.108139	17702	1
BP	GO:0031954	positive regulation of protein autophosphorylation	1/93	27/28564	0.0843229	0.167144	0.108139	211323	1
BP	GO:0042753	positive regulation of circadian rhythm	1/93	27/28564	0.0843229	0.167144	0.108139	19883	1
BP	GO:0048843	negative regulation of axon extension involved in axon guidance	1/93	27/28564	0.0843229	0.167144	0.108139	20357	1
BP	GO:0050961	detection of temperature stimulus involved in sensory perception	1/93	27/28564	0.0843229	0.167144	0.108139	114774	1
BP	GO:0051590	positive regulation of neurotransmitter transport	1/93	27/28564	0.0843229	0.167144	0.108139	269642	1
BP	GO:0051969	regulation of transmission of nerve impulse	1/93	27/28564	0.0843229	0.167144	0.108139	114774	1
BP	GO:0060716	labyrinthine layer blood vessel development	1/93	27/28564	0.0843229	0.167144	0.108139	238328	1
BP	GO:0090335	regulation of brown fat cell differentiation	1/93	27/28564	0.0843229	0.167144	0.108139	70673	1
BP	GO:0099558	maintenance of synapse structure	1/93	27/28564	0.0843229	0.167144	0.108139	116838	1
BP	GO:1904996	positive regulation of leukocyte adhesion to vascular endothelial cell	1/93	27/28564	0.0843229	0.167144	0.108139	114774	1
BP	GO:1990403	embryonic brain development	1/93	27/28564	0.0843229	0.167144	0.108139	106042	1
BP	GO:0050673	epithelial cell proliferation	4/93	508/28564	0.0843574	0.167144	0.108139	18121/238328/14180/20319	4
BP	GO:0050954	sensory perception of mechanical stimulus	3/93	317/28564	0.0849686	0.168219	0.108834	114774/12810/20273	3
BP	GO:0007162	negative regulation of cell adhesion	3/93	318/28564	0.0855844	0.169164	0.109446	54712/114774/107351	3
BP	GO:0042113	B cell activation	3/93	318/28564	0.0855844	0.169164	0.109446	234779/17863/114774	3
BP	GO:0032878	regulation of establishment or maintenance of cell polarity	1/93	28/28564	0.087307	0.172152	0.111379	107351	1
BP	GO:0048820	hair follicle maturation	1/93	28/28564	0.087307	0.172152	0.111379	17702	1
BP	GO:0090314	positive regulation of protein targeting to membrane	1/93	28/28564	0.087307	0.172152	0.111379	11735	1
BP	GO:2001257	regulation of cation channel activity	2/93	152/28564	0.087998	0.173231	0.112077	234779/11735	2
BP	GO:0007548	sex differentiation	3/93	322/28564	0.0880669	0.173231	0.112077	26927/14180/20319	3
BP	GO:0030198	extracellular matrix organization	3/93	322/28564	0.0880669	0.173231	0.112077	12006/106042/20319	3
BP	GO:0045785	positive regulation of cell adhesion	4/93	517/28564	0.0885992	0.174138	0.112664	211323/11735/114774/20667	4
BP	GO:0098876	vesicle-mediated transport to the plasma membrane	2/93	153/28564	0.0889813	0.174749	0.113059	23828/11735	2
BP	GO:0043062	extracellular structure organization	3/93	324/28564	0.0893195	0.175132	0.113307	12006/106042/20319	3
BP	GO:0045229	external encapsulating structure organization	3/93	324/28564	0.0893195	0.175132	0.113307	12006/106042/20319	3
BP	GO:0050804	modulation of chemical synaptic transmission	5/93	729/28564	0.0896446	0.175193	0.113346	232227/18121/116838/207683/53623	5
BP	GO:0099177	regulation of trans-synaptic signaling	5/93	730/28564	0.0900417	0.175193	0.113346	232227/18121/116838/207683/53623	5
BP	GO:0001759	organ induction	1/93	29/28564	0.0902815	0.175193	0.113346	268902	1
BP	GO:0021895	cerebral cortex neuron differentiation	1/93	29/28564	0.0902815	0.175193	0.113346	13813	1
BP	GO:0035510	DNA dealkylation	1/93	29/28564	0.0902815	0.175193	0.113346	13813	1
BP	GO:0042659	regulation of cell fate specification	1/93	29/28564	0.0902815	0.175193	0.113346	20319	1
BP	GO:0060444	branching involved in mammary gland duct morphogenesis	1/93	29/28564	0.0902815	0.175193	0.113346	17702	1
BP	GO:0060571	morphogenesis of an epithelial fold	1/93	29/28564	0.0902815	0.175193	0.113346	18121	1
BP	GO:0097186	amelogenesis	1/93	29/28564	0.0902815	0.175193	0.113346	17702	1
BP	GO:1900027	regulation of ruffle assembly	1/93	29/28564	0.0902815	0.175193	0.113346	107351	1
BP	GO:1901380	negative regulation of potassium ion transmembrane transport	1/93	29/28564	0.0902815	0.175193	0.113346	11735	1
BP	GO:1903861	positive regulation of dendrite extension	1/93	29/28564	0.0902815	0.175193	0.113346	116838	1
BP	GO:2000831	regulation of steroid hormone secretion	1/93	29/28564	0.0902815	0.175193	0.113346	211323	1
BP	GO:0007611	learning or memory	3/93	326/28564	0.0905797	0.175494	0.113541	211323/268354/18121	3
BP	GO:0018108	peptidyl-tyrosine phosphorylation	3/93	326/28564	0.0905797	0.175494	0.113541	211323/234779/20319	3
BP	GO:0072073	kidney epithelium development	2/93	155/28564	0.0909577	0.176087	0.113924	18121/268902	2
BP	GO:0009416	response to light stimulus	3/93	327/28564	0.0912126	0.176441	0.114153	268354/18121/20357	3
BP	GO:0018212	peptidyl-tyrosine modification	3/93	328/28564	0.0918474	0.177528	0.114857	211323/234779/20319	3
BP	GO:1902850	microtubule cytoskeleton organization involved in mitosis	2/93	156/28564	0.0919507	0.177588	0.114895	234915/106042	2
BP	GO:0043271	negative regulation of monoatomic ion transport	2/93	157/28564	0.092947	0.17854	0.115512	11735/114774	2
BP	GO:0022409	positive regulation of cell-cell adhesion	3/93	330/28564	0.0931225	0.17854	0.115512	11735/114774/20667	3
BP	GO:0015012	heparan sulfate proteoglycan biosynthetic process	1/93	30/28564	0.0932464	0.17854	0.115512	15476	1
BP	GO:0022401	negative adaptation of signaling pathway	1/93	30/28564	0.0932464	0.17854	0.115512	381217	1
BP	GO:0033198	response to ATP	1/93	30/28564	0.0932464	0.17854	0.115512	234779	1
BP	GO:0036037	CD8-positive, alpha-beta T cell activation	1/93	30/28564	0.0932464	0.17854	0.115512	13813	1
BP	GO:0060343	trabecula formation	1/93	30/28564	0.0932464	0.17854	0.115512	17702	1
BP	GO:0060907	positive regulation of macrophage cytokine production	1/93	30/28564	0.0932464	0.17854	0.115512	234779	1
BP	GO:0097202	activation of cysteine-type endopeptidase activity	1/93	30/28564	0.0932464	0.17854	0.115512	114774	1
BP	GO:1900225	regulation of NLRP3 inflammasome complex assembly	1/93	30/28564	0.0932464	0.17854	0.115512	234779	1
BP	GO:1902042	negative regulation of extrinsic apoptotic signaling pathway via death domain receptors	1/93	30/28564	0.0932464	0.17854	0.115512	20319	1
BP	GO:0043588	skin development	3/93	331/28564	0.0937628	0.179388	0.11606	18991/231470/17702	3
BP	GO:0030216	keratinocyte differentiation	2/93	158/28564	0.0939464	0.179459	0.116106	18991/17702	2
BP	GO:2001056	positive regulation of cysteine-type endopeptidase activity	2/93	158/28564	0.0939464	0.179459	0.116106	26927/114774	2
BP	GO:0001963	synaptic transmission, dopaminergic	1/93	31/28564	0.0962018	0.18164	0.117517	269642	1
BP	GO:0016048	detection of temperature stimulus	1/93	31/28564	0.0962018	0.18164	0.117517	114774	1
BP	GO:0030947	regulation of vascular endothelial growth factor receptor signaling pathway	1/93	31/28564	0.0962018	0.18164	0.117517	14180	1
BP	GO:0031629	synaptic vesicle fusion to presynaptic active zone membrane	1/93	31/28564	0.0962018	0.18164	0.117517	116838	1
BP	GO:0033688	regulation of osteoblast proliferation	1/93	31/28564	0.0962018	0.18164	0.117517	12006	1
BP	GO:0042634	regulation of hair cycle	1/93	31/28564	0.0962018	0.18164	0.117517	17702	1
BP	GO:0050858	negative regulation of antigen receptor-mediated signaling pathway	1/93	31/28564	0.0962018	0.18164	0.117517	114774	1
BP	GO:0051446	positive regulation of meiotic cell cycle	1/93	31/28564	0.0962018	0.18164	0.117517	17702	1
BP	GO:0060037	pharyngeal system development	1/93	31/28564	0.0962018	0.18164	0.117517	18121	1
BP	GO:0071354	cellular response to interleukin-6	1/93	31/28564	0.0962018	0.18164	0.117517	17863	1
BP	GO:0072539	T-helper 17 cell differentiation	1/93	31/28564	0.0962018	0.18164	0.117517	19883	1
BP	GO:0098810	neurotransmitter reuptake	1/93	31/28564	0.0962018	0.18164	0.117517	269642	1
BP	GO:0099622	cardiac muscle cell membrane repolarization	1/93	31/28564	0.0962018	0.18164	0.117517	70729	1
BP	GO:0150077	regulation of neuroinflammatory response	1/93	31/28564	0.0962018	0.18164	0.117517	234779	1
BP	GO:1900273	positive regulation of long-term synaptic potentiation	1/93	31/28564	0.0962018	0.18164	0.117517	207683	1
BP	GO:0031099	regeneration	2/93	161/28564	0.0969635	0.182709	0.118209	211323/237847	2
BP	GO:0051147	regulation of muscle cell differentiation	2/93	161/28564	0.0969635	0.182709	0.118209	211323/14180	2
BP	GO:0001822	kidney development	3/93	336/28564	0.0969919	0.182709	0.118209	231470/18121/268902	3
BP	GO:0046883	regulation of hormone secretion	3/93	337/28564	0.0976431	0.183653	0.11882	211323/26927/17863	3
BP	GO:0051402	neuron apoptotic process	3/93	337/28564	0.0976431	0.183653	0.11882	17863/114774/105827	3
BP	GO:0010634	positive regulation of epithelial cell migration	2/93	162/28564	0.0979754	0.183659	0.118824	232227/234779	2
BP	GO:0032386	regulation of intracellular transport	3/93	338/28564	0.0982962	0.183659	0.118824	23828/11735/17755	3
BP	GO:0070588	calcium ion transmembrane transport	3/93	339/28564	0.098951	0.183659	0.118824	234779/114774/66109	3
BP	GO:0007601	visual perception	2/93	163/28564	0.0989902	0.183659	0.118824	70355/20357	2
BP	GO:0001945	lymph vessel development	1/93	32/28564	0.0991476	0.183659	0.118824	238328	1
BP	GO:0023058	adaptation of signaling pathway	1/93	32/28564	0.0991476	0.183659	0.118824	381217	1
BP	GO:0030262	apoptotic nuclear changes	1/93	32/28564	0.0991476	0.183659	0.118824	26927	1
BP	GO:0032148	activation of protein kinase B activity	1/93	32/28564	0.0991476	0.183659	0.118824	211323	1
BP	GO:0032958	inositol phosphate biosynthetic process	1/93	32/28564	0.0991476	0.183659	0.118824	234779	1
BP	GO:0034505	tooth mineralization	1/93	32/28564	0.0991476	0.183659	0.118824	17702	1
BP	GO:0035987	endodermal cell differentiation	1/93	32/28564	0.0991476	0.183659	0.118824	13813	1
BP	GO:0036314	response to sterol	1/93	32/28564	0.0991476	0.183659	0.118824	19883	1
BP	GO:0045662	negative regulation of myoblast differentiation	1/93	32/28564	0.0991476	0.183659	0.118824	106042	1
BP	GO:0051654	establishment of mitochondrion localization	1/93	32/28564	0.0991476	0.183659	0.118824	17755	1
BP	GO:0055022	negative regulation of cardiac muscle tissue growth	1/93	32/28564	0.0991476	0.183659	0.118824	18121	1
BP	GO:0060977	coronary vasculature morphogenesis	1/93	32/28564	0.0991476	0.183659	0.118824	14180	1
BP	GO:0061117	negative regulation of heart growth	1/93	32/28564	0.0991476	0.183659	0.118824	18121	1
BP	GO:0099500	vesicle fusion to plasma membrane	1/93	32/28564	0.0991476	0.183659	0.118824	116838	1
BP	GO:2000178	negative regulation of neural precursor cell proliferation	1/93	32/28564	0.0991476	0.183659	0.118824	20502	1
BP	GO:2000737	negative regulation of stem cell differentiation	1/93	32/28564	0.0991476	0.183659	0.118824	106042	1
BP	GO:1903047	mitotic cell cycle process	5/93	754/28564	0.099847	0.184815	0.119571	234915/17863/11735/106042/14199	5
BP	GO:0008064	regulation of actin polymerization or depolymerization	2/93	164/28564	0.100008	0.184973	0.119674	76441/107351	2
BP	GO:0050806	positive regulation of synaptic transmission	3/93	341/28564	0.100266	0.18531	0.119892	18121/116838/207683	3
BP	GO:0010638	positive regulation of organelle organization	4/93	541/28564	0.100405	0.185428	0.119968	17702/17755/116838/76441	4
BP	GO:0032368	regulation of lipid transport	2/93	166/28564	0.102053	0.185724	0.12016	211323/17863	2
BP	GO:0002053	positive regulation of mesenchymal cell proliferation	1/93	33/28564	0.102084	0.185724	0.12016	14180	1
BP	GO:0003416	endochondral bone growth	1/93	33/28564	0.102084	0.185724	0.12016	17702	1
BP	GO:0006921	cellular component disassembly involved in execution phase of apoptosis	1/93	33/28564	0.102084	0.185724	0.12016	26927	1
BP	GO:0009584	detection of visible light	1/93	33/28564	0.102084	0.185724	0.12016	20357	1
BP	GO:0010574	regulation of vascular endothelial growth factor production	1/93	33/28564	0.102084	0.185724	0.12016	19883	1
BP	GO:0010922	positive regulation of phosphatase activity	1/93	33/28564	0.102084	0.185724	0.12016	114774	1
BP	GO:0021697	cerebellar cortex formation	1/93	33/28564	0.102084	0.185724	0.12016	19883	1
BP	GO:0031116	positive regulation of microtubule polymerization	1/93	33/28564	0.102084	0.185724	0.12016	17755	1
BP	GO:0044546	NLRP3 inflammasome complex assembly	1/93	33/28564	0.102084	0.185724	0.12016	234779	1
BP	GO:0045616	regulation of keratinocyte differentiation	1/93	33/28564	0.102084	0.185724	0.12016	17702	1
BP	GO:0048841	regulation of axon extension involved in axon guidance	1/93	33/28564	0.102084	0.185724	0.12016	20357	1
BP	GO:0051150	regulation of smooth muscle cell differentiation	1/93	33/28564	0.102084	0.185724	0.12016	14180	1
BP	GO:0051238	sequestering of metal ion	1/93	33/28564	0.102084	0.185724	0.12016	211323	1
BP	GO:0060706	cell differentiation involved in embryonic placenta development	1/93	33/28564	0.102084	0.185724	0.12016	13813	1
BP	GO:0061037	negative regulation of cartilage development	1/93	33/28564	0.102084	0.185724	0.12016	18121	1
BP	GO:0070741	response to interleukin-6	1/93	33/28564	0.102084	0.185724	0.12016	17863	1
BP	GO:0140448	signaling receptor ligand precursor processing	1/93	33/28564	0.102084	0.185724	0.12016	68947	1
BP	GO:1903859	regulation of dendrite extension	1/93	33/28564	0.102084	0.185724	0.12016	116838	1
BP	GO:1904752	regulation of vascular associated smooth muscle cell migration	1/93	33/28564	0.102084	0.185724	0.12016	14180	1
BP	GO:0008037	cell recognition	2/93	167/28564	0.103079	0.186979	0.120972	319504/268902	2
BP	GO:0030041	actin filament polymerization	2/93	167/28564	0.103079	0.186979	0.120972	76441/107351	2
BP	GO:0030832	regulation of actin filament length	2/93	167/28564	0.103079	0.186979	0.120972	76441/107351	2
BP	GO:0050953	sensory perception of light stimulus	2/93	167/28564	0.103079	0.186979	0.120972	70355/20357	2
BP	GO:0050680	negative regulation of epithelial cell proliferation	2/93	168/28564	0.104109	0.188208	0.121767	238328/20319	2
BP	GO:2000058	regulation of ubiquitin-dependent protein catabolic process	2/93	168/28564	0.104109	0.188208	0.121767	12006/106042	2
BP	GO:0010035	response to inorganic substance	4/93	549/28564	0.104497	0.188208	0.121767	234779/11735/114774/15375	4
BP	GO:0002313	mature B cell differentiation involved in immune response	1/93	34/28564	0.105011	0.188208	0.121767	234779	1
BP	GO:0003156	regulation of animal organ formation	1/93	34/28564	0.105011	0.188208	0.121767	268902	1
BP	GO:0021904	dorsal/ventral neural tube patterning	1/93	34/28564	0.105011	0.188208	0.121767	15375	1
BP	GO:0031338	regulation of vesicle fusion	1/93	34/28564	0.105011	0.188208	0.121767	116838	1
BP	GO:0035929	steroid hormone secretion	1/93	34/28564	0.105011	0.188208	0.121767	211323	1
BP	GO:0040036	regulation of fibroblast growth factor receptor signaling pathway	1/93	34/28564	0.105011	0.188208	0.121767	18121	1
BP	GO:0051497	negative regulation of stress fiber assembly	1/93	34/28564	0.105011	0.188208	0.121767	56363	1
BP	GO:0052652	cyclic purine nucleotide metabolic process	1/93	34/28564	0.105011	0.188208	0.121767	19883	1
BP	GO:0060306	regulation of membrane repolarization	1/93	34/28564	0.105011	0.188208	0.121767	70729	1
BP	GO:0090279	regulation of calcium ion import	1/93	34/28564	0.105011	0.188208	0.121767	114774	1
BP	GO:0099010	modification of postsynaptic structure	1/93	34/28564	0.105011	0.188208	0.121767	30785	1
BP	GO:1901099	negative regulation of signal transduction in absence of ligand	1/93	34/28564	0.105011	0.188208	0.121767	211323	1
BP	GO:2001240	negative regulation of extrinsic apoptotic signaling pathway in absence of ligand	1/93	34/28564	0.105011	0.188208	0.121767	211323	1
BP	GO:0007009	plasma membrane organization	2/93	169/28564	0.105141	0.188208	0.121767	11735/56363	2
BP	GO:2001236	regulation of extrinsic apoptotic signaling pathway	2/93	169/28564	0.105141	0.188208	0.121767	211323/20319	2
BP	GO:0045787	positive regulation of cell cycle	3/93	350/28564	0.106271	0.190091	0.122985	234779/15375/17702	3
BP	GO:1902532	negative regulation of intracellular signal transduction	4/93	553/28564	0.106571	0.190489	0.123242	19883/23984/107351/20319	4
BP	GO:0002092	positive regulation of receptor internalization	1/93	35/28564	0.107928	0.191794	0.124087	234779	1
BP	GO:0006308	DNA catabolic process	1/93	35/28564	0.107928	0.191794	0.124087	26927	1
BP	GO:0009187	cyclic nucleotide metabolic process	1/93	35/28564	0.107928	0.191794	0.124087	19883	1
BP	GO:0045987	positive regulation of smooth muscle contraction	1/93	35/28564	0.107928	0.191794	0.124087	114774	1
BP	GO:0048499	synaptic vesicle membrane organization	1/93	35/28564	0.107928	0.191794	0.124087	116838	1
BP	GO:0050951	sensory perception of temperature stimulus	1/93	35/28564	0.107928	0.191794	0.124087	114774	1
BP	GO:0090313	regulation of protein targeting to membrane	1/93	35/28564	0.107928	0.191794	0.124087	11735	1
BP	GO:0150117	positive regulation of cell-substrate junction organization	1/93	35/28564	0.107928	0.191794	0.124087	232227	1
BP	GO:0001934	positive regulation of protein phosphorylation	5/93	774/28564	0.108415	0.19252	0.124556	211323/234779/12006/14180/20319	5
BP	GO:0043433	negative regulation of DNA-binding transcription factor activity	2/93	173/28564	0.109299	0.193807	0.125389	13813/17702	2
BP	GO:0051017	actin filament bundle assembly	2/93	173/28564	0.109299	0.193807	0.125389	114774/56363	2
BP	GO:0046661	male sex differentiation	2/93	174/28564	0.110345	0.19456	0.125876	14180/20319	2
BP	GO:1904064	positive regulation of cation transmembrane transport	2/93	174/28564	0.110345	0.19456	0.125876	234779/11735	2
BP	GO:0030162	regulation of proteolysis	5/93	779/28564	0.110613	0.19456	0.125876	26927/114774/12006/106042/20319	5
BP	GO:0007026	negative regulation of microtubule depolymerization	1/93	36/28564	0.110836	0.19456	0.125876	17755	1
BP	GO:0032369	negative regulation of lipid transport	1/93	36/28564	0.110836	0.19456	0.125876	211323	1
BP	GO:0032967	positive regulation of collagen biosynthetic process	1/93	36/28564	0.110836	0.19456	0.125876	17863	1
BP	GO:0035115	embryonic forelimb morphogenesis	1/93	36/28564	0.110836	0.19456	0.125876	17702	1
BP	GO:0043537	negative regulation of blood vessel endothelial cell migration	1/93	36/28564	0.110836	0.19456	0.125876	238328	1
BP	GO:0048048	embryonic eye morphogenesis	1/93	36/28564	0.110836	0.19456	0.125876	26927	1
BP	GO:0071711	basement membrane organization	1/93	36/28564	0.110836	0.19456	0.125876	106042	1
BP	GO:0090183	regulation of kidney development	1/93	36/28564	0.110836	0.19456	0.125876	18121	1
BP	GO:0120033	negative regulation of plasma membrane bounded cell projection assembly	1/93	36/28564	0.110836	0.19456	0.125876	107351	1
BP	GO:0140632	inflammasome complex assembly	1/93	36/28564	0.110836	0.19456	0.125876	234779	1
BP	GO:1904994	regulation of leukocyte adhesion to vascular endothelial cell	1/93	36/28564	0.110836	0.19456	0.125876	114774	1
BP	GO:0006338	chromatin remodeling	3/93	358/28564	0.111725	0.195979	0.126794	70673/13813/15375	3
BP	GO:0061572	actin filament bundle organization	2/93	176/28564	0.112445	0.19696	0.127429	114774/56363	2
BP	GO:0071248	cellular response to metal ion	2/93	176/28564	0.112445	0.19696	0.127429	234779/11735	2
BP	GO:0001702	gastrulation with mouth forming second	1/93	37/28564	0.113735	0.197522	0.127793	106042	1
BP	GO:0010573	vascular endothelial growth factor production	1/93	37/28564	0.113735	0.197522	0.127793	19883	1
BP	GO:0031112	positive regulation of microtubule polymerization or depolymerization	1/93	37/28564	0.113735	0.197522	0.127793	17755	1
BP	GO:0033146	regulation of intracellular estrogen receptor signaling pathway	1/93	37/28564	0.113735	0.197522	0.127793	15375	1
BP	GO:0033687	osteoblast proliferation	1/93	37/28564	0.113735	0.197522	0.127793	12006	1
BP	GO:0042403	thyroid hormone metabolic process	1/93	37/28564	0.113735	0.197522	0.127793	20502	1
BP	GO:0045920	negative regulation of exocytosis	1/93	37/28564	0.113735	0.197522	0.127793	331461	1
BP	GO:0048710	regulation of astrocyte differentiation	1/93	37/28564	0.113735	0.197522	0.127793	18121	1
BP	GO:0048846	axon extension involved in axon guidance	1/93	37/28564	0.113735	0.197522	0.127793	20357	1
BP	GO:0050869	negative regulation of B cell activation	1/93	37/28564	0.113735	0.197522	0.127793	114774	1
BP	GO:0090075	relaxation of muscle	1/93	37/28564	0.113735	0.197522	0.127793	114774	1
BP	GO:1902284	neuron projection extension involved in neuron projection guidance	1/93	37/28564	0.113735	0.197522	0.127793	20357	1
BP	GO:0050851	antigen receptor-mediated signaling pathway	2/93	178/28564	0.114556	0.198807	0.128624	234779/114774	2
BP	GO:0006606	protein import into nucleus	2/93	179/28564	0.115615	0.20022	0.129538	14180/106042	2
BP	GO:0010970	transport along microtubule	2/93	179/28564	0.115615	0.20022	0.129538	11735/17755	2
BP	GO:0030902	hindbrain development	2/93	179/28564	0.115615	0.20022	0.129538	19883/18121	2
BP	GO:0050890	cognition	3/93	364/28564	0.115885	0.200545	0.129748	211323/268354/18121	3
BP	GO:0001964	startle response	1/93	38/28564	0.116624	0.200638	0.129809	27386	1
BP	GO:0046329	negative regulation of JNK cascade	1/93	38/28564	0.116624	0.200638	0.129809	20319	1
BP	GO:0050901	leukocyte tethering or rolling	1/93	38/28564	0.116624	0.200638	0.129809	114774	1
BP	GO:0060441	epithelial tube branching involved in lung morphogenesis	1/93	38/28564	0.116624	0.200638	0.129809	15375	1
BP	GO:0062149	detection of stimulus involved in sensory perception of pain	1/93	38/28564	0.116624	0.200638	0.129809	114774	1
BP	GO:1904738	vascular associated smooth muscle cell migration	1/93	38/28564	0.116624	0.200638	0.129809	14180	1
BP	GO:0030183	B cell differentiation	2/93	180/28564	0.116677	0.200638	0.129809	234779/17863	2
BP	GO:0042552	myelination	2/93	180/28564	0.116677	0.200638	0.129809	18991/211323	2
BP	GO:0051100	negative regulation of binding	2/93	180/28564	0.116677	0.200638	0.129809	18121/17702	2
BP	GO:0090066	regulation of anatomical structure size	4/93	574/28564	0.117765	0.202368	0.130928	17755/20357/76441/107351	4
BP	GO:0052548	regulation of endopeptidase activity	3/93	368/28564	0.118691	0.202933	0.131293	26927/114774/20319	3
BP	GO:0051046	regulation of secretion	5/93	797/28564	0.118703	0.202933	0.131293	211323/26927/17863/116838/331461	5
BP	GO:0051302	regulation of cell division	2/93	182/28564	0.118808	0.202933	0.131293	14180/20319	2
BP	GO:0007610	behavior	5/93	798/28564	0.11916	0.202933	0.131293	211323/268354/18121/27386/20273	5
BP	GO:0010714	positive regulation of collagen metabolic process	1/93	39/28564	0.119504	0.202933	0.131293	17863	1
BP	GO:0019934	cGMP-mediated signaling	1/93	39/28564	0.119504	0.202933	0.131293	23984	1
BP	GO:0031114	regulation of microtubule depolymerization	1/93	39/28564	0.119504	0.202933	0.131293	17755	1
BP	GO:0040020	regulation of meiotic nuclear division	1/93	39/28564	0.119504	0.202933	0.131293	17702	1
BP	GO:0045589	regulation of regulatory T cell differentiation	1/93	39/28564	0.119504	0.202933	0.131293	20667	1
BP	GO:0055090	acylglycerol homeostasis	1/93	39/28564	0.119504	0.202933	0.131293	19883	1
BP	GO:0060479	lung cell differentiation	1/93	39/28564	0.119504	0.202933	0.131293	15375	1
BP	GO:0060487	lung epithelial cell differentiation	1/93	39/28564	0.119504	0.202933	0.131293	15375	1
BP	GO:0060674	placenta blood vessel development	1/93	39/28564	0.119504	0.202933	0.131293	238328	1
BP	GO:0070328	triglyceride homeostasis	1/93	39/28564	0.119504	0.202933	0.131293	19883	1
BP	GO:0071634	regulation of transforming growth factor beta production	1/93	39/28564	0.119504	0.202933	0.131293	17863	1
BP	GO:0098868	bone growth	1/93	39/28564	0.119504	0.202933	0.131293	17702	1
BP	GO:0099170	postsynaptic modulation of chemical synaptic transmission	1/93	39/28564	0.119504	0.202933	0.131293	232227	1
BP	GO:0007272	ensheathment of neurons	2/93	183/28564	0.119877	0.203285	0.131521	18991/211323	2
BP	GO:0008366	axon ensheathment	2/93	183/28564	0.119877	0.203285	0.131521	18991/211323	2
BP	GO:0002244	hematopoietic progenitor cell differentiation	2/93	184/28564	0.120949	0.204676	0.132421	17863/23828	2
BP	GO:0007219	Notch signaling pathway	2/93	184/28564	0.120949	0.204676	0.132421	15375/268902	2
BP	GO:0051170	import into nucleus	2/93	184/28564	0.120949	0.204676	0.132421	14180/106042	2
BP	GO:0120031	plasma membrane bounded cell projection assembly	4/93	582/28564	0.122161	0.205244	0.132789	234915/106042/76441/107351	4
BP	GO:0009066	aspartate family amino acid metabolic process	1/93	40/28564	0.122375	0.205244	0.132789	269642	1
BP	GO:0021522	spinal cord motor neuron differentiation	1/93	40/28564	0.122375	0.205244	0.132789	16872	1
BP	GO:0021680	cerebellar Purkinje cell layer development	1/93	40/28564	0.122375	0.205244	0.132789	19883	1
BP	GO:0032232	negative regulation of actin filament bundle assembly	1/93	40/28564	0.122375	0.205244	0.132789	56363	1
BP	GO:0032743	positive regulation of interleukin-2 production	1/93	40/28564	0.122375	0.205244	0.132789	234779	1
BP	GO:0034110	regulation of homotypic cell-cell adhesion	1/93	40/28564	0.122375	0.205244	0.132789	11735	1
BP	GO:0035640	exploration behavior	1/93	40/28564	0.122375	0.205244	0.132789	18121	1
BP	GO:0043001	Golgi to plasma membrane protein transport	1/93	40/28564	0.122375	0.205244	0.132789	11735	1
BP	GO:0043267	negative regulation of potassium ion transport	1/93	40/28564	0.122375	0.205244	0.132789	11735	1
BP	GO:0048665	neuron fate specification	1/93	40/28564	0.122375	0.205244	0.132789	15375	1
BP	GO:0071425	hematopoietic stem cell proliferation	1/93	40/28564	0.122375	0.205244	0.132789	20319	1
BP	GO:1905332	positive regulation of morphogenesis of an epithelium	1/93	40/28564	0.122375	0.205244	0.132789	18121	1
BP	GO:0010464	regulation of mesenchymal cell proliferation	1/93	41/28564	0.125236	0.209079	0.13527	14180	1
BP	GO:0010737	protein kinase A signaling	1/93	41/28564	0.125236	0.209079	0.13527	23984	1
BP	GO:0030513	positive regulation of BMP signaling pathway	1/93	41/28564	0.125236	0.209079	0.13527	17702	1
BP	GO:0060351	cartilage development involved in endochondral bone morphogenesis	1/93	41/28564	0.125236	0.209079	0.13527	12006	1
BP	GO:0060603	mammary gland duct morphogenesis	1/93	41/28564	0.125236	0.209079	0.13527	17702	1
BP	GO:0071604	transforming growth factor beta production	1/93	41/28564	0.125236	0.209079	0.13527	17863	1
BP	GO:1903531	negative regulation of secretion by cell	2/93	188/28564	0.125259	0.209079	0.13527	211323/331461	2
BP	GO:0007051	spindle organization	2/93	189/28564	0.126343	0.210744	0.136347	234915/106042	2
BP	GO:0007612	learning	2/93	190/28564	0.127429	0.212209	0.137295	268354/18121	2
BP	GO:0010639	negative regulation of organelle organization	3/93	381/28564	0.127983	0.212209	0.137295	17755/107351/56363	3
BP	GO:0031076	embryonic camera-type eye development	1/93	42/28564	0.128088	0.212209	0.137295	18741	1
BP	GO:0032733	positive regulation of interleukin-10 production	1/93	42/28564	0.128088	0.212209	0.137295	234779	1
BP	GO:0032924	activin receptor signaling pathway	1/93	42/28564	0.128088	0.212209	0.137295	14180	1
BP	GO:0098703	calcium ion import across plasma membrane	1/93	42/28564	0.128088	0.212209	0.137295	114774	1
BP	GO:0099563	modification of synaptic structure	1/93	42/28564	0.128088	0.212209	0.137295	30785	1
BP	GO:0110110	positive regulation of animal organ morphogenesis	1/93	42/28564	0.128088	0.212209	0.137295	268902	1
BP	GO:1901532	regulation of hematopoietic progenitor cell differentiation	1/93	42/28564	0.128088	0.212209	0.137295	17863	1
BP	GO:1904707	positive regulation of vascular associated smooth muscle cell proliferation	1/93	42/28564	0.128088	0.212209	0.137295	14180	1
BP	GO:0000302	response to reactive oxygen species	2/93	191/28564	0.128516	0.21263	0.137567	114774/15375	2
BP	GO:0061136	regulation of proteasomal protein catabolic process	2/93	191/28564	0.128516	0.21263	0.137567	12006/106042	2
BP	GO:0006887	exocytosis	3/93	382/28564	0.128709	0.212804	0.13768	116838/331461/19142	3
BP	GO:0030031	cell projection assembly	4/93	594/28564	0.128886	0.212953	0.137776	234915/106042/76441/107351	4
BP	GO:0048660	regulation of smooth muscle cell proliferation	2/93	192/28564	0.129607	0.213855	0.13836	17863/14180	2
BP	GO:0050731	positive regulation of peptidyl-tyrosine phosphorylation	2/93	192/28564	0.129607	0.213855	0.13836	211323/234779	2
BP	GO:0046887	positive regulation of hormone secretion	2/93	193/28564	0.130699	0.214594	0.138838	26927/17863	2
BP	GO:0097553	calcium ion transmembrane import into cytosol	2/93	193/28564	0.130699	0.214594	0.138838	234779/114774	2
BP	GO:1902806	regulation of cell cycle G1/S phase transition	2/93	193/28564	0.130699	0.214594	0.138838	234779/14199	2
BP	GO:0002335	mature B cell differentiation	1/93	43/28564	0.130931	0.214594	0.138838	234779	1
BP	GO:0010453	regulation of cell fate commitment	1/93	43/28564	0.130931	0.214594	0.138838	20319	1
BP	GO:0010765	positive regulation of sodium ion transport	1/93	43/28564	0.130931	0.214594	0.138838	11735	1
BP	GO:0032735	positive regulation of interleukin-12 production	1/93	43/28564	0.130931	0.214594	0.138838	234779	1
BP	GO:0045066	regulatory T cell differentiation	1/93	43/28564	0.130931	0.214594	0.138838	20667	1
BP	GO:0060563	neuroepithelial cell differentiation	1/93	43/28564	0.130931	0.214594	0.138838	17755	1
BP	GO:0061081	positive regulation of myeloid leukocyte cytokine production involved in immune response	1/93	43/28564	0.130931	0.214594	0.138838	234779	1
BP	GO:0048167	regulation of synaptic plasticity	3/93	386/28564	0.131625	0.215587	0.13948	18121/116838/207683	3
BP	GO:0043122	regulation of I-kappaB kinase/NF-kappaB signaling	2/93	194/28564	0.131793	0.215718	0.139565	234779/19883	2
BP	GO:0000184	nuclear-transcribed mRNA catabolic process, nonsense-mediated decay	1/93	44/28564	0.133765	0.217491	0.140712	14853	1
BP	GO:0001504	neurotransmitter uptake	1/93	44/28564	0.133765	0.217491	0.140712	269642	1
BP	GO:0031128	developmental induction	1/93	44/28564	0.133765	0.217491	0.140712	268902	1
BP	GO:0035307	positive regulation of protein dephosphorylation	1/93	44/28564	0.133765	0.217491	0.140712	114774	1
BP	GO:0045747	positive regulation of Notch signaling pathway	1/93	44/28564	0.133765	0.217491	0.140712	268902	1
BP	GO:0046621	negative regulation of organ growth	1/93	44/28564	0.133765	0.217491	0.140712	18121	1
BP	GO:0046627	negative regulation of insulin receptor signaling pathway	1/93	44/28564	0.133765	0.217491	0.140712	107351	1
BP	GO:0085029	extracellular matrix assembly	1/93	44/28564	0.133765	0.217491	0.140712	106042	1
BP	GO:0097484	dendrite extension	1/93	44/28564	0.133765	0.217491	0.140712	116838	1
BP	GO:1902624	positive regulation of neutrophil migration	1/93	44/28564	0.133765	0.217491	0.140712	114774	1
BP	GO:1905952	regulation of lipid localization	2/93	196/28564	0.133989	0.21771	0.140854	211323/17863	2
BP	GO:0008154	actin polymerization or depolymerization	2/93	197/28564	0.13509	0.219353	0.141917	76441/107351	2
BP	GO:0006904	vesicle docking involved in exocytosis	1/93	45/28564	0.13659	0.220617	0.142735	116838	1
BP	GO:0010559	regulation of glycoprotein biosynthetic process	1/93	45/28564	0.13659	0.220617	0.142735	114774	1
BP	GO:0010935	regulation of macrophage cytokine production	1/93	45/28564	0.13659	0.220617	0.142735	234779	1
BP	GO:0034314	Arp2/3 complex-mediated actin nucleation	1/93	45/28564	0.13659	0.220617	0.142735	544963	1
BP	GO:0042092	type 2 immune response	1/93	45/28564	0.13659	0.220617	0.142735	17863	1
BP	GO:0048147	negative regulation of fibroblast proliferation	1/93	45/28564	0.13659	0.220617	0.142735	114774	1
BP	GO:0086009	membrane repolarization	1/93	45/28564	0.13659	0.220617	0.142735	70729	1
BP	GO:0097178	ruffle assembly	1/93	45/28564	0.13659	0.220617	0.142735	107351	1
BP	GO:0014070	response to organic cyclic compound	5/93	838/28564	0.138143	0.22298	0.144263	234779/19883/15375/17702/19220	5
BP	GO:0008016	regulation of heart contraction	2/93	200/28564	0.138405	0.223107	0.144345	70729/23828	2
BP	GO:0048659	smooth muscle cell proliferation	2/93	200/28564	0.138405	0.223107	0.144345	17863/14180	2
BP	GO:0001937	negative regulation of endothelial cell proliferation	1/93	46/28564	0.139405	0.224277	0.145102	238328	1
BP	GO:0002931	response to ischemia	1/93	46/28564	0.139405	0.224277	0.145102	23828	1
BP	GO:0031952	regulation of protein autophosphorylation	1/93	46/28564	0.139405	0.224277	0.145102	211323	1
BP	GO:1903169	regulation of calcium ion transmembrane transport	2/93	201/28564	0.139514	0.224303	0.14512	234779/66109	2
BP	GO:1901137	carbohydrate derivative biosynthetic process	4/93	613/28564	0.139845	0.224689	0.145369	15476/68947/114774/108760	4
BP	GO:0002691	regulation of cellular extravasation	1/93	47/28564	0.142212	0.227149	0.146961	114774	1
BP	GO:0007628	adult walking behavior	1/93	47/28564	0.142212	0.227149	0.146961	20273	1
BP	GO:0021696	cerebellar cortex morphogenesis	1/93	47/28564	0.142212	0.227149	0.146961	19883	1
BP	GO:0030851	granulocyte differentiation	1/93	47/28564	0.142212	0.227149	0.146961	70673	1
BP	GO:0032873	negative regulation of stress-activated MAPK cascade	1/93	47/28564	0.142212	0.227149	0.146961	20319	1
BP	GO:0035136	forelimb morphogenesis	1/93	47/28564	0.142212	0.227149	0.146961	17702	1
BP	GO:0070303	negative regulation of stress-activated protein kinase signaling cascade	1/93	47/28564	0.142212	0.227149	0.146961	20319	1
BP	GO:0072538	T-helper 17 type immune response	1/93	47/28564	0.142212	0.227149	0.146961	19883	1
BP	GO:2001239	regulation of extrinsic apoptotic signaling pathway in absence of ligand	1/93	47/28564	0.142212	0.227149	0.146961	211323	1
BP	GO:0042327	positive regulation of phosphorylation	5/93	847/28564	0.142592	0.227608	0.147257	211323/234779/12006/14180/20319	5
BP	GO:0051495	positive regulation of cytoskeleton organization	2/93	204/28564	0.142852	0.227874	0.14743	17755/76441	2
BP	GO:0030517	negative regulation of axon extension	1/93	48/28564	0.145009	0.230239	0.14896	20357	1
BP	GO:0043124	negative regulation of I-kappaB kinase/NF-kappaB signaling	1/93	48/28564	0.145009	0.230239	0.14896	19883	1
BP	GO:0043949	regulation of cAMP-mediated signaling	1/93	48/28564	0.145009	0.230239	0.14896	23984	1
BP	GO:0048010	vascular endothelial growth factor receptor signaling pathway	1/93	48/28564	0.145009	0.230239	0.14896	14180	1
BP	GO:0050856	regulation of T cell receptor signaling pathway	1/93	48/28564	0.145009	0.230239	0.14896	114774	1
BP	GO:2001258	negative regulation of cation channel activity	1/93	48/28564	0.145009	0.230239	0.14896	11735	1
BP	GO:0034767	positive regulation of monoatomic ion transmembrane transport	2/93	206/28564	0.145088	0.230239	0.14896	234779/11735	2
BP	GO:0120032	regulation of plasma membrane bounded cell projection assembly	2/93	206/28564	0.145088	0.230239	0.14896	76441/107351	2
BP	GO:1901214	regulation of neuron death	3/93	405/28564	0.145791	0.231206	0.149585	17863/114774/105827	3
BP	GO:0030901	midbrain development	1/93	49/28564	0.147798	0.233933	0.15135	20319	1
BP	GO:0031111	negative regulation of microtubule polymerization or depolymerization	1/93	49/28564	0.147798	0.233933	0.15135	17755	1
BP	GO:1900077	negative regulation of cellular response to insulin stimulus	1/93	49/28564	0.147798	0.233933	0.15135	107351	1
BP	GO:0034655	nucleobase-containing compound catabolic process	3/93	408/28564	0.148073	0.234217	0.151534	26927/12006/14853	3
BP	GO:0060491	regulation of cell projection assembly	2/93	209/28564	0.148454	0.234669	0.151826	76441/107351	2
BP	GO:0051301	cell division	4/93	628/28564	0.148755	0.234992	0.152035	17863/11735/14180/20319	4
BP	GO:0030219	megakaryocyte differentiation	1/93	50/28564	0.150577	0.236953	0.153304	17863	1
BP	GO:0031146	SCF-dependent proteasomal ubiquitin-dependent protein catabolic process	1/93	50/28564	0.150577	0.236953	0.153304	214931	1
BP	GO:0043647	inositol phosphate metabolic process	1/93	50/28564	0.150577	0.236953	0.153304	234779	1
BP	GO:0045806	negative regulation of endocytosis	1/93	50/28564	0.150577	0.236953	0.153304	11735	1
BP	GO:1901021	positive regulation of calcium ion transmembrane transporter activity	1/93	50/28564	0.150577	0.236953	0.153304	234779	1
BP	GO:1903018	regulation of glycoprotein metabolic process	1/93	50/28564	0.150577	0.236953	0.153304	114774	1
BP	GO:0043281	regulation of cysteine-type endopeptidase activity involved in apoptotic process	2/93	211/28564	0.150708	0.237006	0.153338	26927/20319	2
BP	GO:0031032	actomyosin structure organization	2/93	212/28564	0.151837	0.238629	0.154388	13824/56363	2
BP	GO:0030520	intracellular estrogen receptor signaling pathway	1/93	51/28564	0.153348	0.240231	0.155425	15375	1
BP	GO:0090659	walking behavior	1/93	51/28564	0.153348	0.240231	0.155425	20273	1
BP	GO:1902041	regulation of extrinsic apoptotic signaling pathway via death domain receptors	1/93	51/28564	0.153348	0.240231	0.155425	20319	1
BP	GO:1902743	regulation of lamellipodium organization	1/93	51/28564	0.153348	0.240231	0.155425	107351	1
BP	GO:1903426	regulation of reactive oxygen species biosynthetic process	1/93	51/28564	0.153348	0.240231	0.155425	234779	1
BP	GO:0010718	positive regulation of epithelial to mesenchymal transition	1/93	52/28564	0.156109	0.243467	0.157518	12006	1
BP	GO:0010934	macrophage cytokine production	1/93	52/28564	0.156109	0.243467	0.157518	234779	1
BP	GO:0021532	neural tube patterning	1/93	52/28564	0.156109	0.243467	0.157518	15375	1
BP	GO:0034331	cell junction maintenance	1/93	52/28564	0.156109	0.243467	0.157518	116838	1
BP	GO:0043268	positive regulation of potassium ion transport	1/93	52/28564	0.156109	0.243467	0.157518	14199	1
BP	GO:0044848	biological phase	1/93	52/28564	0.156109	0.243467	0.157518	17702	1
BP	GO:0050974	detection of mechanical stimulus involved in sensory perception	1/93	52/28564	0.156109	0.243467	0.157518	114774	1
BP	GO:0007204	positive regulation of cytosolic calcium ion concentration	2/93	218/28564	0.158648	0.246503	0.159482	234779/19220	2
BP	GO:0008361	regulation of cell size	2/93	218/28564	0.158648	0.246503	0.159482	17755/20357	2
BP	GO:0051048	negative regulation of secretion	2/93	218/28564	0.158648	0.246503	0.159482	211323/331461	2
BP	GO:0006024	glycosaminoglycan biosynthetic process	1/93	53/28564	0.158862	0.246503	0.159482	15476	1
BP	GO:0008089	anterograde axonal transport	1/93	53/28564	0.158862	0.246503	0.159482	11735	1
BP	GO:0043666	regulation of phosphoprotein phosphatase activity	1/93	53/28564	0.158862	0.246503	0.159482	114774	1
BP	GO:1902895	positive regulation of miRNA transcription	1/93	53/28564	0.158862	0.246503	0.159482	17863	1
BP	GO:2000677	regulation of transcription regulatory region DNA binding	1/93	53/28564	0.158862	0.246503	0.159482	17702	1
BP	GO:2001233	regulation of apoptotic signaling pathway	3/93	424/28564	0.160436	0.248787	0.16096	211323/18121/20319	3
BP	GO:0099111	microtubule-based transport	2/93	220/28564	0.160931	0.249398	0.161355	11735/17755	2
BP	GO:0009583	detection of light stimulus	1/93	54/28564	0.161605	0.249652	0.161519	20357	1
BP	GO:0032965	regulation of collagen biosynthetic process	1/93	54/28564	0.161605	0.249652	0.161519	17863	1
BP	GO:0050853	B cell receptor signaling pathway	1/93	54/28564	0.161605	0.249652	0.161519	234779	1
BP	GO:0061756	leukocyte adhesion to vascular endothelial cell	1/93	54/28564	0.161605	0.249652	0.161519	114774	1
BP	GO:1902622	regulation of neutrophil migration	1/93	54/28564	0.161605	0.249652	0.161519	114774	1
BP	GO:0000226	microtubule cytoskeleton organization	4/93	651/28564	0.162832	0.251388	0.162643	234915/11735/17755/106042	4
BP	GO:0007019	microtubule depolymerization	1/93	55/28564	0.16434	0.252442	0.163325	17755	1
BP	GO:0010463	mesenchymal cell proliferation	1/93	55/28564	0.16434	0.252442	0.163325	14180	1
BP	GO:0032330	regulation of chondrocyte differentiation	1/93	55/28564	0.16434	0.252442	0.163325	12006	1
BP	GO:0045773	positive regulation of axon extension	1/93	55/28564	0.16434	0.252442	0.163325	17755	1
BP	GO:0045933	positive regulation of muscle contraction	1/93	55/28564	0.16434	0.252442	0.163325	114774	1
BP	GO:0051646	mitochondrion localization	1/93	55/28564	0.16434	0.252442	0.163325	17755	1
BP	GO:0089718	amino acid import across plasma membrane	1/93	55/28564	0.16434	0.252442	0.163325	20502	1
BP	GO:1903533	regulation of protein targeting	1/93	55/28564	0.16434	0.252442	0.163325	11735	1
BP	GO:0043161	proteasome-mediated ubiquitin-dependent protein catabolic process	3/93	430/28564	0.165152	0.25353	0.164029	12006/106042/214931	3
BP	GO:0097190	apoptotic signaling pathway	4/93	656/28564	0.165956	0.254552	0.16469	211323/114774/18121/20319	4
BP	GO:0006836	neurotransmitter transport	2/93	225/28564	0.166666	0.254552	0.16469	269642/116838	2
BP	GO:1903050	regulation of proteolysis involved in protein catabolic process	2/93	225/28564	0.166666	0.254552	0.16469	12006/106042	2
BP	GO:2000241	regulation of reproductive process	2/93	225/28564	0.166666	0.254552	0.16469	17702/14180	2
BP	GO:0007062	sister chromatid cohesion	1/93	56/28564	0.167066	0.254552	0.16469	12006	1
BP	GO:0010596	negative regulation of endothelial cell migration	1/93	56/28564	0.167066	0.254552	0.16469	238328	1
BP	GO:0021517	ventral spinal cord development	1/93	56/28564	0.167066	0.254552	0.16469	16872	1
BP	GO:0044058	regulation of digestive system process	1/93	56/28564	0.167066	0.254552	0.16469	114774	1
BP	GO:0045604	regulation of epidermal cell differentiation	1/93	56/28564	0.167066	0.254552	0.16469	17702	1
BP	GO:0046580	negative regulation of Ras protein signal transduction	1/93	56/28564	0.167066	0.254552	0.16469	107351	1
BP	GO:0051954	positive regulation of amine transport	1/93	56/28564	0.167066	0.254552	0.16469	269642	1
BP	GO:0070509	calcium ion import	1/93	56/28564	0.167066	0.254552	0.16469	114774	1
BP	GO:0001816	cytokine production	5/93	895/28564	0.167345	0.254819	0.164862	234779/19883/13813/17863/114774	5
BP	GO:0017157	regulation of exocytosis	2/93	226/28564	0.167817	0.255378	0.165224	116838/331461	2
BP	GO:0001666	response to hypoxia	2/93	227/28564	0.16897	0.256933	0.16623	11864/19883	2
BP	GO:0009395	phospholipid catabolic process	1/93	57/28564	0.169784	0.256933	0.16623	234779	1
BP	GO:0009948	anterior/posterior axis specification	1/93	57/28564	0.169784	0.256933	0.16623	106042	1
BP	GO:0031113	regulation of microtubule polymerization	1/93	57/28564	0.169784	0.256933	0.16623	17755	1
BP	GO:0048538	thymus development	1/93	57/28564	0.169784	0.256933	0.16623	17863	1
BP	GO:0048713	regulation of oligodendrocyte differentiation	1/93	57/28564	0.169784	0.256933	0.16623	76441	1
BP	GO:0060428	lung epithelium development	1/93	57/28564	0.169784	0.256933	0.16623	15375	1
BP	GO:1900271	regulation of long-term synaptic potentiation	1/93	57/28564	0.169784	0.256933	0.16623	207683	1
BP	GO:2001222	regulation of neuron migration	1/93	57/28564	0.169784	0.256933	0.16623	211323	1
BP	GO:0033993	response to lipid	5/93	904/28564	0.172169	0.259268	0.167741	234779/19883/15375/17702/19220	5
BP	GO:0002520	immune system development	2/93	230/28564	0.172436	0.259268	0.167741	17863/18741	2
BP	GO:0006023	aminoglycan biosynthetic process	1/93	58/28564	0.172492	0.259268	0.167741	15476	1
BP	GO:0021587	cerebellum morphogenesis	1/93	58/28564	0.172492	0.259268	0.167741	19883	1
BP	GO:0030857	negative regulation of epithelial cell differentiation	1/93	58/28564	0.172492	0.259268	0.167741	17702	1
BP	GO:0031529	ruffle organization	1/93	58/28564	0.172492	0.259268	0.167741	107351	1
BP	GO:0032941	secretion by tissue	1/93	58/28564	0.172492	0.259268	0.167741	106042	1
BP	GO:0043030	regulation of macrophage activation	1/93	58/28564	0.172492	0.259268	0.167741	19883	1
BP	GO:0045010	actin nucleation	1/93	58/28564	0.172492	0.259268	0.167741	544963	1
BP	GO:0050732	negative regulation of peptidyl-tyrosine phosphorylation	1/93	58/28564	0.172492	0.259268	0.167741	20319	1
BP	GO:0051155	positive regulation of striated muscle cell differentiation	1/93	58/28564	0.172492	0.259268	0.167741	211323	1
BP	GO:0044270	cellular nitrogen compound catabolic process	3/93	440/28564	0.173104	0.259869	0.16813	26927/12006/14853	3
BP	GO:0046700	heterocycle catabolic process	3/93	440/28564	0.173104	0.259869	0.16813	26927/12006/14853	3
BP	GO:0000082	G1/S transition of mitotic cell cycle	2/93	231/28564	0.173594	0.260444	0.168502	17863/14199	2
BP	GO:0050920	regulation of chemotaxis	2/93	232/28564	0.174753	0.261558	0.169223	20357/268902	2
BP	GO:0001825	blastocyst formation	1/93	59/28564	0.175192	0.261558	0.169223	13813	1
BP	GO:0050832	defense response to fungus	1/93	59/28564	0.175192	0.261558	0.169223	234779	1
BP	GO:0051445	regulation of meiotic cell cycle	1/93	59/28564	0.175192	0.261558	0.169223	17702	1
BP	GO:0051489	regulation of filopodium assembly	1/93	59/28564	0.175192	0.261558	0.169223	76441	1
BP	GO:1905953	negative regulation of lipid localization	1/93	59/28564	0.175192	0.261558	0.169223	211323	1
BP	GO:2000300	regulation of synaptic vesicle exocytosis	1/93	59/28564	0.175192	0.261558	0.169223	116838	1
BP	GO:2000630	positive regulation of miRNA metabolic process	1/93	59/28564	0.175192	0.261558	0.169223	17863	1
BP	GO:0006893	Golgi to plasma membrane transport	1/93	60/28564	0.177883	0.264447	0.171091	11735	1
BP	GO:0021515	cell differentiation in spinal cord	1/93	60/28564	0.177883	0.264447	0.171091	16872	1
BP	GO:0035306	positive regulation of dephosphorylation	1/93	60/28564	0.177883	0.264447	0.171091	114774	1
BP	GO:0043388	positive regulation of DNA binding	1/93	60/28564	0.177883	0.264447	0.171091	18741	1
BP	GO:0060443	mammary gland morphogenesis	1/93	60/28564	0.177883	0.264447	0.171091	17702	1
BP	GO:1900024	regulation of substrate adhesion-dependent cell spreading	1/93	60/28564	0.177883	0.264447	0.171091	107351	1
BP	GO:1902808	positive regulation of cell cycle G1/S phase transition	1/93	60/28564	0.177883	0.264447	0.171091	234779	1
BP	GO:1903706	regulation of hemopoiesis	3/93	447/28564	0.178736	0.265553	0.171807	70673/17863/20667	3
BP	GO:0007249	I-kappaB kinase/NF-kappaB signaling	2/93	236/28564	0.179403	0.266222	0.17224	234779/19883	2
BP	GO:0045637	regulation of myeloid cell differentiation	2/93	236/28564	0.179403	0.266222	0.17224	70673/17863	2
BP	GO:0015872	dopamine transport	1/93	61/28564	0.180565	0.266819	0.172626	269642	1
BP	GO:0030199	collagen fibril organization	1/93	61/28564	0.180565	0.266819	0.172626	20319	1
BP	GO:0043392	negative regulation of DNA binding	1/93	61/28564	0.180565	0.266819	0.172626	17702	1
BP	GO:0099171	presynaptic modulation of chemical synaptic transmission	1/93	61/28564	0.180565	0.266819	0.172626	18121	1
BP	GO:1903053	regulation of extracellular matrix organization	1/93	61/28564	0.180565	0.266819	0.172626	12006	1
BP	GO:0010976	positive regulation of neuron projection development	2/93	237/28564	0.180569	0.266819	0.172626	211323/23965	2
BP	GO:0050679	positive regulation of epithelial cell proliferation	2/93	237/28564	0.180569	0.266819	0.172626	18121/14180	2
BP	GO:0031503	protein-containing complex localization	2/93	239/28564	0.182903	0.268977	0.174023	232227/211323	2
BP	GO:0010712	regulation of collagen metabolic process	1/93	62/28564	0.183239	0.268977	0.174023	17863	1
BP	GO:0010812	negative regulation of cell-substrate adhesion	1/93	62/28564	0.183239	0.268977	0.174023	107351	1
BP	GO:0021575	hindbrain morphogenesis	1/93	62/28564	0.183239	0.268977	0.174023	19883	1
BP	GO:0031122	cytoplasmic microtubule organization	1/93	62/28564	0.183239	0.268977	0.174023	234915	1
BP	GO:0032655	regulation of interleukin-12 production	1/93	62/28564	0.183239	0.268977	0.174023	234779	1
BP	GO:0048255	mRNA stabilization	1/93	62/28564	0.183239	0.268977	0.174023	12006	1
BP	GO:0060711	labyrinthine layer development	1/93	62/28564	0.183239	0.268977	0.174023	238328	1
BP	GO:0086001	cardiac muscle cell action potential	1/93	62/28564	0.183239	0.268977	0.174023	11735	1
BP	GO:1903409	reactive oxygen species biosynthetic process	1/93	62/28564	0.183239	0.268977	0.174023	234779	1
BP	GO:2000648	positive regulation of stem cell proliferation	1/93	62/28564	0.183239	0.268977	0.174023	14180	1
BP	GO:0032984	protein-containing complex disassembly	2/93	240/28564	0.184073	0.270039	0.17471	211323/17755	2
BP	GO:0032964	collagen biosynthetic process	1/93	63/28564	0.185904	0.271844	0.175878	17863	1
BP	GO:0043407	negative regulation of MAP kinase activity	1/93	63/28564	0.185904	0.271844	0.175878	20319	1
BP	GO:0045682	regulation of epidermis development	1/93	63/28564	0.185904	0.271844	0.175878	17702	1
BP	GO:0051058	negative regulation of small GTPase mediated signal transduction	1/93	63/28564	0.185904	0.271844	0.175878	107351	1
BP	GO:0090303	positive regulation of wound healing	1/93	63/28564	0.185904	0.271844	0.175878	107351	1
BP	GO:0001505	regulation of neurotransmitter levels	2/93	242/28564	0.186414	0.271844	0.175878	269642/116838	2
BP	GO:0046777	protein autophosphorylation	2/93	242/28564	0.186414	0.271844	0.175878	211323/338372	2
BP	GO:0051651	maintenance of location in cell	2/93	242/28564	0.186414	0.271844	0.175878	234779/11735	2
BP	GO:0060047	heart contraction	2/93	242/28564	0.186414	0.271844	0.175878	70729/23828	2
BP	GO:0097191	extrinsic apoptotic signaling pathway	2/93	242/28564	0.186414	0.271844	0.175878	211323/20319	2
BP	GO:0002762	negative regulation of myeloid leukocyte differentiation	1/93	64/28564	0.18856	0.273022	0.176639	70673	1
BP	GO:0010972	negative regulation of G2/M transition of mitotic cell cycle	1/93	64/28564	0.18856	0.273022	0.176639	14199	1
BP	GO:0032615	interleukin-12 production	1/93	64/28564	0.18856	0.273022	0.176639	234779	1
BP	GO:0032653	regulation of interleukin-10 production	1/93	64/28564	0.18856	0.273022	0.176639	234779	1
BP	GO:0043457	regulation of cellular respiration	1/93	64/28564	0.18856	0.273022	0.176639	70673	1
BP	GO:0046173	polyol biosynthetic process	1/93	64/28564	0.18856	0.273022	0.176639	234779	1
BP	GO:0048260	positive regulation of receptor-mediated endocytosis	1/93	64/28564	0.18856	0.273022	0.176639	234779	1
BP	GO:0050775	positive regulation of dendrite morphogenesis	1/93	64/28564	0.18856	0.273022	0.176639	331461	1
BP	GO:0050854	regulation of antigen receptor-mediated signaling pathway	1/93	64/28564	0.18856	0.273022	0.176639	114774	1
BP	GO:0050873	brown fat cell differentiation	1/93	64/28564	0.18856	0.273022	0.176639	70673	1
BP	GO:0060393	regulation of pathway-restricted SMAD protein phosphorylation	1/93	64/28564	0.18856	0.273022	0.176639	18121	1
BP	GO:0070988	demethylation	1/93	64/28564	0.18856	0.273022	0.176639	13813	1
BP	GO:0009913	epidermal cell differentiation	2/93	244/28564	0.18876	0.273149	0.176722	18991/17702	2
BP	GO:0019439	aromatic compound catabolic process	3/93	461/28564	0.190147	0.274832	0.177811	26927/12006/14853	3
BP	GO:0070997	neuron death	3/93	461/28564	0.190147	0.274832	0.177811	17863/114774/105827	3
BP	GO:0006911	phagocytosis, engulfment	1/93	65/28564	0.191208	0.275551	0.178276	234779	1
BP	GO:0014911	positive regulation of smooth muscle cell migration	1/93	65/28564	0.191208	0.275551	0.178276	14180	1
BP	GO:0031663	lipopolysaccharide-mediated signaling pathway	1/93	65/28564	0.191208	0.275551	0.178276	234779	1
BP	GO:0051785	positive regulation of nuclear division	1/93	65/28564	0.191208	0.275551	0.178276	17702	1
BP	GO:0098926	postsynaptic signal transduction	1/93	65/28564	0.191208	0.275551	0.178276	211323	1
BP	GO:0071241	cellular response to inorganic substance	2/93	247/28564	0.192286	0.276879	0.179135	234779/11735	2
BP	GO:0050865	regulation of cell activation	4/93	697/28564	0.192356	0.276879	0.179135	19883/17863/114774/20667	4
BP	GO:0006402	mRNA catabolic process	2/93	248/28564	0.193463	0.27831	0.180061	12006/14853	2
BP	GO:0060688	regulation of morphogenesis of a branching structure	1/93	66/28564	0.193847	0.278535	0.180206	18121	1
BP	GO:1902750	negative regulation of cell cycle G2/M phase transition	1/93	66/28564	0.193847	0.278535	0.180206	14199	1
BP	GO:0052547	regulation of peptidase activity	3/93	466/28564	0.194269	0.278976	0.180492	26927/114774/20319	3
BP	GO:0001658	branching involved in ureteric bud morphogenesis	1/93	67/28564	0.196478	0.280667	0.181585	18121	1
BP	GO:0010770	positive regulation of cell morphogenesis involved in differentiation	1/93	67/28564	0.196478	0.280667	0.181585	331461	1
BP	GO:0030837	negative regulation of actin filament polymerization	1/93	67/28564	0.196478	0.280667	0.181585	107351	1
BP	GO:0032613	interleukin-10 production	1/93	67/28564	0.196478	0.280667	0.181585	234779	1
BP	GO:0032663	regulation of interleukin-2 production	1/93	67/28564	0.196478	0.280667	0.181585	234779	1
BP	GO:0032835	glomerulus development	1/93	67/28564	0.196478	0.280667	0.181585	18121	1
BP	GO:0048286	lung alveolus development	1/93	67/28564	0.196478	0.280667	0.181585	15375	1
BP	GO:0050982	detection of mechanical stimulus	1/93	67/28564	0.196478	0.280667	0.181585	114774	1
BP	GO:0098930	axonal transport	1/93	67/28564	0.196478	0.280667	0.181585	11735	1
BP	GO:0002224	toll-like receptor signaling pathway	1/93	68/28564	0.1991	0.28342	0.183367	234779	1
BP	GO:0019098	reproductive behavior	1/93	68/28564	0.1991	0.28342	0.183367	27386	1
BP	GO:0032387	negative regulation of intracellular transport	1/93	68/28564	0.1991	0.28342	0.183367	17755	1
BP	GO:0051148	negative regulation of muscle cell differentiation	1/93	68/28564	0.1991	0.28342	0.183367	14180	1
BP	GO:0060389	pathway-restricted SMAD protein phosphorylation	1/93	68/28564	0.1991	0.28342	0.183367	18121	1
BP	GO:2000134	negative regulation of G1/S transition of mitotic cell cycle	1/93	68/28564	0.1991	0.28342	0.183367	14199	1
BP	GO:0006305	DNA alkylation	1/93	69/28564	0.201714	0.28534	0.184609	13813	1
BP	GO:0006306	DNA methylation	1/93	69/28564	0.201714	0.28534	0.184609	13813	1
BP	GO:0019933	cAMP-mediated signaling	1/93	69/28564	0.201714	0.28534	0.184609	23984	1
BP	GO:0022029	telencephalon cell migration	1/93	69/28564	0.201714	0.28534	0.184609	211323	1
BP	GO:0060350	endochondral bone morphogenesis	1/93	69/28564	0.201714	0.28534	0.184609	12006	1
BP	GO:0061082	myeloid leukocyte cytokine production	1/93	69/28564	0.201714	0.28534	0.184609	234779	1
BP	GO:0061951	establishment of protein localization to plasma membrane	1/93	69/28564	0.201714	0.28534	0.184609	11735	1
BP	GO:1901224	positive regulation of NIK/NF-kappaB signaling	1/93	69/28564	0.201714	0.28534	0.184609	11735	1
BP	GO:0003015	heart process	2/93	255/28564	0.201732	0.28534	0.184609	70729/23828	2
BP	GO:0036293	response to decreased oxygen levels	2/93	255/28564	0.201732	0.28534	0.184609	11864/19883	2
BP	GO:0043583	ear development	2/93	255/28564	0.201732	0.28534	0.184609	18121/14180	2
BP	GO:0060291	long-term synaptic potentiation	2/93	256/28564	0.202916	0.286849	0.185586	18121/207683	2
BP	GO:0006940	regulation of smooth muscle contraction	1/93	70/28564	0.20432	0.288001	0.186331	114774	1
BP	GO:0010769	regulation of cell morphogenesis involved in differentiation	1/93	70/28564	0.20432	0.288001	0.186331	331461	1
BP	GO:0021695	cerebellar cortex development	1/93	70/28564	0.20432	0.288001	0.186331	19883	1
BP	GO:0050771	negative regulation of axonogenesis	1/93	70/28564	0.20432	0.288001	0.186331	20357	1
BP	GO:0150116	regulation of cell-substrate junction organization	1/93	70/28564	0.20432	0.288001	0.186331	232227	1
BP	GO:0043547	positive regulation of GTPase activity	2/93	259/28564	0.206475	0.290872	0.188188	232227/381605	2
BP	GO:0032507	maintenance of protein location in cell	1/93	71/28564	0.206917	0.290991	0.188265	11735	1
BP	GO:0070098	chemokine-mediated signaling pathway	1/93	71/28564	0.206917	0.290991	0.188265	381217	1
BP	GO:0090307	mitotic spindle assembly	1/93	71/28564	0.206917	0.290991	0.188265	106042	1
BP	GO:0030522	intracellular receptor signaling pathway	2/93	261/28564	0.208852	0.293544	0.189917	19883/15375	2
BP	GO:0009620	response to fungus	1/93	72/28564	0.209505	0.293788	0.190074	234779	1
BP	GO:0021885	forebrain cell migration	1/93	72/28564	0.209505	0.293788	0.190074	211323	1
BP	GO:1902373	negative regulation of mRNA catabolic process	1/93	72/28564	0.209505	0.293788	0.190074	12006	1
BP	GO:1902893	regulation of miRNA transcription	1/93	72/28564	0.209505	0.293788	0.190074	17863	1
BP	GO:0090068	positive regulation of cell cycle process	2/93	262/28564	0.210041	0.29437	0.190451	234779/17702	2
BP	GO:1901361	organic cyclic compound catabolic process	3/93	486/28564	0.210971	0.295504	0.191185	26927/12006/14853	3
BP	GO:0030888	regulation of B cell proliferation	1/93	73/28564	0.212085	0.296556	0.191866	114774	1
BP	GO:0043489	RNA stabilization	1/93	73/28564	0.212085	0.296556	0.191866	12006	1
BP	GO:0046579	positive regulation of Ras protein signal transduction	1/93	73/28564	0.212085	0.296556	0.191866	211323	1
BP	GO:0002274	myeloid leukocyte activation	2/93	264/28564	0.212422	0.296857	0.19206	234779/19883	2
BP	GO:0009894	regulation of catabolic process	5/93	977/28564	0.213188	0.297758	0.192643	211323/93960/67412/12006/106042	5
BP	GO:0010633	negative regulation of epithelial cell migration	1/93	74/28564	0.214657	0.298108	0.19287	238328	1
BP	GO:0032481	positive regulation of type I interferon production	1/93	74/28564	0.214657	0.298108	0.19287	234779	1
BP	GO:0032922	circadian regulation of gene expression	1/93	74/28564	0.214657	0.298108	0.19287	19883	1
BP	GO:0043506	regulation of JUN kinase activity	1/93	74/28564	0.214657	0.298108	0.19287	20319	1
BP	GO:0048168	regulation of neuronal synaptic plasticity	1/93	74/28564	0.214657	0.298108	0.19287	18121	1
BP	GO:0051926	negative regulation of calcium ion transport	1/93	74/28564	0.214657	0.298108	0.19287	114774	1
BP	GO:0060675	ureteric bud morphogenesis	1/93	74/28564	0.214657	0.298108	0.19287	18121	1
BP	GO:0061614	miRNA transcription	1/93	74/28564	0.214657	0.298108	0.19287	17863	1
BP	GO:0097194	execution phase of apoptosis	1/93	74/28564	0.214657	0.298108	0.19287	26927	1
BP	GO:0099024	plasma membrane invagination	1/93	74/28564	0.214657	0.298108	0.19287	234779	1
BP	GO:0002252	immune effector process	4/93	731/28564	0.215195	0.298517	0.193134	234779/19883/13813/17863	4
BP	GO:0010564	regulation of cell cycle process	4/93	731/28564	0.215195	0.298517	0.193134	234779/12006/17702/14199	4
BP	GO:0002220	innate immune response activating cell surface receptor signaling pathway	1/93	75/28564	0.217221	0.300645	0.194511	234779	1
BP	GO:0017156	calcium-ion regulated exocytosis	1/93	75/28564	0.217221	0.300645	0.194511	116838	1
BP	GO:1904705	regulation of vascular associated smooth muscle cell proliferation	1/93	75/28564	0.217221	0.300645	0.194511	14180	1
BP	GO:2000179	positive regulation of neural precursor cell proliferation	1/93	75/28564	0.217221	0.300645	0.194511	18121	1
BP	GO:1903522	regulation of blood circulation	2/93	270/28564	0.21958	0.303666	0.196466	70729/23828	2
BP	GO:0001541	ovarian follicle development	1/93	76/28564	0.219776	0.303666	0.196466	26927	1
BP	GO:0042982	amyloid precursor protein metabolic process	1/93	76/28564	0.219776	0.303666	0.196466	114774	1
BP	GO:0002429	immune response-activating cell surface receptor signaling pathway	2/93	272/28564	0.221971	0.306526	0.198316	234779/114774	2
BP	GO:0000281	mitotic cytokinesis	1/93	77/28564	0.222323	0.306666	0.198406	11735	1
BP	GO:1905515	non-motile cilium assembly	1/93	77/28564	0.222323	0.306666	0.198406	234915	1
BP	GO:0006520	amino acid metabolic process	2/93	273/28564	0.223168	0.307657	0.199048	269642/20502	2
BP	GO:0043408	regulation of MAPK cascade	4/93	743/28564	0.223435	0.307852	0.199174	211323/234779/14180/20319	4
BP	GO:0044265	cellular macromolecule catabolic process	5/93	996/28564	0.224358	0.308775	0.199771	26927/12006/106042/214931/14853	5
BP	GO:0046847	filopodium assembly	1/93	78/28564	0.224862	0.308775	0.199771	76441	1
BP	GO:0072171	mesonephric tubule morphogenesis	1/93	78/28564	0.224862	0.308775	0.199771	18121	1
BP	GO:0150076	neuroinflammatory response	1/93	78/28564	0.224862	0.308775	0.199771	234779	1
BP	GO:1902807	negative regulation of cell cycle G1/S phase transition	1/93	78/28564	0.224862	0.308775	0.199771	14199	1
BP	GO:2000379	positive regulation of reactive oxygen species metabolic process	1/93	78/28564	0.224862	0.308775	0.199771	234779	1
BP	GO:0010498	proteasomal protein catabolic process	3/93	504/28564	0.226268	0.310531	0.200907	12006/106042/214931	3
BP	GO:0034599	cellular response to oxidative stress	2/93	276/28564	0.22676	0.310681	0.201004	114774/15375	2
BP	GO:0051091	positive regulation of DNA-binding transcription factor activity	2/93	276/28564	0.22676	0.310681	0.201004	234779/15375	2
BP	GO:0009880	embryonic pattern specification	1/93	79/28564	0.227393	0.310681	0.201004	18121	1
BP	GO:0033143	regulation of intracellular steroid hormone receptor signaling pathway	1/93	79/28564	0.227393	0.310681	0.201004	15375	1
BP	GO:0048146	positive regulation of fibroblast proliferation	1/93	79/28564	0.227393	0.310681	0.201004	17863	1
BP	GO:0061180	mammary gland epithelium development	1/93	79/28564	0.227393	0.310681	0.201004	17702	1
BP	GO:0071347	cellular response to interleukin-1	1/93	79/28564	0.227393	0.310681	0.201004	19883	1
BP	GO:1990874	vascular associated smooth muscle cell proliferation	1/93	79/28564	0.227393	0.310681	0.201004	14180	1
BP	GO:0001894	tissue homeostasis	2/93	278/28564	0.229157	0.312394	0.202112	269831/106042	2
BP	GO:0034764	positive regulation of transmembrane transport	2/93	278/28564	0.229157	0.312394	0.202112	234779/11735	2
BP	GO:0060249	anatomical structure homeostasis	2/93	278/28564	0.229157	0.312394	0.202112	269831/106042	2
BP	GO:1903039	positive regulation of leukocyte cell-cell adhesion	2/93	278/28564	0.229157	0.312394	0.202112	114774/20667	2
BP	GO:0038034	signal transduction in absence of ligand	1/93	80/28564	0.229915	0.312905	0.202443	211323	1
BP	GO:0051057	positive regulation of small GTPase mediated signal transduction	1/93	80/28564	0.229915	0.312905	0.202443	211323	1
BP	GO:0097192	extrinsic apoptotic signaling pathway in absence of ligand	1/93	80/28564	0.229915	0.312905	0.202443	211323	1
BP	GO:0010921	regulation of phosphatase activity	1/93	81/28564	0.23243	0.314751	0.203637	114774	1
BP	GO:0042130	negative regulation of T cell proliferation	1/93	81/28564	0.23243	0.314751	0.203637	114774	1
BP	GO:0045123	cellular extravasation	1/93	81/28564	0.23243	0.314751	0.203637	114774	1
BP	GO:0051149	positive regulation of muscle cell differentiation	1/93	81/28564	0.23243	0.314751	0.203637	211323	1
BP	GO:0051453	regulation of intracellular pH	1/93	81/28564	0.23243	0.314751	0.203637	226999	1
BP	GO:0071277	cellular response to calcium ion	1/93	81/28564	0.23243	0.314751	0.203637	234779	1
BP	GO:1901880	negative regulation of protein depolymerization	1/93	81/28564	0.23243	0.314751	0.203637	17755	1
BP	GO:1990868	response to chemokine	1/93	81/28564	0.23243	0.314751	0.203637	381217	1
BP	GO:1990869	cellular response to chemokine	1/93	81/28564	0.23243	0.314751	0.203637	381217	1
BP	GO:0007605	sensory perception of sound	2/93	282/28564	0.233957	0.316644	0.204862	12810/20273	2
BP	GO:0006493	protein O-linked glycosylation	1/93	82/28564	0.234936	0.317092	0.205152	108760	1
BP	GO:0008625	extrinsic apoptotic signaling pathway via death domain receptors	1/93	82/28564	0.234936	0.317092	0.205152	20319	1
BP	GO:0010324	membrane invagination	1/93	82/28564	0.234936	0.317092	0.205152	234779	1
BP	GO:0043154	negative regulation of cysteine-type endopeptidase activity involved in apoptotic process	1/93	82/28564	0.234936	0.317092	0.205152	20319	1
BP	GO:0060042	retina morphogenesis in camera-type eye	1/93	82/28564	0.234936	0.317092	0.205152	269831	1
BP	GO:0002768	immune response-regulating cell surface receptor signaling pathway	2/93	283/28564	0.235158	0.317217	0.205233	234779/114774	2
BP	GO:0032272	negative regulation of protein polymerization	1/93	83/28564	0.237434	0.319758	0.206877	107351	1
BP	GO:0048844	artery morphogenesis	1/93	83/28564	0.237434	0.319758	0.206877	18121	1
BP	GO:0071479	cellular response to ionizing radiation	1/93	83/28564	0.237434	0.319758	0.206877	20319	1
BP	GO:0051781	positive regulation of cell division	1/93	84/28564	0.239924	0.322934	0.208931	14180	1
BP	GO:0001819	positive regulation of cytokine production	3/93	522/28564	0.241776	0.325248	0.210429	234779/19883/17863	3
BP	GO:0032413	negative regulation of ion transmembrane transporter activity	1/93	85/28564	0.242406	0.325737	0.210745	11735	1
BP	GO:0043954	cellular component maintenance	1/93	85/28564	0.242406	0.325737	0.210745	116838	1
BP	GO:0009725	response to hormone	4/93	773/28564	0.244387	0.327086	0.211618	17690/15375/107351/19220	4
BP	GO:0002067	glandular epithelial cell differentiation	1/93	86/28564	0.24488	0.327086	0.211618	15375	1
BP	GO:0002720	positive regulation of cytokine production involved in immune response	1/93	86/28564	0.24488	0.327086	0.211618	234779	1
BP	GO:0003407	neural retina development	1/93	86/28564	0.24488	0.327086	0.211618	269831	1
BP	GO:0006809	nitric oxide biosynthetic process	1/93	86/28564	0.24488	0.327086	0.211618	19883	1
BP	GO:0032456	endocytic recycling	1/93	86/28564	0.24488	0.327086	0.211618	23828	1
BP	GO:0045661	regulation of myoblast differentiation	1/93	86/28564	0.24488	0.327086	0.211618	106042	1
BP	GO:0046626	regulation of insulin receptor signaling pathway	1/93	86/28564	0.24488	0.327086	0.211618	107351	1
BP	GO:0072078	nephron tubule morphogenesis	1/93	86/28564	0.24488	0.327086	0.211618	18121	1
BP	GO:1902369	negative regulation of RNA catabolic process	1/93	86/28564	0.24488	0.327086	0.211618	12006	1
BP	GO:2000736	regulation of stem cell differentiation	1/93	86/28564	0.24488	0.327086	0.211618	106042	1
BP	GO:0006401	RNA catabolic process	2/93	293/28564	0.247186	0.32966	0.213283	12006/14853	2
BP	GO:0008088	axo-dendritic transport	1/93	87/28564	0.247346	0.32966	0.213283	11735	1
BP	GO:0070830	bicellular tight junction assembly	1/93	87/28564	0.247346	0.32966	0.213283	71908	1
BP	GO:2000628	regulation of miRNA metabolic process	1/93	87/28564	0.247346	0.32966	0.213283	17863	1
BP	GO:0035304	regulation of protein dephosphorylation	1/93	88/28564	0.249804	0.332573	0.215168	114774	1
BP	GO:0072088	nephron epithelium morphogenesis	1/93	88/28564	0.249804	0.332573	0.215168	18121	1
BP	GO:0043410	positive regulation of MAPK cascade	3/93	534/28564	0.252215	0.335106	0.216807	211323/234779/14180	3
BP	GO:0030641	regulation of cellular pH	1/93	89/28564	0.252254	0.335106	0.216807	226999	1
BP	GO:0046785	microtubule polymerization	1/93	89/28564	0.252254	0.335106	0.216807	17755	1
BP	GO:0072384	organelle transport along microtubule	1/93	89/28564	0.252254	0.335106	0.216807	17755	1
BP	GO:0006790	sulfur compound metabolic process	2/93	299/28564	0.254415	0.337434	0.218313	15476/68947	2
BP	GO:0008593	regulation of Notch signaling pathway	1/93	90/28564	0.254696	0.337434	0.218313	268902	1
BP	GO:0045995	regulation of embryonic development	1/93	90/28564	0.254696	0.337434	0.218313	20319	1
BP	GO:0072028	nephron morphogenesis	1/93	90/28564	0.254696	0.337434	0.218313	18121	1
BP	GO:1900076	regulation of cellular response to insulin stimulus	1/93	90/28564	0.254696	0.337434	0.218313	107351	1
BP	GO:0009896	positive regulation of catabolic process	3/93	538/28564	0.25571	0.338595	0.219064	93960/12006/106042	3
BP	GO:0032273	positive regulation of protein polymerization	1/93	91/28564	0.25713	0.339556	0.219686	17755	1
BP	GO:0034109	homotypic cell-cell adhesion	1/93	91/28564	0.25713	0.339556	0.219686	11735	1
BP	GO:0043242	negative regulation of protein-containing complex disassembly	1/93	91/28564	0.25713	0.339556	0.219686	17755	1
BP	GO:0050766	positive regulation of phagocytosis	1/93	91/28564	0.25713	0.339556	0.219686	234779	1
BP	GO:0097581	lamellipodium organization	1/93	91/28564	0.25713	0.339556	0.219686	107351	1
BP	GO:0046209	nitric oxide metabolic process	1/93	92/28564	0.259557	0.342391	0.22152	19883	1
BP	GO:0061333	renal tubule morphogenesis	1/93	92/28564	0.259557	0.342391	0.22152	18121	1
BP	GO:0016575	histone deacetylation	1/93	93/28564	0.261975	0.344838	0.223103	13813	1
BP	GO:0030512	negative regulation of transforming growth factor beta receptor signaling pathway	1/93	93/28564	0.261975	0.344838	0.223103	70673	1
BP	GO:0051937	catecholamine transport	1/93	93/28564	0.261975	0.344838	0.223103	269642	1
BP	GO:0120192	tight junction assembly	1/93	93/28564	0.261975	0.344838	0.223103	71908	1
BP	GO:0044770	cell cycle phase transition	3/93	547/28564	0.2636	0.346706	0.224311	234779/17863/14199	3
BP	GO:0031110	regulation of microtubule polymerization or depolymerization	1/93	94/28564	0.264386	0.346706	0.224311	17755	1
BP	GO:0032410	negative regulation of transporter activity	1/93	94/28564	0.264386	0.346706	0.224311	11735	1
BP	GO:0043648	dicarboxylic acid metabolic process	1/93	94/28564	0.264386	0.346706	0.224311	269642	1
BP	GO:0070555	response to interleukin-1	1/93	94/28564	0.264386	0.346706	0.224311	19883	1
BP	GO:1903035	negative regulation of response to wounding	1/93	94/28564	0.264386	0.346706	0.224311	237847	1
BP	GO:2001057	reactive nitrogen species metabolic process	1/93	94/28564	0.264386	0.346706	0.224311	19883	1
BP	GO:0010038	response to metal ion	2/93	309/28564	0.266475	0.348922	0.225745	234779/11735	2
BP	GO:0035050	embryonic heart tube development	1/93	95/28564	0.266789	0.348922	0.225745	18741	1
BP	GO:0042475	odontogenesis of dentin-containing tooth	1/93	95/28564	0.266789	0.348922	0.225745	17702	1
BP	GO:0046683	response to organophosphorus	1/93	95/28564	0.266789	0.348922	0.225745	234779	1
BP	GO:1901879	regulation of protein depolymerization	1/93	95/28564	0.266789	0.348922	0.225745	17755	1
BP	GO:0043535	regulation of blood vessel endothelial cell migration	1/93	96/28564	0.269184	0.351303	0.227286	238328	1
BP	GO:0050672	negative regulation of lymphocyte proliferation	1/93	96/28564	0.269184	0.351303	0.227286	114774	1
BP	GO:1901019	regulation of calcium ion transmembrane transporter activity	1/93	96/28564	0.269184	0.351303	0.227286	234779	1
BP	GO:1903312	negative regulation of mRNA metabolic process	1/93	96/28564	0.269184	0.351303	0.227286	12006	1
BP	GO:0010256	endomembrane system organization	3/93	555/28564	0.270639	0.353014	0.228393	11735/116838/56363	3
BP	GO:0032945	negative regulation of mononuclear cell proliferation	1/93	97/28564	0.271572	0.353665	0.228814	114774	1
BP	GO:0043297	apical junction assembly	1/93	97/28564	0.271572	0.353665	0.228814	71908	1
BP	GO:0061515	myeloid cell development	1/93	97/28564	0.271572	0.353665	0.228814	17863	1
BP	GO:0048511	rhythmic process	2/93	314/28564	0.272506	0.354692	0.229479	19883/217082	2
BP	GO:0000165	MAPK cascade	4/93	813/28564	0.27298	0.355121	0.229756	211323/234779/14180/20319	4
BP	GO:0032870	cellular response to hormone stimulus	3/93	558/28564	0.273285	0.355329	0.22989	15375/107351/19220	3
BP	GO:0070482	response to oxygen levels	2/93	315/28564	0.273712	0.355628	0.230084	11864/19883	2
BP	GO:0002312	B cell activation involved in immune response	1/93	98/28564	0.273951	0.355628	0.230084	234779	1
BP	GO:1901222	regulation of NIK/NF-kappaB signaling	1/93	98/28564	0.273951	0.355628	0.230084	11735	1
BP	GO:0003333	amino acid transmembrane transport	1/93	99/28564	0.276323	0.35738	0.231218	20502	1
BP	GO:0006892	post-Golgi vesicle-mediated transport	1/93	99/28564	0.276323	0.35738	0.231218	11735	1
BP	GO:0046888	negative regulation of hormone secretion	1/93	99/28564	0.276323	0.35738	0.231218	211323	1
BP	GO:0048814	regulation of dendrite morphogenesis	1/93	99/28564	0.276323	0.35738	0.231218	331461	1
BP	GO:0051492	regulation of stress fiber assembly	1/93	99/28564	0.276323	0.35738	0.231218	56363	1
BP	GO:0120193	tight junction organization	1/93	99/28564	0.276323	0.35738	0.231218	71908	1
BP	GO:1902600	proton transmembrane transport	1/93	99/28564	0.276323	0.35738	0.231218	226999	1
BP	GO:0032091	negative regulation of protein binding	1/93	100/28564	0.278688	0.360058	0.23295	18121	1
BP	GO:0120162	positive regulation of cold-induced thermogenesis	1/93	100/28564	0.278688	0.360058	0.23295	70673	1
BP	GO:0030072	peptide hormone secretion	2/93	320/28564	0.279742	0.361228	0.233707	116838/20502	2
BP	GO:0006661	phosphatidylinositol biosynthetic process	1/93	101/28564	0.281045	0.362337	0.234425	234779	1
BP	GO:0010586	miRNA metabolic process	1/93	101/28564	0.281045	0.362337	0.234425	17863	1
BP	GO:0042632	cholesterol homeostasis	1/93	101/28564	0.281045	0.362337	0.234425	19883	1
BP	GO:0006304	DNA modification	1/93	102/28564	0.283394	0.364023	0.235515	13813	1
BP	GO:0014910	regulation of smooth muscle cell migration	1/93	102/28564	0.283394	0.364023	0.235515	14180	1
BP	GO:0019935	cyclic-nucleotide-mediated signaling	1/93	102/28564	0.283394	0.364023	0.235515	23984	1
BP	GO:0055092	sterol homeostasis	1/93	102/28564	0.283394	0.364023	0.235515	19883	1
BP	GO:0090630	activation of GTPase activity	1/93	102/28564	0.283394	0.364023	0.235515	381605	1
BP	GO:1904063	negative regulation of cation transmembrane transport	1/93	102/28564	0.283394	0.364023	0.235515	11735	1
BP	GO:2000117	negative regulation of cysteine-type endopeptidase activity	1/93	102/28564	0.283394	0.364023	0.235515	20319	1
BP	GO:0071407	cellular response to organic cyclic compound	3/93	570/28564	0.283896	0.364477	0.235809	19883/15375/17702	3
BP	GO:0003013	circulatory system process	3/93	571/28564	0.284782	0.365423	0.236421	70729/23828/20502	3
BP	GO:0072091	regulation of stem cell proliferation	1/93	103/28564	0.285735	0.366304	0.236991	14180	1
BP	GO:0034504	protein localization to nucleus	2/93	325/28564	0.285768	0.366304	0.236991	14180/106042	2
BP	GO:0010389	regulation of G2/M transition of mitotic cell cycle	1/93	104/28564	0.288069	0.368482	0.2384	14199	1
BP	GO:0046928	regulation of neurotransmitter secretion	1/93	104/28564	0.288069	0.368482	0.2384	116838	1
BP	GO:0061640	cytoskeleton-dependent cytokinesis	1/93	104/28564	0.288069	0.368482	0.2384	11735	1
BP	GO:0070664	negative regulation of leukocyte proliferation	1/93	104/28564	0.288069	0.368482	0.2384	114774	1
BP	GO:0002790	peptide secretion	2/93	328/28564	0.289382	0.369968	0.239361	116838/20502	2
BP	GO:0032147	activation of protein kinase activity	1/93	105/28564	0.290396	0.370682	0.239824	211323	1
BP	GO:0072080	nephron tubule development	1/93	105/28564	0.290396	0.370682	0.239824	18121	1
BP	GO:0140029	exocytic process	1/93	105/28564	0.290396	0.370682	0.239824	116838	1
BP	GO:0006885	regulation of pH	1/93	106/28564	0.292714	0.373253	0.241487	226999	1
BP	GO:0051153	regulation of striated muscle cell differentiation	1/93	106/28564	0.292714	0.373253	0.241487	211323	1
BP	GO:0006886	intracellular protein transport	4/93	841/28564	0.293342	0.373858	0.241879	11735/14180/116838/106042	4
BP	GO:0030203	glycosaminoglycan metabolic process	1/93	107/28564	0.295026	0.375809	0.24314	15476	1
BP	GO:0002275	myeloid cell activation involved in immune response	1/93	108/28564	0.29733	0.378546	0.244911	234779	1
BP	GO:0009895	negative regulation of catabolic process	2/93	336/28564	0.29901	0.380487	0.246167	211323/12006	2
BP	GO:0007173	epidermal growth factor receptor signaling pathway	1/93	109/28564	0.299626	0.380875	0.246418	106042	1
BP	GO:1904427	positive regulation of calcium ion transmembrane transport	1/93	109/28564	0.299626	0.380875	0.246418	234779	1
BP	GO:0030518	intracellular steroid hormone receptor signaling pathway	1/93	110/28564	0.301915	0.382989	0.247786	15375	1
BP	GO:0032755	positive regulation of interleukin-6 production	1/93	110/28564	0.301915	0.382989	0.247786	234779	1
BP	GO:0048704	embryonic skeletal system morphogenesis	1/93	110/28564	0.301915	0.382989	0.247786	18121	1
BP	GO:0071901	negative regulation of protein serine/threonine kinase activity	1/93	110/28564	0.301915	0.382989	0.247786	20319	1
BP	GO:0019751	polyol metabolic process	1/93	111/28564	0.304197	0.384886	0.249013	234779	1
BP	GO:0032370	positive regulation of lipid transport	1/93	111/28564	0.304197	0.384886	0.249013	17863	1
BP	GO:0032479	regulation of type I interferon production	1/93	111/28564	0.304197	0.384886	0.249013	234779	1
BP	GO:0070828	heterochromatin organization	1/93	111/28564	0.304197	0.384886	0.249013	70673	1
BP	GO:1905477	positive regulation of protein localization to membrane	1/93	111/28564	0.304197	0.384886	0.249013	11735	1
BP	GO:0015833	peptide transport	2/93	342/28564	0.306218	0.386963	0.250357	116838/20502	2
BP	GO:0008344	adult locomotory behavior	1/93	112/28564	0.306471	0.386963	0.250357	20273	1
BP	GO:0021549	cerebellum development	1/93	112/28564	0.306471	0.386963	0.250357	19883	1
BP	GO:0110020	regulation of actomyosin structure organization	1/93	112/28564	0.306471	0.386963	0.250357	56363	1
BP	GO:0051640	organelle localization	3/93	596/28564	0.307002	0.387434	0.250662	23828/17755/116838	3
BP	GO:0014909	smooth muscle cell migration	1/93	113/28564	0.308738	0.389023	0.25169	14180	1
BP	GO:0015844	monoamine transport	1/93	113/28564	0.308738	0.389023	0.25169	269642	1
BP	GO:0021761	limbic system development	1/93	113/28564	0.308738	0.389023	0.25169	18741	1
BP	GO:0018209	peptidyl-serine modification	2/93	345/28564	0.309817	0.390182	0.252439	108760/20319	2
BP	GO:0014074	response to purine-containing compound	1/93	114/28564	0.310998	0.390863	0.252881	234779	1
BP	GO:0019218	regulation of steroid metabolic process	1/93	114/28564	0.310998	0.390863	0.252881	19883	1
BP	GO:0032760	positive regulation of tumor necrosis factor production	1/93	114/28564	0.310998	0.390863	0.252881	234779	1
BP	GO:0042177	negative regulation of protein catabolic process	1/93	114/28564	0.310998	0.390863	0.252881	211323	1
BP	GO:0062197	cellular response to chemical stress	2/93	347/28564	0.312215	0.392192	0.25374	114774/15375	2
BP	GO:0016079	synaptic vesicle exocytosis	1/93	115/28564	0.31325	0.392686	0.254059	116838	1
BP	GO:0032231	regulation of actin filament bundle assembly	1/93	115/28564	0.31325	0.392686	0.254059	56363	1
BP	GO:0034766	negative regulation of monoatomic ion transmembrane transport	1/93	115/28564	0.31325	0.392686	0.254059	11735	1
BP	GO:0071456	cellular response to hypoxia	1/93	115/28564	0.31325	0.392686	0.254059	19883	1
BP	GO:0030038	contractile actin filament bundle assembly	1/93	116/28564	0.315495	0.394087	0.254966	56363	1
BP	GO:0032606	type I interferon production	1/93	116/28564	0.315495	0.394087	0.254966	234779	1
BP	GO:0043149	stress fiber assembly	1/93	116/28564	0.315495	0.394087	0.254966	56363	1
BP	GO:0044272	sulfur compound biosynthetic process	1/93	116/28564	0.315495	0.394087	0.254966	15476	1
BP	GO:0045446	endothelial cell differentiation	1/93	116/28564	0.315495	0.394087	0.254966	211323	1
BP	GO:1902749	regulation of cell cycle G2/M phase transition	1/93	116/28564	0.315495	0.394087	0.254966	14199	1
BP	GO:1903557	positive regulation of tumor necrosis factor superfamily cytokine production	1/93	116/28564	0.315495	0.394087	0.254966	234779	1
BP	GO:0006476	protein deacetylation	1/93	117/28564	0.317733	0.396477	0.256512	13813	1
BP	GO:0043401	steroid hormone mediated signaling pathway	1/93	117/28564	0.317733	0.396477	0.256512	15375	1
BP	GO:0006913	nucleocytoplasmic transport	2/93	352/28564	0.318202	0.396658	0.256629	14180/106042	2
BP	GO:0051169	nuclear transport	2/93	352/28564	0.318202	0.396658	0.256629	14180/106042	2
BP	GO:0001942	hair follicle development	1/93	118/28564	0.319963	0.398245	0.257656	17702	1
BP	GO:0010906	regulation of glucose metabolic process	1/93	118/28564	0.319963	0.398245	0.257656	19883	1
BP	GO:0021987	cerebral cortex development	1/93	118/28564	0.319963	0.398245	0.257656	13813	1
BP	GO:0006518	peptide metabolic process	4/93	878/28564	0.320553	0.398624	0.257901	17690/68947/70574/14853	4
BP	GO:0001933	negative regulation of protein phosphorylation	2/93	354/28564	0.320593	0.398624	0.257901	18121/20319	2
BP	GO:0006325	chromatin organization	3/93	612/28564	0.321269	0.399261	0.258314	70673/13813/15375	3
BP	GO:0032259	methylation	2/93	355/28564	0.321788	0.39959	0.258526	70673/13813	2
BP	GO:0006939	smooth muscle contraction	1/93	119/28564	0.322186	0.39959	0.258526	114774	1
BP	GO:0038061	NIK/NF-kappaB signaling	1/93	119/28564	0.322186	0.39959	0.258526	11735	1
BP	GO:1901989	positive regulation of cell cycle phase transition	1/93	119/28564	0.322186	0.39959	0.258526	234779	1
BP	GO:0045859	regulation of protein kinase activity	3/93	614/28564	0.323054	0.400462	0.259091	211323/12006/20319	3
BP	GO:0031398	positive regulation of protein ubiquitination	1/93	120/28564	0.324402	0.401321	0.259646	106042	1
BP	GO:0042472	inner ear morphogenesis	1/93	120/28564	0.324402	0.401321	0.259646	14180	1
BP	GO:0051897	positive regulation of protein kinase B signaling	1/93	120/28564	0.324402	0.401321	0.259646	211323	1
BP	GO:0072009	nephron epithelium development	1/93	120/28564	0.324402	0.401321	0.259646	18121	1
BP	GO:1902105	regulation of leukocyte differentiation	2/93	359/28564	0.326564	0.402426	0.260361	70673/20667	2
BP	GO:0006022	aminoglycan metabolic process	1/93	121/28564	0.326611	0.402426	0.260361	15476	1
BP	GO:0007589	body fluid secretion	1/93	121/28564	0.326611	0.402426	0.260361	106042	1
BP	GO:0022404	molting cycle process	1/93	121/28564	0.326611	0.402426	0.260361	17702	1
BP	GO:0022405	hair cycle process	1/93	121/28564	0.326611	0.402426	0.260361	17702	1
BP	GO:0032963	collagen metabolic process	1/93	121/28564	0.326611	0.402426	0.260361	17863	1
BP	GO:0042100	B cell proliferation	1/93	121/28564	0.326611	0.402426	0.260361	114774	1
BP	GO:1902106	negative regulation of leukocyte differentiation	1/93	121/28564	0.326611	0.402426	0.260361	70673	1
BP	GO:0008585	female gonad development	1/93	122/28564	0.328813	0.404731	0.261853	26927	1
BP	GO:0022600	digestive system process	1/93	122/28564	0.328813	0.404731	0.261853	114774	1
BP	GO:0006612	protein targeting to membrane	1/93	123/28564	0.331008	0.406819	0.263203	11735	1
BP	GO:0051225	spindle assembly	1/93	123/28564	0.331008	0.406819	0.263203	106042	1
BP	GO:0051952	regulation of amine transport	1/93	123/28564	0.331008	0.406819	0.263203	269642	1
BP	GO:0000956	nuclear-transcribed mRNA catabolic process	1/93	124/28564	0.333195	0.408482	0.264279	14853	1
BP	GO:0018210	peptidyl-threonine modification	1/93	124/28564	0.333195	0.408482	0.264279	108760	1
BP	GO:0043534	blood vessel endothelial cell migration	1/93	124/28564	0.333195	0.408482	0.264279	238328	1
BP	GO:0045582	positive regulation of T cell differentiation	1/93	124/28564	0.333195	0.408482	0.264279	20667	1
BP	GO:0051261	protein depolymerization	1/93	124/28564	0.333195	0.408482	0.264279	17755	1
BP	GO:0046545	development of primary female sexual characteristics	1/93	125/28564	0.335376	0.410538	0.265609	26927	1
BP	GO:0050764	regulation of phagocytosis	1/93	125/28564	0.335376	0.410538	0.265609	234779	1
BP	GO:1903707	negative regulation of hemopoiesis	1/93	125/28564	0.335376	0.410538	0.265609	70673	1
[truncated: 939 more rows]
