# Supplementary material for: Cancer-associated Histone H3 N-terminal arginine mutations disrupt PRC2 activity and impair differentiation
Source: Nat Commun. 2024 Jun 17;15:5155. doi: 10.1038/s41467-024-49486-5 (PMC11183192; doi:10.1038/s41467-024-49486-5)
Supplement: Supplementary file 10 — Supplementary Data 7 [file 41467_2024_49486_MOESM10_ESM.xlsx]

## Sheet: Sheet 1
SYM	ENTREZID	log2FC_R2C	log2FC_R26C
Abca1	11303	1.42722	0.536192
Abl2	11352	-1.0854	-0.531992
Asic1	11419	0.664988	0.619577
Acox1	11430	0.59612	0.265727
Adam15	11490	0.768233	0.436558
Adam19	11492	-1.02894	-0.551232
Adamts1	11504	1.13262	0.607804
Add1	11518	0.333691	0.235191
Adh7	11529	0.3529	0.397807
Adra1d	11550	1.06701	0.804943
Aebp2	11569	-0.214658	-0.258692
Gm4737	11615	-0.84872	-0.269238
Crybg1	11630	1.87446	1.00395
Ak4	11639	-0.884587	-0.308179
Akap1	11640	-0.625296	-0.302652
	11641	-1.14382	-0.561326
Alpl	11647	3.41065	4.42897
Alcam	11658	-2.37848	-0.965141
Abcd1	11666	0.531585	0.321561
Ank	11732	-1.55249	-0.566663
Ank3	11735	-1.66879	-0.600063
Anxa11	11744	0.931591	0.478183
Fabp4	11770	0.960528	0.957678
Apex1	11792	-0.550236	-0.387308
Apod	11815	2.77916	1.63847
Nr2f2	11819	-1.0462	-0.337234
Aqp5	11830	0.40421	0.579759
Ar	11835	-0.63258	-0.704405
Arhgap6	11856	1.33297	0.967229
Artn	11876	-1.78743	-0.793937
Arvcf	11877	0.774115	0.661551
Atp6v0d1	11972	0.691455	0.2796
Atp6v0a1	11975	0.940084	0.521466
Slc7a2	11988	1.35046	0.356328
Hnrnpd	11991	-0.771055	-0.292997
Bdnf	12064	-0.541461	-0.253601
Bgn	12111	0.543168	0.308042
Bmp4	12159	1.41154	0.81232
Bmx	12169	2.88811	1.52038
Zfp36l1	12192	1.95301	0.879136
Klf5	12224	-1.62036	-0.96494
Btg1	12226	-0.567666	-0.48261
Serping1	12258	2.00418	1.31485
C1qbp	12261	-0.683723	-0.297105
Cacna1g	12291	2.78144	1.97025
Ddr1	12305	1.10908	0.360613
Calr	12317	0.717044	0.192577
Capn6	12338	-0.739166	-0.61827
Cat	12359	0.381886	0.249303
Casp3	12367	-0.70309	-0.249672
Ctnnd1	12388	0.956144	0.268772
Cbfb	12400	-0.338959	-0.244432
Cbln1	12404	-3.22525	-0.458378
Serpinh1	12406	0.346448	0.221441
Cbr2	12409	0.32835	0.541893
Cbx3	12417	-0.572674	-0.186656
Ccne2	12448	-0.415366	-0.317119
Noct	12457	-0.641192	-0.376437
Cct6a	12466	-0.734779	-0.273301
Cct7	12468	-0.618184	-0.215537
Cd44	12505	-1.03553	-0.286441
Cdc25a	12530	-0.726278	-0.27641
Cdh13	12554	0.52834	0.220624
Cdo1	12583	1.17432	0.847168
Cebpa	12606	2.09049	1.03331
Cebpz	12607	-0.49739	-0.249643
Cebpd	12609	1.46567	0.45442
Cflar	12633	-0.324677	-0.288071
Chrd	12667	0.428225	0.665314
Clcn3	12725	-0.730354	-0.311248
Cmah	12763	-1.00619	-0.309553
Cnbp	12785	-0.478322	-0.190525
Cobl	12808	1.04421	1.55107
Coch	12810	1.74199	1.54398
Col11a1	12814	1.67971	1.15405
Col12a1	12816	1.02445	0.877823
Col14a1	12818	2.09594	3.5996
Col15a1	12819	2.3901	1.97274
Col19a1	12823	2.09317	1.06113
Col3a1	12825	1.12878	0.947484
Col4a1	12826	0.387127	0.177849
Col4a2	12827	0.603688	0.243264
Col4a5	12830	1.06233	0.471462
Col5a1	12831	0.324116	0.604848
Col6a1	12833	0.351534	0.852718
Col6a2	12834	0.503131	1.03705
Col8a1	12837	1.07582	1.37586
Col9a1	12839	3.04825	2.18408
Comt	12846	0.26212	0.293495
Cys1	12879	1.30139	1.10595
Bcar1	12927	-0.66703	-0.279543
Crlf1	12931	0.813154	0.637491
Cryab	12955	1.99556	0.998549
Csrp2	13008	-1.14892	-0.43643
Ctsh	13036	-1.11831	-0.412216
Ctsl	13039	-0.383381	-0.18
Cyp1b1	13078	0.610556	0.567286
Dag1	13138	0.672224	0.21874
Dgka	13139	0.403442	0.420074
Dclk1	13175	0.783688	0.52359
Dctn1	13191	0.23982	0.182942
Dhx15	13204	-0.653614	-0.274009
Dhx9	13211	-0.44206	-0.206524
Dhfr	13361	-0.651167	-0.313361
Dlg1	13383	0.429844	0.291921
Dnmt1	13433	-0.653185	-0.203791
Slc26a2	13521	0.720718	0.44662
Dtna	13527	-1.53815	-0.695976
Dusp2	13537	-2.90409	-0.750871
Ebf1	13591	0.990169	0.362106
Ednra	13617	1.91584	0.842162
Efna1	13636	-0.698454	-0.386598
Efna3	13638	1.57526	1.46511
Efnb1	13641	0.479021	0.403561
Ehf	13661	2.16852	1.54093
Eif2s1	13665	-0.539876	-0.234331
Eif4a1	13681	-0.589685	-0.243643
Eif4e	13684	-0.665462	-0.229967
Elk3	13713	-0.540098	-0.192047
Eln	13717	2.74832	1.7069
Eng	13805	1.62066	0.782676
Eno3	13808	-1.85929	-0.683752
Epas1	13819	2.79044	1.54072
Epb41l1	13821	-0.705135	-0.332456
Epb41l3	13823	-0.84937	-0.424878
Epha2	13836	-1.93167	-0.601012
Ephb3	13845	0.840897	0.677475
Eps8	13860	-1.41657	-0.754901
Nr2f1	13865	-0.338279	-0.478113
Erbb3	13867	1.19075	1.33869
Ereg	13874	-1.37473	-0.525094
Erh	13877	-0.55633	-0.230052
Etv1	14009	-1.58783	-0.756446
Ewsr1	14030	-0.556897	-0.20481
Wfdc18	14038	1.89989	1.256
Ezh1	14055	0.596168	0.503879
Sfxn1	14057	-0.827325	-0.245284
Faah	14073	1.75748	1.08258
Fbl	14113	-0.813933	-0.27219
Fcgrt	14132	1.44523	0.698821
Fgf7	14178	-0.492811	-0.641548
Fgfr3	14184	2.3082	1.11305
Fhl1	14199	1.51252	1.04996
Fhl3	14201	-1.49035	-0.409071
Fjx1	14221	1.53833	0.662953
Fkbp1a	14225	-0.331506	-0.200044
Fkbp4	14228	-0.619492	-0.280133
Fli1	14247	1.03669	0.614675
Fmn1	14260	-0.576321	-0.304137
Fmo1	14261	2.13315	2.272
Fmod	14264	1.58205	2.15714
Fmr1	14265	-0.715523	-0.516121
Fos	14281	2.83041	1.63804
Fosl1	14283	-3.3645	-0.911978
Fst	14313	1.05979	0.63442
Fstl1	14314	0.759658	0.378029
Fzd1	14362	0.604241	0.467987
Fzd4	14366	2.02398	1.11605
Fzd7	14369	0.567454	0.387205
Fzd9	14371	2.11296	1.27165
G0s2	14373	2.98545	2.01019
Gab1	14388	0.605379	0.320429
B4galnt1	14421	1.42573	0.62605
Gap43	14432	-2.34434	-1.72304
Gart	14450	-0.717712	-0.345763
Gas2	14453	0.433441	0.333138
Gas5	14455	-0.881949	-0.286061
Gas6	14456	2.14207	0.924995
Gas7	14457	2.43498	1.58114
Gfpt2	14584	1.52402	1.84053
Gja1	14609	-1.28467	-0.516357
Gja3	14611	2.42934	1.795
Gjb5	14622	1.33125	1.13531
Gnb4	14696	-1.0452	-0.512085
Gp1bb	14724	1.31678	1.15848
Gpc4	14735	0.396829	0.651632
Cmklr1	14747	0.405875	0.472608
Emg1	14791	-0.793739	-0.268023
Grik2	14806	-1.76248	-1.38585
Gstm2	14863	0.936936	0.510511
Gstm5	14866	0.921697	0.404404
Gstt1	14871	1.58705	1.00005
Gk	14933	-0.672594	-0.344741
H2-D1	14964	1.20913	0.790988
H2-K1	14972	1.20121	0.971847
H2-Q4	15015	0.711975	0.588481
Has1	15116	-2.43478	-0.859442
Has2	15117	-2.48457	-0.513974
Hccs	15159	1.05713	0.549326
Hcn2	15166	1.23296	0.912871
Hebp1	15199	0.471348	0.291752
Hbegf	15200	-2.5362	-0.787014
Hells	15201	-0.998158	-0.372166
Hes1	15205	0.419782	0.497568
Hey1	15213	2.4729	1.39917
Hey2	15214	1.75215	1.14183
Foxf1	15227	1.89371	1.06744
Foxg1	15228	-0.386839	-0.685519
Foxd1	15229	0.492119	0.782864
Hhip	15245	-6.84007	-2.08212
Hmgb1	15289	-0.752272	-0.221411
Hmgb3	15354	-1.33285	-0.264669
Hmga1	15361	-1.71364	-0.724158
Hmga2	15364	-2.3384	-0.866912
Hmga2-ps1	15365	-1.51356	-0.614589
Hnrnpa1	15382	-1.00907	-0.225178
Hnrnpk	15387	-0.463467	-0.165393
Hoxc13	15422	1.7647	3.82485
Hr	15460	1.00094	1.30036
Prmt1	15469	-0.716534	-0.231609
Hsd11b1	15483	1.56556	1.93116
Dnaja1	15502	-0.414569	-0.244133
Hspd1	15510	-0.891315	-0.362327
Hspa2	15512	0.700648	0.34857
Hspe1	15528	-0.599845	-0.275282
Ica1	15893	-1.36724	-0.538547
Id3	15903	0.902787	0.494464
Ier2	15936	0.691065	0.395226
Ifi203	15950	-0.701064	-0.582487
Ifi204	15951	-1.10889	-0.34811
Ifrd1	15982	-0.960352	-0.289539
Igf1	16000	3.82576	1.56516
Igfbp2	16008	3.74518	2.51315
Igfbp3	16009	-1.01051	-0.50596
Igfbp4	16010	2.74757	1.46907
Il1rn	16181	3.11703	1.02348
Il6	16193	1.18482	1.58816
Il6st	16195	0.505393	0.34742
Lrig1	16206	-1.42545	-0.46522
Irs1	16367	1.14127	0.471056
Itga6	16403	-1.44109	-0.479339
Itgb7	16421	-2.81035	-0.760958
Itih2	16425	-2.3281	-1.47894
Itm2b	16432	0.482821	0.226114
Itpr2	16439	0.667514	0.473234
Jag1	16449	1.68607	1.22851
Ajuba	16475	-0.789657	-0.345396
Jund	16478	0.34221	0.309136
Jup	16480	0.938497	0.843597
Kcnk2	16526	-1.36254	-0.533245
Kif2a	16563	-0.631746	-0.311515
Kif21a	16564	-0.647298	-0.305829
Klf2	16598	1.32402	0.454321
Klf3	16599	0.490875	0.263804
Kpna3	16648	-0.473449	-0.198686
Lad1	16763	2.63624	1.88012
Aff3	16764	1.92517	0.63516
Lama4	16775	0.90399	0.48627
Lamb1	16777	-0.757054	-0.446931
Lamb2	16779	1.17587	0.609333
Lef1	16842	-1.5025	-0.82849
Lgals9	16859	0.806215	0.518857
Limk1	16885	0.666594	0.46224
Lmo2	16909	3.02488	2.38067
Lox	16948	1.07725	0.465589
Lpl	16956	2.26748	1.51005
Lrp5	16973	0.959072	0.793476
Lrp8	16975	-1.74254	-0.517492
Lrrfip1	16978	-0.445122	-0.294952
Lxn	17035	0.320705	0.501432
Ly6c1	17067	0.723364	1.25043
Ly75	17076	-1.55636	-0.627892
Il1rl1	17082	-4.4545	-0.90957
Lyar	17089	-1.07371	-0.474436
Lyz2	17105	2.11942	2.25689
Amacr	17117	0.520954	0.448557
Marcks	17118	1.02941	0.405215
Mxd4	17122	1.03313	0.396187
Smad6	17130	1.23187	0.579786
Man2a1	17158	-0.855504	-0.602929
Man2b2	17160	0.914235	0.405624
Matn3	17182	1.22189	1.48276
Matn4	17183	2.73448	1.43392
Mcm4	17217	-0.432769	-0.187529
Mcm6	17219	-0.665281	-0.250904
Mcm7	17220	-0.649845	-0.225866
Met	17295	-1.09566	-0.255936
Mgat3	17309	0.356112	0.397212
Mgp	17313	2.02732	0.486083
Mid1	17318	1.26082	0.570652
Mmp11	17385	0.876095	0.273073
Mmp15	17388	1.79846	0.822097
Cd200	17470	3.61391	2.09179
Mras	17532	0.557638	0.474828
Mre11a	17535	-0.59282	-0.266255
Msh2	17685	-0.368588	-0.336799
Msh3	17686	-0.571268	-0.362583
Msh6	17688	-0.586099	-0.310168
Sik1	17691	1.01084	0.770367
Map2	17756	0.769657	0.691243
Laptm4a	17775	0.61411	0.236538
Myc	17869	-1.0154	-0.391681
Myo10	17909	0.879751	0.541687
Myo7a	17921	3.27932	1.72435
Naca	17938	-0.54874	-0.200584
Naip2	17948	1.10884	0.862715
Nbl1	17965	0.360946	0.246349
Ncl	17975	-0.907372	-0.362642
Ncoa3	17979	0.236564	0.341446
Ndrg1	17988	1.21086	0.456513
Nedd9	18003	0.597634	0.568025
Ngf	18049	-1.69584	-0.588632
Nid2	18074	1.33458	0.650237
Nmt2	18108	-1.04651	-0.33511
Notch1	18128	1.26183	0.813762
Notch3	18131	1.77599	1.44739
Ccn3	18133	2.02132	0.618582
Uhrf1	18140	-0.870755	-0.190053
Npdc1	18146	0.819672	0.291948
Npm1	18148	-0.759433	-0.317165
Nptx1	18164	-5.01422	-1.90644
Odc1	18263	-1.28672	-0.451582
Orc2	18393	-0.606632	-0.331176
Slc22a18	18400	2.0186	1.02665
Osmr	18414	0.769366	0.428887
Hspa4l	18415	-1.71	-0.497574
Mybbp1a	18432	-0.910042	-0.379952
P2rx4	18438	1.15946	0.376495
P2ry2	18442	1.08321	0.893004
Pabpc1	18458	-0.604045	-0.176494
Pak1	18479	-1.56252	-0.43852
Palm	18483	0.499508	0.541916
Pcsk6	18553	1.35847	0.974473
Pcx	18563	0.498447	0.551972
Pdgfb	18591	1.99283	1.39033
Pdgfrb	18596	0.606372	0.34194
Padi2	18600	2.24773	1.25153
Pdk2	18604	1.21703	0.556541
Etv4	18612	-2.44411	-0.724626
Phex	18675	-1.50076	-0.825587
Pik3r3	18710	1.20266	0.531288
Prkcd	18753	0.338221	0.508999
Pkd2	18764	-0.505448	-0.265597
Pkp1	18772	1.04797	1.67426
Pla2g4a	18783	-1.02712	-0.211134
Plaur	18793	-1.65784	-0.441558
Prl2c2	18811	-3.45806	-1.30238
Prl2c3	18812	-3.65526	-1.12864
Lcp1	18826	1.83151	1.62818
Plscr2	18828	1.60417	0.67572
Pltp	18830	0.710465	0.745128
Pmp2	18857	2.06998	0.698373
Pmp22	18858	0.961836	0.589627
Ppp1r14b	18938	-0.662301	-0.222728
Sept5	18951	0.591366	0.57186
Plpp1	19012	0.746085	0.552438
Pparg	19016	0.542613	0.807679
Lgals3bp	19039	1.67012	0.891287
Ppp1r1b	19049	1.8174	2.16439
Prkg2	19092	-3.26791	-1.01307
Prnp	19122	0.410942	0.210112
Pipox	19193	2.82331	1.83936
Ptgis	19223	1.02626	0.572754
Ptgs2	19225	-2.28909	-0.686766
Pth1r	19228	2.66869	2.17466
Ptma	19231	-0.742592	-0.235636
Dusp1	19252	0.812924	0.560917
Ptprf	19268	0.969966	0.500346
Ptx3	19288	1.73167	1.03966
Abcd4	19300	-0.571112	-0.277958
Ranbp1	19385	-0.772079	-0.236785
Rbmxl1	19656	-0.560258	-0.23851
Reps1	19707	-0.54782	-0.280295
Rgs4	19736	0.795737	0.998115
Rgs5	19737	0.966218	1.33787
Rora	19883	1.24607	0.760053
Rpl21	19933	-0.592697	-0.22687
Rps17	20068	-0.679082	-0.232022
Rps24	20088	-0.61148	-0.234095
Dhrs3	20148	3.11956	1.87022
S100b	20203	1.55563	1.3698
Scx	20289	-2.52241	-0.769149
Serpinf1	20317	0.362039	0.473702
Sfrp2	20319	3.59426	1.94158
Sema3b	20347	2.35027	0.782122
Sema3e	20349	-0.921308	-1.10228
Sema3f	20350	1.16974	0.60917
Sema7a	20361	-1.83281	-0.792312
Sept8	20362	0.461508	0.257138
Selenop	20363	2.48801	0.854135
Sez6	20370	2.55123	2.76189
Frzb	20378	3.2639	1.36284
Srsf2	20382	-0.605446	-0.186609
Srsf3	20383	-0.583897	-0.225046
Sgk1	20393	-2.20022	-0.765024
Sorbs3	20410	0.495323	0.288712
Sorbs1	20411	1.41311	0.489115
Shmt1	20425	-0.969307	-0.507265
Slc12a7	20499	1.24169	0.484666
Slc1a6	20513	2.32435	0.629456
Slc22a2	20518	1.80639	1.90404
Slc2a1	20525	-0.709013	-0.341875
Slit2	20563	1.06028	0.308403
Slpi	20568	2.2072	1.38045
Smarcc1	20588	-0.292945	-0.237734
Sms	20603	-1.33942	-0.511802
Sncg	20618	1.59387	1.14567
Snrpd1	20641	-0.736333	-0.349452
Snta1	20648	0.708649	0.34185
Soat1	20652	-0.506015	-0.405909
Sox13	20668	1.49626	0.999118
Sox9	20682	1.00811	0.393854
Sparc	20692	0.525308	0.380747
Serpine2	20720	1.05299	0.784968
Sptan1	20740	0.530336	0.291423
Sptbn1	20742	0.810643	0.425826
Srm	20810	-0.864934	-0.2881
Srpk1	20815	-0.510606	-0.280362
Ssb	20823	-0.388513	-0.20502
Snu13	20826	-0.4158	-0.21583
Stat1	20846	0.623292	0.319496
Stat2	20847	0.929089	0.407955
Stat3	20848	1.28465	0.596566
Stat5a	20850	0.743861	0.690537
Stat5b	20851	0.384739	0.345828
Stim1	20866	0.803465	0.436007
Stk10	20868	0.393626	0.4361
Bhlhe40	20893	0.488468	0.411114
Stxbp1	20910	0.474268	0.361601
Suclg2	20917	-0.550117	-0.419612
Med22	20933	-0.315619	-0.327837
Sdc4	20971	-0.44618	-0.365398
Tap1	21354	0.931449	0.522763
Slc6a6	21366	0.331661	0.293556
Tbx2	21385	2.29672	2.11265
Tcea1	21399	-0.371592	-0.199144
Tcf7	21414	1.31536	1.3658
Tcf7l1	21415	1.01109	0.584006
Tfeb	21425	0.488616	0.37244
Tcn2	21452	1.35313	0.630145
Tek	21687	1.68664	1.2213
Tfdp1	21781	-0.436804	-0.208171
Tgfa	21802	0.955549	0.681322
Tgfb2	21808	1.91188	0.949728
Tgfbr3	21814	-0.553525	-0.371492
Tg	21819	1.09297	1.10514
Thbs1	21825	0.551464	0.914428
Thra	21833	1.07516	0.563751
Thy1	21838	0.805864	0.327752
Tle4	21888	-0.534395	-0.82096
Tlr4	21898	0.511446	0.255334
Tmpo	21917	-0.700511	-0.205055
Clec3b	21922	2.38081	1.39993
Tnfsf12	21944	0.869596	0.362607
Tnks	21951	0.414178	0.351801
Tnni1	21952	2.10409	1.69217
Tom1	21968	0.743734	0.303167
Ppp1r13b	21981	1.05223	0.51003
Tfrc	22042	-1.75178	-0.640011
Tob1	22057	0.656346	0.515833
Trp53	22059	-0.575991	-0.316122
Trpc1	22063	0.623024	0.667459
Tubb2a	22151	0.517573	0.507733
Txn1	22166	-0.680793	-0.174068
Ube2e1	22194	-0.48639	-0.225694
Ube2h	22214	0.847613	0.33467
Usp12	22217	-0.55091	-0.279059
Usp10	22224	-0.572848	-0.26635
Slc35a2	22232	0.511521	0.329304
Ugcg	22234	-0.594941	-0.296041
Umps	22247	-0.690515	-0.269491
Unc5c	22253	1.03724	0.457044
Vdr	22337	0.57052	0.637993
Vrk1	22367	-0.622155	-0.28134
Zmat3	22401	-0.421585	-0.271354
Ccn5	22403	1.32759	1.18585
Wnt5a	22418	-0.461335	-0.385739
Zpr1	22687	-0.583689	-0.23826
Zfp52	22710	-1.04189	-0.538554
Dnajc2	22791	-0.721423	-0.325146
Coro1b	23789	0.396218	0.20448
Adamts5	23794	0.91258	0.63005
Ash2l	23808	-0.421975	-0.213062
Fbln5	23876	0.435771	0.205586
Grem1	23892	-1.93403	-0.822454
Impdh2	23918	-0.832853	-0.312278
Lynx1	23936	1.06997	0.893449
Mgll	23945	0.952526	0.987405
Mid2	23947	0.558692	0.432013
Papss2	23972	1.27611	0.678712
Abce1	24015	-0.519141	-0.209488
Spry2	24064	-0.347041	-0.480365
Abcg2	26357	-0.31276	-0.352801
Aldh1a7	26358	1.16937	2.33038
Ceacam1	26365	0.694329	1.19388
Ifi202b	26388	-1.52742	-0.522712
Orc5	26429	-0.618988	-0.3218
Ror1	26563	1.0444	0.414512
Acot1	26897	2.22568	1.3561
Serinc3	26943	0.690751	0.274606
Zw10	26951	-0.569254	-0.290792
Islr	26968	3.60463	1.72643
Micall1	27008	-0.515577	-0.224084
Tspan32	27027	1.97193	2.09365
Pdk4	27273	-0.596542	-0.291442
Tnfrsf12a	27279	-1.1102	-0.547682
Phlda3	27280	0.553682	0.413337
Add3	27360	0.355004	0.482414
Msrb1	27361	0.592247	0.285423
Prpf19	28000	-0.578447	-0.238379
Med10	28077	-0.306163	-0.266531
D10Wsu102e	28109	-0.464266	-0.341921
Nsun2	28114	-0.795115	-0.30726
Tomm70a	28185	-0.514553	-0.227164
Zfp385a	29813	0.692446	0.754274
Clic4	29876	0.294201	0.377473
Timm8a1	30058	-1.00678	-0.445448
Slc39a1	30791	0.381487	0.208864
Fkbp3	30795	-0.479943	-0.374226
Gnl3	30877	-0.892378	-0.416308
Lmcd1	30937	1.45655	0.94224
Txnrd1	50493	-0.624219	-0.256184
Mfap5	50530	2.88436	1.32751
H1f2	50708	1.61449	0.732495
Dlc1	50768	0.893306	0.614054
Mapk6	50772	-0.903261	-0.39011
Rgs3	50780	0.868796	0.576382
Tmod3	50875	0.489388	0.210286
Tmod2	50876	1.30906	0.901109
Hnrnpdl	50926	-0.487312	-0.23107
St6galnac6	50935	0.612699	0.373858
Tnk2	51789	-0.796512	-0.456328
Hnrnpu	51810	-0.500457	-0.223763
Rif1	51869	-0.519484	-0.278417
Cdk2ap2	52004	0.532393	0.358474
Camk1	52163	0.539607	0.357313
Rcn3	52377	1.13837	0.592363
D1Ertd622e	52392	-0.711558	-0.375971
Ctdsp2	52468	0.264754	0.177715
Nhp2	52530	-0.920845	-0.383852
Parp8	52552	-0.438625	-0.323964
Tspan14	52588	0.442368	0.243222
Suz12	52615	-0.569345	-0.218337
Ifi27	52668	0.828752	0.456514
Zwint	52696	-0.620841	-0.488507
Lurap1l	52829	0.620534	0.427709
Pum3	52874	-0.522682	-0.276572
Tomm40	53333	-0.562137	-0.299338
Hnrnpa2b1	53379	-0.710788	-0.216179
Prdx4	53381	-0.530268	-0.240941
Stk39	53416	-0.692025	-0.489766
B4galt2	53418	-0.302638	-0.401429
Nap1l1	53605	-0.848799	-0.209001
Map3k6	53608	0.481394	0.586673
Reck	53614	1.50187	0.726745
Vamp5	53620	1.23353	0.642537
Gria3	53623	-0.787649	-0.358929
Zranb2	53861	-0.357741	-0.250631
Col5a3	53867	1.46205	1.37125
Ngef	53972	-3.85564	-0.985121
Lpar2	53978	-1.3276	-0.614226
Epb41l4b	54357	1.16051	0.982651
Phc2	54383	-0.453578	-0.214716
Ramp2	54409	1.98149	2.37309
Calcrl	54598	0.516632	0.569679
Socs6	54607	-0.972641	-0.504236
Pdgfc	54635	-1.46184	-0.441106
Praf2	54637	0.260648	0.242738
Atp8b1	54670	1.31555	1.24836
Paxip1	55982	-0.315916	-0.303806
Pdzrn3	55983	0.893826	0.510791
Nop58	55989	-0.964799	-0.410518
Fmo2	55990	2.17692	2.40074
Rala	56044	-0.419609	-0.23212
Samhd1	56045	0.641992	0.310411
Cyp39a1	56050	0.628268	0.554227
Tcerg1	56070	-0.506948	-0.22393
Set	56086	-0.80182	-0.306298
Ftsj3	56095	-0.856612	-0.455609
Rbm38	56190	-1.26951	-0.788524
Ddx21	56200	-0.94903	-0.38639
Uchl5	56207	-1.01299	-0.427823
Tmem45a	56277	1.10111	0.760057
Sinhcaf	56306	-1.36529	-0.579058
Ggcx	56316	0.405729	0.393331
Dbn1	56320	1.83438	0.684073
Net1	56349	-1.23256	-0.538035
Ptges3	56351	-0.544001	-0.23402
Dnajc7	56354	-0.332322	-0.191736
Gltp	56356	0.25678	0.347306
Copz2	56358	0.758092	0.547547
Akap8	56399	-0.331768	-0.217828
P3h1	56401	0.556149	0.22072
Syncrip	56403	-0.583673	-0.220673
Clip1	56430	0.489532	0.335171
Ybx3	56449	-0.859148	-0.209971
Ctsf	56464	1.56071	0.665499
Ruvbl1	56505	-0.626024	-0.280217
Mpp6	56524	-1.52022	-0.615264
Rgs17	56533	-1.11673	-0.851388
Mgst1	56615	2.00591	0.883689
Scamp5	56807	0.902597	0.376439
Dkk2	56811	-1.42077	-0.730227
Aldh1a3	56847	1.68278	1.42112
Fzd2	57265	0.604652	0.449954
Plin4	57435	0.715327	0.689981
Ehd3	57440	2.32536	0.982869
Noc2l	57741	-0.849381	-0.352848
Wdr12	57750	-0.782177	-0.30041
Noc3l	57753	-0.428295	-0.292642
Ntn4	57764	1.09601	0.674429
Wdr4	57773	-0.644751	-0.313055
Rpl35a	57808	-0.620283	-0.213975
Rgs20	58175	-0.715428	-0.302559
Nectin1	58235	-0.827105	-0.328079
Nkain4	58237	3.02585	2.70229
Chst11	58250	1.38867	0.623563
Rnase4	58809	0.864132	0.317372
Efemp2	58859	0.524991	0.328675
Rps6kb2	58988	0.55402	0.387671
Pole3	59001	-0.661957	-0.240059
Sqor	59010	0.65786	0.464934
Rrs1	59014	-0.801794	-0.436951
Rcl1	59028	-0.632759	-0.360393
Chst12	59031	0.444898	0.363756
Cope	59042	0.296016	0.231965
Rnf130	59044	0.75587	0.271864
Trpv4	63873	0.389499	0.481009
Smoc1	64075	2.03486	1.43895
Tnmd	64103	0.614973	1.04772
Gprc5b	64297	0.576608	0.591886
Gpr85	64450	-0.904515	-0.767593
Suv39h2	64707	-1.20719	-0.410022
Svep1	64817	1.32291	0.588724
Scel	64929	2.22546	1.49201
Pes1	64934	-0.407926	-0.21119
Clstn1	65945	0.440545	0.294889
Slc9a3r2	65962	2.27812	1.24643
Map3k20	65964	-0.469757	-0.24649
Asph	65973	-0.460106	-0.286977
Tmem254a	66039	0.545484	0.345419
Setd6	66083	-0.856833	-0.433131
Fkbp11	66120	1.21131	0.502859
Ifitm3	66141	0.943201	0.921675
Eef1e1	66143	-0.892037	-0.451128
Prr13	66151	0.819846	0.301844
Grina	66168	0.996024	0.36772
Acer3	66190	0.571045	0.612612
Rgcc	66214	2.12914	1.19234
Eif1ax	66235	-0.434374	-0.202347
Pno1	66249	-0.541227	-0.295457
Arfgap3	66251	0.361582	0.283913
Ing5	66262	-0.461819	-0.260956
Retreg1	66270	-0.523122	-0.368974
Tma16	66282	-0.987516	-0.514986
Rsl1d1	66409	-0.708898	-0.325149
Dctpp1	66422	-0.901234	-0.358687
Prxl2b	66469	1.15028	0.963897
Rnf181	66510	0.783532	0.278818
Asrgl1	66514	0.702222	0.715112
Adamtsl5	66548	0.686094	0.577637
Esf1	66580	-0.35662	-0.262512
Gpatch4	66614	-1.21746	-0.349293
Dph6	66632	-0.337535	-0.288681
Rae1	66679	-0.427923	-0.247633
Dcbld1	66686	-0.529128	-0.622182
Aspn	66695	1.0376	0.939345
Lrrk2	66725	-0.743486	-0.295432
Emc2	66736	1.27476	0.345946
Slc16a9	66859	1.61206	0.976789
Serbp1	66870	-0.635679	-0.22499
Tril	66873	0.5706	0.607366
Wwp2	66894	0.341715	0.310798
Pxdc1	66895	0.829809	0.666172
Fip1l1	66899	-0.407112	-0.28019
Trmt6	66926	-0.473128	-0.328173
Shisa5	66940	0.436561	0.21077
Ddx18	66942	-0.631699	-0.309678
Lap3	66988	-0.876648	-0.357709
Riox2	67014	-0.544997	-0.294869
Rbm25	67039	-0.359188	-0.211044
Rps6ka6	67071	-1.25952	-1.70723
Pi4k2b	67073	-0.630679	-0.379503
Ctnnbip1	67087	0.705765	0.379133
D16Ertd472e	67102	-0.489059	-0.346446
Naaa	67111	0.343565	0.582899
Rpl14	67115	-0.597777	-0.183716
Nop56	67134	-1.07074	-0.434215
Fbxo5	67141	-0.627908	-0.310121
Rrp15	67223	-0.831689	-0.474222
Rpf2	67239	-0.747365	-0.399856
Smc6	67241	-0.315876	-0.184901
Ccdc137	67291	-0.477002	-0.391045
Pigc	67292	0.543423	0.320612
3110039M20Rik	67293	-0.852526	-0.733029
Snrpd3	67332	-0.602773	-0.238288
Plxdc2	67448	2.06648	0.473993
Entpd4	67464	0.470891	0.296555
Mmd	67468	-1.65553	-0.832243
Polr3g	67486	-1.45663	-0.732777
Trim62	67525	0.945079	0.477991
Ttll4	67534	-0.896672	-0.365921
Tbc1d23	67581	0.293306	0.316907
Dusp6	67603	-0.762082	-0.377513
Aldh3b1	67689	1.45491	0.943398
Ift74	67694	-0.233593	-0.221957
Pop1	67724	-0.951231	-0.352171
Dph2	67728	-0.904534	-0.415616
Ppid	67738	-0.818753	-0.425986
Plxnd1	67784	0.391767	0.536196
Dgat2	67800	1.50274	1.04725
Atg3	67841	0.320944	0.229051
Sncaip	67847	3.13426	2.32138
S100a16	67860	1.99084	1.30554
Ppa1	67895	-0.988739	-0.267675
Ccdc80	67896	2.05184	1.58175
Pef1	67898	0.473594	0.381727
Plpp3	67916	0.239122	0.27979
Mak16	67920	-0.779807	-0.344306
Nifk	67949	-0.589822	-0.271702
Tomm20	67952	-0.326021	-0.208083
Tppp3	67971	0.92605	0.759863
Mphosph10	67973	-0.628938	-0.332214
Trap1	68015	-0.334053	-0.237822
Col4a3bp	68018	-0.392022	-0.35726
H2bc4	68024	1.1865	0.531898
Pdzd2	68070	0.980035	0.433947
Smarcc2	68094	0.329842	0.20563
Gcsh	68133	-0.529284	-0.292678
Gar1	68147	-0.88402	-0.33855
Denr	68184	-0.573751	-0.233423
Rpl24	68193	-0.425651	-0.194591
Ddx39	68278	-1.07345	-0.244344
Fam114a1	68303	0.437216	0.453887
Zmym1	68310	-0.596758	-0.384728
Crip2	68337	0.463967	0.667011
Rpl34	68436	-0.50633	-0.212287
Tmem140	68487	0.871659	0.531341
Gpr155	68526	0.600302	0.826906
Smim14	68552	0.504321	0.256714
Mtcl1	68617	-1.67157	-0.843326
Fndc1	68655	2.46653	2.60397
Slc44a2	68682	1.70145	0.443625
Trp53inp2	68728	1.26313	0.450461
Angel1	68737	0.996382	0.616611
Atp6v1c2	68775	2.0195	1.72038
Srpx2	68792	1.01319	1.11359
Pdgfrl	68797	1.1498	0.671882
Elovl5	68801	0.27384	0.236892
Disp1	68897	0.601178	0.360587
Zfas1	68949	-0.844665	-0.269614
Ebna1bp2	69072	-0.732934	-0.302694
Snx5	69178	-0.636925	-0.246397
Gtpbp4	69237	-0.455728	-0.207451
Pacrg	69310	-2.97606	-1.51884
Mrps9	69527	-0.344929	-0.276289
Antxr1	69538	0.624116	0.390588
Trnp1	69539	1.21703	0.82131
Dab2ip	69601	0.83802	0.396007
Exosc8	69639	-0.963554	-0.419064
Tmbim1	69660	0.45691	0.241907
Arap1	69710	0.711125	0.341563
1500009L16Rik	69784	2.04383	1.10463
Rab43	69834	0.459607	0.308765
Scrn1	69938	0.646115	0.508659
Ace2	70008	3.46773	2.0617
Nol7	70078	-0.57588	-0.239091
Mettl7a1	70152	1.16331	0.801552
Rpf1	70285	-0.665939	-0.353786
Ube2cbp	70348	-1.54401	-0.579691
Fbln7	70370	2.64158	1.70315
Inf2	70435	-0.611774	-0.199252
Cd248	70445	0.453695	0.900549
Wdr77	70465	-0.776736	-0.352936
Bbx	70508	-0.317154	-0.36404
Cpm	70574	3.16187	1.88694
Itprid2	70599	0.877383	0.757703
Utp20	70683	-0.871049	-0.447792
Nipal1	70701	-2.06286	-0.658927
Medag	70717	-0.663262	-0.621705
Dclk2	70762	1.49347	0.668591
Nolc1	70769	-0.750764	-0.370453
Prss22	70835	-6.20498	-1.9519
Nol8	70930	-0.359711	-0.307218
Atoh8	71093	1.49932	0.713644
Gpr39	71111	1.96984	0.954151
Scara5	71145	1.34945	1.1025
Foxn3	71375	0.912991	0.374003
0610010F05Rik	71675	-0.480009	-0.303658
Esm1	71690	-4.41993	-1.18
Fam13c	71721	0.909704	0.527915
Gtf3c2	71752	-0.374969	-0.247407
Pdgfd	71785	1.1113	0.547991
Nupl1	71844	-0.322563	-0.20315
Wfdc3	71856	2.65227	1.90887
Tom1l1	71943	-0.439582	-0.448008
Snx10	71982	0.891558	0.508456
Zbed3	72114	0.324451	0.397368
Seh1l	72124	-0.50349	-0.221547
Mtrex	72198	-0.581664	-0.258456
Nkd2	72293	1.92037	2.18292
Fryl	72313	0.39961	0.240868
Lrpprc	72416	-0.395493	-0.267087
Rnf219	72486	-0.634721	-0.301349
2610507B11Rik	72503	-0.374269	-0.177755
Taf4b	72504	-0.428408	-0.42065
Wdr43	72515	-0.984843	-0.408557
Tdrkh	72634	-2.42013	-0.660245
Snhg5	72655	-0.981344	-0.3408
Dis3	72662	-0.77648	-0.293353
Calhm2	72691	0.334069	0.382473
C1qtnf6	72709	0.841329	0.447044
Angptl1	72713	3.63782	1.29558
Arhgef10l	72754	1.10216	0.407328
Ddx41	72935	-0.546721	-0.353944
Sgip1	73094	-1.06185	-1.01231
Slc25a42	73095	1.13867	0.491922
Slc22a23	73102	-1.73548	-0.840832
Nfatc4	73181	0.650759	0.379853
Ddit4l	73284	0.933651	1.00294
Fam177a	73385	0.580983	0.266718
Wdr75	73674	-0.60786	-0.248682
Haus7	73738	0.638888	0.493592
Mfsd12	73822	0.883982	0.529931
Irak3	73914	1.18226	0.633274
Otud4	73945	-0.785268	-0.463928
Btbd11	74007	-0.940621	-0.900158
Nol9	74035	-0.584814	-0.289033
Plce1	74055	1.18234	0.589399
Nebl	74103	0.854364	1.1959
Pi16	74116	2.07573	1.04853
Foxp4	74123	-0.312991	-0.31799
Syvn1	74126	0.326795	0.251423
Krt80	74127	-1.76135	-0.427782
Errfi1	74155	-1.39599	-0.725011
Dtx2	74198	0.551272	0.443717
Sipa1l3	74206	-0.658315	-0.403768
Rbm26	74213	-0.387101	-0.242074
Paqr8	74229	1.11009	0.595313
Mtmr3	74302	0.378745	0.251407
Eaf1	74427	-0.486203	-0.260484
4933427D14Rik	74477	-0.691308	-0.409602
Samd4	74480	-0.478708	-0.259677
Lrrc17	74511	0.439398	0.567659
Neto2	74513	-0.621064	-0.473534
Shpk	74637	0.87976	0.763751
Rab3il1	74760	1.36799	0.912547
Mdga1	74762	0.68349	1.18721
Naa15	74838	-0.596633	-0.271441
Taf1d	75316	-1.0216	-0.336341
Arhgap36	75404	-3.1992	-2.09072
Nop14	75416	-0.484061	-0.258964
Akap13	75547	0.572723	0.342224
Acyp2	75572	0.644039	0.434205
Zbtb4	75580	0.918264	0.331662
Pcdh1	75599	1.72956	1.65132
Rps25	75617	-0.520476	-0.188029
Ripor1	75687	0.30465	0.226716
Crppa	75847	0.614539	0.795002
Cant1	76025	0.574189	0.298502
Pcgf5	76073	-0.787677	-0.523828
Dock8	76088	-1.16224	-0.504501
Usp31	76179	-0.509462	-0.45929
Ppp1r18	76448	-0.44765	-0.297557
Prss23	76453	0.649771	0.575834
Pcolce2	76477	0.934636	1.1622
Abhd14b	76491	0.411555	0.413721
Paqr4	76498	0.984066	0.519338
Lsm8	76522	-0.819044	-0.304239
Hectd3	76608	0.425928	0.244288
Gper1	76854	1.25245	0.964725
Chst1	76969	-2.2343	-0.507054
Ptgr2	77219	0.770304	0.402307
Tmem200a	77220	-2.54467	-2.04272
Heg1	77446	1.36077	0.696069
Limch1	77569	2.23459	1.10465
Ddx10	77591	-0.599094	-0.353274
Lrrc42	77809	0.326292	0.238644
Ypel2	77864	1.73258	0.826734
Fam53b	77938	1.33215	0.72555
Nuak1	77976	1.48803	0.670943
Ninl	78177	-0.793916	-0.484867
Ralgps2	78255	0.450354	0.317347
Rps27a	78294	-0.679574	-0.234775
Cdk19	78334	0.645831	0.320261
Eif3j1	78655	-0.501385	-0.20102
Spata2l	78779	1.18138	1.1363
Desi2	78825	-0.708331	-0.311386
Popdc3	78977	1.06264	0.666993
Osbpl5	79196	0.263091	0.218481
Hdac9	79221	0.617601	1.1881
Bcl9l	80288	0.234618	0.214742
Uck2	80914	-0.760805	-0.334685
Syt13	80976	-0.648299	-0.610293
Jdp2	81703	0.41869	0.310154
C1qtnf3	81799	0.901355	1.72704
Chrdl1	83453	4.05466	3.20036
Elovl4	83603	-0.768088	-0.824182
Tnfrsf25	85030	1.28988	1.4711
Klhl1	93688	-4.69097	-1.5972
Lmod1	93689	1.85966	0.859936
Pcdhgb2	93700	0.542351	0.552186
Nkd1	93960	2.16483	1.07345
Clmn	94040	1.05599	0.670372
Zfp423	94187	1.93511	1.06655
Ophn1	94190	0.951002	0.451523
C1galt1	94192	0.413449	0.300622
Pag1	94212	1.63584	0.761164
Hecw1	94253	1.45551	0.845455
Ugt1a6a	94284	0.494526	0.462568
Cmtm4	97487	-0.527995	-0.314095
Deptor	97998	1.00095	0.649101
Efhd1	98363	1.70649	1.46816
Lbr	98386	-0.635861	-0.206399
Pid1	98496	1.64315	0.494462
Hnrnpf	98758	-0.446939	-0.20841
Fam102a	98952	0.659124	0.567769
Nat10	98956	-0.61127	-0.343868
Znfx1	98999	0.773141	0.248198
Osbpl6	99031	-0.794159	-0.558935
Garnl3	99326	1.63087	0.664548
Ankrd50	99696	-0.438693	-0.316939
Ldlrap1	100017	0.298609	0.336001
Mdn1	100019	-0.733825	-0.546279
Slc44a1	100434	0.608435	0.30801
Grwd1	101612	-1.13612	-0.528041
Rrp8	101867	-0.616251	-0.354718
Ankrd10	102334	-0.512256	-0.290117
Ano10	102566	0.516776	0.236215
Oaf	102644	-1.12568	-0.323256
Tcta	102791	1.24871	0.517782
Gstt3	103140	1.28642	0.560522
Calhm5	103511	1.39575	0.73771
Synpo	104027	0.616142	0.729807
Etv5	104156	-0.73444	-0.511281
Cdc42ep2	104252	0.350937	0.422046
Rars	104458	-0.619366	-0.320567
Cnot6	104625	-0.363078	-0.207774
Tsr1	104662	-0.890168	-0.369972
Fancm	104806	-0.469962	-0.261599
Fam110c	104943	-4.05493	-1.68468
Utp15	105372	-0.489158	-0.292939
Exoc5	105504	-0.513216	-0.332688
Prickle1	106042	2.01428	0.633731
Qtrt2	106248	-0.88773	-0.440486
Stk38	106504	0.283873	0.215189
Dlk2	106565	-2.08597	-0.842466
Dhx57	106794	0.361254	0.273428
Rrp12	107094	-0.994809	-0.344843
Gpr137	107173	0.695321	0.339448
Btaf1	107182	-0.253768	-0.238315
Carns1	107239	1.69517	0.895612
Kazald1	107250	1.65213	0.927326
Kank1	107351	1.76551	0.515419
Fam111a	107373	-0.854114	-0.281963
Lgr4	107515	0.383723	0.24897
Nod1	107607	0.511657	0.877466
Ankrd1	107765	-2.66633	-0.979845
Nsd2	107823	-0.838106	-0.255844
Prl2c5	107849	-3.68715	-1.4665
Ap1s2	108012	-0.500983	-0.342887
Cstf2	108062	-0.570736	-0.350919
U2af1	108121	-0.534213	-0.220791
Atic	108147	-0.715696	-0.254411
Galnt2	108148	0.468074	0.398735
Galnt7	108150	-0.720687	-0.548357
Sema3d	108151	1.08104	0.407875
Adamts7	108153	-0.784521	-0.626852
Npm3-ps1	108176	-0.674051	-0.653623
Rnpepl1	108657	0.253802	0.370943
Ccdc86	108673	-0.576225	-0.358483
Atad3a	108888	-0.548724	-0.286311
Zzz3	108946	-0.353818	-0.247569
Cavin3	109042	0.286374	0.199856
Rarres1	109222	1.21409	1.05365
Me3	109264	0.965433	1.09132
Prr5	109270	0.936163	0.509083
Itga1	109700	1.99521	0.761778
Cyb5r3	109754	0.555748	0.19878
Selenos	109815	0.347176	0.3112
Dek	110052	-0.612309	-0.268648
Nop2	110109	-0.890383	-0.468494
Dgkg	110197	1.3394	1.10007
Qdpr	110391	-0.291086	-0.323463
Ly6a	110454	0.488269	1.02313
Arhgef28	110596	0.774107	0.5918
Cse1l	110750	-0.695618	-0.23043
Tshz1	110796	-0.763513	-0.656709
Srsf1	110809	-0.664152	-0.214783
Pwp2	110816	-0.845603	-0.441123
D17H6S56E-5	110956	-0.786318	-0.340483
Supt16	114741	-0.457901	-0.210832
Cygb	114886	2.74711	2.62486
Fgfrl1	116701	1.46701	0.500127
Prelp	116847	1.94868	1.70295
Slc19a2	116914	-0.86805	-0.383444
Ivns1abp	117198	-0.422545	-0.462634
Boc	117606	1.86473	0.758636
Man2a2	140481	0.867508	0.383701
Bmp2k	140780	0.314561	0.267107
Stard5	170460	1.2471	0.459814
Oxr1	170719	0.830215	0.305749
Sgk3	170755	0.64922	0.455637
Mbnl3	171170	-0.567354	-0.528261
Sardh	192166	1.23178	0.768317
Lrrc75b	192734	0.527038	0.631759
Itgb4	192897	1.96072	1.1981
Lrrc75a	192976	1.14441	0.657654
Hspa1a	193740	0.784575	0.5151
Abhd16a	193742	0.605057	0.321914
Mtmr11	194126	-1.00072	-0.346156
Fchsd2	207278	0.650824	0.404796
Dtx4	207521	-0.830497	-0.584405
Fam180a	208164	1.58261	1.58178
Phldb2	208177	0.415231	0.428067
Sned1	208777	1.93842	1.14631
Frmd4a	209630	-0.736201	-0.216653
Lrch2	210297	-0.425412	-0.327195
Pamr1	210622	1.91349	0.902193
Kbtbd2	210973	-0.33798	-0.23675
Lpcat1	210992	-0.474043	-0.324142
Nrg1	211323	-0.685365	-0.4193
Mtss1	211401	1.57842	0.617769
Ccdc114	211535	-1.08385	-0.637532
Ap1ar	211556	-0.510367	-0.285304
Arfgef1	211673	-0.277128	-0.241222
Pcdh9	211712	-0.416334	-0.57896
Zswim4	212168	-0.527332	-0.548033
Trmt1	212528	-0.418969	-0.232157
Iffo2	212632	-0.635059	-0.329
Klhdc8a	213417	-1.27667	-0.404419
Rtl3	213436	2.63438	1.85943
Plekhh2	213556	0.450434	0.313856
Col28a1	213945	2.87657	2.10482
Arhgap29	214137	0.485603	0.315034
4930486L24Rik	214639	0.691052	0.858109
Cped1	214642	0.963813	0.322843
Slc43a2	215113	1.33278	1.06645
Hip1	215114	0.407805	0.314451
Wipf1	215280	-0.522826	-0.363215
Slc36a1	215335	0.518999	0.321675
Fam117a	215512	0.672103	0.763869
Rassf2	215653	1.36572	1.12469
Appl2	216190	1.41601	0.497938
Cep290	216274	-0.406572	-0.389577
Pik3ip1	216505	0.808563	0.356594
Aftph	216549	-0.357004	-0.254788
Lgalsl	216551	0.57267	0.373855
Ugp2	216558	0.903759	0.585392
Ehbp1	216565	1.70545	0.731318
Adamts2	216725	0.46649	0.352756
Gemin5	216766	-0.774024	-0.333768
Spns2	216892	1.85615	1.66957
Nle1	217011	-0.776495	-0.377546
Ppp1r9b	217124	0.383888	0.316318
Samd14	217125	0.610828	0.391063
Plekhh3	217198	0.271939	0.265406
Hid1	217310	0.642847	0.846706
Trim47	217333	0.458755	0.326785
Tmc6	217353	0.738055	0.557195
Rab40b	217371	1.22579	0.664915
Snx13	217463	0.246221	0.199787
Sipa1l1	217692	1.25269	0.419281
Rin3	217835	0.391294	0.605015
Cdca7l	217946	-0.806318	-0.39704
Heatr1	217995	-0.951369	-0.40822
Nup153	218210	-0.456353	-0.22758
Rasa1	218397	-1.09819	-0.554557
Scara3	219151	0.772787	0.431149
Trio	223435	-0.328956	-0.407946
Fam49b	223601	-0.736701	-0.327789
Nrbp2	223649	1.71789	0.964206
Mroh1	223658	0.864507	0.313074
Apol9a	223672	0.846926	0.621573
Gramd4	223752	-1.04834	-0.404237
Cerk	223753	0.59354	0.348312
Senp1	223870	-0.606121	-0.264594
Rnd1	223881	0.895068	0.467234
Zdhhc14	224454	1.48528	0.956237
March2	224703	0.773453	0.323922
Map4k3	225028	1.01842	0.491294
Rbbp8	225182	-0.652831	-0.29277
Rsl24d1	225215	-0.376944	-0.295448
Lims2	225341	1.42897	0.767127
Wdr36	225348	-0.894968	-0.360574
Etf1	225363	-0.40138	-0.185352
Slc27a6	225579	2.27182	1.058
Ppp2r5b	225849	0.48063	0.327497
Glis3	226075	0.787378	0.476229
Erlin1	226144	-0.36518	-0.265962
Wbp1l	226178	0.427647	0.204281
Afap1l2	226250	1.78914	1.51584
Dyrk3	226419	-2.09173	-0.789652
Smg7	226517	-0.428585	-0.236367
Nmnat2	226518	0.828193	0.570247
Rasal2	226525	-0.757479	-0.292029
Vash2	226841	-0.710239	-0.301929
Flvcr1	226844	-1.43825	-0.621676
Eif5b	226982	-0.275077	-0.181106
Gpbar1	227289	2.68996	2.35219
Ddx31	227674	-0.624751	-0.349503
Zer1	227693	0.729506	0.349518
Exosc2	227715	-0.680042	-0.316779
Zmynd8	228880	0.542891	0.266384
Ddx27	228889	-0.49044	-0.234443
Gmps	229363	-0.566086	-0.243427
Adamtsl4	229595	0.350652	0.302008
Clca2	229933	1.91164	1.59464
Npr2	230103	0.771954	0.341168
Shb	230126	-0.566938	-0.466201
Usp1	230484	-0.699896	-0.2741
Tesk2	230661	0.387812	0.56249
Ipo13	230673	-0.429643	-0.272394
Pabpc4	230721	-0.904258	-0.233621
Yrdc	230734	-0.653173	-0.298146
Gnl2	230737	-0.455504	-0.321314
Fam76a	230789	0.4498	0.210203
Ahdc1	230793	0.558219	0.444854
Wdtc1	230796	0.631002	0.277099
Man1c1	230815	0.710631	0.344982
Asap3	230837	0.65321	0.526202
Ece1	230857	0.258558	0.406397
Tardbp	230908	-0.600887	-0.207563
Tnip2	231130	0.55055	0.442792
Cytl1	231162	2.81378	1.71173
Ppat	231327	-1.01723	-0.428019
Uba6	231380	-0.477992	-0.297963
Lrrc8d	231549	0.287825	0.39801
Chfr	231600	0.655645	0.356887
Trafd1	231712	0.648786	0.284078
Naa25	231713	-0.617206	-0.275487
Daglb	231871	0.278391	0.30624
Fkbp14	231997	0.643892	0.532082
Mat2a	232087	-0.333066	-0.26663
Smyd5	232187	-0.668964	-0.309403
Iqsec1	232227	0.362484	0.234273
Hdac11	232232	1.38753	0.905902
Ankrd26	232339	-0.520149	-0.384416
Tcaf2	232748	0.854933	0.4219
Synm	233335	0.520225	0.72729
Gdpd5	233552	0.877913	0.891545
Ipo7	233726	-0.690716	-0.254111
Galnt18	233733	1.36704	0.830619
Hirip3	233876	-0.624385	-0.291257
Tpcn2	233979	0.410068	0.408032
Sorbs2	234214	0.354769	1.45509
Csgalnact1	234356	-0.516805	-0.310133
Ndrg4	234593	0.609537	0.374614
Piezo1	234839	-0.643607	-0.194026
Cep126	234915	-1.03453	-0.623635
Ppan	235036	-0.891247	-0.279594
Kank2	235041	0.287372	0.1861
C1qtnf5	235312	1.60943	0.873602
Lingo1	235402	1.64355	1.39949
Coro2b	235431	0.753656	1.34244
Plscr4	235527	1.16046	0.564203
Topbp1	235559	-0.651151	-0.230006
Atp2c1	235574	-0.304946	-0.26068
Als2cl	235633	0.752358	0.989199
Slc9a6	236794	0.449784	0.307683
Stard8	236920	1.34316	1.23639
Adgrg2	237175	1.53266	0.96209
Ptprq	237523	2.4108	0.622361
Pfas	237823	-0.657441	-0.41183
Rtn4rl1	237847	1.30179	1.37007
Trarg1	237858	3.88714	4.28986
Ssh2	237860	0.477424	0.35066
Akap6	238161	1.52135	0.794254
Vash1	238328	1.02822	0.908814
Tnpo1	238799	-0.606125	-0.177832
Arhgap22	239027	-3.44244	-1.18139
Adamts12	239337	1.26267	0.683454
Rspo2	239405	1.49098	0.775129
Colec10	239447	2.26247	2.13253
AU021092	239691	0.898278	1.44435
Mb21d2	239796	-1.2253	-0.562106
Ccdc85b	240514	-0.573535	-0.289964
Sulf1	240725	0.529738	0.416704
Igsf10	242050	1.92807	0.698412
Pde5a	242202	1.231	0.777136
Zfp462	242466	-0.538754	-0.537494
Bnc2	242509	-0.741561	-0.426093
Wasf2	242687	0.322424	0.244087
Stard13	243362	0.585286	0.320823
E330009J07Rik	243780	-0.656473	-0.699106
Rgma	244058	-0.574748	-0.345899
Podnl1	244550	-1.44344	-0.582705
Mtss2	244654	0.812091	0.362474
Hephl1	244698	2.27244	2.1446
Olfm2	244723	3.93774	1.85843
Dpy19l1	244745	-0.405241	-0.203752
Arhgap20	244867	1.61067	0.814002
Dkc1	245474	-1.321	-0.584223
Pwwp3b	245631	-0.491534	-0.497553
Iqsec2	245666	0.560985	0.318943
Rbbp7	245688	-0.491991	-0.193708
Ssh3	245857	1.05801	0.463424
Tpcn1	252972	1.02966	0.508616
Srgap3	259302	0.434729	0.335063
Cdc42ep3	260409	0.613574	0.283659
Kcnc2	268345	-1.35375	-1.53609
Tmem229b	268567	2.43639	1.17141
Fam107a	268709	2.9487	1.40047
Arhgef40	268739	-0.659311	-0.242584
Ltbp1	268977	-1.62106	-0.578678
Kif26b	269152	0.479205	0.422915
Jade1	269424	-1.59192	-0.705219
Plekhg5	269608	1.12997	0.629415
Nat8l	269642	1.87655	1.79284
Nlrx1	270151	1.19755	0.60416
Mbtps2	270669	-0.516288	-0.325866
Marveld1	277010	0.266121	0.297466
Nynrin	277154	1.10206	0.476328
Pcdh19	279653	-0.960656	-0.334649
H4c9	319158	0.810373	0.717778
H2aw	319162	0.817918	0.463049
H2ac19	319192	1.97521	0.61595
Itga11	319480	1.00455	1.25049
Itpripl2	319622	-0.583744	-0.279518
Galm	319625	0.62279	0.56084
A730056A06Rik	319783	-1.35557	-0.846758
Tmcc3	319880	-1.17288	-0.542387
Apba1	319924	1.60209	0.5491
Nceh1	320024	-0.579997	-0.372637
Olfml2b	320078	1.16812	0.510987
Fry	320365	0.613399	0.644724
Lrig3	320398	-0.220399	-0.227059
Itpkb	320404	0.680124	0.364975
Dctd	320685	-1.12535	-0.694101
Samd5	320825	0.67292	0.533569
Cdh18	320865	-1.63969	-1.36371
Cdh10	320873	-0.831965	-0.709045
Wscd2	320916	1.91736	1.24684
Ccbe1	320924	-1.28712	-0.328907
Arl4c	320982	-2.34378	-0.700732
Cdv3	321022	-0.483681	-0.240629
Upf2	326622	-0.31653	-0.310198
Dnah2	327954	1.7821	1.54457
Prps1l3	328099	-0.333373	-0.233702
Trmt61a	328162	-0.809929	-0.473183
Gfod1	328232	-1.04698	-0.403444
Mast4	328329	-0.564273	-0.230291
Gm5088	328451	-0.825328	-0.247853
Ankrd44	329154	0.500405	0.460296
Nol4l	329540	2.31243	1.09761
4933431E20Rik	329735	1.41356	0.612332
Myorg	329828	0.480666	0.416626
Bend3	331623	-0.391736	-0.37807
Akap17b	338351	0.905385	0.557391
Ltv1	353258	-0.60204	-0.267469
Col27a1	373864	1.25347	0.842537
Lmo7	380928	1.40873	0.586446
Nckap5l	380969	1.06388	0.496346
Ccdc58	381045	-0.596882	-0.338205
Garem1	381126	-0.609561	-0.683018
Greb1l	381157	0.806655	0.55921
Tmem151a	381199	1.60779	1.2338
Ifi211	381308	-1.28283	-0.537171
Ccdc24	381546	-0.750211	-0.541238
Tatdn2	381801	-0.677057	-0.326811
Gse1	382034	0.296286	0.31791
Susd5	382111	1.95686	0.907687
Jade3	382207	-0.746959	-0.341133
Tmtc1	387314	1.52425	0.729923
Lratd2	399603	-1.85325	-0.811978
Adcy1	432530	1.35433	0.479794
Gm13375	433408	1.12886	0.726925
Fam169b	434197	1.32667	0.621111
Lrrc32	434215	1.66548	1.33406
Shf	435684	0.356325	0.347617
Lrp3	435965	1.51446	0.587099
Apcdd1	494504	-2.1927	-0.826604
Iqgap2	544963	0.923993	1.08396
Cep170	545389	-0.303041	-0.23528
Gm5886	545886	3.62853	1.65139
Ptchd4	627626	-0.753912	-0.790979
Dact3	629378	0.62247	0.448316
Piezo2	667742	2.28809	2.06644
2410002F23Rik	668661	-0.649198	-0.399818
Pakap	677884	0.397475	0.349104
Plac9b	100039246	1.22879	0.871582
Hrct1	100039781	0.834785	1.14876
Mndal	100040462	-1.51533	-0.776269
Dynlt1f	100040531	-0.546318	-0.244688
Gm20594	100463512	-0.380467	-0.320053
Rpl5	100503670	-0.70113	-0.207385
Ak6	102216272	-0.710781	-0.400555
Gm14296	102639598	-0.298659	-0.382976
