# Supplementary material for: Cancer-associated Histone H3 N-terminal arginine mutations disrupt PRC2 activity and impair differentiation
Source: Nat Commun. 2024 Jun 17;15:5155. doi: 10.1038/s41467-024-49486-5 (PMC11183192; doi:10.1038/s41467-024-49486-5)
Supplement: Supplementary file 11 — Supplementary Data 8 [file 41467_2024_49486_MOESM11_ESM.xlsx]

## Sheet: GO_breakdown_R26C
	go_id	Pathway Name	ENTREZID	SYMBOL	GENENAME
1	GO:0000902	cell morphogenesis	11352	Abl2	v-abl Abelson murine leukemia viral oncogene 2 (arg, Abelson-related gene)
3	GO:0000902	cell morphogenesis	11518	Add1	adducin 1 (alpha)
4	GO:0000902	cell morphogenesis	11622	Ahr	aryl-hydrocarbon receptor
5	GO:0000902	cell morphogenesis	11658	Alcam	activated leukocyte cell adhesion molecule
6	GO:0000902	cell morphogenesis	17756	Map2	microtubule-associated protein 2
7	GO:0000902	cell morphogenesis	16975	Lrp8	low density lipoprotein receptor-related protein 8, apolipoprotein e receptor
8	GO:0000902	cell morphogenesis	17118	Marcks	myristoylated alanine rich protein kinase C substrate
9	GO:0000902	cell morphogenesis	17295	Met	met proto-oncogene
10	GO:0000902	cell morphogenesis	17760	Map6	microtubule-associated protein 6
14	GO:0000902	cell morphogenesis	11876	Artn	artemin
16	GO:0000902	cell morphogenesis	12064	Bdnf	brain derived neurotrophic factor
21	GO:0000902	cell morphogenesis	12305	Ddr1	discoidin domain receptor family, member 1
22	GO:0000902	cell morphogenesis	12505	Cd44	CD44 antigen
23	GO:0000902	cell morphogenesis	12554	Cdh13	cadherin 13
24	GO:0000902	cell morphogenesis	17909	Myo10	myosin X
25	GO:0000902	cell morphogenesis	11735	Ank3	ankyrin 3, epithelial
26	GO:0000902	cell morphogenesis	11835	Ar	androgen receptor
27	GO:0000902	cell morphogenesis	18612	Etv4	ets variant 4
28	GO:0000902	cell morphogenesis	18858	Pmp22	peripheral myelin protein 22
29	GO:0000902	cell morphogenesis	19229	Ptk2b	PTK2 protein tyrosine kinase 2 beta
31	GO:0000902	cell morphogenesis	19268	Ptprf	protein tyrosine phosphatase, receptor type, F
32	GO:0000902	cell morphogenesis	19713	Ret	ret proto-oncogene
33	GO:0000902	cell morphogenesis	20187	Ryk	receptor-like tyrosine kinase
39	GO:0000902	cell morphogenesis	20196	S100a13	S100 calcium binding protein A13
40	GO:0000902	cell morphogenesis	20203	S100b	S100 protein, beta polypeptide, neural
41	GO:0000902	cell morphogenesis	20349	Sema3e	sema domain, immunoglobulin domain (Ig), short basic domain, secreted, (semaphorin) 3E
43	GO:0000902	cell morphogenesis	20350	Sema3f	sema domain, immunoglobulin domain (Ig), short basic domain, secreted, (semaphorin) 3F
46	GO:0000902	cell morphogenesis	11308	Abi1	abl interactor 1
48	GO:0000902	cell morphogenesis	399558	Flrt2	fibronectin leucine rich transmembrane protein 2
49	GO:0000902	cell morphogenesis	432530	Adcy1	adenylate cyclase 1
50	GO:0000902	cell morphogenesis	677884	Pakap	paralemmin A kinase anchor protein
51	GO:0000902	cell morphogenesis	100040531	Dynlt1f	dynein light chain Tctex-type 1F
53	GO:0000902	cell morphogenesis	17965	Nbl1	NBL1, DAN family BMP antagonist
54	GO:0000902	cell morphogenesis	18049	Ngf	nerve growth factor
58	GO:0000902	cell morphogenesis	18128	Notch1	notch 1
61	GO:0000902	cell morphogenesis	18131	Notch3	notch 3
62	GO:0000902	cell morphogenesis	18164	Nptx1	neuronal pentraxin 1
64	GO:0000902	cell morphogenesis	18479	Pak1	p21 (RAC1) activated kinase 1
66	GO:0000902	cell morphogenesis	18483	Palm	paralemmin
67	GO:0000902	cell morphogenesis	12808	Cobl	cordon-bleu WH2 repeat
68	GO:0000902	cell morphogenesis	12810	Coch	cochlin
69	GO:0000902	cell morphogenesis	13138	Dag1	dystroglycan 1
71	GO:0000902	cell morphogenesis	13175	Dclk1	doublecortin-like kinase 1
74	GO:0000902	cell morphogenesis	13383	Dlg1	discs large MAGUK scaffold protein 1
75	GO:0000902	cell morphogenesis	13617	Ednra	endothelin receptor type A
77	GO:0000902	cell morphogenesis	13636	Efna1	ephrin A1
79	GO:0000902	cell morphogenesis	13637	Efna2	ephrin A2
80	GO:0000902	cell morphogenesis	13638	Efna3	ephrin A3
81	GO:0000902	cell morphogenesis	13640	Efna5	ephrin A5
85	GO:0000902	cell morphogenesis	13641	Efnb1	ephrin B1
87	GO:0000902	cell morphogenesis	13822	Epb41l2	erythrocyte membrane protein band 4.1 like 2
88	GO:0000902	cell morphogenesis	13823	Epb41l3	erythrocyte membrane protein band 4.1 like 3
89	GO:0000902	cell morphogenesis	13836	Epha2	Eph receptor A2
90	GO:0000902	cell morphogenesis	13845	Ephb3	Eph receptor B3
92	GO:0000902	cell morphogenesis	20356	Sema5a	sema domain, seven thrombospondin repeats (type 1 and type 1-like), transmembrane domain (TM) and short cytoplasmic domain, (semaphorin) 5A
93	GO:0000902	cell morphogenesis	20361	Sema7a	sema domain, immunoglobulin domain (Ig), and GPI membrane anchor, (semaphorin) 7A
98	GO:0000902	cell morphogenesis	20393	Sgk1	serum/glucocorticoid regulated kinase 1
100	GO:0000902	cell morphogenesis	20563	Slit2	slit guidance ligand 2
105	GO:0000902	cell morphogenesis	20692	Sparc	secreted acidic cysteine rich glycoprotein
106	GO:0000902	cell morphogenesis	12555	Cdh15	cadherin 15
107	GO:0000902	cell morphogenesis	15229	Foxd1	forkhead box D1
108	GO:0000902	cell morphogenesis	15234	Hgf	hepatocyte growth factor
109	GO:0000902	cell morphogenesis	15387	Hnrnpk	heterogeneous nuclear ribonucleoprotein K
110	GO:0000902	cell morphogenesis	15982	Ifrd1	interferon-related developmental regulator 1
111	GO:0000902	cell morphogenesis	16193	Il6	interleukin 6
112	GO:0000902	cell morphogenesis	16416	Itgb3	integrin beta 3
113	GO:0000902	cell morphogenesis	16598	Klf2	Kruppel-like factor 2 (lung)
114	GO:0000902	cell morphogenesis	16728	L1cam	L1 cell adhesion molecule
118	GO:0000902	cell morphogenesis	16779	Lamb2	laminin, beta 2
120	GO:0000902	cell morphogenesis	16842	Lef1	lymphoid enhancer binding factor 1
121	GO:0000902	cell morphogenesis	16880	Lifr	LIF receptor alpha
122	GO:0000902	cell morphogenesis	16885	Limk1	LIM-domain containing, protein kinase
123	GO:0000902	cell morphogenesis	16889	Lipa	lysosomal acid lipase A
124	GO:0000902	cell morphogenesis	83814	Nedd4l	neural precursor cell expressed, developmentally down-regulated gene 4-like
126	GO:0000902	cell morphogenesis	94190	Ophn1	oligophrenin 1
127	GO:0000902	cell morphogenesis	94253	Hecw1	HECT, C2 and WW domain containing E3 ubiquitin protein ligase 1
128	GO:0000902	cell morphogenesis	101772	Ano1	anoctamin 1, calcium activated chloride channel
129	GO:0000902	cell morphogenesis	102502	Pls1	plastin 1 (I-isoform)
130	GO:0000902	cell morphogenesis	103967	Dnm3	dynamin 3
131	GO:0000902	cell morphogenesis	104252	Cdc42ep2	CDC42 effector protein (Rho GTPase binding) 2
132	GO:0000902	cell morphogenesis	107351	Kank1	KN motif and ankyrin repeat domains 1
133	GO:0000902	cell morphogenesis	108151	Sema3d	sema domain, immunoglobulin domain (Ig), short basic domain, secreted, (semaphorin) 3D
134	GO:0000902	cell morphogenesis	109294	Prex2	phosphatidylinositol-3,4,5-trisphosphate-dependent Rac exchange factor 2
135	GO:0000902	cell morphogenesis	109700	Itga1	integrin alpha 1
136	GO:0000902	cell morphogenesis	110532	Adarb1	adenosine deaminase, RNA-specific, B1
137	GO:0000902	cell morphogenesis	110596	Arhgef28	Rho guanine nucleotide exchange factor (GEF) 28
139	GO:0000902	cell morphogenesis	117606	Boc	biregional cell adhesion molecule-related/down-regulated by oncogenes (Cdon) binding protein
142	GO:0000902	cell morphogenesis	211323	Nrg1	neuregulin 1
143	GO:0000902	cell morphogenesis	217692	Sipa1l1	signal-induced proliferation-associated 1 like 1
145	GO:0000902	cell morphogenesis	217715	Eif2b2	eukaryotic translation initiation factor 2B, subunit 2 beta
146	GO:0000902	cell morphogenesis	223435	Trio	triple functional domain (PTPRF interacting)
148	GO:0000902	cell morphogenesis	225348	Wdr36	WD repeat domain 36
149	GO:0000902	cell morphogenesis	226251	Ablim1	actin-binding LIM protein 1
150	GO:0000902	cell morphogenesis	230103	Npr2	natriuretic peptide receptor 2
151	GO:0000902	cell morphogenesis	230857	Ece1	endothelin converting enzyme 1
152	GO:0000902	cell morphogenesis	236794	Slc9a6	solute carrier family 9 (sodium/hydrogen exchanger), member 6
153	GO:0000902	cell morphogenesis	237523	Ptprq	protein tyrosine phosphatase, receptor type, Q
154	GO:0000902	cell morphogenesis	237847	Rtn4rl1	reticulon 4 receptor-like 1
155	GO:0000902	cell morphogenesis	242687	Wasf2	WASP family, member 2
156	GO:0000902	cell morphogenesis	243743	Plxna4	plexin A4
159	GO:0000902	cell morphogenesis	244058	Rgma	repulsive guidance molecule family member A
160	GO:0000902	cell morphogenesis	260409	Cdc42ep3	CDC42 effector protein (Rho GTPase binding) 3
161	GO:0000902	cell morphogenesis	319504	Nrcam	neuronal cell adhesion molecule
164	GO:0000902	cell morphogenesis	320865	Cdh18	cadherin 18
165	GO:0000902	cell morphogenesis	320873	Cdh10	cadherin 10
166	GO:0000902	cell morphogenesis	381979	Brsk1	BR serine/threonine kinase 1
174	GO:0000902	cell morphogenesis	13860	Eps8	epidermal growth factor receptor pathway substrate 8
175	GO:0000902	cell morphogenesis	14009	Etv1	ets variant 1
176	GO:0000902	cell morphogenesis	14184	Fgfr3	fibroblast growth factor receptor 3
177	GO:0000902	cell morphogenesis	14366	Fzd4	frizzled class receptor 4
179	GO:0000902	cell morphogenesis	14432	Gap43	growth associated protein 43
181	GO:0000902	cell morphogenesis	14453	Gas2	growth arrest specific 2
182	GO:0000902	cell morphogenesis	14457	Gas7	growth arrest specific 7
185	GO:0000902	cell morphogenesis	14609	Gja1	gap junction protein, alpha 1
186	GO:0000902	cell morphogenesis	15205	Hes1	hes family bHLH transcription factor 1
187	GO:0000902	cell morphogenesis	20910	Stxbp1	syntaxin binding protein 1
188	GO:0000902	cell morphogenesis	21803	Tgfb1	transforming growth factor, beta 1
189	GO:0000902	cell morphogenesis	21808	Tgfb2	transforming growth factor, beta 2
191	GO:0000902	cell morphogenesis	21838	Thy1	thymus cell antigen 1, theta
193	GO:0000902	cell morphogenesis	22152	Tubb3	tubulin, beta 3 class III
196	GO:0000902	cell morphogenesis	22223	Uchl1	ubiquitin carboxy-terminal hydrolase L1
197	GO:0000902	cell morphogenesis	22253	Unc5c	unc-5 netrin receptor C
200	GO:0000902	cell morphogenesis	22337	Vdr	vitamin D (1,25-dihydroxyvitamin D3) receptor
201	GO:0000902	cell morphogenesis	22350	Ezr	ezrin
203	GO:0000902	cell morphogenesis	22359	Vldlr	very low density lipoprotein receptor
204	GO:0000902	cell morphogenesis	22418	Wnt5a	wingless-type MMTV integration site family, member 5A
208	GO:0000902	cell morphogenesis	22761	Zfpm1	zinc finger protein, multitype 1
209	GO:0000902	cell morphogenesis	23789	Coro1b	coronin, actin binding protein 1B
210	GO:0000902	cell morphogenesis	23892	Grem1	gremlin 1, DAN family BMP antagonist
211	GO:0000902	cell morphogenesis	23945	Mgll	monoglyceride lipase
212	GO:0000902	cell morphogenesis	27279	Tnfrsf12a	tumor necrosis factor receptor superfamily, member 12a
213	GO:0000902	cell morphogenesis	58235	Nectin1	nectin cell adhesion molecule 1
214	GO:0000902	cell morphogenesis	15228	Foxg1	forkhead box G1
215	GO:0000902	cell morphogenesis	27428	Shroom3	shroom family member 3
217	GO:0000902	cell morphogenesis	29806	Limd1	LIM domains containing 1
218	GO:0000902	cell morphogenesis	29813	Zfp385a	zinc finger protein 385A
219	GO:0000902	cell morphogenesis	29876	Clic4	chloride intracellular channel 4 (mitochondrial)
220	GO:0000902	cell morphogenesis	50490	Nox4	NADPH oxidase 4
221	GO:0000902	cell morphogenesis	50768	Dlc1	deleted in liver cancer 1
222	GO:0000902	cell morphogenesis	53972	Ngef	neuronal guanine nucleotide exchange factor
223	GO:0000902	cell morphogenesis	56320	Dbn1	drebrin 1
226	GO:0000902	cell morphogenesis	74206	Sipa1l3	signal-induced proliferation-associated 1 like 3
228	GO:0000902	cell morphogenesis	66725	Lrrk2	leucine-rich repeat kinase 2
229	GO:0000902	cell morphogenesis	67784	Plxnd1	plexin D1
230	GO:0000902	cell morphogenesis	68018	Cert1	ceramide transporter 1
231	GO:0000902	cell morphogenesis	68193	Rpl24	ribosomal protein L24
232	GO:0000902	cell morphogenesis	68339	Ccdc88c	coiled-coil domain containing 88C
233	GO:0000902	cell morphogenesis	69581	Rhou	ras homolog family member U
235	GO:0000902	cell morphogenesis	69601	Dab2ip	disabled 2 interacting protein
236	GO:0000902	cell morphogenesis	69710	Arap1	ArfGAP with RhoGAP domain, ankyrin repeat and PH domain 1
238	GO:0000902	cell morphogenesis	73181	Nfatc4	nuclear factor of activated T cells, cytoplasmic, calcineurin dependent 4
239	GO:0000902	cell morphogenesis	76454	Fbxo31	F-box protein 31
240	GO:0000902	cell morphogenesis	77446	Heg1	heart development protein with EGF-like domains 1
242	GO:0000902	cell morphogenesis	75847	Crppa	CDP-L-ribitol pyrophosphorylase A
243	GO:0000902	cell morphogenesis	64451	Dip2a	disco interacting protein 2 homolog A
246	GO:0000902	cell morphogenesis	384569	Nova2	NOVA alternative splicing regulator 2
248	GO:0000902	cell morphogenesis	64103	Tnmd	tenomodulin
249	GO:0001558	regulation of cell growth	83814	Nedd4l	neural precursor cell expressed, developmentally down-regulated gene 4-like
250	GO:0001558	regulation of cell growth	66262	Ing5	inhibitor of growth family, member 5
251	GO:0001558	regulation of cell growth	69601	Dab2ip	disabled 2 interacting protein
252	GO:0001558	regulation of cell growth	23945	Mgll	monoglyceride lipase
253	GO:0001558	regulation of cell growth	26365	Ceacam1	CEA cell adhesion molecule 1
254	GO:0001558	regulation of cell growth	27279	Tnfrsf12a	tumor necrosis factor receptor superfamily, member 12a
255	GO:0001558	regulation of cell growth	28185	Tomm70a	translocase of outer mitochondrial membrane 70A
256	GO:0001558	regulation of cell growth	56320	Dbn1	drebrin 1
258	GO:0001558	regulation of cell growth	65945	Clstn1	calsyntenin 1
259	GO:0001558	regulation of cell growth	21808	Tgfb2	transforming growth factor, beta 2
260	GO:0001558	regulation of cell growth	22059	Trp53	transformation related protein 53
261	GO:0001558	regulation of cell growth	22401	Zmat3	zinc finger matrin type 3
262	GO:0001558	regulation of cell growth	22402	Ccn4	cellular communication network factor 4
263	GO:0001558	regulation of cell growth	22403	Ccn5	cellular communication network factor 5
264	GO:0001558	regulation of cell growth	22418	Wnt5a	wingless-type MMTV integration site family, member 5A
266	GO:0001558	regulation of cell growth	22791	Dnajc2	DnaJ heat shock protein family (Hsp40) member C2
267	GO:0001558	regulation of cell growth	23892	Grem1	gremlin 1, DAN family BMP antagonist
268	GO:0001558	regulation of cell growth	17756	Map2	microtubule-associated protein 2
269	GO:0001558	regulation of cell growth	17979	Ncoa3	nuclear receptor coactivator 3
270	GO:0001558	regulation of cell growth	18049	Ngf	nerve growth factor
271	GO:0001558	regulation of cell growth	21803	Tgfb1	transforming growth factor, beta 1
274	GO:0001558	regulation of cell growth	18133	Ccn3	cellular communication network factor 3
275	GO:0001558	regulation of cell growth	18148	Npm1	nucleophosmin 1
276	GO:0001558	regulation of cell growth	18479	Pak1	p21 (RAC1) activated kinase 1
277	GO:0001558	regulation of cell growth	19016	Pparg	peroxisome proliferator activated receptor gamma
278	GO:0001558	regulation of cell growth	107250	Kazald1	Kazal-type serine peptidase inhibitor domain 1
279	GO:0001558	regulation of cell growth	108151	Sema3d	sema domain, immunoglobulin domain (Ig), short basic domain, secreted, (semaphorin) 3D
280	GO:0001558	regulation of cell growth	109270	Prr5	proline rich 5 (renal)
281	GO:0001558	regulation of cell growth	211323	Nrg1	neuregulin 1
282	GO:0001558	regulation of cell growth	217124	Ppp1r9b	protein phosphatase 1, regulatory subunit 9B
283	GO:0001558	regulation of cell growth	217715	Eif2b2	eukaryotic translation initiation factor 2B, subunit 2 beta
285	GO:0001558	regulation of cell growth	227715	Exosc2	exosome component 2
286	GO:0001558	regulation of cell growth	235036	Ppan	peter pan homolog
287	GO:0001558	regulation of cell growth	236732	Rbm10	RNA binding motif protein 10
288	GO:0001558	regulation of cell growth	238161	Akap6	A kinase (PRKA) anchor protein 6
289	GO:0001558	regulation of cell growth	240514	Ccdc85b	coiled-coil domain containing 85B
290	GO:0001558	regulation of cell growth	243743	Plxna4	plexin A4
291	GO:0001558	regulation of cell growth	244058	Rgma	repulsive guidance molecule family member A
292	GO:0001558	regulation of cell growth	268709	Fam107a	family with sequence similarity 107, member A
293	GO:0001558	regulation of cell growth	269424	Jade1	jade family PHD finger 1
294	GO:0001558	regulation of cell growth	629378	Dact3	dishevelled-binding antagonist of beta-catenin 3
295	GO:0001558	regulation of cell growth	668303	Kif26a	kinesin family member 26A
296	GO:0001558	regulation of cell growth	100040462	Mndal	myeloid nuclear differentiation antigen like
297	GO:0001558	regulation of cell growth	225348	Wdr36	WD repeat domain 36
298	GO:0001558	regulation of cell growth	14609	Gja1	gap junction protein, alpha 1
299	GO:0001558	regulation of cell growth	15200	Hbegf	heparin-binding EGF-like growth factor
300	GO:0001558	regulation of cell growth	15387	Hnrnpk	heterogeneous nuclear ribonucleoprotein K
301	GO:0001558	regulation of cell growth	15982	Ifrd1	interferon-related developmental regulator 1
302	GO:0001558	regulation of cell growth	16000	Igf1	insulin-like growth factor 1
303	GO:0001558	regulation of cell growth	16009	Igfbp3	insulin-like growth factor binding protein 3
304	GO:0001558	regulation of cell growth	16010	Igfbp4	insulin-like growth factor binding protein 4
305	GO:0001558	regulation of cell growth	16728	L1cam	L1 cell adhesion molecule
306	GO:0001558	regulation of cell growth	16885	Limk1	LIM-domain containing, protein kinase
308	GO:0001558	regulation of cell growth	20187	Ryk	receptor-like tyrosine kinase
309	GO:0001558	regulation of cell growth	20319	Sfrp2	secreted frizzled-related protein 2
311	GO:0001558	regulation of cell growth	20349	Sema3e	sema domain, immunoglobulin domain (Ig), short basic domain, secreted, (semaphorin) 3E
312	GO:0001558	regulation of cell growth	20350	Sema3f	sema domain, immunoglobulin domain (Ig), short basic domain, secreted, (semaphorin) 3F
315	GO:0001558	regulation of cell growth	20356	Sema5a	sema domain, seven thrombospondin repeats (type 1 and type 1-like), transmembrane domain (TM) and short cytoplasmic domain, (semaphorin) 5A
317	GO:0001558	regulation of cell growth	20361	Sema7a	sema domain, immunoglobulin domain (Ig), and GPI membrane anchor, (semaphorin) 7A
318	GO:0001558	regulation of cell growth	19229	Ptk2b	PTK2 protein tyrosine kinase 2 beta
319	GO:0001558	regulation of cell growth	19271	Ptprj	protein tyrosine phosphatase, receptor type, J
320	GO:0001558	regulation of cell growth	19736	Rgs4	regulator of G-protein signaling 4
321	GO:0001558	regulation of cell growth	20563	Slit2	slit guidance ligand 2
324	GO:0001558	regulation of cell growth	20720	Serpine2	serine (or cysteine) peptidase inhibitor, clade E, member 2
326	GO:0001558	regulation of cell growth	12064	Bdnf	brain derived neurotrophic factor
333	GO:0001558	regulation of cell growth	20393	Sgk1	serum/glucocorticoid regulated kinase 1
334	GO:0001558	regulation of cell growth	12818	Col14a1	collagen, type XIV, alpha 1
335	GO:0001558	regulation of cell growth	12955	Cryab	crystallin, alpha B
336	GO:0001558	regulation of cell growth	13640	Efna5	ephrin A5
337	GO:0001558	regulation of cell growth	11490	Adam15	a disintegrin and metallopeptidase domain 15 (metargidin)
338	GO:0001558	regulation of cell growth	14199	Fhl1	four and a half LIM domains 1
340	GO:0001558	regulation of cell growth	12305	Ddr1	discoidin domain receptor family, member 1
341	GO:0001558	regulation of cell growth	12505	Cd44	CD44 antigen
342	GO:0001558	regulation of cell growth	12575	Cdkn1a	cyclin-dependent kinase inhibitor 1A (P21)
343	GO:0001558	regulation of cell growth	13823	Epb41l3	erythrocyte membrane protein band 4.1 like 3
344	GO:0006364	rRNA processing	98956	Nat10	N-acetyltransferase 10
345	GO:0006364	rRNA processing	77591	Ddx10	DEAD box helicase 10
346	GO:0006364	rRNA processing	105372	Utp15	UTP15 small subunit processome component
348	GO:0006364	rRNA processing	101867	Rrp8	ribosomal RNA processing 8
349	GO:0006364	rRNA processing	104662	Tsr1	TSR1 20S rRNA accumulation
350	GO:0006364	rRNA processing	110109	Nop2	NOP2 nucleolar protein
351	GO:0006364	rRNA processing	110816	Pwp2	PWP2 periodic tryptophan protein homolog (yeast)
352	GO:0006364	rRNA processing	208366	Rpp40	ribonuclease P 40 subunit
353	GO:0006364	rRNA processing	75617	Rps25	ribosomal protein S25
354	GO:0006364	rRNA processing	217995	Heatr1	HEAT repeat containing 1
356	GO:0006364	rRNA processing	225348	Wdr36	WD repeat domain 36
357	GO:0006364	rRNA processing	227715	Exosc2	exosome component 2
359	GO:0006364	rRNA processing	14113	Fbl	fibrillarin
361	GO:0006364	rRNA processing	107094	Rrp12	ribosomal RNA processing 12 homolog
363	GO:0006364	rRNA processing	67115	Rpl14	ribosomal protein L14
364	GO:0006364	rRNA processing	67223	Rrp15	ribosomal RNA processing 15 homolog
367	GO:0006364	rRNA processing	59028	Rcl1	RNA terminal phosphate cyclase-like 1
370	GO:0006364	rRNA processing	64934	Pes1	pescadillo ribosomal biogenesis factor 1
374	GO:0006364	rRNA processing	66580	Esf1	ESF1 nucleolar pre-rRNA processing protein homolog
375	GO:0006364	rRNA processing	66942	Ddx18	DEAD box helicase 18
376	GO:0006364	rRNA processing	245474	Dkc1	dyskeratosis congenita 1, dyskerin
379	GO:0006364	rRNA processing	67239	Rpf2	ribosome production factor 2 homolog
381	GO:0006364	rRNA processing	67920	Mak16	MAK16 homolog
382	GO:0006364	rRNA processing	67949	Nifk	nucleolar protein interacting with the FHA domain of MKI67
383	GO:0006364	rRNA processing	67973	Mphosph10	M-phase phosphoprotein 10 (U3 small nucleolar ribonucleoprotein)
384	GO:0006364	rRNA processing	68147	Gar1	GAR1 ribonucleoprotein
386	GO:0006364	rRNA processing	228889	Ddx27	DEAD box helicase 27
387	GO:0006364	rRNA processing	235036	Ppan	peter pan homolog
389	GO:0006364	rRNA processing	56200	Ddx21	DExD box helicase 21
390	GO:0006364	rRNA processing	57750	Wdr12	WD repeat domain 12
393	GO:0006364	rRNA processing	59014	Rrs1	ribosome biogenesis regulator 1
394	GO:0006364	rRNA processing	75416	Nop14	NOP14 nucleolar protein
396	GO:0006364	rRNA processing	20088	Rps24	ribosomal protein S24
397	GO:0006364	rRNA processing	52513	Ddx56	DEAD box helicase 56
398	GO:0006364	rRNA processing	52530	Nhp2	NHP2 ribonucleoprotein
401	GO:0006364	rRNA processing	69072	Ebna1bp2	EBNA1 binding protein 2
402	GO:0006364	rRNA processing	69237	Gtpbp4	GTP binding protein 4
405	GO:0006364	rRNA processing	17089	Lyar	Ly1 antibody reactive clone
406	GO:0006364	rRNA processing	100503670	Rpl5	ribosomal protein L5
407	GO:0006364	rRNA processing	17975	Ncl	nucleolin
408	GO:0006364	rRNA processing	18148	Npm1	nucleophosmin 1
409	GO:0006364	rRNA processing	70683	Utp20	UTP20 small subunit processome component
410	GO:0006364	rRNA processing	70930	Nol8	nucleolar protein 8
411	GO:0006364	rRNA processing	72198	Mtrex	Mtr4 exosome RNA helicase
414	GO:0006364	rRNA processing	56095	Ftsj3	FtsJ RNA methyltransferase homolog 3 (E. coli)
416	GO:0006364	rRNA processing	73674	Wdr75	WD repeat domain 75
417	GO:0006364	rRNA processing	74035	Nol9	nucleolar protein 9
420	GO:0006364	rRNA processing	75273	Pelp1	proline, glutamic acid and leucine rich protein 1
421	GO:0006364	rRNA processing	70285	Rpf1	ribosome production factor 1 homolog
422	GO:0006364	rRNA processing	72515	Wdr43	WD repeat domain 43
425	GO:0006364	rRNA processing	72662	Dis3	DIS3 homolog, exosome endoribonuclease and 3'-5' exoribonuclease
426	GO:0006364	rRNA processing	69639	Exosc8	exosome component 8
432	GO:0007155	cell adhesion	20850	Stat5a	signal transducer and activator of transcription 5A
433	GO:0007155	cell adhesion	21803	Tgfb1	transforming growth factor, beta 1
434	GO:0007155	cell adhesion	21808	Tgfb2	transforming growth factor, beta 2
435	GO:0007155	cell adhesion	20908	Stx3	syntaxin 3
436	GO:0007155	cell adhesion	20851	Stat5b	signal transducer and activator of transcription 5B
438	GO:0007155	cell adhesion	20868	Stk10	serine/threonine kinase 10
439	GO:0007155	cell adhesion	21687	Tek	TEK receptor tyrosine kinase
441	GO:0007155	cell adhesion	18074	Nid2	nidogen 2
443	GO:0007155	cell adhesion	18128	Notch1	notch 1
445	GO:0007155	cell adhesion	18133	Ccn3	cellular communication network factor 3
447	GO:0007155	cell adhesion	18453	P4hb	prolyl 4-hydroxylase, beta polypeptide
448	GO:0007155	cell adhesion	18576	Pde3b	phosphodiesterase 3B, cGMP-inhibited
449	GO:0007155	cell adhesion	20910	Stxbp1	syntaxin binding protein 1
450	GO:0007155	cell adhesion	20971	Sdc4	syndecan 4
452	GO:0007155	cell adhesion	18772	Pkp1	plakophilin 1
453	GO:0007155	cell adhesion	18793	Plaur	plasminogen activator, urokinase receptor
454	GO:0007155	cell adhesion	18858	Pmp22	peripheral myelin protein 22
455	GO:0007155	cell adhesion	19039	Lgals3bp	lectin, galactoside-binding, soluble, 3 binding protein
456	GO:0007155	cell adhesion	19122	Prnp	prion protein
458	GO:0007155	cell adhesion	21817	Tgm2	transglutaminase 2, C polypeptide
459	GO:0007155	cell adhesion	21825	Thbs1	thrombospondin 1
462	GO:0007155	cell adhesion	18591	Pdgfb	platelet derived growth factor, B polypeptide
463	GO:0007155	cell adhesion	18753	Prkcd	protein kinase C, delta
465	GO:0007155	cell adhesion	19713	Ret	ret proto-oncogene
467	GO:0007155	cell adhesion	20349	Sema3e	sema domain, immunoglobulin domain (Ig), short basic domain, secreted, (semaphorin) 3E
468	GO:0007155	cell adhesion	20356	Sema5a	sema domain, seven thrombospondin repeats (type 1 and type 1-like), transmembrane domain (TM) and short cytoplasmic domain, (semaphorin) 5A
469	GO:0007155	cell adhesion	20410	Sorbs3	sorbin and SH3 domain containing 3
471	GO:0007155	cell adhesion	20411	Sorbs1	sorbin and SH3 domain containing 1
473	GO:0007155	cell adhesion	20563	Slit2	slit guidance ligand 2
475	GO:0007155	cell adhesion	20588	Smarcc1	SWI/SNF related, matrix associated, actin dependent regulator of chromatin, subfamily c, member 1
476	GO:0007155	cell adhesion	20667	Sox12	SRY (sex determining region Y)-box 12
477	GO:0007155	cell adhesion	20668	Sox13	SRY (sex determining region Y)-box 13
478	GO:0007155	cell adhesion	20677	Sox4	SRY (sex determining region Y)-box 4
479	GO:0007155	cell adhesion	20682	Sox9	SRY (sex determining region Y)-box 9
480	GO:0007155	cell adhesion	20720	Serpine2	serine (or cysteine) peptidase inhibitor, clade E, member 2
481	GO:0007155	cell adhesion	20725	Serpinb8	serine (or cysteine) peptidase inhibitor, clade B, member 8
482	GO:0007155	cell adhesion	20737	Spn	sialophorin
486	GO:0007155	cell adhesion	14219	Ccn2	cellular communication network factor 2
487	GO:0007155	cell adhesion	14260	Fmn1	formin 1
488	GO:0007155	cell adhesion	14366	Fzd4	frizzled class receptor 4
490	GO:0007155	cell adhesion	14369	Fzd7	frizzled class receptor 7
492	GO:0007155	cell adhesion	14456	Gas6	growth arrest specific 6
493	GO:0007155	cell adhesion	14538	Gcnt2	glucosaminyl (N-acetyl) transferase 2, I-branching enzyme
494	GO:0007155	cell adhesion	14724	Gp1bb	glycoprotein Ib, beta polypeptide
495	GO:0007155	cell adhesion	14735	Gpc4	glypican 4
497	GO:0007155	cell adhesion	19229	Ptk2b	PTK2 protein tyrosine kinase 2 beta
498	GO:0007155	cell adhesion	19252	Dusp1	dual specificity phosphatase 1
499	GO:0007155	cell adhesion	19268	Ptprf	protein tyrosine phosphatase, receptor type, F
502	GO:0007155	cell adhesion	19271	Ptprj	protein tyrosine phosphatase, receptor type, J
505	GO:0007155	cell adhesion	15510	Hspd1	heat shock protein 1 (chaperonin)
506	GO:0007155	cell adhesion	16000	Igf1	insulin-like growth factor 1
507	GO:0007155	cell adhesion	16008	Igfbp2	insulin-like growth factor binding protein 2
508	GO:0007155	cell adhesion	16181	Il1rn	interleukin 1 receptor antagonist
509	GO:0007155	cell adhesion	16193	Il6	interleukin 6
511	GO:0007155	cell adhesion	16195	Il6st	interleukin 6 signal transducer
512	GO:0007155	cell adhesion	16403	Itga6	integrin alpha 6
517	GO:0007155	cell adhesion	16416	Itgb3	integrin beta 3
522	GO:0007155	cell adhesion	16421	Itgb7	integrin beta 7
525	GO:0007155	cell adhesion	16449	Jag1	jagged 1
526	GO:0007155	cell adhesion	16450	Jag2	jagged 2
527	GO:0007155	cell adhesion	16451	Jak1	Janus kinase 1
528	GO:0007155	cell adhesion	16475	Ajuba	ajuba LIM protein
530	GO:0007155	cell adhesion	16480	Jup	junction plakoglobin
534	GO:0007155	cell adhesion	16600	Klf4	Kruppel-like factor 4 (gut)
535	GO:0007155	cell adhesion	16728	L1cam	L1 cell adhesion molecule
538	GO:0007155	cell adhesion	15117	Has2	hyaluronan synthase 2
539	GO:0007155	cell adhesion	15205	Hes1	hes family bHLH transcription factor 1
541	GO:0007155	cell adhesion	15227	Foxf1	forkhead box F1
542	GO:0007155	cell adhesion	15289	Hmgb1	high mobility group box 1
545	GO:0007155	cell adhesion	16779	Lamb2	laminin, beta 2
548	GO:0007155	cell adhesion	16780	Lamb3	laminin, beta 3
550	GO:0007155	cell adhesion	16842	Lef1	lymphoid enhancer binding factor 1
552	GO:0007155	cell adhesion	16859	Lgals9	lectin, galactose binding, soluble 9
555	GO:0007155	cell adhesion	16973	Lrp5	low density lipoprotein receptor-related protein 5
556	GO:0007155	cell adhesion	17118	Marcks	myristoylated alanine rich protein kinase C substrate
557	GO:0007155	cell adhesion	17130	Smad6	SMAD family member 6
558	GO:0007155	cell adhesion	17909	Myo10	myosin X
559	GO:0007155	cell adhesion	18003	Nedd9	neural precursor cell expressed, developmentally down-regulated gene 9
563	GO:0007155	cell adhesion	67916	Plpp3	phospholipid phosphatase 3
565	GO:0007155	cell adhesion	68094	Smarcc2	SWI/SNF related, matrix associated, actin dependent regulator of chromatin, subfamily c, member 2
566	GO:0007155	cell adhesion	68792	Srpx2	sushi-repeat-containing protein, X-linked 2
569	GO:0007155	cell adhesion	68799	Rgmb	repulsive guidance molecule family member B
570	GO:0007155	cell adhesion	68813	Dock5	dedicator of cytokinesis 5
571	GO:0007155	cell adhesion	69237	Gtpbp4	GTP binding protein 4
572	GO:0007155	cell adhesion	69538	Antxr1	anthrax toxin receptor 1
573	GO:0007155	cell adhesion	70370	Fbln7	fibulin 7
574	GO:0007155	cell adhesion	74762	Mdga1	MAM domain containing glycosylphosphatidylinositol anchor 1
575	GO:0007155	cell adhesion	75599	Pcdh1	protocadherin 1
577	GO:0007155	cell adhesion	76088	Dock8	dedicator of cytokinesis 8
580	GO:0007155	cell adhesion	77569	Limch1	LIM and calponin homology domains 1
582	GO:0007155	cell adhesion	77976	Nuak1	NUAK family, SNF1-like kinase, 1
584	GO:0007155	cell adhesion	93700	Pcdhgb2	protocadherin gamma subfamily B, 2
585	GO:0007155	cell adhesion	94185	Tnfrsf21	tumor necrosis factor receptor superfamily, member 21
587	GO:0007155	cell adhesion	94212	Pag1	phosphoprotein associated with glycosphingolipid microdomains 1
589	GO:0007155	cell adhesion	100689	Spon2	spondin 2, extracellular matrix protein
591	GO:0007155	cell adhesion	102657	Cd276	CD276 antigen
594	GO:0007155	cell adhesion	105827	Amigo2	adhesion molecule with Ig like domain 2
596	GO:0007155	cell adhesion	107351	Kank1	KN motif and ankyrin repeat domains 1
597	GO:0007155	cell adhesion	107581	Col16a1	collagen, type XVI, alpha 1
598	GO:0007155	cell adhesion	109700	Itga1	integrin alpha 1
601	GO:0007155	cell adhesion	116701	Fgfrl1	fibroblast growth factor receptor-like 1
602	GO:0007155	cell adhesion	117606	Boc	biregional cell adhesion molecule-related/down-regulated by oncogenes (Cdon) binding protein
605	GO:0007155	cell adhesion	170776	Cd209c	CD209c antigen
606	GO:0007155	cell adhesion	192216	Tmem47	transmembrane protein 47
607	GO:0007155	cell adhesion	208177	Phldb2	pleckstrin homology like domain, family B, member 2
608	GO:0007155	cell adhesion	208777	Sned1	sushi, nidogen and EGF-like domains 1
609	GO:0007155	cell adhesion	211323	Nrg1	neuregulin 1
614	GO:0007155	cell adhesion	211712	Pcdh9	protocadherin 9
615	GO:0007155	cell adhesion	213945	Col28a1	collagen, type XXVIII, alpha 1
616	GO:0007155	cell adhesion	218397	Rasa1	RAS p21 protein activator 1
617	GO:0007155	cell adhesion	223601	Cyrib	CYFIP related Rac1 interactor B
619	GO:0007155	cell adhesion	223881	Rnd1	Rho family GTPase 1
620	GO:0007155	cell adhesion	225341	Lims2	LIM and senescent cell antigen like domains 2
622	GO:0007155	cell adhesion	227753	Gsn	gelsolin
623	GO:0007155	cell adhesion	229933	Clca2	chloride channel accessory 2
624	GO:0007155	cell adhesion	230126	Shb	src homology 2 domain-containing transforming protein B
626	GO:0007155	cell adhesion	21838	Thy1	thymus cell antigen 1, theta
630	GO:0007155	cell adhesion	21872	Tjp1	tight junction protein 1
632	GO:0007155	cell adhesion	22042	Tfrc	transferrin receptor
634	GO:0007155	cell adhesion	22361	Vnn1	vanin 1
635	GO:0007155	cell adhesion	22371	Vwf	Von Willebrand factor
638	GO:0007155	cell adhesion	22402	Ccn4	cellular communication network factor 4
639	GO:0007155	cell adhesion	22403	Ccn5	cellular communication network factor 5
640	GO:0007155	cell adhesion	22417	Wnt4	wingless-type MMTV integration site family, member 4
642	GO:0007155	cell adhesion	22418	Wnt5a	wingless-type MMTV integration site family, member 5A
644	GO:0007155	cell adhesion	23876	Fbln5	fibulin 5
645	GO:0007155	cell adhesion	23892	Grem1	gremlin 1, DAN family BMP antagonist
646	GO:0007155	cell adhesion	23965	Tenm3	teneurin transmembrane protein 3
649	GO:0007155	cell adhesion	26364	Adgre5	adhesion G protein-coupled receptor E5
650	GO:0007155	cell adhesion	26365	Ceacam1	CEA cell adhesion molecule 1
652	GO:0007155	cell adhesion	27027	Tspan32	tetraspanin 32
654	GO:0007155	cell adhesion	27279	Tnfrsf12a	tumor necrosis factor receptor superfamily, member 12a
655	GO:0007155	cell adhesion	50768	Dlc1	deleted in liver cancer 1
657	GO:0007155	cell adhesion	53867	Col5a3	collagen, type V, alpha 3
660	GO:0007155	cell adhesion	16775	Lama4	laminin, alpha 4
661	GO:0007155	cell adhesion	16777	Lamb1	laminin B1
666	GO:0007155	cell adhesion	58235	Nectin1	nectin cell adhesion molecule 1
669	GO:0007155	cell adhesion	58859	Efemp2	epidermal growth factor-containing fibulin-like extracellular matrix protein 2
670	GO:0007155	cell adhesion	63873	Trpv4	transient receptor potential cation channel, subfamily V, member 4
671	GO:0007155	cell adhesion	64058	Perp	PERP, TP53 apoptosis effector
674	GO:0007155	cell adhesion	64075	Smoc1	SPARC related modular calcium binding 1
675	GO:0007155	cell adhesion	64817	Svep1	sushi, von Willebrand factor type A, EGF and pentraxin domain containing 1
677	GO:0007155	cell adhesion	65945	Clstn1	calsyntenin 1
678	GO:0007155	cell adhesion	66214	Rgcc	regulator of cell cycle
679	GO:0007155	cell adhesion	66923	Pbrm1	polybromo 1
680	GO:0007155	cell adhesion	67694	Ift74	intraflagellar transport 74
681	GO:0007155	cell adhesion	67784	Plxnd1	plexin D1
682	GO:0007155	cell adhesion	67896	Ccdc80	coiled-coil domain containing 80
684	GO:0007155	cell adhesion	12505	Cd44	CD44 antigen
687	GO:0007155	cell adhesion	12527	Cd9	CD9 antigen
688	GO:0007155	cell adhesion	12554	Cdh13	cadherin 13
691	GO:0007155	cell adhesion	12555	Cdh15	cadherin 15
693	GO:0007155	cell adhesion	12667	Chrd	chordin
694	GO:0007155	cell adhesion	12816	Col12a1	collagen, type XII, alpha 1
695	GO:0007155	cell adhesion	12818	Col14a1	collagen, type XIV, alpha 1
696	GO:0007155	cell adhesion	12819	Col15a1	collagen, type XV, alpha 1
697	GO:0007155	cell adhesion	12823	Col19a1	collagen, type XIX, alpha 1
698	GO:0007155	cell adhesion	12825	Col3a1	collagen, type III, alpha 1
699	GO:0007155	cell adhesion	12831	Col5a1	collagen, type V, alpha 1
701	GO:0007155	cell adhesion	12833	Col6a1	collagen, type VI, alpha 1
702	GO:0007155	cell adhesion	12834	Col6a2	collagen, type VI, alpha 2
703	GO:0007155	cell adhesion	12837	Col8a1	collagen, type VIII, alpha 1
705	GO:0007155	cell adhesion	12842	Col1a1	collagen, type I, alpha 1
706	GO:0007155	cell adhesion	13078	Cyp1b1	cytochrome P450, family 1, subfamily b, polypeptide 1
707	GO:0007155	cell adhesion	13138	Dag1	dystroglycan 1
708	GO:0007155	cell adhesion	13383	Dlg1	discs large MAGUK scaffold protein 1
710	GO:0007155	cell adhesion	13607	Eda	ectodysplasin-A
711	GO:0007155	cell adhesion	13612	Edil3	EGF-like repeats and discoidin I-like domains 3
713	GO:0007155	cell adhesion	13636	Efna1	ephrin A1
714	GO:0007155	cell adhesion	13640	Efna5	ephrin A5
720	GO:0007155	cell adhesion	13641	Efnb1	ephrin B1
721	GO:0007155	cell adhesion	13805	Eng	endoglin
722	GO:0007155	cell adhesion	13836	Epha2	Eph receptor A2
724	GO:0007155	cell adhesion	13845	Ephb3	Eph receptor B3
725	GO:0007155	cell adhesion	13867	Erbb3	erb-b2 receptor tyrosine kinase 3
726	GO:0007155	cell adhesion	14118	Fbn1	fibrillin 1
727	GO:0007155	cell adhesion	14190	Fgl2	fibrinogen-like protein 2
729	GO:0007155	cell adhesion	320873	Cdh10	cadherin 10
732	GO:0007155	cell adhesion	11352	Abl2	v-abl Abelson murine leukemia viral oncogene 2 (arg, Abelson-related gene)
735	GO:0007155	cell adhesion	11490	Adam15	a disintegrin and metallopeptidase domain 15 (metargidin)
737	GO:0007155	cell adhesion	11492	Adam19	a disintegrin and metallopeptidase domain 19 (meltrin beta)
738	GO:0007155	cell adhesion	11534	Adk	adenosine kinase
739	GO:0007155	cell adhesion	54357	Epb41l4b	erythrocyte membrane protein band 4.1 like 4b
740	GO:0007155	cell adhesion	54607	Socs6	suppressor of cytokine signaling 6
741	GO:0007155	cell adhesion	56320	Dbn1	drebrin 1
742	GO:0007155	cell adhesion	56741	Igdcc4	immunoglobulin superfamily, DCC subclass, member 4
743	GO:0007155	cell adhesion	56745	C1qtnf1	C1q and tumor necrosis factor related protein 1
744	GO:0007155	cell adhesion	57764	Ntn4	netrin 4
745	GO:0007155	cell adhesion	57783	Tnip1	TNFAIP3 interacting protein 1
746	GO:0007155	cell adhesion	230661	Tesk2	testis-specific kinase 2
747	GO:0007155	cell adhesion	231858	Radil	Ras association and DIL domains
750	GO:0007155	cell adhesion	235431	Coro2b	coronin, actin binding protein, 2B
752	GO:0007155	cell adhesion	239337	Adamts12	a disintegrin-like and metallopeptidase (reprolysin type) with thrombospondin type 1 motif, 12
753	GO:0007155	cell adhesion	239447	Colec10	collectin sub-family member 10
754	GO:0007155	cell adhesion	242202	Pde5a	phosphodiesterase 5A, cGMP-specific
755	GO:0007155	cell adhesion	243743	Plxna4	plexin A4
756	GO:0007155	cell adhesion	268709	Fam107a	family with sequence similarity 107, member A
757	GO:0007155	cell adhesion	269152	Kif26b	kinesin family member 26B
759	GO:0007155	cell adhesion	279653	Pcdh19	protocadherin 19
761	GO:0007155	cell adhesion	319480	Itga11	integrin alpha 11
764	GO:0007155	cell adhesion	319504	Nrcam	neuronal cell adhesion molecule
767	GO:0007155	cell adhesion	320404	Itpkb	inositol 1,4,5-trisphosphate 3-kinase B
768	GO:0007155	cell adhesion	320865	Cdh18	cadherin 18
769	GO:0007155	cell adhesion	11600	Angpt1	angiopoietin 1
770	GO:0007155	cell adhesion	11658	Alcam	activated leukocyte cell adhesion molecule
772	GO:0007155	cell adhesion	11735	Ank3	ankyrin 3, epithelial
776	GO:0007155	cell adhesion	386463	Cdsn	corneodesmosin
778	GO:0007155	cell adhesion	399558	Flrt2	fibronectin leucine rich transmembrane protein 2
780	GO:0007155	cell adhesion	434215	Lrrc32	leucine rich repeat containing 32
782	GO:0007155	cell adhesion	12261	C1qbp	complement component 1, q subcomponent binding protein
783	GO:0007155	cell adhesion	12305	Ddr1	discoidin domain receptor family, member 1
785	GO:0007155	cell adhesion	12367	Casp3	caspase 3
786	GO:0007155	cell adhesion	12388	Ctnnd1	catenin (cadherin associated protein), delta 1
787	GO:0007155	cell adhesion	11877	Arvcf	armadillo repeat gene deleted in velocardiofacial syndrome
790	GO:0007155	cell adhesion	11898	Ass1	argininosuccinate synthetase 1
791	GO:0007155	cell adhesion	11920	Atm	ataxia telangiectasia mutated
792	GO:0007155	cell adhesion	12159	Bmp4	bone morphogenetic protein 4
793	GO:0007155	cell adhesion	12169	Bmx	BMX non-receptor tyrosine kinase
794	GO:0007155	cell adhesion	12192	Zfp36l1	zinc finger protein 36, C3H type-like 1
795	GO:0007155	cell adhesion	12400	Cbfb	core binding factor beta
798	GO:0007155	cell adhesion	12389	Cav1	caveolin 1, caveolae protein
799	GO:0007155	cell adhesion	11856	Arhgap6	Rho GTPase activating protein 6
800	GO:0007155	cell adhesion	12404	Cbln1	cerebellin 1 precursor protein
801	GO:0007155	cell adhesion	11815	Apod	apolipoprotein D
803	GO:0009968	negative regulation of signal transduction	20563	Slit2	slit guidance ligand 2
804	GO:0009968	negative regulation of signal transduction	20668	Sox13	SRY (sex determining region Y)-box 13
805	GO:0009968	negative regulation of signal transduction	19883	Rora	RAR-related orphan receptor alpha
806	GO:0009968	negative regulation of signal transduction	20111	Rps6ka1	ribosomal protein S6 kinase polypeptide 1
807	GO:0009968	negative regulation of signal transduction	11548	Adra1b	adrenergic receptor, alpha 1b
808	GO:0009968	negative regulation of signal transduction	20148	Dhrs3	dehydrogenase/reductase (SDR family) member 3
809	GO:0009968	negative regulation of signal transduction	19737	Rgs5	regulator of G-protein signaling 5
810	GO:0009968	negative regulation of signal transduction	11352	Abl2	v-abl Abelson murine leukemia viral oncogene 2 (arg, Abelson-related gene)
811	GO:0009968	negative regulation of signal transduction	20319	Sfrp2	secreted frizzled-related protein 2
812	GO:0009968	negative regulation of signal transduction	19252	Dusp1	dual specificity phosphatase 1
814	GO:0009968	negative regulation of signal transduction	19268	Ptprf	protein tyrosine phosphatase, receptor type, F
815	GO:0009968	negative regulation of signal transduction	19271	Ptprj	protein tyrosine phosphatase, receptor type, J
817	GO:0009968	negative regulation of signal transduction	19736	Rgs4	regulator of G-protein signaling 4
820	GO:0009968	negative regulation of signal transduction	93960	Nkd1	naked cuticle 1
825	GO:0009968	negative regulation of signal transduction	98496	Pid1	phosphotyrosine interaction domain containing 1
826	GO:0009968	negative regulation of signal transduction	106504	Stk38	serine/threonine kinase 38
827	GO:0009968	negative regulation of signal transduction	107351	Kank1	KN motif and ankyrin repeat domains 1
828	GO:0009968	negative regulation of signal transduction	107392	Brms1	breast cancer metastasis-suppressor 1
829	GO:0009968	negative regulation of signal transduction	109700	Itga1	integrin alpha 1
831	GO:0009968	negative regulation of signal transduction	20682	Sox9	SRY (sex determining region Y)-box 9
832	GO:0009968	negative regulation of signal transduction	20720	Serpine2	serine (or cysteine) peptidase inhibitor, clade E, member 2
833	GO:0009968	negative regulation of signal transduction	20846	Stat1	signal transducer and activator of transcription 1
834	GO:0009968	negative regulation of signal transduction	20847	Stat2	signal transducer and activator of transcription 2
837	GO:0009968	negative regulation of signal transduction	97998	Deptor	DEP domain containing MTOR-interacting protein
838	GO:0009968	negative regulation of signal transduction	11920	Atm	ataxia telangiectasia mutated
840	GO:0009968	negative regulation of signal transduction	12064	Bdnf	brain derived neurotrophic factor
841	GO:0009968	negative regulation of signal transduction	12159	Bmp4	bone morphogenetic protein 4
843	GO:0009968	negative regulation of signal transduction	12261	C1qbp	complement component 1, q subcomponent binding protein
844	GO:0009968	negative regulation of signal transduction	12388	Ctnnd1	catenin (cadherin associated protein), delta 1
845	GO:0009968	negative regulation of signal transduction	12389	Cav1	caveolin 1, caveolae protein
848	GO:0009968	negative regulation of signal transduction	11815	Apod	apolipoprotein D
849	GO:0009968	negative regulation of signal transduction	11835	Ar	androgen receptor
851	GO:0009968	negative regulation of signal transduction	12505	Cd44	CD44 antigen
852	GO:0009968	negative regulation of signal transduction	12633	Cflar	CASP8 and FADD-like apoptosis regulator
854	GO:0009968	negative regulation of signal transduction	12667	Chrd	chordin
857	GO:0009968	negative regulation of signal transduction	12824	Col2a1	collagen, type II, alpha 1
858	GO:0009968	negative regulation of signal transduction	12988	Csk	c-src tyrosine kinase
859	GO:0009968	negative regulation of signal transduction	13138	Dag1	dystroglycan 1
860	GO:0009968	negative regulation of signal transduction	13179	Dcn	decorin
861	GO:0009968	negative regulation of signal transduction	13383	Dlg1	discs large MAGUK scaffold protein 1
863	GO:0009968	negative regulation of signal transduction	13386	Dlk1	delta like non-canonical Notch ligand 1
866	GO:0009968	negative regulation of signal transduction	13537	Dusp2	dual specificity phosphatase 2
867	GO:0009968	negative regulation of signal transduction	13601	Ecm1	extracellular matrix protein 1
868	GO:0009968	negative regulation of signal transduction	13636	Efna1	ephrin A1
869	GO:0009968	negative regulation of signal transduction	13805	Eng	endoglin
870	GO:0009968	negative regulation of signal transduction	13836	Epha2	Eph receptor A2
871	GO:0009968	negative regulation of signal transduction	13867	Erbb3	erb-b2 receptor tyrosine kinase 3
872	GO:0009968	negative regulation of signal transduction	14118	Fbn1	fibrillin 1
873	GO:0009968	negative regulation of signal transduction	14165	Fgf10	fibroblast growth factor 10
874	GO:0009968	negative regulation of signal transduction	14184	Fgfr3	fibroblast growth factor receptor 3
876	GO:0009968	negative regulation of signal transduction	21808	Tgfb2	transforming growth factor, beta 2
877	GO:0009968	negative regulation of signal transduction	21814	Tgfbr3	transforming growth factor, beta receptor III
878	GO:0009968	negative regulation of signal transduction	21825	Thbs1	thrombospondin 1
879	GO:0009968	negative regulation of signal transduction	21838	Thy1	thymus cell antigen 1, theta
880	GO:0009968	negative regulation of signal transduction	21858	Timp2	tissue inhibitor of metalloproteinase 2
881	GO:0009968	negative regulation of signal transduction	21859	Timp3	tissue inhibitor of metalloproteinase 3
882	GO:0009968	negative regulation of signal transduction	21888	Tle4	transducin-like enhancer of split 4
883	GO:0009968	negative regulation of signal transduction	22057	Tob1	transducer of ErbB-2.1
884	GO:0009968	negative regulation of signal transduction	22059	Trp53	transformation related protein 53
885	GO:0009968	negative regulation of signal transduction	22223	Uchl1	ubiquitin carboxy-terminal hydrolase L1
886	GO:0009968	negative regulation of signal transduction	22224	Usp10	ubiquitin specific peptidase 10
887	GO:0009968	negative regulation of signal transduction	22350	Ezr	ezrin
888	GO:0009968	negative regulation of signal transduction	22417	Wnt4	wingless-type MMTV integration site family, member 4
891	GO:0009968	negative regulation of signal transduction	15245	Hhip	Hedgehog-interacting protein
894	GO:0009968	negative regulation of signal transduction	15364	Hmga2	high mobility group AT-hook 2
896	GO:0009968	negative regulation of signal transduction	15469	Prmt1	protein arginine N-methyltransferase 1
897	GO:0009968	negative regulation of signal transduction	15502	Dnaja1	DnaJ heat shock protein family (Hsp40) member A1
898	GO:0009968	negative regulation of signal transduction	16000	Igf1	insulin-like growth factor 1
902	GO:0009968	negative regulation of signal transduction	16181	Il1rn	interleukin 1 receptor antagonist
904	GO:0009968	negative regulation of signal transduction	16193	Il6	interleukin 6
905	GO:0009968	negative regulation of signal transduction	16195	Il6st	interleukin 6 signal transducer
906	GO:0009968	negative regulation of signal transduction	16367	Irs1	insulin receptor substrate 1
907	GO:0009968	negative regulation of signal transduction	16403	Itga6	integrin alpha 6
908	GO:0009968	negative regulation of signal transduction	16475	Ajuba	ajuba LIM protein
910	GO:0009968	negative regulation of signal transduction	16600	Klf4	Kruppel-like factor 4 (gut)
911	GO:0009968	negative regulation of signal transduction	17130	Smad6	SMAD family member 6
912	GO:0009968	negative regulation of signal transduction	17295	Met	met proto-oncogene
913	GO:0009968	negative regulation of signal transduction	17948	Naip2	NLR family, apoptosis inhibitory protein 2
914	GO:0009968	negative regulation of signal transduction	17965	Nbl1	NBL1, DAN family BMP antagonist
916	GO:0009968	negative regulation of signal transduction	17975	Ncl	nucleolin
917	GO:0009968	negative regulation of signal transduction	18011	Neurl1a	neuralized E3 ubiquitin protein ligase 1A
919	GO:0009968	negative regulation of signal transduction	18128	Notch1	notch 1
920	GO:0009968	negative regulation of signal transduction	18133	Ccn3	cellular communication network factor 3
922	GO:0009968	negative regulation of signal transduction	18483	Palm	paralemmin
923	GO:0009968	negative regulation of signal transduction	18576	Pde3b	phosphodiesterase 3B, cGMP-inhibited
925	GO:0009968	negative regulation of signal transduction	18600	Padi2	peptidyl arginine deiminase, type II
926	GO:0009968	negative regulation of signal transduction	18753	Prkcd	protein kinase C, delta
928	GO:0009968	negative regulation of signal transduction	18793	Plaur	plasminogen activator, urokinase receptor
929	GO:0009968	negative regulation of signal transduction	19016	Pparg	peroxisome proliferator activated receptor gamma
930	GO:0009968	negative regulation of signal transduction	19122	Prnp	prion protein
931	GO:0009968	negative regulation of signal transduction	19225	Ptgs2	prostaglandin-endoperoxide synthase 2
932	GO:0009968	negative regulation of signal transduction	75687	Ripor1	RHO family interacting cell polarization regulator 1
933	GO:0009968	negative regulation of signal transduction	75745	Rian	RNA imprinted and accumulated in nucleus
934	GO:0009968	negative regulation of signal transduction	76854	Gper1	G protein-coupled estrogen receptor 1
935	GO:0009968	negative regulation of signal transduction	77446	Heg1	heart development protein with EGF-like domains 1
936	GO:0009968	negative regulation of signal transduction	77976	Nuak1	NUAK family, SNF1-like kinase, 1
937	GO:0009968	negative regulation of signal transduction	81799	C1qtnf3	C1q and tumor necrosis factor related protein 3
938	GO:0009968	negative regulation of signal transduction	83453	Chrdl1	chordin-like 1
940	GO:0009968	negative regulation of signal transduction	83675	Bicc1	BicC family RNA binding protein 1
941	GO:0009968	negative regulation of signal transduction	24064	Spry2	sprouty RTK signaling antagonist 2
942	GO:0009968	negative regulation of signal transduction	27280	Phlda3	pleckstrin homology like domain, family A, member 3
944	GO:0009968	negative regulation of signal transduction	29806	Limd1	LIM domains containing 1
947	GO:0009968	negative regulation of signal transduction	29813	Zfp385a	zinc finger protein 385A
948	GO:0009968	negative regulation of signal transduction	50768	Dlc1	deleted in liver cancer 1
949	GO:0009968	negative regulation of signal transduction	50780	Rgs3	regulator of G-protein signaling 3
950	GO:0009968	negative regulation of signal transduction	52615	Suz12	SUZ12 polycomb repressive complex 2 subunit
952	GO:0009968	negative regulation of signal transduction	109815	Selenos	selenoprotein S
953	GO:0009968	negative regulation of signal transduction	110197	Dgkg	diacylglycerol kinase, gamma
954	GO:0009968	negative regulation of signal transduction	116701	Fgfrl1	fibroblast growth factor receptor-like 1
955	GO:0009968	negative regulation of signal transduction	117198	Ivns1abp	influenza virus NS1A binding protein
956	GO:0009968	negative regulation of signal transduction	170755	Sgk3	serum/glucocorticoid regulated kinase 3
957	GO:0009968	negative regulation of signal transduction	207728	Pde2a	phosphodiesterase 2A, cGMP-stimulated
960	GO:0009968	negative regulation of signal transduction	211323	Nrg1	neuregulin 1
961	GO:0009968	negative regulation of signal transduction	215653	Rassf2	Ras association (RalGDS/AF-6) domain family member 2
962	GO:0009968	negative regulation of signal transduction	216439	Agap2	ArfGAP with GTPase domain, ankyrin repeat and PH domain 2
963	GO:0009968	negative regulation of signal transduction	217011	Nle1	notchless homolog 1
964	GO:0009968	negative regulation of signal transduction	217463	Snx13	sorting nexin 13
965	GO:0009968	negative regulation of signal transduction	223601	Cyrib	CYFIP related Rac1 interactor B
967	GO:0009968	negative regulation of signal transduction	223752	Gramd4	GRAM domain containing 4
969	GO:0009968	negative regulation of signal transduction	224860	Plcl2	phospholipase C-like 2
970	GO:0009968	negative regulation of signal transduction	226419	Dyrk3	dual-specificity tyrosine-(Y)-phosphorylation regulated kinase 3
971	GO:0009968	negative regulation of signal transduction	22418	Wnt5a	wingless-type MMTV integration site family, member 5A
975	GO:0009968	negative regulation of signal transduction	23892	Grem1	gremlin 1, DAN family BMP antagonist
981	GO:0009968	negative regulation of signal transduction	66725	Lrrk2	leucine-rich repeat kinase 2
982	GO:0009968	negative regulation of signal transduction	67071	Rps6ka6	ribosomal protein S6 kinase polypeptide 6
983	GO:0009968	negative regulation of signal transduction	67087	Ctnnbip1	catenin beta interacting protein 1
986	GO:0009968	negative regulation of signal transduction	67603	Dusp6	dual specificity phosphatase 6
988	GO:0009968	negative regulation of signal transduction	68015	Trap1	TNF receptor-associated protein 1
989	GO:0009968	negative regulation of signal transduction	68178	Cgnl1	cingulin-like 1
990	GO:0009968	negative regulation of signal transduction	68339	Ccdc88c	coiled-coil domain containing 88C
991	GO:0009968	negative regulation of signal transduction	53322	Nucb2	nucleobindin 2
992	GO:0009968	negative regulation of signal transduction	54607	Socs6	suppressor of cytokine signaling 6
993	GO:0009968	negative regulation of signal transduction	56045	Samhd1	SAM domain and HD domain, 1
995	GO:0009968	negative regulation of signal transduction	56213	Htra1	HtrA serine peptidase 1
996	GO:0009968	negative regulation of signal transduction	56306	Sinhcaf	SIN3-HDAC complex associated factor
997	GO:0009968	negative regulation of signal transduction	14200	Fhl2	four and a half LIM domains 2
1000	GO:0009968	negative regulation of signal transduction	14313	Fst	follistatin
1002	GO:0009968	negative regulation of signal transduction	14362	Fzd1	frizzled class receptor 1
1003	GO:0009968	negative regulation of signal transduction	14456	Gas6	growth arrest specific 6
1004	GO:0009968	negative regulation of signal transduction	14733	Gpc1	glypican 1
1006	GO:0009968	negative regulation of signal transduction	15201	Hells	helicase, lymphoid specific
1007	GO:0009968	negative regulation of signal transduction	15213	Hey1	hairy/enhancer-of-split related with YRPW motif 1
1008	GO:0009968	negative regulation of signal transduction	15214	Hey2	hairy/enhancer-of-split related with YRPW motif 2
1010	GO:0009968	negative regulation of signal transduction	15234	Hgf	hepatocyte growth factor
1012	GO:0009968	negative regulation of signal transduction	66042	Sostdc1	sclerostin domain containing 1
1016	GO:0009968	negative regulation of signal transduction	66168	Grina	glutamate receptor, ionotropic, N-methyl D-aspartate-associated protein 1 (glutamate binding)
1019	GO:0009968	negative regulation of signal transduction	66695	Aspn	asporin
1021	GO:0009968	negative regulation of signal transduction	235505	Cd109	CD109 antigen
1022	GO:0009968	negative regulation of signal transduction	239337	Adamts12	a disintegrin-like and metallopeptidase (reprolysin type) with thrombospondin type 1 motif, 12
1023	GO:0009968	negative regulation of signal transduction	240725	Sulf1	sulfatase 1
1026	GO:0009968	negative regulation of signal transduction	268977	Ltbp1	latent transforming growth factor beta binding protein 1
1027	GO:0009968	negative regulation of signal transduction	269424	Jade1	jade family PHD finger 1
1028	GO:0009968	negative regulation of signal transduction	381290	Atp2b4	ATPase, Ca++ transporting, plasma membrane 4
1030	GO:0009968	negative regulation of signal transduction	494504	Apcdd1	adenomatosis polyposis coli down-regulated 1
1031	GO:0009968	negative regulation of signal transduction	69178	Snx5	sorting nexin 5
1032	GO:0009968	negative regulation of signal transduction	69601	Dab2ip	disabled 2 interacting protein
1035	GO:0009968	negative regulation of signal transduction	69660	Tmbim1	transmembrane BAX inhibitor motif containing 1
1037	GO:0009968	negative regulation of signal transduction	70008	Ace2	angiotensin I converting enzyme (peptidyl-dipeptidase A) 2
1038	GO:0009968	negative regulation of signal transduction	72043	Sulf2	sulfatase 2
1039	GO:0009968	negative regulation of signal transduction	72293	Nkd2	naked cuticle 2
1041	GO:0009968	negative regulation of signal transduction	73181	Nfatc4	nuclear factor of activated T cells, cytoplasmic, calcineurin dependent 4
1042	GO:0009968	negative regulation of signal transduction	73284	Ddit4l	DNA-damage-inducible transcript 4-like
1043	GO:0009968	negative regulation of signal transduction	73914	Irak3	interleukin-1 receptor-associated kinase 3
1047	GO:0009968	negative regulation of signal transduction	73945	Otud4	OTU domain containing 4
1050	GO:0009968	negative regulation of signal transduction	74155	Errfi1	ERBB receptor feedback inhibitor 1
1053	GO:0009968	negative regulation of signal transduction	232174	Cyp26b1	cytochrome P450, family 26, subfamily b, polypeptide 1
1054	GO:0009968	negative regulation of signal transduction	232339	Ankrd26	ankyrin repeat domain 26
1055	GO:0009968	negative regulation of signal transduction	233552	Gdpd5	glycerophosphodiester phosphodiesterase domain containing 5
1058	GO:0009968	negative regulation of signal transduction	234593	Ndrg4	N-myc downstream regulated gene 4
1059	GO:0009968	negative regulation of signal transduction	235041	Kank2	KN motif and ankyrin repeat domains 2
1061	GO:0009968	negative regulation of signal transduction	629378	Dact3	dishevelled-binding antagonist of beta-catenin 3
1062	GO:0009968	negative regulation of signal transduction	666048	Trabd2b	TraB domain containing 2B
1064	GO:0009968	negative regulation of signal transduction	668303	Kif26a	kinesin family member 26A
1065	GO:0009968	negative regulation of signal transduction	56449	Ybx3	Y box protein 3
1066	GO:0009968	negative regulation of signal transduction	56533	Rgs17	regulator of G-protein signaling 17
1067	GO:0009968	negative regulation of signal transduction	56811	Dkk2	dickkopf WNT signaling pathway inhibitor 2
1070	GO:0009968	negative regulation of signal transduction	57741	Noc2l	NOC2 like nucleolar associated transcriptional repressor
1074	GO:0009968	negative regulation of signal transduction	58175	Rgs20	regulator of G-protein signaling 20
1075	GO:0009968	negative regulation of signal transduction	58250	Chst11	carbohydrate sulfotransferase 11
1076	GO:0009968	negative regulation of signal transduction	64209	Herpud1	homocysteine-inducible, endoplasmic reticulum stress-inducible, ubiquitin-like domain member 1
1078	GO:0009968	negative regulation of signal transduction	65962	Nherf2	NHERF family PDZ scaffold protein 2
1079	GO:0009968	negative regulation of signal transduction	227333	Dgkd	diacylglycerol kinase, delta
1081	GO:0009968	negative regulation of signal transduction	57783	Tnip1	TNFAIP3 interacting protein 1
1084	GO:0010628	positive regulation of gene expression	16193	Il6	interleukin 6
1086	GO:0010628	positive regulation of gene expression	16842	Lef1	lymphoid enhancer binding factor 1
1087	GO:0010628	positive regulation of gene expression	16859	Lgals9	lectin, galactose binding, soluble 9
1089	GO:0010628	positive regulation of gene expression	16956	Lpl	lipoprotein lipase
1093	GO:0010628	positive regulation of gene expression	16416	Itgb3	integrin beta 3
1094	GO:0010628	positive regulation of gene expression	16449	Jag1	jagged 1
1095	GO:0010628	positive regulation of gene expression	16600	Klf4	Kruppel-like factor 4 (gut)
1096	GO:0010628	positive regulation of gene expression	16803	Lbp	lipopolysaccharide binding protein
1099	GO:0010628	positive regulation of gene expression	18049	Ngf	nerve growth factor
1101	GO:0010628	positive regulation of gene expression	18128	Notch1	notch 1
1103	GO:0010628	positive regulation of gene expression	18148	Npm1	nucleophosmin 1
1104	GO:0010628	positive regulation of gene expression	18442	P2ry2	purinergic receptor P2Y, G-protein coupled 2
1105	GO:0010628	positive regulation of gene expression	18591	Pdgfb	platelet derived growth factor, B polypeptide
1107	GO:0010628	positive regulation of gene expression	18600	Padi2	peptidyl arginine deiminase, type II
1108	GO:0010628	positive regulation of gene expression	18612	Etv4	ets variant 4
1109	GO:0010628	positive regulation of gene expression	18710	Pik3r3	phosphoinositide-3-kinase regulatory subunit 3
1110	GO:0010628	positive regulation of gene expression	18764	Pkd2	polycystin 2, transient receptor potential cation channel
1111	GO:0010628	positive regulation of gene expression	18772	Pkp1	plakophilin 1
1112	GO:0010628	positive regulation of gene expression	18828	Plscr2	phospholipid scramblase 2
1113	GO:0010628	positive regulation of gene expression	18858	Pmp22	peripheral myelin protein 22
1114	GO:0010628	positive regulation of gene expression	19016	Pparg	peroxisome proliferator activated receptor gamma
1116	GO:0010628	positive regulation of gene expression	19225	Ptgs2	prostaglandin-endoperoxide synthase 2
1117	GO:0010628	positive regulation of gene expression	19229	Ptk2b	PTK2 protein tyrosine kinase 2 beta
1118	GO:0010628	positive regulation of gene expression	19271	Ptprj	protein tyrosine phosphatase, receptor type, J
1119	GO:0010628	positive regulation of gene expression	19656	Rbmxl1	RNA binding motif protein, X-linked like-1
1120	GO:0010628	positive regulation of gene expression	19713	Ret	ret proto-oncogene
1121	GO:0010628	positive regulation of gene expression	19883	Rora	RAR-related orphan receptor alpha
1122	GO:0010628	positive regulation of gene expression	20196	S100a13	S100 calcium binding protein A13
1123	GO:0010628	positive regulation of gene expression	20289	Scx	scleraxis
1125	GO:0010628	positive regulation of gene expression	20361	Sema7a	sema domain, immunoglobulin domain (Ig), and GPI membrane anchor, (semaphorin) 7A
1127	GO:0010628	positive regulation of gene expression	20518	Slc22a2	solute carrier family 22 (organic cation transporter), member 2
1128	GO:0010628	positive regulation of gene expression	20677	Sox4	SRY (sex determining region Y)-box 4
1129	GO:0010628	positive regulation of gene expression	20681	Sox8	SRY (sex determining region Y)-box 8
1130	GO:0010628	positive regulation of gene expression	20682	Sox9	SRY (sex determining region Y)-box 9
1131	GO:0010628	positive regulation of gene expression	17082	Il1rl1	interleukin 1 receptor-like 1
1133	GO:0010628	positive regulation of gene expression	17295	Met	met proto-oncogene
1134	GO:0010628	positive regulation of gene expression	17685	Msh2	mutS homolog 2
1135	GO:0010628	positive regulation of gene expression	17869	Myc	myelocytomatosis oncogene
1136	GO:0010628	positive regulation of gene expression	17975	Ncl	nucleolin
1138	GO:0010628	positive regulation of gene expression	17979	Ncoa3	nuclear receptor coactivator 3
1139	GO:0010628	positive regulation of gene expression	11492	Adam19	a disintegrin and metallopeptidase domain 19 (meltrin beta)
1140	GO:0010628	positive regulation of gene expression	11600	Angpt1	angiopoietin 1
1141	GO:0010628	positive regulation of gene expression	11735	Ank3	ankyrin 3, epithelial
1142	GO:0010628	positive regulation of gene expression	11758	Prdx6	peroxiredoxin 6
1143	GO:0010628	positive regulation of gene expression	11835	Ar	androgen receptor
1144	GO:0010628	positive regulation of gene expression	11920	Atm	ataxia telangiectasia mutated
1145	GO:0010628	positive regulation of gene expression	11991	Hnrnpd	heterogeneous nuclear ribonucleoprotein D
1146	GO:0010628	positive regulation of gene expression	12159	Bmp4	bone morphogenetic protein 4
1149	GO:0010628	positive regulation of gene expression	12261	C1qbp	complement component 1, q subcomponent binding protein
1150	GO:0010628	positive regulation of gene expression	12388	Ctnnd1	catenin (cadherin associated protein), delta 1
1152	GO:0010628	positive regulation of gene expression	12389	Cav1	caveolin 1, caveolae protein
1153	GO:0010628	positive regulation of gene expression	12457	Noct	nocturnin
1154	GO:0010628	positive regulation of gene expression	12505	Cd44	CD44 antigen
1156	GO:0010628	positive regulation of gene expression	12606	Cebpa	CCAAT/enhancer binding protein (C/EBP), alpha
1157	GO:0010628	positive regulation of gene expression	12785	Cnbp	cellular nucleic acid binding protein
1158	GO:0010628	positive regulation of gene expression	13036	Ctsh	cathepsin H
1159	GO:0010628	positive regulation of gene expression	13078	Cyp1b1	cytochrome P450, family 1, subfamily b, polypeptide 1
1161	GO:0010628	positive regulation of gene expression	13383	Dlg1	discs large MAGUK scaffold protein 1
1162	GO:0010628	positive regulation of gene expression	13386	Dlk1	delta like non-canonical Notch ligand 1
1163	GO:0010628	positive regulation of gene expression	13433	Dnmt1	DNA methyltransferase (cytosine-5) 1
1164	GO:0010628	positive regulation of gene expression	13607	Eda	ectodysplasin-A
1165	GO:0010628	positive regulation of gene expression	13805	Eng	endoglin
1166	GO:0010628	positive regulation of gene expression	13865	Nr2f1	nuclear receptor subfamily 2, group F, member 1
1167	GO:0010628	positive regulation of gene expression	13867	Erbb3	erb-b2 receptor tyrosine kinase 3
1168	GO:0010628	positive regulation of gene expression	13874	Ereg	epiregulin
1170	GO:0010628	positive regulation of gene expression	14165	Fgf10	fibroblast growth factor 10
1172	GO:0010628	positive regulation of gene expression	20737	Spn	sialophorin
1174	GO:0010628	positive regulation of gene expression	20742	Sptbn1	spectrin beta, non-erythrocytic 1
1175	GO:0010628	positive regulation of gene expression	20823	Ssb	small RNA binding exonuclease protection factor La
1176	GO:0010628	positive regulation of gene expression	20846	Stat1	signal transducer and activator of transcription 1
1177	GO:0010628	positive regulation of gene expression	20848	Stat3	signal transducer and activator of transcription 3
1178	GO:0010628	positive regulation of gene expression	11352	Abl2	v-abl Abelson murine leukemia viral oncogene 2 (arg, Abelson-related gene)
1179	GO:0010628	positive regulation of gene expression	15229	Foxd1	forkhead box D1
1180	GO:0010628	positive regulation of gene expression	15234	Hgf	hepatocyte growth factor
1181	GO:0010628	positive regulation of gene expression	15289	Hmgb1	high mobility group box 1
1183	GO:0010628	positive regulation of gene expression	15364	Hmga2	high mobility group AT-hook 2
1185	GO:0010628	positive regulation of gene expression	15382	Hnrnpa1	heterogeneous nuclear ribonucleoprotein A1
1186	GO:0010628	positive regulation of gene expression	15387	Hnrnpk	heterogeneous nuclear ribonucleoprotein K
1187	GO:0010628	positive regulation of gene expression	15510	Hspd1	heat shock protein 1 (chaperonin)
1191	GO:0010628	positive regulation of gene expression	15903	Id3	inhibitor of DNA binding 3
1193	GO:0010628	positive regulation of gene expression	15950	Ifi203	interferon activated gene 203
1194	GO:0010628	positive regulation of gene expression	15951	Ifi204	interferon activated gene 204
1196	GO:0010628	positive regulation of gene expression	16000	Igf1	insulin-like growth factor 1
1197	GO:0010628	positive regulation of gene expression	77446	Heg1	heart development protein with EGF-like domains 1
1198	GO:0010628	positive regulation of gene expression	81799	C1qtnf3	C1q and tumor necrosis factor related protein 3
1200	GO:0010628	positive regulation of gene expression	98496	Pid1	phosphotyrosine interaction domain containing 1
1201	GO:0010628	positive regulation of gene expression	98956	Nat10	N-acetyltransferase 10
1202	GO:0010628	positive regulation of gene expression	100342	Tent5b	terminal nucleotidyltransferase 5B
1204	GO:0010628	positive regulation of gene expression	100689	Spon2	spondin 2, extracellular matrix protein
1206	GO:0010628	positive regulation of gene expression	102657	Cd276	CD276 antigen
1208	GO:0010628	positive regulation of gene expression	107607	Nod1	nucleotide-binding oligomerization domain containing 1
1212	GO:0010628	positive regulation of gene expression	107823	Nsd2	nuclear receptor binding SET domain protein 2
1213	GO:0010628	positive regulation of gene expression	110809	Srsf1	serine and arginine-rich splicing factor 1
1216	GO:0010628	positive regulation of gene expression	116872	Serpinb7	serine (or cysteine) peptidase inhibitor, clade B, member 7
1217	GO:0010628	positive regulation of gene expression	171095	Il17rc	interleukin 17 receptor C
1219	GO:0010628	positive regulation of gene expression	207728	Pde2a	phosphodiesterase 2A, cGMP-stimulated
1221	GO:0010628	positive regulation of gene expression	208691	Eif5a2	eukaryotic translation initiation factor 5A2
1222	GO:0010628	positive regulation of gene expression	211323	Nrg1	neuregulin 1
1223	GO:0010628	positive regulation of gene expression	223601	Cyrib	CYFIP related Rac1 interactor B
1224	GO:0010628	positive regulation of gene expression	226250	Afap1l2	actin filament associated protein 1-like 2
1226	GO:0010628	positive regulation of gene expression	227753	Gsn	gelsolin
1228	GO:0010628	positive regulation of gene expression	230908	Tardbp	TAR DNA binding protein
1229	GO:0010628	positive regulation of gene expression	232174	Cyp26b1	cytochrome P450, family 26, subfamily b, polypeptide 1
1230	GO:0010628	positive regulation of gene expression	236732	Rbm10	RNA binding motif protein 10
1232	GO:0010628	positive regulation of gene expression	238161	Akap6	A kinase (PRKA) anchor protein 6
1233	GO:0010628	positive regulation of gene expression	238328	Vash1	vasohibin 1
1234	GO:0010628	positive regulation of gene expression	240725	Sulf1	sulfatase 1
1235	GO:0010628	positive regulation of gene expression	381308	Ifi211	interferon activated gene 211
1237	GO:0010628	positive regulation of gene expression	434215	Lrrc32	leucine rich repeat containing 32
1238	GO:0010628	positive regulation of gene expression	435965	Lrp3	low density lipoprotein receptor-related protein 3
1239	GO:0010628	positive regulation of gene expression	100040462	Mndal	myeloid nuclear differentiation antigen like
1241	GO:0010628	positive regulation of gene expression	100503670	Rpl5	ribosomal protein L5
1242	GO:0010628	positive regulation of gene expression	23808	Ash2l	ASH2 like histone lysine methyltransferase complex subunit
1243	GO:0010628	positive regulation of gene expression	24064	Spry2	sprouty RTK signaling antagonist 2
1244	GO:0010628	positive regulation of gene expression	28000	Prpf19	pre-mRNA processing factor 19
1245	GO:0010628	positive regulation of gene expression	28146	Serp1	stress-associated endoplasmic reticulum protein 1
1246	GO:0010628	positive regulation of gene expression	28185	Tomm70a	translocase of outer mitochondrial membrane 70A
1247	GO:0010628	positive regulation of gene expression	51810	Hnrnpu	heterogeneous nuclear ribonucleoprotein U
1249	GO:0010628	positive regulation of gene expression	51869	Rif1	replication timing regulatory factor 1
1250	GO:0010628	positive regulation of gene expression	54357	Epb41l4b	erythrocyte membrane protein band 4.1 like 4b
1251	GO:0010628	positive regulation of gene expression	54409	Ramp2	receptor (calcitonin) activity modifying protein 2
1252	GO:0010628	positive regulation of gene expression	14178	Fgf7	fibroblast growth factor 7
1253	GO:0010628	positive regulation of gene expression	14219	Ccn2	cellular communication network factor 2
1254	GO:0010628	positive regulation of gene expression	14265	Fmr1	fragile X messenger ribonucleoprotein 1
1257	GO:0010628	positive regulation of gene expression	14456	Gas6	growth arrest specific 6
1258	GO:0010628	positive regulation of gene expression	14609	Gja1	gap junction protein, alpha 1
1260	GO:0010628	positive regulation of gene expression	20850	Stat5a	signal transducer and activator of transcription 5A
1261	GO:0010628	positive regulation of gene expression	20851	Stat5b	signal transducer and activator of transcription 5B
1263	GO:0010628	positive regulation of gene expression	21687	Tek	TEK receptor tyrosine kinase
1264	GO:0010628	positive regulation of gene expression	21803	Tgfb1	transforming growth factor, beta 1
1267	GO:0010628	positive regulation of gene expression	21808	Tgfb2	transforming growth factor, beta 2
1268	GO:0010628	positive regulation of gene expression	21825	Thbs1	thrombospondin 1
1269	GO:0010628	positive regulation of gene expression	21922	Clec3b	C-type lectin domain family 3, member b
1270	GO:0010628	positive regulation of gene expression	22042	Tfrc	transferrin receptor
1271	GO:0010628	positive regulation of gene expression	22057	Tob1	transducer of ErbB-2.1
1272	GO:0010628	positive regulation of gene expression	22059	Trp53	transformation related protein 53
1274	GO:0010628	positive regulation of gene expression	22337	Vdr	vitamin D (1,25-dihydroxyvitamin D3) receptor
1275	GO:0010628	positive regulation of gene expression	22350	Ezr	ezrin
1276	GO:0010628	positive regulation of gene expression	22418	Wnt5a	wingless-type MMTV integration site family, member 5A
1280	GO:0010628	positive regulation of gene expression	22761	Zfpm1	zinc finger protein, multitype 1
1282	GO:0010628	positive regulation of gene expression	55982	Paxip1	PAX interacting (with transcription-activation domain) protein 1
1283	GO:0010628	positive regulation of gene expression	56190	Rbm38	RNA binding motif protein 38
1285	GO:0010628	positive regulation of gene expression	56200	Ddx21	DExD box helicase 21
1286	GO:0010628	positive regulation of gene expression	15205	Hes1	hes family bHLH transcription factor 1
1287	GO:0010628	positive regulation of gene expression	56745	C1qtnf1	C1q and tumor necrosis factor related protein 1
1288	GO:0010628	positive regulation of gene expression	57741	Noc2l	NOC2 like nucleolar associated transcriptional repressor
1289	GO:0010628	positive regulation of gene expression	58988	Rps6kb2	ribosomal protein S6 kinase, polypeptide 2
1290	GO:0010628	positive regulation of gene expression	63873	Trpv4	transient receptor potential cation channel, subfamily V, member 4
1291	GO:0010628	positive regulation of gene expression	64297	Gprc5b	G protein-coupled receptor, family C, group 5, member B
1292	GO:0010628	positive regulation of gene expression	66214	Rgcc	regulator of cell cycle
1293	GO:0010628	positive regulation of gene expression	66725	Lrrk2	leucine-rich repeat kinase 2
1295	GO:0010628	positive regulation of gene expression	67581	Tbc1d23	TBC1 domain family, member 23
1296	GO:0010628	positive regulation of gene expression	70428	Polr3b	polymerase (RNA) III (DNA directed) polypeptide B
1297	GO:0010628	positive regulation of gene expression	70465	Wdr77	WD repeat domain 77
1298	GO:0010628	positive regulation of gene expression	72043	Sulf2	sulfatase 2
1299	GO:0010628	positive regulation of gene expression	72201	Otud6b	OTU domain containing 6B
1300	GO:0010628	positive regulation of gene expression	72293	Nkd2	naked cuticle 2
1301	GO:0010628	positive regulation of gene expression	73181	Nfatc4	nuclear factor of activated T cells, cytoplasmic, calcineurin dependent 4
1302	GO:0010628	positive regulation of gene expression	73914	Irak3	interleukin-1 receptor-associated kinase 3
1303	GO:0010628	positive regulation of gene expression	74480	Samd4	sterile alpha motif domain containing 4
1304	GO:0010628	positive regulation of gene expression	76854	Gper1	G protein-coupled estrogen receptor 1
1305	GO:0010628	positive regulation of gene expression	56351	Ptges3	prostaglandin E synthase 3
1306	GO:0010628	positive regulation of gene expression	56403	Syncrip	synaptotagmin binding, cytoplasmic RNA interacting protein
1307	GO:0010628	positive regulation of gene expression	67486	Polr3g	polymerase (RNA) III (DNA directed) polypeptide G
1309	GO:0022603	regulation of anatomical structure morphogenesis	15205	Hes1	hes family bHLH transcription factor 1
1310	GO:0022603	regulation of anatomical structure morphogenesis	15245	Hhip	Hedgehog-interacting protein
1311	GO:0022603	regulation of anatomical structure morphogenesis	15289	Hmgb1	high mobility group box 1
1312	GO:0022603	regulation of anatomical structure morphogenesis	15234	Hgf	hepatocyte growth factor
1314	GO:0022603	regulation of anatomical structure morphogenesis	15982	Ifrd1	interferon-related developmental regulator 1
1315	GO:0022603	regulation of anatomical structure morphogenesis	16193	Il6	interleukin 6
1316	GO:0022603	regulation of anatomical structure morphogenesis	16416	Itgb3	integrin beta 3
1317	GO:0022603	regulation of anatomical structure morphogenesis	16449	Jag1	jagged 1
1318	GO:0022603	regulation of anatomical structure morphogenesis	16451	Jak1	Janus kinase 1
1319	GO:0022603	regulation of anatomical structure morphogenesis	16480	Jup	junction plakoglobin
1320	GO:0022603	regulation of anatomical structure morphogenesis	16598	Klf2	Kruppel-like factor 2 (lung)
1321	GO:0022603	regulation of anatomical structure morphogenesis	16600	Klf4	Kruppel-like factor 4 (gut)
1322	GO:0022603	regulation of anatomical structure morphogenesis	16728	L1cam	L1 cell adhesion molecule
1323	GO:0022603	regulation of anatomical structure morphogenesis	16885	Limk1	LIM-domain containing, protein kinase
1324	GO:0022603	regulation of anatomical structure morphogenesis	16975	Lrp8	low density lipoprotein receptor-related protein 8, apolipoprotein e receptor
1325	GO:0022603	regulation of anatomical structure morphogenesis	15364	Hmga2	high mobility group AT-hook 2
1326	GO:0022603	regulation of anatomical structure morphogenesis	15387	Hnrnpk	heterogeneous nuclear ribonucleoprotein K
1327	GO:0022603	regulation of anatomical structure morphogenesis	18483	Palm	paralemmin
1328	GO:0022603	regulation of anatomical structure morphogenesis	18576	Pde3b	phosphodiesterase 3B, cGMP-inhibited
1329	GO:0022603	regulation of anatomical structure morphogenesis	18811	Prl2c2	prolactin family 2, subfamily c, member 2
1330	GO:0022603	regulation of anatomical structure morphogenesis	19016	Pparg	peroxisome proliferator activated receptor gamma
1331	GO:0022603	regulation of anatomical structure morphogenesis	19223	Ptgis	prostaglandin I2 (prostacyclin) synthase
1332	GO:0022603	regulation of anatomical structure morphogenesis	19229	Ptk2b	PTK2 protein tyrosine kinase 2 beta
1335	GO:0022603	regulation of anatomical structure morphogenesis	19268	Ptprf	protein tyrosine phosphatase, receptor type, F
1336	GO:0022603	regulation of anatomical structure morphogenesis	19713	Ret	ret proto-oncogene
1337	GO:0022603	regulation of anatomical structure morphogenesis	20187	Ryk	receptor-like tyrosine kinase
1338	GO:0022603	regulation of anatomical structure morphogenesis	20196	S100a13	S100 calcium binding protein A13
1339	GO:0022603	regulation of anatomical structure morphogenesis	20203	S100b	S100 protein, beta polypeptide, neural
1340	GO:0022603	regulation of anatomical structure morphogenesis	20289	Scx	scleraxis
1341	GO:0022603	regulation of anatomical structure morphogenesis	20317	Serpinf1	serine (or cysteine) peptidase inhibitor, clade F, member 1
1344	GO:0022603	regulation of anatomical structure morphogenesis	20319	Sfrp2	secreted frizzled-related protein 2
1346	GO:0022603	regulation of anatomical structure morphogenesis	20349	Sema3e	sema domain, immunoglobulin domain (Ig), short basic domain, secreted, (semaphorin) 3E
1348	GO:0022603	regulation of anatomical structure morphogenesis	20350	Sema3f	sema domain, immunoglobulin domain (Ig), short basic domain, secreted, (semaphorin) 3F
1351	GO:0022603	regulation of anatomical structure morphogenesis	20356	Sema5a	sema domain, seven thrombospondin repeats (type 1 and type 1-like), transmembrane domain (TM) and short cytoplasmic domain, (semaphorin) 5A
1352	GO:0022603	regulation of anatomical structure morphogenesis	17118	Marcks	myristoylated alanine rich protein kinase C substrate
1353	GO:0022603	regulation of anatomical structure morphogenesis	17295	Met	met proto-oncogene
1355	GO:0022603	regulation of anatomical structure morphogenesis	17756	Map2	microtubule-associated protein 2
1357	GO:0022603	regulation of anatomical structure morphogenesis	17760	Map6	microtubule-associated protein 6
1359	GO:0022603	regulation of anatomical structure morphogenesis	17909	Myo10	myosin X
1361	GO:0022603	regulation of anatomical structure morphogenesis	18049	Ngf	nerve growth factor
1364	GO:0022603	regulation of anatomical structure morphogenesis	18128	Notch1	notch 1
1365	GO:0022603	regulation of anatomical structure morphogenesis	18479	Pak1	p21 (RAC1) activated kinase 1
1367	GO:0022603	regulation of anatomical structure morphogenesis	21687	Tek	TEK receptor tyrosine kinase
1369	GO:0022603	regulation of anatomical structure morphogenesis	21803	Tgfb1	transforming growth factor, beta 1
1372	GO:0022603	regulation of anatomical structure morphogenesis	21808	Tgfb2	transforming growth factor, beta 2
1373	GO:0022603	regulation of anatomical structure morphogenesis	21825	Thbs1	thrombospondin 1
1377	GO:0022603	regulation of anatomical structure morphogenesis	21838	Thy1	thymus cell antigen 1, theta
1379	GO:0022603	regulation of anatomical structure morphogenesis	21872	Tjp1	tight junction protein 1
1381	GO:0022603	regulation of anatomical structure morphogenesis	22042	Tfrc	transferrin receptor
1382	GO:0022603	regulation of anatomical structure morphogenesis	22350	Ezr	ezrin
1384	GO:0022603	regulation of anatomical structure morphogenesis	22417	Wnt4	wingless-type MMTV integration site family, member 4
1386	GO:0022603	regulation of anatomical structure morphogenesis	22418	Wnt5a	wingless-type MMTV integration site family, member 5A
1390	GO:0022603	regulation of anatomical structure morphogenesis	23789	Coro1b	coronin, actin binding protein 1B
1391	GO:0022603	regulation of anatomical structure morphogenesis	23797	Akt3	thymoma viral proto-oncogene 3
1392	GO:0022603	regulation of anatomical structure morphogenesis	23876	Fbln5	fibulin 5
1393	GO:0022603	regulation of anatomical structure morphogenesis	23892	Grem1	gremlin 1, DAN family BMP antagonist
1397	GO:0022603	regulation of anatomical structure morphogenesis	24064	Spry2	sprouty RTK signaling antagonist 2
1398	GO:0022603	regulation of anatomical structure morphogenesis	26365	Ceacam1	CEA cell adhesion molecule 1
1399	GO:0022603	regulation of anatomical structure morphogenesis	27279	Tnfrsf12a	tumor necrosis factor receptor superfamily, member 12a
1400	GO:0022603	regulation of anatomical structure morphogenesis	27428	Shroom3	shroom family member 3
1401	GO:0022603	regulation of anatomical structure morphogenesis	27494	Amot	angiomotin
1402	GO:0022603	regulation of anatomical structure morphogenesis	29806	Limd1	LIM domains containing 1
1403	GO:0022603	regulation of anatomical structure morphogenesis	50768	Dlc1	deleted in liver cancer 1
1404	GO:0022603	regulation of anatomical structure morphogenesis	53614	Reck	reversion-inducing-cysteine-rich protein with kazal motifs
1405	GO:0022603	regulation of anatomical structure morphogenesis	53972	Ngef	neuronal guanine nucleotide exchange factor
1406	GO:0022603	regulation of anatomical structure morphogenesis	54409	Ramp2	receptor (calcitonin) activity modifying protein 2
1407	GO:0022603	regulation of anatomical structure morphogenesis	56044	Rala	v-ral simian leukemia viral oncogene A (ras related)
1408	GO:0022603	regulation of anatomical structure morphogenesis	56320	Dbn1	drebrin 1
1411	GO:0022603	regulation of anatomical structure morphogenesis	57265	Fzd2	frizzled class receptor 2
1412	GO:0022603	regulation of anatomical structure morphogenesis	57764	Ntn4	netrin 4
1413	GO:0022603	regulation of anatomical structure morphogenesis	64103	Tnmd	tenomodulin
1415	GO:0022603	regulation of anatomical structure morphogenesis	66214	Rgcc	regulator of cell cycle
1416	GO:0022603	regulation of anatomical structure morphogenesis	66725	Lrrk2	leucine-rich repeat kinase 2
1418	GO:0022603	regulation of anatomical structure morphogenesis	67784	Plxnd1	plexin D1
1420	GO:0022603	regulation of anatomical structure morphogenesis	69217	Plekha4	pleckstrin homology domain containing, family A (phosphoinositide binding specific) member 4
1422	GO:0022603	regulation of anatomical structure morphogenesis	69581	Rhou	ras homolog family member U
1424	GO:0022603	regulation of anatomical structure morphogenesis	69601	Dab2ip	disabled 2 interacting protein
1426	GO:0022603	regulation of anatomical structure morphogenesis	69660	Tmbim1	transmembrane BAX inhibitor motif containing 1
1427	GO:0022603	regulation of anatomical structure morphogenesis	69710	Arap1	ArfGAP with RhoGAP domain, ankyrin repeat and PH domain 1
1429	GO:0022603	regulation of anatomical structure morphogenesis	70435	Inf2	inverted formin, FH2 and WH2 domain containing
1430	GO:0022603	regulation of anatomical structure morphogenesis	72108	Ddhd2	DDHD domain containing 2
1431	GO:0022603	regulation of anatomical structure morphogenesis	73181	Nfatc4	nuclear factor of activated T cells, cytoplasmic, calcineurin dependent 4
1432	GO:0022603	regulation of anatomical structure morphogenesis	76454	Fbxo31	F-box protein 31
1433	GO:0022603	regulation of anatomical structure morphogenesis	83814	Nedd4l	neural precursor cell expressed, developmentally down-regulated gene 4-like
1435	GO:0022603	regulation of anatomical structure morphogenesis	93960	Nkd1	naked cuticle 1
1437	GO:0022603	regulation of anatomical structure morphogenesis	94253	Hecw1	HECT, C2 and WW domain containing E3 ubiquitin protein ligase 1
1438	GO:0022603	regulation of anatomical structure morphogenesis	103967	Dnm3	dynamin 3
1439	GO:0022603	regulation of anatomical structure morphogenesis	104156	Etv5	ets variant 5
1440	GO:0022603	regulation of anatomical structure morphogenesis	104252	Cdc42ep2	CDC42 effector protein (Rho GTPase binding) 2
1441	GO:0022603	regulation of anatomical structure morphogenesis	107351	Kank1	KN motif and ankyrin repeat domains 1
1442	GO:0022603	regulation of anatomical structure morphogenesis	108151	Sema3d	sema domain, immunoglobulin domain (Ig), short basic domain, secreted, (semaphorin) 3D
1443	GO:0022603	regulation of anatomical structure morphogenesis	208177	Phldb2	pleckstrin homology like domain, family B, member 2
1444	GO:0022603	regulation of anatomical structure morphogenesis	215999	Mcu	mitochondrial calcium uniporter
1445	GO:0022603	regulation of anatomical structure morphogenesis	217692	Sipa1l1	signal-induced proliferation-associated 1 like 1
1447	GO:0022603	regulation of anatomical structure morphogenesis	217715	Eif2b2	eukaryotic translation initiation factor 2B, subunit 2 beta
1448	GO:0022603	regulation of anatomical structure morphogenesis	223601	Cyrib	CYFIP related Rac1 interactor B
1450	GO:0022603	regulation of anatomical structure morphogenesis	226841	Vash2	vasohibin 2
1453	GO:0022603	regulation of anatomical structure morphogenesis	230775	Adgrb2	adhesion G protein-coupled receptor B2
1454	GO:0022603	regulation of anatomical structure morphogenesis	238328	Vash1	vasohibin 1
1458	GO:0022603	regulation of anatomical structure morphogenesis	239337	Adamts12	a disintegrin-like and metallopeptidase (reprolysin type) with thrombospondin type 1 motif, 12
1459	GO:0022603	regulation of anatomical structure morphogenesis	239405	Rspo2	R-spondin 2
1460	GO:0022603	regulation of anatomical structure morphogenesis	240725	Sulf1	sulfatase 1
1462	GO:0022603	regulation of anatomical structure morphogenesis	243362	Stard13	StAR-related lipid transfer (START) domain containing 13
1463	GO:0022603	regulation of anatomical structure morphogenesis	243743	Plxna4	plexin A4
1464	GO:0022603	regulation of anatomical structure morphogenesis	244058	Rgma	repulsive guidance molecule family member A
1465	GO:0022603	regulation of anatomical structure morphogenesis	260409	Cdc42ep3	CDC42 effector protein (Rho GTPase binding) 3
1466	GO:0022603	regulation of anatomical structure morphogenesis	319909	Ism1	isthmin 1, angiogenesis inhibitor
1468	GO:0022603	regulation of anatomical structure morphogenesis	381290	Atp2b4	ATPase, Ca++ transporting, plasma membrane 4
1470	GO:0022603	regulation of anatomical structure morphogenesis	381979	Brsk1	BR serine/threonine kinase 1
1471	GO:0022603	regulation of anatomical structure morphogenesis	494504	Apcdd1	adenomatosis polyposis coli down-regulated 1
1472	GO:0022603	regulation of anatomical structure morphogenesis	677884	Pakap	paralemmin A kinase anchor protein
1475	GO:0022603	regulation of anatomical structure morphogenesis	20361	Sema7a	sema domain, immunoglobulin domain (Ig), and GPI membrane anchor, (semaphorin) 7A
1478	GO:0022603	regulation of anatomical structure morphogenesis	20393	Sgk1	serum/glucocorticoid regulated kinase 1
1479	GO:0022603	regulation of anatomical structure morphogenesis	20563	Slit2	slit guidance ligand 2
1480	GO:0022603	regulation of anatomical structure morphogenesis	20681	Sox8	SRY (sex determining region Y)-box 8
1481	GO:0022603	regulation of anatomical structure morphogenesis	20682	Sox9	SRY (sex determining region Y)-box 9
1482	GO:0022603	regulation of anatomical structure morphogenesis	20692	Sparc	secreted acidic cysteine rich glycoprotein
1483	GO:0022603	regulation of anatomical structure morphogenesis	20846	Stat1	signal transducer and activator of transcription 1
1484	GO:0022603	regulation of anatomical structure morphogenesis	20847	Stat2	signal transducer and activator of transcription 2
1485	GO:0022603	regulation of anatomical structure morphogenesis	20848	Stat3	signal transducer and activator of transcription 3
1486	GO:0022603	regulation of anatomical structure morphogenesis	20866	Stim1	stromal interaction molecule 1
1487	GO:0022603	regulation of anatomical structure morphogenesis	21385	Tbx2	T-box 2
1488	GO:0022603	regulation of anatomical structure morphogenesis	11352	Abl2	v-abl Abelson murine leukemia viral oncogene 2 (arg, Abelson-related gene)
1489	GO:0022603	regulation of anatomical structure morphogenesis	11504	Adamts1	a disintegrin-like and metallopeptidase (reprolysin type) with thrombospondin type 1 motif, 1
1490	GO:0022603	regulation of anatomical structure morphogenesis	11518	Add1	adducin 1 (alpha)
1491	GO:0022603	regulation of anatomical structure morphogenesis	11835	Ar	androgen receptor
1493	GO:0022603	regulation of anatomical structure morphogenesis	12064	Bdnf	brain derived neurotrophic factor
1498	GO:0022603	regulation of anatomical structure morphogenesis	12159	Bmp4	bone morphogenetic protein 4
1502	GO:0022603	regulation of anatomical structure morphogenesis	12176	Bnip3	BCL2/adenovirus E1B interacting protein 3
1503	GO:0022603	regulation of anatomical structure morphogenesis	12226	Btg1	BTG anti-proliferation factor 1
1504	GO:0022603	regulation of anatomical structure morphogenesis	12505	Cd44	CD44 antigen
1505	GO:0022603	regulation of anatomical structure morphogenesis	12810	Coch	cochlin
1506	GO:0022603	regulation of anatomical structure morphogenesis	12827	Col4a2	collagen, type IV, alpha 2
1507	GO:0022603	regulation of anatomical structure morphogenesis	13036	Ctsh	cathepsin H
1508	GO:0022603	regulation of anatomical structure morphogenesis	13078	Cyp1b1	cytochrome P450, family 1, subfamily b, polypeptide 1
1509	GO:0022603	regulation of anatomical structure morphogenesis	13138	Dag1	dystroglycan 1
1510	GO:0022603	regulation of anatomical structure morphogenesis	13179	Dcn	decorin
1511	GO:0022603	regulation of anatomical structure morphogenesis	13383	Dlg1	discs large MAGUK scaffold protein 1
1512	GO:0022603	regulation of anatomical structure morphogenesis	13601	Ecm1	extracellular matrix protein 1
1513	GO:0022603	regulation of anatomical structure morphogenesis	13617	Ednra	endothelin receptor type A
1514	GO:0022603	regulation of anatomical structure morphogenesis	13636	Efna1	ephrin A1
1515	GO:0022603	regulation of anatomical structure morphogenesis	13638	Efna3	ephrin A3
1516	GO:0022603	regulation of anatomical structure morphogenesis	13640	Efna5	ephrin A5
1518	GO:0022603	regulation of anatomical structure morphogenesis	13805	Eng	endoglin
1520	GO:0022603	regulation of anatomical structure morphogenesis	13822	Epb41l2	erythrocyte membrane protein band 4.1 like 2
1521	GO:0022603	regulation of anatomical structure morphogenesis	13823	Epb41l3	erythrocyte membrane protein band 4.1 like 3
1522	GO:0022603	regulation of anatomical structure morphogenesis	13836	Epha2	Eph receptor A2
1524	GO:0022603	regulation of anatomical structure morphogenesis	13845	Ephb3	Eph receptor B3
1525	GO:0022603	regulation of anatomical structure morphogenesis	13860	Eps8	epidermal growth factor receptor pathway substrate 8
1526	GO:0022603	regulation of anatomical structure morphogenesis	14165	Fgf10	fibroblast growth factor 10
1529	GO:0022603	regulation of anatomical structure morphogenesis	14178	Fgf7	fibroblast growth factor 7
1530	GO:0022603	regulation of anatomical structure morphogenesis	14362	Fzd1	frizzled class receptor 1
1531	GO:0022603	regulation of anatomical structure morphogenesis	14366	Fzd4	frizzled class receptor 4
1533	GO:0022603	regulation of anatomical structure morphogenesis	14388	Gab1	growth factor receptor bound protein 2-associated protein 1
1534	GO:0022603	regulation of anatomical structure morphogenesis	14453	Gas2	growth arrest specific 2
1535	GO:0022603	regulation of anatomical structure morphogenesis	14457	Gas7	growth arrest specific 7
1536	GO:0022603	regulation of anatomical structure morphogenesis	14609	Gja1	gap junction protein, alpha 1
1537	GO:0030198	extracellular matrix organization	16948	Lox	lysyl oxidase
1539	GO:0030198	extracellular matrix organization	21808	Tgfb2	transforming growth factor, beta 2
1540	GO:0030198	extracellular matrix organization	16780	Lamb3	laminin, beta 3
1541	GO:0030198	extracellular matrix organization	17182	Matn3	matrilin 3
1542	GO:0030198	extracellular matrix organization	17183	Matn4	matrilin 4
1545	GO:0030198	extracellular matrix organization	18826	Lcp1	lymphocyte cytosolic protein 1
1546	GO:0030198	extracellular matrix organization	18858	Pmp22	peripheral myelin protein 22
1547	GO:0030198	extracellular matrix organization	19288	Ptx3	pentraxin related gene
1548	GO:0030198	extracellular matrix organization	16779	Lamb2	laminin, beta 2
1549	GO:0030198	extracellular matrix organization	20289	Scx	scleraxis
1550	GO:0030198	extracellular matrix organization	20319	Sfrp2	secreted frizzled-related protein 2
1551	GO:0030198	extracellular matrix organization	20356	Sema5a	sema domain, seven thrombospondin repeats (type 1 and type 1-like), transmembrane domain (TM) and short cytoplasmic domain, (semaphorin) 5A
1552	GO:0030198	extracellular matrix organization	20682	Sox9	SRY (sex determining region Y)-box 9
1553	GO:0030198	extracellular matrix organization	21803	Tgfb1	transforming growth factor, beta 1
1556	GO:0030198	extracellular matrix organization	17388	Mmp15	matrix metallopeptidase 15
1557	GO:0030198	extracellular matrix organization	18128	Notch1	notch 1
1558	GO:0030198	extracellular matrix organization	12831	Col5a1	collagen, type V, alpha 1
1562	GO:0030198	extracellular matrix organization	12824	Col2a1	collagen, type II, alpha 1
1564	GO:0030198	extracellular matrix organization	12825	Col3a1	collagen, type III, alpha 1
1567	GO:0030198	extracellular matrix organization	12826	Col4a1	collagen, type IV, alpha 1
1569	GO:0030198	extracellular matrix organization	12827	Col4a2	collagen, type IV, alpha 2
1570	GO:0030198	extracellular matrix organization	12830	Col4a5	collagen, type IV, alpha 5
1571	GO:0030198	extracellular matrix organization	13078	Cyp1b1	cytochrome P450, family 1, subfamily b, polypeptide 1
1572	GO:0030198	extracellular matrix organization	13138	Dag1	dystroglycan 1
1575	GO:0030198	extracellular matrix organization	12837	Col8a1	collagen, type VIII, alpha 1
1576	GO:0030198	extracellular matrix organization	12839	Col9a1	collagen, type IX, alpha 1
1577	GO:0030198	extracellular matrix organization	12842	Col1a1	collagen, type I, alpha 1
1580	GO:0030198	extracellular matrix organization	12843	Col1a2	collagen, type I, alpha 2
1584	GO:0030198	extracellular matrix organization	15227	Foxf1	forkhead box F1
1585	GO:0030198	extracellular matrix organization	16193	Il6	interleukin 6
1586	GO:0030198	extracellular matrix organization	16416	Itgb3	integrin beta 3
1587	GO:0030198	extracellular matrix organization	16777	Lamb1	laminin B1
1591	GO:0030198	extracellular matrix organization	64075	Smoc1	SPARC related modular calcium binding 1
1592	GO:0030198	extracellular matrix organization	66214	Rgcc	regulator of cell cycle
1593	GO:0030198	extracellular matrix organization	67896	Ccdc80	coiled-coil domain containing 80
1595	GO:0030198	extracellular matrix organization	69538	Antxr1	anthrax toxin receptor 1
1596	GO:0030198	extracellular matrix organization	72043	Sulf2	sulfatase 2
1597	GO:0030198	extracellular matrix organization	107250	Kazald1	Kazal-type serine peptidase inhibitor domain 1
1598	GO:0030198	extracellular matrix organization	107581	Col16a1	collagen, type XVI, alpha 1
1599	GO:0030198	extracellular matrix organization	108153	Adamts7	a disintegrin-like and metallopeptidase (reprolysin type) with thrombospondin type 1 motif, 7
1601	GO:0030198	extracellular matrix organization	118453	Mmp28	matrix metallopeptidase 28 (epilysin)
1602	GO:0030198	extracellular matrix organization	208177	Phldb2	pleckstrin homology like domain, family B, member 2
1603	GO:0030198	extracellular matrix organization	213945	Col28a1	collagen, type XXVIII, alpha 1
1604	GO:0030198	extracellular matrix organization	216725	Adamts2	a disintegrin-like and metallopeptidase (reprolysin type) with thrombospondin type 1 motif, 2
1606	GO:0030198	extracellular matrix organization	219151	Scara3	scavenger receptor class A, member 3
1607	GO:0030198	extracellular matrix organization	229595	Adamtsl4	ADAMTS-like 4
1608	GO:0030198	extracellular matrix organization	239337	Adamts12	a disintegrin-like and metallopeptidase (reprolysin type) with thrombospondin type 1 motif, 12
1610	GO:0030198	extracellular matrix organization	240725	Sulf1	sulfatase 1
1612	GO:0030198	extracellular matrix organization	23794	Adamts5	a disintegrin-like and metallopeptidase (reprolysin type) with thrombospondin type 1 motif, 5 (aggrecanase-2)
1614	GO:0030198	extracellular matrix organization	13717	Eln	elastin
1616	GO:0030198	extracellular matrix organization	13805	Eng	endoglin
1617	GO:0030198	extracellular matrix organization	14219	Ccn2	cellular communication network factor 2
1618	GO:0030198	extracellular matrix organization	14453	Gas2	growth arrest specific 2
1619	GO:0030198	extracellular matrix organization	15116	Has1	hyaluronan synthase 1
1621	GO:0030198	extracellular matrix organization	15117	Has2	hyaluronan synthase 2
1624	GO:0030198	extracellular matrix organization	53867	Col5a3	collagen, type V, alpha 3
1625	GO:0030198	extracellular matrix organization	54409	Ramp2	receptor (calcitonin) activity modifying protein 2
1626	GO:0030198	extracellular matrix organization	57764	Ntn4	netrin 4
1627	GO:0030198	extracellular matrix organization	58859	Efemp2	epidermal growth factor-containing fibulin-like extracellular matrix protein 2
1629	GO:0030198	extracellular matrix organization	58994	Smpd3	sphingomyelin phosphodiesterase 3, neutral
1631	GO:0030198	extracellular matrix organization	23876	Fbln5	fibulin 5
1633	GO:0030198	extracellular matrix organization	23892	Grem1	gremlin 1, DAN family BMP antagonist
1634	GO:0030198	extracellular matrix organization	53381	Prdx4	peroxiredoxin 4
1635	GO:0030198	extracellular matrix organization	53614	Reck	reversion-inducing-cysteine-rich protein with kazal motifs
1638	GO:0030198	extracellular matrix organization	320078	Olfml2b	olfactomedin-like 2B
1639	GO:0030198	extracellular matrix organization	373864	Col27a1	collagen, type XXVII, alpha 1
1645	GO:0030198	extracellular matrix organization	11352	Abl2	v-abl Abelson murine leukemia viral oncogene 2 (arg, Abelson-related gene)
1646	GO:0030198	extracellular matrix organization	11504	Adamts1	a disintegrin-like and metallopeptidase (reprolysin type) with thrombospondin type 1 motif, 1
1647	GO:0030198	extracellular matrix organization	12305	Ddr1	discoidin domain receptor family, member 1
1649	GO:0030198	extracellular matrix organization	12389	Cav1	caveolin 1, caveolae protein
1650	GO:0030198	extracellular matrix organization	12406	Serpinh1	serine (or cysteine) peptidase inhibitor, clade H, member 1
1651	GO:0030198	extracellular matrix organization	12814	Col11a1	collagen, type XI, alpha 1
1653	GO:0030198	extracellular matrix organization	12818	Col14a1	collagen, type XIV, alpha 1
1654	GO:0030198	extracellular matrix organization	12819	Col15a1	collagen, type XV, alpha 1
1655	GO:0030198	extracellular matrix organization	12823	Col19a1	collagen, type XIX, alpha 1
1657	GO:0030198	extracellular matrix organization	399558	Flrt2	fibronectin leucine rich transmembrane protein 2
1660	GO:0030198	extracellular matrix organization	12633	Cflar	CASP8 and FADD-like apoptosis regulator
1661	GO:0042981	regulation of apoptotic process	66270	Retreg1	reticulophagy regulator 1
1663	GO:0042981	regulation of apoptotic process	22059	Trp53	transformation related protein 53
1664	GO:0042981	regulation of apoptotic process	66725	Lrrk2	leucine-rich repeat kinase 2
1665	GO:0042981	regulation of apoptotic process	66870	Serbp1	serpine1 mRNA binding protein 1
1666	GO:0042981	regulation of apoptotic process	67784	Plxnd1	plexin D1
1667	GO:0042981	regulation of apoptotic process	66409	Rsl1d1	ribosomal L1 domain containing 1
1668	GO:0042981	regulation of apoptotic process	67603	Dusp6	dual specificity phosphatase 6
1669	GO:0042981	regulation of apoptotic process	67738	Ppid	peptidylprolyl isomerase D (cyclophilin D)
1670	GO:0042981	regulation of apoptotic process	67039	Rbm25	RNA binding motif protein 25
1672	GO:0042981	regulation of apoptotic process	66262	Ing5	inhibitor of growth family, member 5
1677	GO:0042981	regulation of apoptotic process	64209	Herpud1	homocysteine-inducible, endoplasmic reticulum stress-inducible, ubiquitin-like domain member 1
1679	GO:0042981	regulation of apoptotic process	65964	Map3k20	mitogen-activated protein kinase kinase kinase 20
1680	GO:0042981	regulation of apoptotic process	66143	Eef1e1	eukaryotic translation elongation factor 1 epsilon 1
1681	GO:0042981	regulation of apoptotic process	66168	Grina	glutamate receptor, ionotropic, N-methyl D-aspartate-associated protein 1 (glutamate binding)
1684	GO:0042981	regulation of apoptotic process	66214	Rgcc	regulator of cell cycle
1685	GO:0042981	regulation of apoptotic process	68015	Trap1	TNF receptor-associated protein 1
1686	GO:0042981	regulation of apoptotic process	68655	Fndc1	fibronectin type III domain containing 1
1687	GO:0042981	regulation of apoptotic process	69601	Dab2ip	disabled 2 interacting protein
1688	GO:0042981	regulation of apoptotic process	11352	Abl2	v-abl Abelson murine leukemia viral oncogene 2 (arg, Abelson-related gene)
1690	GO:0042981	regulation of apoptotic process	11600	Angpt1	angiopoietin 1
1693	GO:0042981	regulation of apoptotic process	11668	Aldh1a1	aldehyde dehydrogenase family 1, subfamily A1
1694	GO:0042981	regulation of apoptotic process	11792	Apex1	apurinic/apyrimidinic endonuclease 1
1695	GO:0042981	regulation of apoptotic process	11800	Api5	apoptosis inhibitor 5
1698	GO:0042981	regulation of apoptotic process	76854	Gper1	G protein-coupled estrogen receptor 1
1699	GO:0042981	regulation of apoptotic process	78334	Cdk19	cyclin-dependent kinase 19
1700	GO:0042981	regulation of apoptotic process	80890	Trim2	tripartite motif-containing 2
1702	GO:0042981	regulation of apoptotic process	97998	Deptor	DEP domain containing MTOR-interacting protein
1703	GO:0042981	regulation of apoptotic process	100342	Tent5b	terminal nucleotidyltransferase 5B
1704	GO:0042981	regulation of apoptotic process	105827	Amigo2	adhesion molecule with Ig like domain 2
1706	GO:0042981	regulation of apoptotic process	107392	Brms1	breast cancer metastasis-suppressor 1
1707	GO:0042981	regulation of apoptotic process	107503	Atf5	activating transcription factor 5
1709	GO:0042981	regulation of apoptotic process	107607	Nod1	nucleotide-binding oligomerization domain containing 1
1710	GO:0042981	regulation of apoptotic process	107765	Ankrd1	ankyrin repeat domain 1 (cardiac muscle)
1711	GO:0042981	regulation of apoptotic process	109270	Prr5	proline rich 5 (renal)
1712	GO:0042981	regulation of apoptotic process	109700	Itga1	integrin alpha 1
1713	GO:0042981	regulation of apoptotic process	109815	Selenos	selenoprotein S
1714	GO:0042981	regulation of apoptotic process	117198	Ivns1abp	influenza virus NS1A binding protein
1715	GO:0042981	regulation of apoptotic process	170719	Oxr1	oxidation resistance 1
1716	GO:0042981	regulation of apoptotic process	170755	Sgk3	serum/glucocorticoid regulated kinase 3
1717	GO:0042981	regulation of apoptotic process	171580	Mical1	microtubule associated monooxygenase, calponin and LIM domain containing 1
1718	GO:0042981	regulation of apoptotic process	192678	Rassf3	Ras association (RalGDS/AF-6) domain family member 3
1719	GO:0042981	regulation of apoptotic process	211323	Nrg1	neuregulin 1
1720	GO:0042981	regulation of apoptotic process	214639	4930486L24Rik	RIKEN cDNA 4930486L24 gene
1721	GO:0042981	regulation of apoptotic process	215114	Hip1	huntingtin interacting protein 1
1722	GO:0042981	regulation of apoptotic process	215653	Rassf2	Ras association (RalGDS/AF-6) domain family member 2
1724	GO:0042981	regulation of apoptotic process	216439	Agap2	ArfGAP with GTPase domain, ankyrin repeat and PH domain 2
1727	GO:0042981	regulation of apoptotic process	217011	Nle1	notchless homolog 1
1729	GO:0042981	regulation of apoptotic process	69660	Tmbim1	transmembrane BAX inhibitor motif containing 1
1731	GO:0042981	regulation of apoptotic process	70445	Cd248	CD248 antigen, endosialin
1732	GO:0042981	regulation of apoptotic process	71514	Sfpq	splicing factor proline/glutamine rich (polypyrimidine tract binding protein associated)
1733	GO:0042981	regulation of apoptotic process	72691	Calhm2	calcium homeostasis modulator family member 2
1734	GO:0042981	regulation of apoptotic process	73181	Nfatc4	nuclear factor of activated T cells, cytoplasmic, calcineurin dependent 4
1735	GO:0042981	regulation of apoptotic process	73914	Irak3	interleukin-1 receptor-associated kinase 3
1736	GO:0042981	regulation of apoptotic process	74838	Naa15	N(alpha)-acetyltransferase 15, NatA auxiliary subunit
1737	GO:0042981	regulation of apoptotic process	76088	Dock8	dedicator of cytokinesis 8
1738	GO:0042981	regulation of apoptotic process	236732	Rbm10	RNA binding motif protein 10
1741	GO:0042981	regulation of apoptotic process	242202	Pde5a	phosphodiesterase 5A, cGMP-specific
1742	GO:0042981	regulation of apoptotic process	269529	Fbxo10	F-box protein 10
1744	GO:0042981	regulation of apoptotic process	320404	Itpkb	inositol 1,4,5-trisphosphate 3-kinase B
1745	GO:0042981	regulation of apoptotic process	100463512	Gm20594	predicted gene, 20594
1747	GO:0042981	regulation of apoptotic process	22253	Unc5c	unc-5 netrin receptor C
1748	GO:0042981	regulation of apoptotic process	22337	Vdr	vitamin D (1,25-dihydroxyvitamin D3) receptor
1749	GO:0042981	regulation of apoptotic process	22361	Vnn1	vanin 1
1750	GO:0042981	regulation of apoptotic process	22401	Zmat3	zinc finger matrin type 3
1751	GO:0042981	regulation of apoptotic process	22417	Wnt4	wingless-type MMTV integration site family, member 4
1752	GO:0042981	regulation of apoptotic process	22418	Wnt5a	wingless-type MMTV integration site family, member 5A
1754	GO:0042981	regulation of apoptotic process	23892	Grem1	gremlin 1, DAN family BMP antagonist
1755	GO:0042981	regulation of apoptotic process	24064	Spry2	sprouty RTK signaling antagonist 2
1757	GO:0042981	regulation of apoptotic process	26897	Acot1	acyl-CoA thioesterase 1
1758	GO:0042981	regulation of apoptotic process	26943	Serinc3	serine incorporator 3
1759	GO:0042981	regulation of apoptotic process	27053	Asns	asparagine synthetase
1760	GO:0042981	regulation of apoptotic process	27273	Pdk4	pyruvate dehydrogenase kinase, isoenzyme 4
1761	GO:0042981	regulation of apoptotic process	27279	Tnfrsf12a	tumor necrosis factor receptor superfamily, member 12a
1763	GO:0042981	regulation of apoptotic process	27280	Phlda3	pleckstrin homology like domain, family A, member 3
1765	GO:0042981	regulation of apoptotic process	28185	Tomm70a	translocase of outer mitochondrial membrane 70A
1766	GO:0042981	regulation of apoptotic process	29813	Zfp385a	zinc finger protein 385A
1767	GO:0042981	regulation of apoptotic process	50490	Nox4	NADPH oxidase 4
1768	GO:0042981	regulation of apoptotic process	50768	Dlc1	deleted in liver cancer 1
1769	GO:0042981	regulation of apoptotic process	53333	Tomm40	translocase of outer mitochondrial membrane 40
1770	GO:0042981	regulation of apoptotic process	54409	Ramp2	receptor (calcitonin) activity modifying protein 2
1772	GO:0042981	regulation of apoptotic process	56086	Set	SET nuclear oncogene
1773	GO:0042981	regulation of apoptotic process	56213	Htra1	HtrA serine peptidase 1
1774	GO:0042981	regulation of apoptotic process	56349	Net1	neuroepithelial cell transforming gene 1
1775	GO:0042981	regulation of apoptotic process	56449	Ybx3	Y box protein 3
1777	GO:0042981	regulation of apoptotic process	56505	Ruvbl1	RuvB-like protein 1
1778	GO:0042981	regulation of apoptotic process	56532	Ripk3	receptor-interacting serine-threonine kinase 3
1781	GO:0042981	regulation of apoptotic process	56847	Aldh1a3	aldehyde dehydrogenase family 1, subfamily A3
1783	GO:0042981	regulation of apoptotic process	57741	Noc2l	NOC2 like nucleolar associated transcriptional repressor
1784	GO:0042981	regulation of apoptotic process	58250	Chst11	carbohydrate sulfotransferase 11
1786	GO:0042981	regulation of apoptotic process	17691	Sik1	salt inducible kinase 1
1787	GO:0042981	regulation of apoptotic process	17869	Myc	myelocytomatosis oncogene
1791	GO:0042981	regulation of apoptotic process	17938	Naca	nascent polypeptide-associated complex alpha polypeptide
1792	GO:0042981	regulation of apoptotic process	17948	Naip2	NLR family, apoptosis inhibitory protein 2
1795	GO:0042981	regulation of apoptotic process	17975	Ncl	nucleolin
1796	GO:0042981	regulation of apoptotic process	17979	Ncoa3	nuclear receptor coactivator 3
1797	GO:0042981	regulation of apoptotic process	18011	Neurl1a	neuralized E3 ubiquitin protein ligase 1A
1798	GO:0042981	regulation of apoptotic process	18049	Ngf	nerve growth factor
1801	GO:0042981	regulation of apoptotic process	18128	Notch1	notch 1
1804	GO:0042981	regulation of apoptotic process	18148	Npm1	nucleophosmin 1
1806	GO:0042981	regulation of apoptotic process	13039	Ctsl	cathepsin L
1807	GO:0042981	regulation of apoptotic process	11835	Ar	androgen receptor
1808	GO:0042981	regulation of apoptotic process	11920	Atm	ataxia telangiectasia mutated
1810	GO:0042981	regulation of apoptotic process	12064	Bdnf	brain derived neurotrophic factor
1814	GO:0042981	regulation of apoptotic process	12159	Bmp4	bone morphogenetic protein 4
1817	GO:0042981	regulation of apoptotic process	12176	Bnip3	BCL2/adenovirus E1B interacting protein 3
1819	GO:0042981	regulation of apoptotic process	12192	Zfp36l1	zinc finger protein 36, C3H type-like 1
1820	GO:0042981	regulation of apoptotic process	12226	Btg1	BTG anti-proliferation factor 1
1821	GO:0042981	regulation of apoptotic process	12261	C1qbp	complement component 1, q subcomponent binding protein
1822	GO:0042981	regulation of apoptotic process	12359	Cat	catalase
1823	GO:0042981	regulation of apoptotic process	12367	Casp3	caspase 3
1826	GO:0042981	regulation of apoptotic process	12389	Cav1	caveolin 1, caveolae protein
1828	GO:0042981	regulation of apoptotic process	12505	Cd44	CD44 antigen
1831	GO:0042981	regulation of apoptotic process	12575	Cdkn1a	cyclin-dependent kinase inhibitor 1A (P21)
1832	GO:0042981	regulation of apoptotic process	12633	Cflar	CASP8 and FADD-like apoptosis regulator
1837	GO:0042981	regulation of apoptotic process	12824	Col2a1	collagen, type II, alpha 1
1838	GO:0042981	regulation of apoptotic process	12931	Crlf1	cytokine receptor-like factor 1
1840	GO:0042981	regulation of apoptotic process	12955	Cryab	crystallin, alpha B
1843	GO:0042981	regulation of apoptotic process	13036	Ctsh	cathepsin H
1846	GO:0042981	regulation of apoptotic process	15510	Hspd1	heat shock protein 1 (chaperonin)
1847	GO:0042981	regulation of apoptotic process	13078	Cyp1b1	cytochrome P450, family 1, subfamily b, polypeptide 1
1848	GO:0042981	regulation of apoptotic process	13433	Dnmt1	DNA methyltransferase (cytosine-5) 1
1849	GO:0042981	regulation of apoptotic process	13557	E2f3	E2F transcription factor 3
1850	GO:0042981	regulation of apoptotic process	218397	Rasa1	RAS p21 protein activator 1
1851	GO:0042981	regulation of apoptotic process	13636	Efna1	ephrin A1
1852	GO:0042981	regulation of apoptotic process	223649	Nrbp2	nuclear receptor binding protein 2
1853	GO:0042981	regulation of apoptotic process	225341	Lims2	LIM and senescent cell antigen like domains 2
1854	GO:0042981	regulation of apoptotic process	226419	Dyrk3	dual-specificity tyrosine-(Y)-phosphorylation regulated kinase 3
1855	GO:0042981	regulation of apoptotic process	227753	Gsn	gelsolin
1856	GO:0042981	regulation of apoptotic process	229595	Adamtsl4	ADAMTS-like 4
1857	GO:0042981	regulation of apoptotic process	230908	Tardbp	TAR DNA binding protein
1859	GO:0042981	regulation of apoptotic process	21817	Tgm2	transglutaminase 2, C polypeptide
1860	GO:0042981	regulation of apoptotic process	21825	Thbs1	thrombospondin 1
1861	GO:0042981	regulation of apoptotic process	21833	Thra	thyroid hormone receptor alpha
1862	GO:0042981	regulation of apoptotic process	21859	Timp3	tissue inhibitor of metalloproteinase 3
1863	GO:0042981	regulation of apoptotic process	21872	Tjp1	tight junction protein 1
1864	GO:0042981	regulation of apoptotic process	22042	Tfrc	transferrin receptor
1866	GO:0042981	regulation of apoptotic process	14373	G0s2	G0/G1 switch gene 2
1867	GO:0042981	regulation of apoptotic process	14456	Gas6	growth arrest specific 6
1871	GO:0042981	regulation of apoptotic process	14609	Gja1	gap junction protein, alpha 1
1872	GO:0042981	regulation of apoptotic process	14806	Grik2	glutamate receptor, ionotropic, kainate 2 (beta 2)
1874	GO:0042981	regulation of apoptotic process	15163	Hcls1	hematopoietic cell specific Lyn substrate 1
1875	GO:0042981	regulation of apoptotic process	15201	Hells	helicase, lymphoid specific
1876	GO:0042981	regulation of apoptotic process	15214	Hey2	hairy/enhancer-of-split related with YRPW motif 2
1877	GO:0042981	regulation of apoptotic process	15234	Hgf	hepatocyte growth factor
1880	GO:0042981	regulation of apoptotic process	15245	Hhip	Hedgehog-interacting protein
1881	GO:0042981	regulation of apoptotic process	15289	Hmgb1	high mobility group box 1
1882	GO:0042981	regulation of apoptotic process	15364	Hmga2	high mobility group AT-hook 2
1883	GO:0042981	regulation of apoptotic process	15387	Hnrnpk	heterogeneous nuclear ribonucleoprotein K
1885	GO:0042981	regulation of apoptotic process	15502	Dnaja1	DnaJ heat shock protein family (Hsp40) member A1
1886	GO:0042981	regulation of apoptotic process	20723	Serpinb9	serine (or cysteine) peptidase inhibitor, clade B, member 9
1887	GO:0042981	regulation of apoptotic process	15903	Id3	inhibitor of DNA binding 3
1888	GO:0042981	regulation of apoptotic process	16000	Igf1	insulin-like growth factor 1
1891	GO:0042981	regulation of apoptotic process	16009	Igfbp3	insulin-like growth factor binding protein 3
1892	GO:0042981	regulation of apoptotic process	16181	Il1rn	interleukin 1 receptor antagonist
1893	GO:0042981	regulation of apoptotic process	16193	Il6	interleukin 6
1895	GO:0042981	regulation of apoptotic process	16195	Il6st	interleukin 6 signal transducer
1896	GO:0042981	regulation of apoptotic process	16403	Itga6	integrin alpha 6
1897	GO:0042981	regulation of apoptotic process	16600	Klf4	Kruppel-like factor 4 (gut)
1898	GO:0042981	regulation of apoptotic process	16842	Lef1	lymphoid enhancer binding factor 1
1899	GO:0042981	regulation of apoptotic process	16880	Lifr	LIF receptor alpha
1900	GO:0042981	regulation of apoptotic process	16948	Lox	lysyl oxidase
1901	GO:0042981	regulation of apoptotic process	16973	Lrp5	low density lipoprotein receptor-related protein 5
1902	GO:0042981	regulation of apoptotic process	16975	Lrp8	low density lipoprotein receptor-related protein 8, apolipoprotein e receptor
1903	GO:0042981	regulation of apoptotic process	17130	Smad6	SMAD family member 6
1904	GO:0042981	regulation of apoptotic process	17153	Mal	myelin and lymphocyte protein, T cell differentiation protein
1905	GO:0042981	regulation of apoptotic process	17535	Mre11a	MRE11A homolog A, double strand break repair nuclease
1906	GO:0042981	regulation of apoptotic process	17685	Msh2	mutS homolog 2
1907	GO:0042981	regulation of apoptotic process	19268	Ptprf	protein tyrosine phosphatase, receptor type, F
1908	GO:0042981	regulation of apoptotic process	19713	Ret	ret proto-oncogene
1909	GO:0042981	regulation of apoptotic process	20111	Rps6ka1	ribosomal protein S6 kinase polypeptide 1
1910	GO:0042981	regulation of apoptotic process	20203	S100b	S100 protein, beta polypeptide, neural
1911	GO:0042981	regulation of apoptotic process	20289	Scx	scleraxis
1912	GO:0042981	regulation of apoptotic process	20319	Sfrp2	secreted frizzled-related protein 2
1915	GO:0042981	regulation of apoptotic process	20349	Sema3e	sema domain, immunoglobulin domain (Ig), short basic domain, secreted, (semaphorin) 3E
1916	GO:0042981	regulation of apoptotic process	20356	Sema5a	sema domain, seven thrombospondin repeats (type 1 and type 1-like), transmembrane domain (TM) and short cytoplasmic domain, (semaphorin) 5A
1917	GO:0042981	regulation of apoptotic process	20393	Sgk1	serum/glucocorticoid regulated kinase 1
1918	GO:0042981	regulation of apoptotic process	20563	Slit2	slit guidance ligand 2
1919	GO:0042981	regulation of apoptotic process	20677	Sox4	SRY (sex determining region Y)-box 4
1920	GO:0042981	regulation of apoptotic process	20681	Sox8	SRY (sex determining region Y)-box 8
1921	GO:0042981	regulation of apoptotic process	20682	Sox9	SRY (sex determining region Y)-box 9
1923	GO:0042981	regulation of apoptotic process	20706	Serpinb9b	serine (or cysteine) peptidase inhibitor, clade B, member 9b
1926	GO:0042981	regulation of apoptotic process	19223	Ptgis	prostaglandin I2 (prostacyclin) synthase
1927	GO:0042981	regulation of apoptotic process	20850	Stat5a	signal transducer and activator of transcription 5A
1928	GO:0042981	regulation of apoptotic process	18432	Mybbp1a	MYB binding protein (P160) 1a
1929	GO:0042981	regulation of apoptotic process	18453	P4hb	prolyl 4-hydroxylase, beta polypeptide
1930	GO:0042981	regulation of apoptotic process	18596	Pdgfrb	platelet derived growth factor receptor, beta polypeptide
1931	GO:0042981	regulation of apoptotic process	18753	Prkcd	protein kinase C, delta
1933	GO:0042981	regulation of apoptotic process	18783	Pla2g4a	phospholipase A2, group IVA (cytosolic, calcium-dependent)
1934	GO:0042981	regulation of apoptotic process	18793	Plaur	plasminogen activator, urokinase receptor
1935	GO:0042981	regulation of apoptotic process	18858	Pmp22	peripheral myelin protein 22
1936	GO:0042981	regulation of apoptotic process	19016	Pparg	peroxisome proliferator activated receptor gamma
1937	GO:0042981	regulation of apoptotic process	19122	Prnp	prion protein
1939	GO:0042981	regulation of apoptotic process	14102	Fas	Fas (TNF receptor superfamily member 6)
1940	GO:0042981	regulation of apoptotic process	19225	Ptgs2	prostaglandin-endoperoxide synthase 2
1942	GO:0042981	regulation of apoptotic process	19229	Ptk2b	PTK2 protein tyrosine kinase 2 beta
1944	GO:0042981	regulation of apoptotic process	19231	Ptma	prothymosin alpha
1946	GO:0042981	regulation of apoptotic process	19252	Dusp1	dual specificity phosphatase 1
1947	GO:0042981	regulation of apoptotic process	13665	Eif2s1	eukaryotic translation initiation factor 2, subunit 1 alpha
1948	GO:0042981	regulation of apoptotic process	13867	Erbb3	erb-b2 receptor tyrosine kinase 3
1952	GO:0042981	regulation of apoptotic process	21803	Tgfb1	transforming growth factor, beta 1
1953	GO:0042981	regulation of apoptotic process	14165	Fgf10	fibroblast growth factor 10
1954	GO:0042981	regulation of apoptotic process	14184	Fgfr3	fibroblast growth factor receptor 3
1956	GO:0042981	regulation of apoptotic process	20851	Stat5b	signal transducer and activator of transcription 5B
1957	GO:0042981	regulation of apoptotic process	20910	Stxbp1	syntaxin binding protein 1
1958	GO:0042981	regulation of apoptotic process	13617	Ednra	endothelin receptor type A
1959	GO:0042981	regulation of apoptotic process	21664	Phlda1	pleckstrin homology like domain, family A, member 1
1962	GO:0042981	regulation of apoptotic process	21687	Tek	TEK receptor tyrosine kinase
1964	GO:0042981	regulation of apoptotic process	21802	Tgfa	transforming growth factor alpha
1965	GO:0042981	regulation of apoptotic process	14265	Fmr1	fragile X messenger ribonucleoprotein 1
1966	GO:0042981	regulation of apoptotic process	21808	Tgfb2	transforming growth factor, beta 2
1968	GO:0042981	regulation of apoptotic process	14200	Fhl2	four and a half LIM domains 2
1969	GO:0042981	regulation of apoptotic process	21414	Tcf7	transcription factor 7, T cell specific
1970	GO:0042981	regulation of apoptotic process	14283	Fosl1	fos-like antigen 1
1971	GO:0042981	regulation of apoptotic process	14314	Fstl1	follistatin-like 1
1972	GO:0042981	regulation of apoptotic process	14371	Fzd9	frizzled class receptor 9
1974	GO:0042981	regulation of apoptotic process	21814	Tgfbr3	transforming growth factor, beta receptor III
1975	GO:0043068	positive regulation of programmed cell death	68655	Fndc1	fibronectin type III domain containing 1
1976	GO:0043068	positive regulation of programmed cell death	71514	Sfpq	splicing factor proline/glutamine rich (polypyrimidine tract binding protein associated)
1977	GO:0043068	positive regulation of programmed cell death	69601	Dab2ip	disabled 2 interacting protein
1979	GO:0043068	positive regulation of programmed cell death	70445	Cd248	CD248 antigen, endosialin
1980	GO:0043068	positive regulation of programmed cell death	78334	Cdk19	cyclin-dependent kinase 19
1981	GO:0043068	positive regulation of programmed cell death	107392	Brms1	breast cancer metastasis-suppressor 1
1982	GO:0043068	positive regulation of programmed cell death	107765	Ankrd1	ankyrin repeat domain 1 (cardiac muscle)
1983	GO:0043068	positive regulation of programmed cell death	109700	Itga1	integrin alpha 1
1984	GO:0043068	positive regulation of programmed cell death	214639	4930486L24Rik	RIKEN cDNA 4930486L24 gene
1985	GO:0043068	positive regulation of programmed cell death	215653	Rassf2	Ras association (RalGDS/AF-6) domain family member 2
1986	GO:0043068	positive regulation of programmed cell death	227753	Gsn	gelsolin
1987	GO:0043068	positive regulation of programmed cell death	229595	Adamtsl4	ADAMTS-like 4
1988	GO:0043068	positive regulation of programmed cell death	236732	Rbm10	RNA binding motif protein 10
1990	GO:0043068	positive regulation of programmed cell death	72691	Calhm2	calcium homeostasis modulator family member 2
1991	GO:0043068	positive regulation of programmed cell death	73181	Nfatc4	nuclear factor of activated T cells, cytoplasmic, calcineurin dependent 4
1992	GO:0043068	positive regulation of programmed cell death	76854	Gper1	G protein-coupled estrogen receptor 1
1993	GO:0043068	positive regulation of programmed cell death	12633	Cflar	CASP8 and FADD-like apoptosis regulator
1994	GO:0043068	positive regulation of programmed cell death	13036	Ctsh	cathepsin H
1996	GO:0043068	positive regulation of programmed cell death	13039	Ctsl	cathepsin L
1997	GO:0043068	positive regulation of programmed cell death	13078	Cyp1b1	cytochrome P450, family 1, subfamily b, polypeptide 1
1998	GO:0043068	positive regulation of programmed cell death	13557	E2f3	E2F transcription factor 3
1999	GO:0043068	positive regulation of programmed cell death	13665	Eif2s1	eukaryotic translation initiation factor 2, subunit 1 alpha
2000	GO:0043068	positive regulation of programmed cell death	14102	Fas	Fas (TNF receptor superfamily member 6)
2001	GO:0043068	positive regulation of programmed cell death	14184	Fgfr3	fibroblast growth factor receptor 3
2002	GO:0043068	positive regulation of programmed cell death	14283	Fosl1	fos-like antigen 1
2003	GO:0043068	positive regulation of programmed cell death	14373	G0s2	G0/G1 switch gene 2
2005	GO:0043068	positive regulation of programmed cell death	12575	Cdkn1a	cyclin-dependent kinase inhibitor 1A (P21)
2006	GO:0043068	positive regulation of programmed cell death	15289	Hmgb1	high mobility group box 1
2007	GO:0043068	positive regulation of programmed cell death	15502	Dnaja1	DnaJ heat shock protein family (Hsp40) member A1
2008	GO:0043068	positive regulation of programmed cell death	15510	Hspd1	heat shock protein 1 (chaperonin)
2009	GO:0043068	positive regulation of programmed cell death	15903	Id3	inhibitor of DNA binding 3
2010	GO:0043068	positive regulation of programmed cell death	16009	Igfbp3	insulin-like growth factor binding protein 3
2011	GO:0043068	positive regulation of programmed cell death	16193	Il6	interleukin 6
2012	GO:0043068	positive regulation of programmed cell death	16403	Itga6	integrin alpha 6
2013	GO:0043068	positive regulation of programmed cell death	17153	Mal	myelin and lymphocyte protein, T cell differentiation protein
2014	GO:0043068	positive regulation of programmed cell death	17691	Sik1	salt inducible kinase 1
2015	GO:0043068	positive regulation of programmed cell death	17869	Myc	myelocytomatosis oncogene
2017	GO:0043068	positive regulation of programmed cell death	242202	Pde5a	phosphodiesterase 5A, cGMP-specific
2018	GO:0043068	positive regulation of programmed cell death	14806	Grik2	glutamate receptor, ionotropic, kainate 2 (beta 2)
2019	GO:0043068	positive regulation of programmed cell death	11668	Aldh1a1	aldehyde dehydrogenase family 1, subfamily A1
2020	GO:0043068	positive regulation of programmed cell death	11920	Atm	ataxia telangiectasia mutated
2022	GO:0043068	positive regulation of programmed cell death	12159	Bmp4	bone morphogenetic protein 4
2023	GO:0043068	positive regulation of programmed cell death	12176	Bnip3	BCL2/adenovirus E1B interacting protein 3
2025	GO:0043068	positive regulation of programmed cell death	12226	Btg1	BTG anti-proliferation factor 1
2026	GO:0043068	positive regulation of programmed cell death	12261	C1qbp	complement component 1, q subcomponent binding protein
2027	GO:0043068	positive regulation of programmed cell death	12367	Casp3	caspase 3
2030	GO:0043068	positive regulation of programmed cell death	12389	Cav1	caveolin 1, caveolae protein
2031	GO:0043068	positive regulation of programmed cell death	12505	Cd44	CD44 antigen
2032	GO:0043068	positive regulation of programmed cell death	19268	Ptprf	protein tyrosine phosphatase, receptor type, F
2033	GO:0043068	positive regulation of programmed cell death	19713	Ret	ret proto-oncogene
2034	GO:0043068	positive regulation of programmed cell death	20203	S100b	S100 protein, beta polypeptide, neural
2035	GO:0043068	positive regulation of programmed cell death	20319	Sfrp2	secreted frizzled-related protein 2
2036	GO:0043068	positive regulation of programmed cell death	20563	Slit2	slit guidance ligand 2
2037	GO:0043068	positive regulation of programmed cell death	20677	Sox4	SRY (sex determining region Y)-box 4
2038	GO:0043068	positive regulation of programmed cell death	21664	Phlda1	pleckstrin homology like domain, family A, member 1
2040	GO:0043068	positive regulation of programmed cell death	21803	Tgfb1	transforming growth factor, beta 1
2041	GO:0043068	positive regulation of programmed cell death	21808	Tgfb2	transforming growth factor, beta 2
2043	GO:0043068	positive regulation of programmed cell death	21817	Tgm2	transglutaminase 2, C polypeptide
2044	GO:0043068	positive regulation of programmed cell death	21825	Thbs1	thrombospondin 1
2045	GO:0043068	positive regulation of programmed cell death	21859	Timp3	tissue inhibitor of metalloproteinase 3
2046	GO:0043068	positive regulation of programmed cell death	22059	Trp53	transformation related protein 53
2050	GO:0043068	positive regulation of programmed cell death	22253	Unc5c	unc-5 netrin receptor C
2051	GO:0043068	positive regulation of programmed cell death	22337	Vdr	vitamin D (1,25-dihydroxyvitamin D3) receptor
2052	GO:0043068	positive regulation of programmed cell death	22361	Vnn1	vanin 1
2053	GO:0043068	positive regulation of programmed cell death	22401	Zmat3	zinc finger matrin type 3
2054	GO:0043068	positive regulation of programmed cell death	22418	Wnt5a	wingless-type MMTV integration site family, member 5A
2055	GO:0043068	positive regulation of programmed cell death	26943	Serinc3	serine incorporator 3
2056	GO:0043068	positive regulation of programmed cell death	27279	Tnfrsf12a	tumor necrosis factor receptor superfamily, member 12a
2058	GO:0043068	positive regulation of programmed cell death	27280	Phlda3	pleckstrin homology like domain, family A, member 3
2060	GO:0043068	positive regulation of programmed cell death	50490	Nox4	NADPH oxidase 4
2061	GO:0043068	positive regulation of programmed cell death	50768	Dlc1	deleted in liver cancer 1
2062	GO:0043068	positive regulation of programmed cell death	53333	Tomm40	translocase of outer mitochondrial membrane 40
2063	GO:0043068	positive regulation of programmed cell death	56213	Htra1	HtrA serine peptidase 1
2064	GO:0043068	positive regulation of programmed cell death	56349	Net1	neuroepithelial cell transforming gene 1
2065	GO:0043068	positive regulation of programmed cell death	56532	Ripk3	receptor-interacting serine-threonine kinase 3
2068	GO:0043068	positive regulation of programmed cell death	56847	Aldh1a3	aldehyde dehydrogenase family 1, subfamily A3
2070	GO:0043068	positive regulation of programmed cell death	65964	Map3k20	mitogen-activated protein kinase kinase kinase 20
2071	GO:0043068	positive regulation of programmed cell death	66143	Eef1e1	eukaryotic translation elongation factor 1 epsilon 1
2072	GO:0043068	positive regulation of programmed cell death	66214	Rgcc	regulator of cell cycle
2073	GO:0043068	positive regulation of programmed cell death	66262	Ing5	inhibitor of growth family, member 5
2076	GO:0043068	positive regulation of programmed cell death	66725	Lrrk2	leucine-rich repeat kinase 2
2077	GO:0043068	positive regulation of programmed cell death	67603	Dusp6	dual specificity phosphatase 6
2079	GO:0043068	positive regulation of programmed cell death	67738	Ppid	peptidylprolyl isomerase D (cyclophilin D)
2080	GO:0043068	positive regulation of programmed cell death	18753	Prkcd	protein kinase C, delta
2081	GO:0043068	positive regulation of programmed cell death	18783	Pla2g4a	phospholipase A2, group IVA (cytosolic, calcium-dependent)
2082	GO:0043068	positive regulation of programmed cell death	19016	Pparg	peroxisome proliferator activated receptor gamma
2083	GO:0043068	positive regulation of programmed cell death	19122	Prnp	prion protein
2084	GO:0043068	positive regulation of programmed cell death	19223	Ptgis	prostaglandin I2 (prostacyclin) synthase
2087	GO:0043068	positive regulation of programmed cell death	18011	Neurl1a	neuralized E3 ubiquitin protein ligase 1A
2088	GO:0043068	positive regulation of programmed cell death	18128	Notch1	notch 1
2090	GO:0043068	positive regulation of programmed cell death	18432	Mybbp1a	MYB binding protein (P160) 1a
2091	GO:0043068	positive regulation of programmed cell death	18596	Pdgfrb	platelet derived growth factor receptor, beta polypeptide
2093	GO:0043068	positive regulation of programmed cell death	19225	Ptgs2	prostaglandin-endoperoxide synthase 2
2094	GO:0043068	positive regulation of programmed cell death	19252	Dusp1	dual specificity phosphatase 1
2095	GO:0043542	endothelial cell migration	21825	Thbs1	thrombospondin 1
2096	GO:0043542	endothelial cell migration	22418	Wnt5a	wingless-type MMTV integration site family, member 5A
2097	GO:0043542	endothelial cell migration	23892	Grem1	gremlin 1, DAN family BMP antagonist
2098	GO:0043542	endothelial cell migration	26365	Ceacam1	CEA cell adhesion molecule 1
2099	GO:0043542	endothelial cell migration	23797	Akt3	thymoma viral proto-oncogene 3
2100	GO:0043542	endothelial cell migration	55982	Paxip1	PAX interacting (with transcription-activation domain) protein 1
2101	GO:0043542	endothelial cell migration	66214	Rgcc	regulator of cell cycle
2102	GO:0043542	endothelial cell migration	27494	Amot	angiomotin
2104	GO:0043542	endothelial cell migration	67916	Plpp3	phospholipid phosphatase 3
2105	GO:0043542	endothelial cell migration	68792	Srpx2	sushi-repeat-containing protein, X-linked 2
2107	GO:0043542	endothelial cell migration	23789	Coro1b	coronin, actin binding protein 1B
2108	GO:0043542	endothelial cell migration	16416	Itgb3	integrin beta 3
2109	GO:0043542	endothelial cell migration	16480	Jup	junction plakoglobin
2110	GO:0043542	endothelial cell migration	16600	Klf4	Kruppel-like factor 4 (gut)
2111	GO:0043542	endothelial cell migration	17295	Met	met proto-oncogene
2112	GO:0043542	endothelial cell migration	18128	Notch1	notch 1
2113	GO:0043542	endothelial cell migration	18133	Ccn3	cellular communication network factor 3
2114	GO:0043542	endothelial cell migration	18438	P2rx4	purinergic receptor P2X, ligand-gated ion channel 4
2115	GO:0043542	endothelial cell migration	67784	Plxnd1	plexin D1
2117	GO:0043542	endothelial cell migration	18710	Pik3r3	phosphoinositide-3-kinase regulatory subunit 3
2118	GO:0043542	endothelial cell migration	18811	Prl2c2	prolactin family 2, subfamily c, member 2
2119	GO:0043542	endothelial cell migration	19016	Pparg	peroxisome proliferator activated receptor gamma
2120	GO:0043542	endothelial cell migration	19225	Ptgs2	prostaglandin-endoperoxide synthase 2
2121	GO:0043542	endothelial cell migration	19229	Ptk2b	PTK2 protein tyrosine kinase 2 beta
2123	GO:0043542	endothelial cell migration	20317	Serpinf1	serine (or cysteine) peptidase inhibitor, clade F, member 1
2124	GO:0043542	endothelial cell migration	20356	Sema5a	sema domain, seven thrombospondin repeats (type 1 and type 1-like), transmembrane domain (TM) and short cytoplasmic domain, (semaphorin) 5A
2125	GO:0043542	endothelial cell migration	20563	Slit2	slit guidance ligand 2
2126	GO:0043542	endothelial cell migration	20692	Sparc	secreted acidic cysteine rich glycoprotein
2127	GO:0043542	endothelial cell migration	20850	Stat5a	signal transducer and activator of transcription 5A
2128	GO:0043542	endothelial cell migration	18591	Pdgfb	platelet derived growth factor, B polypeptide
2130	GO:0043542	endothelial cell migration	21687	Tek	TEK receptor tyrosine kinase
2131	GO:0043542	endothelial cell migration	21803	Tgfb1	transforming growth factor, beta 1
2132	GO:0043542	endothelial cell migration	14314	Fstl1	follistatin-like 1
2133	GO:0043542	endothelial cell migration	15289	Hmgb1	high mobility group box 1
2134	GO:0043542	endothelial cell migration	11600	Angpt1	angiopoietin 1
2136	GO:0043542	endothelial cell migration	11819	Nr2f2	nuclear receptor subfamily 2, group F, member 2
2137	GO:0043542	endothelial cell migration	12159	Bmp4	bone morphogenetic protein 4
2139	GO:0043542	endothelial cell migration	12554	Cdh13	cadherin 13
2140	GO:0043542	endothelial cell migration	13078	Cyp1b1	cytochrome P450, family 1, subfamily b, polypeptide 1
2141	GO:0043542	endothelial cell migration	13179	Dcn	decorin
2142	GO:0043542	endothelial cell migration	13636	Efna1	ephrin A1
2143	GO:0043542	endothelial cell migration	13836	Epha2	Eph receptor A2
2145	GO:0043542	endothelial cell migration	71093	Atoh8	atonal bHLH transcription factor 8
2146	GO:0043542	endothelial cell migration	79221	Hdac9	histone deacetylase 9
2147	GO:0043542	endothelial cell migration	69601	Dab2ip	disabled 2 interacting protein
2149	GO:0043542	endothelial cell migration	269608	Plekhg5	pleckstrin homology domain containing, family G (with RhoGef domain) member 5
2151	GO:0043542	endothelial cell migration	238328	Vash1	vasohibin 1
2152	GO:0043542	endothelial cell migration	243362	Stard13	StAR-related lipid transfer (START) domain containing 13
2153	GO:0043542	endothelial cell migration	381290	Atp2b4	ATPase, Ca++ transporting, plasma membrane 4
2154	GO:0043542	endothelial cell migration	16000	Igf1	insulin-like growth factor 1
2160	GO:0048514	blood vessel morphogenesis	14165	Fgf10	fibroblast growth factor 10
2161	GO:0048514	blood vessel morphogenesis	11490	Adam15	a disintegrin and metallopeptidase domain 15 (metargidin)
2162	GO:0048514	blood vessel morphogenesis	11518	Add1	adducin 1 (alpha)
2163	GO:0048514	blood vessel morphogenesis	14219	Ccn2	cellular communication network factor 2
2164	GO:0048514	blood vessel morphogenesis	11622	Ahr	aryl-hydrocarbon receptor
2165	GO:0048514	blood vessel morphogenesis	11504	Adamts1	a disintegrin-like and metallopeptidase (reprolysin type) with thrombospondin type 1 motif, 1
2166	GO:0048514	blood vessel morphogenesis	11600	Angpt1	angiopoietin 1
2168	GO:0048514	blood vessel morphogenesis	14366	Fzd4	frizzled class receptor 4
2169	GO:0048514	blood vessel morphogenesis	14388	Gab1	growth factor receptor bound protein 2-associated protein 1
2170	GO:0048514	blood vessel morphogenesis	14609	Gja1	gap junction protein, alpha 1
2171	GO:0048514	blood vessel morphogenesis	15117	Has2	hyaluronan synthase 2
2172	GO:0048514	blood vessel morphogenesis	15200	Hbegf	heparin-binding EGF-like growth factor
2173	GO:0048514	blood vessel morphogenesis	15205	Hes1	hes family bHLH transcription factor 1
2174	GO:0048514	blood vessel morphogenesis	15213	Hey1	hairy/enhancer-of-split related with YRPW motif 1
2175	GO:0048514	blood vessel morphogenesis	15214	Hey2	hairy/enhancer-of-split related with YRPW motif 2
2177	GO:0048514	blood vessel morphogenesis	15227	Foxf1	forkhead box F1
2178	GO:0048514	blood vessel morphogenesis	11819	Nr2f2	nuclear receptor subfamily 2, group F, member 2
2181	GO:0048514	blood vessel morphogenesis	12837	Col8a1	collagen, type VIII, alpha 1
2182	GO:0048514	blood vessel morphogenesis	13036	Ctsh	cathepsin H
2183	GO:0048514	blood vessel morphogenesis	13078	Cyp1b1	cytochrome P450, family 1, subfamily b, polypeptide 1
2184	GO:0048514	blood vessel morphogenesis	13179	Dcn	decorin
2185	GO:0048514	blood vessel morphogenesis	13601	Ecm1	extracellular matrix protein 1
2187	GO:0048514	blood vessel morphogenesis	13617	Ednra	endothelin receptor type A
2189	GO:0048514	blood vessel morphogenesis	13636	Efna1	ephrin A1
2191	GO:0048514	blood vessel morphogenesis	13638	Efna3	ephrin A3
2192	GO:0048514	blood vessel morphogenesis	13713	Elk3	ELK3, member of ETS oncogene family
2193	GO:0048514	blood vessel morphogenesis	13805	Eng	endoglin
2198	GO:0048514	blood vessel morphogenesis	13819	Epas1	endothelial PAS domain protein 1
2202	GO:0048514	blood vessel morphogenesis	13836	Epha2	Eph receptor A2
2203	GO:0048514	blood vessel morphogenesis	13845	Ephb3	Eph receptor B3
2204	GO:0048514	blood vessel morphogenesis	13874	Ereg	epiregulin
2205	GO:0048514	blood vessel morphogenesis	66214	Rgcc	regulator of cell cycle
2206	GO:0048514	blood vessel morphogenesis	12159	Bmp4	bone morphogenetic protein 4
2208	GO:0048514	blood vessel morphogenesis	12192	Zfp36l1	zinc finger protein 36, C3H type-like 1
2209	GO:0048514	blood vessel morphogenesis	12224	Klf5	Kruppel-like factor 5
2210	GO:0048514	blood vessel morphogenesis	12226	Btg1	BTG anti-proliferation factor 1
2211	GO:0048514	blood vessel morphogenesis	12389	Cav1	caveolin 1, caveolae protein
2213	GO:0048514	blood vessel morphogenesis	12554	Cdh13	cadherin 13
2215	GO:0048514	blood vessel morphogenesis	12667	Chrd	chordin
2216	GO:0048514	blood vessel morphogenesis	12825	Col3a1	collagen, type III, alpha 1
2217	GO:0048514	blood vessel morphogenesis	12826	Col4a1	collagen, type IV, alpha 1
2219	GO:0048514	blood vessel morphogenesis	12827	Col4a2	collagen, type IV, alpha 2
2221	GO:0048514	blood vessel morphogenesis	15234	Hgf	hepatocyte growth factor
2222	GO:0048514	blood vessel morphogenesis	15245	Hhip	Hedgehog-interacting protein
2223	GO:0048514	blood vessel morphogenesis	15289	Hmgb1	high mobility group box 1
2224	GO:0048514	blood vessel morphogenesis	15364	Hmga2	high mobility group AT-hook 2
2225	GO:0048514	blood vessel morphogenesis	16416	Itgb3	integrin beta 3
2226	GO:0048514	blood vessel morphogenesis	16449	Jag1	jagged 1
2228	GO:0048514	blood vessel morphogenesis	16451	Jak1	Janus kinase 1
2229	GO:0048514	blood vessel morphogenesis	16480	Jup	junction plakoglobin
2230	GO:0048514	blood vessel morphogenesis	16598	Klf2	Kruppel-like factor 2 (lung)
2231	GO:0048514	blood vessel morphogenesis	16600	Klf4	Kruppel-like factor 4 (gut)
2232	GO:0048514	blood vessel morphogenesis	16842	Lef1	lymphoid enhancer binding factor 1
2233	GO:0048514	blood vessel morphogenesis	16948	Lox	lysyl oxidase
2234	GO:0048514	blood vessel morphogenesis	16973	Lrp5	low density lipoprotein receptor-related protein 5
2236	GO:0048514	blood vessel morphogenesis	17130	Smad6	SMAD family member 6
2237	GO:0048514	blood vessel morphogenesis	17975	Ncl	nucleolin
2238	GO:0048514	blood vessel morphogenesis	18128	Notch1	notch 1
2241	GO:0048514	blood vessel morphogenesis	18131	Notch3	notch 3
2243	GO:0048514	blood vessel morphogenesis	18133	Ccn3	cellular communication network factor 3
2244	GO:0048514	blood vessel morphogenesis	18576	Pde3b	phosphodiesterase 3B, cGMP-inhibited
2246	GO:0048514	blood vessel morphogenesis	66923	Pbrm1	polybromo 1
2247	GO:0048514	blood vessel morphogenesis	67784	Plxnd1	plexin D1
2248	GO:0048514	blood vessel morphogenesis	68792	Srpx2	sushi-repeat-containing protein, X-linked 2
2251	GO:0048514	blood vessel morphogenesis	69601	Dab2ip	disabled 2 interacting protein
2254	GO:0048514	blood vessel morphogenesis	71690	Esm1	endothelial cell-specific molecule 1
2256	GO:0048514	blood vessel morphogenesis	73181	Nfatc4	nuclear factor of activated T cells, cytoplasmic, calcineurin dependent 4
2257	GO:0048514	blood vessel morphogenesis	74838	Naa15	N(alpha)-acetyltransferase 15, NatA auxiliary subunit
2258	GO:0048514	blood vessel morphogenesis	77446	Heg1	heart development protein with EGF-like domains 1
2259	GO:0048514	blood vessel morphogenesis	79221	Hdac9	histone deacetylase 9
2261	GO:0048514	blood vessel morphogenesis	19271	Ptprj	protein tyrosine phosphatase, receptor type, J
2262	GO:0048514	blood vessel morphogenesis	19883	Rora	RAR-related orphan receptor alpha
2263	GO:0048514	blood vessel morphogenesis	20317	Serpinf1	serine (or cysteine) peptidase inhibitor, clade F, member 1
2266	GO:0048514	blood vessel morphogenesis	20319	Sfrp2	secreted frizzled-related protein 2
2267	GO:0048514	blood vessel morphogenesis	20349	Sema3e	sema domain, immunoglobulin domain (Ig), short basic domain, secreted, (semaphorin) 3E
2269	GO:0048514	blood vessel morphogenesis	20356	Sema5a	sema domain, seven thrombospondin repeats (type 1 and type 1-like), transmembrane domain (TM) and short cytoplasmic domain, (semaphorin) 5A
2271	GO:0048514	blood vessel morphogenesis	20563	Slit2	slit guidance ligand 2
2272	GO:0048514	blood vessel morphogenesis	20677	Sox4	SRY (sex determining region Y)-box 4
2273	GO:0048514	blood vessel morphogenesis	20692	Sparc	secreted acidic cysteine rich glycoprotein
2274	GO:0048514	blood vessel morphogenesis	20846	Stat1	signal transducer and activator of transcription 1
2275	GO:0048514	blood vessel morphogenesis	20848	Stat3	signal transducer and activator of transcription 3
2276	GO:0048514	blood vessel morphogenesis	20866	Stim1	stromal interaction molecule 1
2277	GO:0048514	blood vessel morphogenesis	21385	Tbx2	T-box 2
2278	GO:0048514	blood vessel morphogenesis	21687	Tek	TEK receptor tyrosine kinase
2282	GO:0048514	blood vessel morphogenesis	21802	Tgfa	transforming growth factor alpha
2283	GO:0048514	blood vessel morphogenesis	21803	Tgfb1	transforming growth factor, beta 1
2284	GO:0048514	blood vessel morphogenesis	21808	Tgfb2	transforming growth factor, beta 2
2286	GO:0048514	blood vessel morphogenesis	21814	Tgfbr3	transforming growth factor, beta receptor III
2288	GO:0048514	blood vessel morphogenesis	21825	Thbs1	thrombospondin 1
2293	GO:0048514	blood vessel morphogenesis	21838	Thy1	thymus cell antigen 1, theta
2295	GO:0048514	blood vessel morphogenesis	21872	Tjp1	tight junction protein 1
2297	GO:0048514	blood vessel morphogenesis	21944	Tnfsf12	tumor necrosis factor (ligand) superfamily, member 12
2298	GO:0048514	blood vessel morphogenesis	22325	Vav2	vav 2 oncogene
2299	GO:0048514	blood vessel morphogenesis	22417	Wnt4	wingless-type MMTV integration site family, member 4
2300	GO:0048514	blood vessel morphogenesis	22418	Wnt5a	wingless-type MMTV integration site family, member 5A
2301	GO:0048514	blood vessel morphogenesis	23797	Akt3	thymoma viral proto-oncogene 3
2303	GO:0048514	blood vessel morphogenesis	23876	Fbln5	fibulin 5
2304	GO:0048514	blood vessel morphogenesis	23892	Grem1	gremlin 1, DAN family BMP antagonist
2307	GO:0048514	blood vessel morphogenesis	24064	Spry2	sprouty RTK signaling antagonist 2
2308	GO:0048514	blood vessel morphogenesis	26365	Ceacam1	CEA cell adhesion molecule 1
2309	GO:0048514	blood vessel morphogenesis	27279	Tnfrsf12a	tumor necrosis factor receptor superfamily, member 12a
2311	GO:0048514	blood vessel morphogenesis	27494	Amot	angiomotin
2314	GO:0048514	blood vessel morphogenesis	29876	Clic4	chloride intracellular channel 4 (mitochondrial)
2315	GO:0048514	blood vessel morphogenesis	53614	Reck	reversion-inducing-cysteine-rich protein with kazal motifs
2317	GO:0048514	blood vessel morphogenesis	54409	Ramp2	receptor (calcitonin) activity modifying protein 2
2320	GO:0048514	blood vessel morphogenesis	54598	Calcrl	calcitonin receptor-like
2323	GO:0048514	blood vessel morphogenesis	58859	Efemp2	epidermal growth factor-containing fibulin-like extracellular matrix protein 2
2324	GO:0048514	blood vessel morphogenesis	64103	Tnmd	tenomodulin
2326	GO:0048514	blood vessel morphogenesis	381290	Atp2b4	ATPase, Ca++ transporting, plasma membrane 4
2327	GO:0048514	blood vessel morphogenesis	18591	Pdgfb	platelet derived growth factor, B polypeptide
2329	GO:0048514	blood vessel morphogenesis	18596	Pdgfrb	platelet derived growth factor receptor, beta polypeptide
2332	GO:0048514	blood vessel morphogenesis	18710	Pik3r3	phosphoinositide-3-kinase regulatory subunit 3
2333	GO:0048514	blood vessel morphogenesis	18811	Prl2c2	prolactin family 2, subfamily c, member 2
2334	GO:0048514	blood vessel morphogenesis	18933	Prrx1	paired related homeobox 1
2336	GO:0048514	blood vessel morphogenesis	19016	Pparg	peroxisome proliferator activated receptor gamma
2337	GO:0048514	blood vessel morphogenesis	19223	Ptgis	prostaglandin I2 (prostacyclin) synthase
2338	GO:0048514	blood vessel morphogenesis	19225	Ptgs2	prostaglandin-endoperoxide synthase 2
2339	GO:0048514	blood vessel morphogenesis	19229	Ptk2b	PTK2 protein tyrosine kinase 2 beta
2341	GO:0048514	blood vessel morphogenesis	83921	Cemip2	cell migration inducing hyaluronidase 2
2342	GO:0048514	blood vessel morphogenesis	94192	C1galt1	core 1 synthase, glycoprotein-N-acetylgalactosamine 3-beta-galactosyltransferase, 1
2344	GO:0048514	blood vessel morphogenesis	218397	Rasa1	RAS p21 protein activator 1
2345	GO:0048514	blood vessel morphogenesis	226841	Vash2	vasohibin 2
2348	GO:0048514	blood vessel morphogenesis	230103	Npr2	natriuretic peptide receptor 2
2349	GO:0048514	blood vessel morphogenesis	230126	Shb	src homology 2 domain-containing transforming protein B
2352	GO:0048514	blood vessel morphogenesis	230775	Adgrb2	adhesion G protein-coupled receptor B2
2353	GO:0048514	blood vessel morphogenesis	238328	Vash1	vasohibin 1
2357	GO:0048514	blood vessel morphogenesis	239027	Arhgap22	Rho GTPase activating protein 22
2358	GO:0048514	blood vessel morphogenesis	240725	Sulf1	sulfatase 1
2359	GO:0048514	blood vessel morphogenesis	242687	Wasf2	WASP family, member 2
2360	GO:0048514	blood vessel morphogenesis	243362	Stard13	StAR-related lipid transfer (START) domain containing 13
2362	GO:0048514	blood vessel morphogenesis	319909	Ism1	isthmin 1, angiogenesis inhibitor
2364	GO:0048514	blood vessel morphogenesis	330267	Thsd7a	thrombospondin, type I, domain containing 7A
2367	GO:0048514	blood vessel morphogenesis	55982	Paxip1	PAX interacting (with transcription-activation domain) protein 1
2369	GO:0048754	branching morphogenesis of an epithelial tube	20682	Sox9	SRY (sex determining region Y)-box 9
2370	GO:0048754	branching morphogenesis of an epithelial tube	21385	Tbx2	T-box 2
2373	GO:0048754	branching morphogenesis of an epithelial tube	23892	Grem1	gremlin 1, DAN family BMP antagonist
2374	GO:0048754	branching morphogenesis of an epithelial tube	24064	Spry2	sprouty RTK signaling antagonist 2
2375	GO:0048754	branching morphogenesis of an epithelial tube	20681	Sox8	SRY (sex determining region Y)-box 8
2377	GO:0048754	branching morphogenesis of an epithelial tube	21803	Tgfb1	transforming growth factor, beta 1
2380	GO:0048754	branching morphogenesis of an epithelial tube	21687	Tek	TEK receptor tyrosine kinase
2381	GO:0048754	branching morphogenesis of an epithelial tube	22417	Wnt4	wingless-type MMTV integration site family, member 4
2383	GO:0048754	branching morphogenesis of an epithelial tube	22418	Wnt5a	wingless-type MMTV integration site family, member 5A
2385	GO:0048754	branching morphogenesis of an epithelial tube	11600	Angpt1	angiopoietin 1
2386	GO:0048754	branching morphogenesis of an epithelial tube	11622	Ahr	aryl-hydrocarbon receptor
2387	GO:0048754	branching morphogenesis of an epithelial tube	11835	Ar	androgen receptor
2388	GO:0048754	branching morphogenesis of an epithelial tube	12159	Bmp4	bone morphogenetic protein 4
2393	GO:0048754	branching morphogenesis of an epithelial tube	22337	Vdr	vitamin D (1,25-dihydroxyvitamin D3) receptor
2394	GO:0048754	branching morphogenesis of an epithelial tube	12826	Col4a1	collagen, type IV, alpha 1
2395	GO:0048754	branching morphogenesis of an epithelial tube	13036	Ctsh	cathepsin H
2396	GO:0048754	branching morphogenesis of an epithelial tube	13138	Dag1	dystroglycan 1
2397	GO:0048754	branching morphogenesis of an epithelial tube	13383	Dlg1	discs large MAGUK scaffold protein 1
2398	GO:0048754	branching morphogenesis of an epithelial tube	13617	Ednra	endothelin receptor type A
2400	GO:0048754	branching morphogenesis of an epithelial tube	13805	Eng	endoglin
2401	GO:0048754	branching morphogenesis of an epithelial tube	13836	Epha2	Eph receptor A2
2402	GO:0048754	branching morphogenesis of an epithelial tube	14165	Fgf10	fibroblast growth factor 10
2405	GO:0048754	branching morphogenesis of an epithelial tube	12305	Ddr1	discoidin domain receptor family, member 1
2406	GO:0048754	branching morphogenesis of an epithelial tube	12505	Cd44	CD44 antigen
2407	GO:0048754	branching morphogenesis of an epithelial tube	18479	Pak1	p21 (RAC1) activated kinase 1
2408	GO:0048754	branching morphogenesis of an epithelial tube	18612	Etv4	ets variant 4
2410	GO:0048754	branching morphogenesis of an epithelial tube	20319	Sfrp2	secreted frizzled-related protein 2
2411	GO:0048754	branching morphogenesis of an epithelial tube	20349	Sema3e	sema domain, immunoglobulin domain (Ig), short basic domain, secreted, (semaphorin) 3E
2412	GO:0048754	branching morphogenesis of an epithelial tube	20356	Sema5a	sema domain, seven thrombospondin repeats (type 1 and type 1-like), transmembrane domain (TM) and short cytoplasmic domain, (semaphorin) 5A
2413	GO:0048754	branching morphogenesis of an epithelial tube	20563	Slit2	slit guidance ligand 2
2414	GO:0048754	branching morphogenesis of an epithelial tube	16973	Lrp5	low density lipoprotein receptor-related protein 5
2416	GO:0048754	branching morphogenesis of an epithelial tube	17295	Met	met proto-oncogene
2417	GO:0048754	branching morphogenesis of an epithelial tube	17313	Mgp	matrix Gla protein
2418	GO:0048754	branching morphogenesis of an epithelial tube	29876	Clic4	chloride intracellular channel 4 (mitochondrial)
2420	GO:0048754	branching morphogenesis of an epithelial tube	15227	Foxf1	forkhead box F1
2421	GO:0048754	branching morphogenesis of an epithelial tube	15229	Foxd1	forkhead box D1
2423	GO:0048754	branching morphogenesis of an epithelial tube	15245	Hhip	Hedgehog-interacting protein
2424	GO:0048754	branching morphogenesis of an epithelial tube	15364	Hmga2	high mobility group AT-hook 2
2425	GO:0048754	branching morphogenesis of an epithelial tube	16000	Igf1	insulin-like growth factor 1
2426	GO:0048754	branching morphogenesis of an epithelial tube	16842	Lef1	lymphoid enhancer binding factor 1
2427	GO:0048754	branching morphogenesis of an epithelial tube	17869	Myc	myelocytomatosis oncogene
2428	GO:0048754	branching morphogenesis of an epithelial tube	17979	Ncoa3	nuclear receptor coactivator 3
2429	GO:0048754	branching morphogenesis of an epithelial tube	18128	Notch1	notch 1
2430	GO:0048754	branching morphogenesis of an epithelial tube	67087	Ctnnbip1	catenin beta interacting protein 1
2431	GO:0048754	branching morphogenesis of an epithelial tube	73181	Nfatc4	nuclear factor of activated T cells, cytoplasmic, calcineurin dependent 4
2432	GO:0048754	branching morphogenesis of an epithelial tube	104156	Etv5	ets variant 5
2433	GO:0048754	branching morphogenesis of an epithelial tube	239405	Rspo2	R-spondin 2
2434	GO:0048754	branching morphogenesis of an epithelial tube	381157	Greb1l	growth regulation by estrogen in breast cancer-like
2435	GO:0048754	branching morphogenesis of an epithelial tube	67784	Plxnd1	plexin D1
2436	GO:0051093	negative regulation of developmental process	15354	Hmgb3	high mobility group box 3
2437	GO:0051093	negative regulation of developmental process	15228	Foxg1	forkhead box G1
2438	GO:0051093	negative regulation of developmental process	15245	Hhip	Hedgehog-interacting protein
2439	GO:0051093	negative regulation of developmental process	15205	Hes1	hes family bHLH transcription factor 1
2441	GO:0051093	negative regulation of developmental process	15213	Hey1	hairy/enhancer-of-split related with YRPW motif 1
2442	GO:0051093	negative regulation of developmental process	15289	Hmgb1	high mobility group box 1
2444	GO:0051093	negative regulation of developmental process	15214	Hey2	hairy/enhancer-of-split related with YRPW motif 2
2445	GO:0051093	negative regulation of developmental process	14190	Fgl2	fibrinogen-like protein 2
2446	GO:0051093	negative regulation of developmental process	14265	Fmr1	fragile X messenger ribonucleoprotein 1
2447	GO:0051093	negative regulation of developmental process	14313	Fst	follistatin
2449	GO:0051093	negative regulation of developmental process	14369	Fzd7	frizzled class receptor 7
2450	GO:0051093	negative regulation of developmental process	14456	Gas6	growth arrest specific 6
2451	GO:0051093	negative regulation of developmental process	14609	Gja1	gap junction protein, alpha 1
2456	GO:0051093	negative regulation of developmental process	56306	Sinhcaf	SIN3-HDAC complex associated factor
2457	GO:0051093	negative regulation of developmental process	14184	Fgfr3	fibroblast growth factor receptor 3
2458	GO:0051093	negative regulation of developmental process	56449	Ybx3	Y box protein 3
2459	GO:0051093	negative regulation of developmental process	63873	Trpv4	transient receptor potential cation channel, subfamily V, member 4
2460	GO:0051093	negative regulation of developmental process	64103	Tnmd	tenomodulin
2462	GO:0051093	negative regulation of developmental process	66042	Sostdc1	sclerostin domain containing 1
2464	GO:0051093	negative regulation of developmental process	20317	Serpinf1	serine (or cysteine) peptidase inhibitor, clade F, member 1
2465	GO:0051093	negative regulation of developmental process	15364	Hmga2	high mobility group AT-hook 2
2466	GO:0051093	negative regulation of developmental process	15387	Hnrnpk	heterogeneous nuclear ribonucleoprotein K
2467	GO:0051093	negative regulation of developmental process	15469	Prmt1	protein arginine N-methyltransferase 1
2469	GO:0051093	negative regulation of developmental process	15903	Id3	inhibitor of DNA binding 3
2471	GO:0051093	negative regulation of developmental process	17869	Myc	myelocytomatosis oncogene
2472	GO:0051093	negative regulation of developmental process	17979	Ncoa3	nuclear receptor coactivator 3
2473	GO:0051093	negative regulation of developmental process	18128	Notch1	notch 1
2477	GO:0051093	negative regulation of developmental process	18131	Notch3	notch 3
2478	GO:0051093	negative regulation of developmental process	18133	Ccn3	cellular communication network factor 3
2479	GO:0051093	negative regulation of developmental process	18479	Pak1	p21 (RAC1) activated kinase 1
2480	GO:0051093	negative regulation of developmental process	18576	Pde3b	phosphodiesterase 3B, cGMP-inhibited
2481	GO:0051093	negative regulation of developmental process	18591	Pdgfb	platelet derived growth factor, B polypeptide
2482	GO:0051093	negative regulation of developmental process	18811	Prl2c2	prolactin family 2, subfamily c, member 2
2483	GO:0051093	negative regulation of developmental process	19016	Pparg	peroxisome proliferator activated receptor gamma
2484	GO:0051093	negative regulation of developmental process	19229	Ptk2b	PTK2 protein tyrosine kinase 2 beta
2486	GO:0051093	negative regulation of developmental process	19736	Rgs4	regulator of G-protein signaling 4
2487	GO:0051093	negative regulation of developmental process	19883	Rora	RAR-related orphan receptor alpha
2488	GO:0051093	negative regulation of developmental process	20187	Ryk	receptor-like tyrosine kinase
2489	GO:0051093	negative regulation of developmental process	20203	S100b	S100 protein, beta polypeptide, neural
2490	GO:0051093	negative regulation of developmental process	20308	Ccl9	chemokine (C-C motif) ligand 9
2491	GO:0051093	negative regulation of developmental process	12633	Cflar	CASP8 and FADD-like apoptosis regulator
2496	GO:0051093	negative regulation of developmental process	20319	Sfrp2	secreted frizzled-related protein 2
2497	GO:0051093	negative regulation of developmental process	15982	Ifrd1	interferon-related developmental regulator 1
2498	GO:0051093	negative regulation of developmental process	16000	Igf1	insulin-like growth factor 1
2499	GO:0051093	negative regulation of developmental process	16193	Il6	interleukin 6
2500	GO:0051093	negative regulation of developmental process	16416	Itgb3	integrin beta 3
2501	GO:0051093	negative regulation of developmental process	16449	Jag1	jagged 1
2504	GO:0051093	negative regulation of developmental process	16598	Klf2	Kruppel-like factor 2 (lung)
2505	GO:0051093	negative regulation of developmental process	16600	Klf4	Kruppel-like factor 4 (gut)
2506	GO:0051093	negative regulation of developmental process	16842	Lef1	lymphoid enhancer binding factor 1
2507	GO:0051093	negative regulation of developmental process	16909	Lmo2	LIM domain only 2
2508	GO:0051093	negative regulation of developmental process	17130	Smad6	SMAD family member 6
2509	GO:0051093	negative regulation of developmental process	17756	Map2	microtubule-associated protein 2
2511	GO:0051093	negative regulation of developmental process	20682	Sox9	SRY (sex determining region Y)-box 9
2513	GO:0051093	negative regulation of developmental process	11504	Adamts1	a disintegrin-like and metallopeptidase (reprolysin type) with thrombospondin type 1 motif, 1
2514	GO:0051093	negative regulation of developmental process	11622	Ahr	aryl-hydrocarbon receptor
2515	GO:0051093	negative regulation of developmental process	12064	Bdnf	brain derived neurotrophic factor
2517	GO:0051093	negative regulation of developmental process	12159	Bmp4	bone morphogenetic protein 4
2521	GO:0051093	negative regulation of developmental process	12176	Bnip3	BCL2/adenovirus E1B interacting protein 3
2522	GO:0051093	negative regulation of developmental process	12192	Zfp36l1	zinc finger protein 36, C3H type-like 1
2523	GO:0051093	negative regulation of developmental process	12389	Cav1	caveolin 1, caveolae protein
2525	GO:0051093	negative regulation of developmental process	12400	Cbfb	core binding factor beta
2526	GO:0051093	negative regulation of developmental process	12404	Cbln1	cerebellin 1 precursor protein
2527	GO:0051093	negative regulation of developmental process	12457	Noct	nocturnin
2528	GO:0051093	negative regulation of developmental process	12505	Cd44	CD44 antigen
2529	GO:0051093	negative regulation of developmental process	12575	Cdkn1a	cyclin-dependent kinase inhibitor 1A (P21)
2530	GO:0051093	negative regulation of developmental process	12606	Cebpa	CCAAT/enhancer binding protein (C/EBP), alpha
2531	GO:0051093	negative regulation of developmental process	238328	Vash1	vasohibin 1
2532	GO:0051093	negative regulation of developmental process	12667	Chrd	chordin
2534	GO:0051093	negative regulation of developmental process	12827	Col4a2	collagen, type IV, alpha 2
2535	GO:0051093	negative regulation of developmental process	12831	Col5a1	collagen, type V, alpha 1
2536	GO:0051093	negative regulation of developmental process	13179	Dcn	decorin
2537	GO:0051093	negative regulation of developmental process	13386	Dlk1	delta like non-canonical Notch ligand 1
2539	GO:0051093	negative regulation of developmental process	13433	Dnmt1	DNA methyltransferase (cytosine-5) 1
2540	GO:0051093	negative regulation of developmental process	13601	Ecm1	extracellular matrix protein 1
2541	GO:0051093	negative regulation of developmental process	13636	Efna1	ephrin A1
2543	GO:0051093	negative regulation of developmental process	13638	Efna3	ephrin A3
2544	GO:0051093	negative regulation of developmental process	13684	Eif4e	eukaryotic translation initiation factor 4E
2545	GO:0051093	negative regulation of developmental process	13836	Epha2	Eph receptor A2
2546	GO:0051093	negative regulation of developmental process	13874	Ereg	epiregulin
2547	GO:0051093	negative regulation of developmental process	14102	Fas	Fas (TNF receptor superfamily member 6)
2548	GO:0051093	negative regulation of developmental process	14118	Fbn1	fibrillin 1
2551	GO:0051093	negative regulation of developmental process	14165	Fgf10	fibroblast growth factor 10
2552	GO:0051093	negative regulation of developmental process	24064	Spry2	sprouty RTK signaling antagonist 2
2554	GO:0051093	negative regulation of developmental process	26365	Ceacam1	CEA cell adhesion molecule 1
2555	GO:0051093	negative regulation of developmental process	27494	Amot	angiomotin
2556	GO:0051093	negative regulation of developmental process	28185	Tomm70a	translocase of outer mitochondrial membrane 70A
2557	GO:0051093	negative regulation of developmental process	29806	Limd1	LIM domains containing 1
2558	GO:0051093	negative regulation of developmental process	51810	Hnrnpu	heterogeneous nuclear ribonucleoprotein U
2560	GO:0051093	negative regulation of developmental process	52615	Suz12	SUZ12 polycomb repressive complex 2 subunit
2561	GO:0051093	negative regulation of developmental process	53322	Nucb2	nucleobindin 2
2562	GO:0051093	negative regulation of developmental process	53972	Ngef	neuronal guanine nucleotide exchange factor
2563	GO:0051093	negative regulation of developmental process	230775	Adgrb2	adhesion G protein-coupled receptor B2
2564	GO:0051093	negative regulation of developmental process	232339	Ankrd26	ankyrin repeat domain 26
2565	GO:0051093	negative regulation of developmental process	235402	Lingo1	leucine rich repeat and Ig domain containing 1
2566	GO:0051093	negative regulation of developmental process	235587	Parp3	poly (ADP-ribose) polymerase family, member 3
2567	GO:0051093	negative regulation of developmental process	236732	Rbm10	RNA binding motif protein 10
2568	GO:0051093	negative regulation of developmental process	237847	Rtn4rl1	reticulon 4 receptor-like 1
2571	GO:0051093	negative regulation of developmental process	21825	Thbs1	thrombospondin 1
2572	GO:0051093	negative regulation of developmental process	239337	Adamts12	a disintegrin-like and metallopeptidase (reprolysin type) with thrombospondin type 1 motif, 12
2573	GO:0051093	negative regulation of developmental process	66214	Rgcc	regulator of cell cycle
2574	GO:0051093	negative regulation of developmental process	66695	Aspn	asporin
2575	GO:0051093	negative regulation of developmental process	67071	Rps6ka6	ribosomal protein S6 kinase polypeptide 6
2576	GO:0051093	negative regulation of developmental process	67525	Trim62	tripartite motif-containing 62
2577	GO:0051093	negative regulation of developmental process	69601	Dab2ip	disabled 2 interacting protein
2579	GO:0051093	negative regulation of developmental process	70465	Wdr77	WD repeat domain 77
2580	GO:0051093	negative regulation of developmental process	73181	Nfatc4	nuclear factor of activated T cells, cytoplasmic, calcineurin dependent 4
2581	GO:0051093	negative regulation of developmental process	74123	Foxp4	forkhead box P4
2582	GO:0051093	negative regulation of developmental process	74511	Lrrc17	leucine rich repeat containing 17
2583	GO:0051093	negative regulation of developmental process	74762	Mdga1	MAM domain containing glycosylphosphatidylinositol anchor 1
2584	GO:0051093	negative regulation of developmental process	76854	Gper1	G protein-coupled estrogen receptor 1
2585	GO:0051093	negative regulation of developmental process	79221	Hdac9	histone deacetylase 9
2586	GO:0051093	negative regulation of developmental process	81703	Jdp2	Jun dimerization protein 2
2587	GO:0051093	negative regulation of developmental process	93960	Nkd1	naked cuticle 1
2588	GO:0051093	negative regulation of developmental process	102791	Tcta	T cell leukemia translocation altered gene
2589	GO:0051093	negative regulation of developmental process	103967	Dnm3	dynamin 3
2590	GO:0051093	negative regulation of developmental process	107173	Gpr137	G protein-coupled receptor 137
2591	GO:0051093	negative regulation of developmental process	107351	Kank1	KN motif and ankyrin repeat domains 1
2592	GO:0051093	negative regulation of developmental process	107392	Brms1	breast cancer metastasis-suppressor 1
2593	GO:0051093	negative regulation of developmental process	107503	Atf5	activating transcription factor 5
2594	GO:0051093	negative regulation of developmental process	108151	Sema3d	sema domain, immunoglobulin domain (Ig), short basic domain, secreted, (semaphorin) 3D
2595	GO:0051093	negative regulation of developmental process	108153	Adamts7	a disintegrin-like and metallopeptidase (reprolysin type) with thrombospondin type 1 motif, 7
2596	GO:0051093	negative regulation of developmental process	171170	Mbnl3	muscleblind like splicing factor 3
2597	GO:0051093	negative regulation of developmental process	216190	Appl2	adaptor protein, phosphotyrosine interaction, PH domain and leucine zipper containing 2
2598	GO:0051093	negative regulation of developmental process	217410	Trib2	tribbles pseudokinase 2
2599	GO:0051093	negative regulation of developmental process	223435	Trio	triple functional domain (PTPRF interacting)
2600	GO:0051093	negative regulation of developmental process	228775	Trib3	tribbles pseudokinase 3
2601	GO:0051093	negative regulation of developmental process	230103	Npr2	natriuretic peptide receptor 2
2602	GO:0051093	negative regulation of developmental process	230126	Shb	src homology 2 domain-containing transforming protein B
2603	GO:0051093	negative regulation of developmental process	21803	Tgfb1	transforming growth factor, beta 1
2605	GO:0051093	negative regulation of developmental process	21808	Tgfb2	transforming growth factor, beta 2
2608	GO:0051093	negative regulation of developmental process	21814	Tgfbr3	transforming growth factor, beta receptor III
2611	GO:0051093	negative regulation of developmental process	20356	Sema5a	sema domain, seven thrombospondin repeats (type 1 and type 1-like), transmembrane domain (TM) and short cytoplasmic domain, (semaphorin) 5A
2613	GO:0051093	negative regulation of developmental process	239405	Rspo2	R-spondin 2
2614	GO:0051093	negative regulation of developmental process	240514	Ccdc85b	coiled-coil domain containing 85B
2617	GO:0051093	negative regulation of developmental process	243362	Stard13	StAR-related lipid transfer (START) domain containing 13
2619	GO:0051093	negative regulation of developmental process	20349	Sema3e	sema domain, immunoglobulin domain (Ig), short basic domain, secreted, (semaphorin) 3E
2621	GO:0051093	negative regulation of developmental process	20350	Sema3f	sema domain, immunoglobulin domain (Ig), short basic domain, secreted, (semaphorin) 3F
2624	GO:0051093	negative regulation of developmental process	20846	Stat1	signal transducer and activator of transcription 1
2626	GO:0051093	negative regulation of developmental process	20361	Sema7a	sema domain, immunoglobulin domain (Ig), and GPI membrane anchor, (semaphorin) 7A
2627	GO:0051093	negative regulation of developmental process	20563	Slit2	slit guidance ligand 2
2628	GO:0051093	negative regulation of developmental process	20588	Smarcc1	SWI/SNF related, matrix associated, actin dependent regulator of chromatin, subfamily c, member 1
2629	GO:0051093	negative regulation of developmental process	20681	Sox8	SRY (sex determining region Y)-box 8
2632	GO:0051093	negative regulation of developmental process	23892	Grem1	gremlin 1, DAN family BMP antagonist
2633	GO:0051093	negative regulation of developmental process	22337	Vdr	vitamin D (1,25-dihydroxyvitamin D3) receptor
2635	GO:0051093	negative regulation of developmental process	20692	Sparc	secreted acidic cysteine rich glycoprotein
2637	GO:0051093	negative regulation of developmental process	22417	Wnt4	wingless-type MMTV integration site family, member 4
2638	GO:0051093	negative regulation of developmental process	20848	Stat3	signal transducer and activator of transcription 3
2639	GO:0051093	negative regulation of developmental process	20850	Stat5a	signal transducer and activator of transcription 5A
2640	GO:0051093	negative regulation of developmental process	20851	Stat5b	signal transducer and activator of transcription 5B
2641	GO:0051093	negative regulation of developmental process	21385	Tbx2	T-box 2
2642	GO:0051093	negative regulation of developmental process	21687	Tek	TEK receptor tyrosine kinase
2643	GO:0051093	negative regulation of developmental process	22042	Tfrc	transferrin receptor
2644	GO:0051093	negative regulation of developmental process	22057	Tob1	transducer of ErbB-2.1
2645	GO:0051093	negative regulation of developmental process	22059	Trp53	transformation related protein 53
2646	GO:0051093	negative regulation of developmental process	240725	Sulf1	sulfatase 1
2647	GO:0051093	negative regulation of developmental process	22402	Ccn4	cellular communication network factor 4
2650	GO:0051093	negative regulation of developmental process	320404	Itpkb	inositol 1,4,5-trisphosphate 3-kinase B
2651	GO:0051093	negative regulation of developmental process	22418	Wnt5a	wingless-type MMTV integration site family, member 5A
2653	GO:0051093	negative regulation of developmental process	21838	Thy1	thymus cell antigen 1, theta
2656	GO:0051093	negative regulation of developmental process	22761	Zfpm1	zinc finger protein, multitype 1
2657	GO:0051093	negative regulation of developmental process	23789	Coro1b	coronin, actin binding protein 1B
2658	GO:0051093	negative regulation of developmental process	23876	Fbln5	fibulin 5
2660	GO:0051093	negative regulation of developmental process	244058	Rgma	repulsive guidance molecule family member A
2661	GO:0051093	negative regulation of developmental process	319909	Ism1	isthmin 1, angiogenesis inhibitor
2664	GO:0051093	negative regulation of developmental process	381290	Atp2b4	ATPase, Ca++ transporting, plasma membrane 4
2667	GO:0051093	negative regulation of developmental process	435965	Lrp3	low density lipoprotein receptor-related protein 3
2669	GO:0051093	negative regulation of developmental process	629378	Dact3	dishevelled-binding antagonist of beta-catenin 3
2670	GO:0051241	negative regulation of multicellular organismal process	20317	Serpinf1	serine (or cysteine) peptidase inhibitor, clade F, member 1
2672	GO:0051241	negative regulation of multicellular organismal process	20319	Sfrp2	secreted frizzled-related protein 2
2673	GO:0051241	negative regulation of multicellular organismal process	20563	Slit2	slit guidance ligand 2
2675	GO:0051241	negative regulation of multicellular organismal process	20681	Sox8	SRY (sex determining region Y)-box 8
2677	GO:0051241	negative regulation of multicellular organismal process	20682	Sox9	SRY (sex determining region Y)-box 9
2678	GO:0051241	negative regulation of multicellular organismal process	20349	Sema3e	sema domain, immunoglobulin domain (Ig), short basic domain, secreted, (semaphorin) 3E
2681	GO:0051241	negative regulation of multicellular organismal process	20350	Sema3f	sema domain, immunoglobulin domain (Ig), short basic domain, secreted, (semaphorin) 3F
2683	GO:0051241	negative regulation of multicellular organismal process	20356	Sema5a	sema domain, seven thrombospondin repeats (type 1 and type 1-like), transmembrane domain (TM) and short cytoplasmic domain, (semaphorin) 5A
2685	GO:0051241	negative regulation of multicellular organismal process	20361	Sema7a	sema domain, immunoglobulin domain (Ig), and GPI membrane anchor, (semaphorin) 7A
2686	GO:0051241	negative regulation of multicellular organismal process	16000	Igf1	insulin-like growth factor 1
2687	GO:0051241	negative regulation of multicellular organismal process	16193	Il6	interleukin 6
2690	GO:0051241	negative regulation of multicellular organismal process	16480	Jup	junction plakoglobin
2691	GO:0051241	negative regulation of multicellular organismal process	16598	Klf2	Kruppel-like factor 2 (lung)
2692	GO:0051241	negative regulation of multicellular organismal process	16600	Klf4	Kruppel-like factor 4 (gut)
2693	GO:0051241	negative regulation of multicellular organismal process	16775	Lama4	laminin, alpha 4
2694	GO:0051241	negative regulation of multicellular organismal process	15289	Hmgb1	high mobility group box 1
2695	GO:0051241	negative regulation of multicellular organismal process	15354	Hmgb3	high mobility group box 3
2696	GO:0051241	negative regulation of multicellular organismal process	15364	Hmga2	high mobility group AT-hook 2
2698	GO:0051241	negative regulation of multicellular organismal process	15982	Ifrd1	interferon-related developmental regulator 1
2699	GO:0051241	negative regulation of multicellular organismal process	16859	Lgals9	lectin, galactose binding, soluble 9
2700	GO:0051241	negative regulation of multicellular organismal process	17082	Il1rl1	interleukin 1 receptor-like 1
2701	GO:0051241	negative regulation of multicellular organismal process	17130	Smad6	SMAD family member 6
2702	GO:0051241	negative regulation of multicellular organismal process	17295	Met	met proto-oncogene
2703	GO:0051241	negative regulation of multicellular organismal process	17756	Map2	microtubule-associated protein 2
2705	GO:0051241	negative regulation of multicellular organismal process	17869	Myc	myelocytomatosis oncogene
2706	GO:0051241	negative regulation of multicellular organismal process	18128	Notch1	notch 1
2707	GO:0051241	negative regulation of multicellular organismal process	16803	Lbp	lipopolysaccharide binding protein
2708	GO:0051241	negative regulation of multicellular organismal process	16842	Lef1	lymphoid enhancer binding factor 1
2710	GO:0051241	negative regulation of multicellular organismal process	15387	Hnrnpk	heterogeneous nuclear ribonucleoprotein K
2712	GO:0051241	negative regulation of multicellular organismal process	18479	Pak1	p21 (RAC1) activated kinase 1
2713	GO:0051241	negative regulation of multicellular organismal process	18576	Pde3b	phosphodiesterase 3B, cGMP-inhibited
2714	GO:0051241	negative regulation of multicellular organismal process	18591	Pdgfb	platelet derived growth factor, B polypeptide
2715	GO:0051241	negative regulation of multicellular organismal process	18612	Etv4	ets variant 4
2716	GO:0051241	negative regulation of multicellular organismal process	18753	Prkcd	protein kinase C, delta
2717	GO:0051241	negative regulation of multicellular organismal process	18793	Plaur	plasminogen activator, urokinase receptor
2718	GO:0051241	negative regulation of multicellular organismal process	19016	Pparg	peroxisome proliferator activated receptor gamma
2721	GO:0051241	negative regulation of multicellular organismal process	19122	Prnp	prion protein
2722	GO:0051241	negative regulation of multicellular organismal process	19225	Ptgs2	prostaglandin-endoperoxide synthase 2
2724	GO:0051241	negative regulation of multicellular organismal process	19229	Ptk2b	PTK2 protein tyrosine kinase 2 beta
2725	GO:0051241	negative regulation of multicellular organismal process	19736	Rgs4	regulator of G-protein signaling 4
2726	GO:0051241	negative regulation of multicellular organismal process	20187	Ryk	receptor-like tyrosine kinase
2729	GO:0051241	negative regulation of multicellular organismal process	238328	Vash1	vasohibin 1
2731	GO:0051241	negative regulation of multicellular organismal process	239337	Adamts12	a disintegrin-like and metallopeptidase (reprolysin type) with thrombospondin type 1 motif, 12
2732	GO:0051241	negative regulation of multicellular organismal process	239405	Rspo2	R-spondin 2
2733	GO:0051241	negative regulation of multicellular organismal process	240725	Sulf1	sulfatase 1
2734	GO:0051241	negative regulation of multicellular organismal process	242202	Pde5a	phosphodiesterase 5A, cGMP-specific
2735	GO:0051241	negative regulation of multicellular organismal process	243362	Stard13	StAR-related lipid transfer (START) domain containing 13
2737	GO:0051241	negative regulation of multicellular organismal process	244058	Rgma	repulsive guidance molecule family member A
2738	GO:0051241	negative regulation of multicellular organismal process	245860	Atg9a	autophagy related 9A
2739	GO:0051241	negative regulation of multicellular organismal process	319909	Ism1	isthmin 1, angiogenesis inhibitor
2741	GO:0051241	negative regulation of multicellular organismal process	381290	Atp2b4	ATPase, Ca++ transporting, plasma membrane 4
2743	GO:0051241	negative regulation of multicellular organismal process	384569	Nova2	NOVA alternative splicing regulator 2
2744	GO:0051241	negative regulation of multicellular organismal process	434215	Lrrc32	leucine rich repeat containing 32
2745	GO:0051241	negative regulation of multicellular organismal process	629378	Dact3	dishevelled-binding antagonist of beta-catenin 3
2750	GO:0051241	negative regulation of multicellular organismal process	18438	P2rx4	purinergic receptor P2X, ligand-gated ion channel 4
2751	GO:0051241	negative regulation of multicellular organismal process	18442	P2ry2	purinergic receptor P2Y, G-protein coupled 2
2752	GO:0051241	negative regulation of multicellular organismal process	11504	Adamts1	a disintegrin-like and metallopeptidase (reprolysin type) with thrombospondin type 1 motif, 1
2753	GO:0051241	negative regulation of multicellular organismal process	11550	Adra1d	adrenergic receptor, alpha 1d
2754	GO:0051241	negative regulation of multicellular organismal process	11600	Angpt1	angiopoietin 1
2755	GO:0051241	negative regulation of multicellular organismal process	11622	Ahr	aryl-hydrocarbon receptor
2756	GO:0051241	negative regulation of multicellular organismal process	11640	Akap1	A kinase (PRKA) anchor protein 1
2757	GO:0051241	negative regulation of multicellular organismal process	11666	Abcd1	ATP-binding cassette, sub-family D (ALD), member 1
2758	GO:0051241	negative regulation of multicellular organismal process	11668	Aldh1a1	aldehyde dehydrogenase family 1, subfamily A1
2759	GO:0051241	negative regulation of multicellular organismal process	11815	Apod	apolipoprotein D
2760	GO:0051241	negative regulation of multicellular organismal process	11819	Nr2f2	nuclear receptor subfamily 2, group F, member 2
2761	GO:0051241	negative regulation of multicellular organismal process	11857	Arhgdib	Rho, GDP dissociation inhibitor (GDI) beta
2762	GO:0051241	negative regulation of multicellular organismal process	11920	Atm	ataxia telangiectasia mutated
2763	GO:0051241	negative regulation of multicellular organismal process	12064	Bdnf	brain derived neurotrophic factor
2765	GO:0051241	negative regulation of multicellular organismal process	12159	Bmp4	bone morphogenetic protein 4
2768	GO:0051241	negative regulation of multicellular organismal process	12258	Serping1	serine (or cysteine) peptidase inhibitor, clade G, member 1
2769	GO:0051241	negative regulation of multicellular organismal process	12261	C1qbp	complement component 1, q subcomponent binding protein
2770	GO:0051241	negative regulation of multicellular organismal process	12367	Casp3	caspase 3
2771	GO:0051241	negative regulation of multicellular organismal process	12400	Cbfb	core binding factor beta
2772	GO:0051241	negative regulation of multicellular organismal process	12404	Cbln1	cerebellin 1 precursor protein
2773	GO:0051241	negative regulation of multicellular organismal process	12505	Cd44	CD44 antigen
2774	GO:0051241	negative regulation of multicellular organismal process	12527	Cd9	CD9 antigen
2775	GO:0051241	negative regulation of multicellular organismal process	12606	Cebpa	CCAAT/enhancer binding protein (C/EBP), alpha
2776	GO:0051241	negative regulation of multicellular organismal process	12827	Col4a2	collagen, type IV, alpha 2
2777	GO:0051241	negative regulation of multicellular organismal process	12846	Comt	catechol-O-methyltransferase
2778	GO:0051241	negative regulation of multicellular organismal process	12988	Csk	c-src tyrosine kinase
2779	GO:0051241	negative regulation of multicellular organismal process	13179	Dcn	decorin
2780	GO:0051241	negative regulation of multicellular organismal process	13383	Dlg1	discs large MAGUK scaffold protein 1
2781	GO:0051241	negative regulation of multicellular organismal process	13386	Dlk1	delta like non-canonical Notch ligand 1
2782	GO:0051241	negative regulation of multicellular organismal process	13601	Ecm1	extracellular matrix protein 1
2783	GO:0051241	negative regulation of multicellular organismal process	13636	Efna1	ephrin A1
2784	GO:0051241	negative regulation of multicellular organismal process	13638	Efna3	ephrin A3
2785	GO:0051241	negative regulation of multicellular organismal process	13836	Epha2	Eph receptor A2
2786	GO:0051241	negative regulation of multicellular organismal process	14102	Fas	Fas (TNF receptor superfamily member 6)
2788	GO:0051241	negative regulation of multicellular organismal process	14118	Fbn1	fibrillin 1
2789	GO:0051241	negative regulation of multicellular organismal process	18133	Ccn3	cellular communication network factor 3
2790	GO:0051241	negative regulation of multicellular organismal process	14184	Fgfr3	fibroblast growth factor receptor 3
2791	GO:0051241	negative regulation of multicellular organismal process	14190	Fgl2	fibrinogen-like protein 2
2792	GO:0051241	negative regulation of multicellular organismal process	14369	Fzd7	frizzled class receptor 7
2793	GO:0051241	negative regulation of multicellular organismal process	14456	Gas6	growth arrest specific 6
2794	GO:0051241	negative regulation of multicellular organismal process	14609	Gja1	gap junction protein, alpha 1
2795	GO:0051241	negative regulation of multicellular organismal process	14747	Cmklr1	chemerin chemokine-like receptor 1
2796	GO:0051241	negative regulation of multicellular organismal process	15205	Hes1	hes family bHLH transcription factor 1
2799	GO:0051241	negative regulation of multicellular organismal process	15227	Foxf1	forkhead box F1
2800	GO:0051241	negative regulation of multicellular organismal process	15234	Hgf	hepatocyte growth factor
2801	GO:0051241	negative regulation of multicellular organismal process	15245	Hhip	Hedgehog-interacting protein
2802	GO:0051241	negative regulation of multicellular organismal process	66222	Serpinb1a	serine (or cysteine) peptidase inhibitor, clade B, member 1a
2803	GO:0051241	negative regulation of multicellular organismal process	67071	Rps6ka6	ribosomal protein S6 kinase polypeptide 6
2804	GO:0051241	negative regulation of multicellular organismal process	67525	Trim62	tripartite motif-containing 62
2805	GO:0051241	negative regulation of multicellular organismal process	68813	Dock5	dedicator of cytokinesis 5
2806	GO:0051241	negative regulation of multicellular organismal process	69601	Dab2ip	disabled 2 interacting protein
2808	GO:0051241	negative regulation of multicellular organismal process	70465	Wdr77	WD repeat domain 77
2809	GO:0051241	negative regulation of multicellular organismal process	71111	Gpr39	G protein-coupled receptor 39
2810	GO:0051241	negative regulation of multicellular organismal process	73181	Nfatc4	nuclear factor of activated T cells, cytoplasmic, calcineurin dependent 4
2811	GO:0051241	negative regulation of multicellular organismal process	73914	Irak3	interleukin-1 receptor-associated kinase 3
2814	GO:0051241	negative regulation of multicellular organismal process	74123	Foxp4	forkhead box P4
2815	GO:0051241	negative regulation of multicellular organismal process	74155	Errfi1	ERBB receptor feedback inhibitor 1
2816	GO:0051241	negative regulation of multicellular organismal process	74511	Lrrc17	leucine rich repeat containing 17
2817	GO:0051241	negative regulation of multicellular organismal process	74762	Mdga1	MAM domain containing glycosylphosphatidylinositol anchor 1
2818	GO:0051241	negative regulation of multicellular organismal process	75745	Rian	RNA imprinted and accumulated in nucleus
2819	GO:0051241	negative regulation of multicellular organismal process	76854	Gper1	G protein-coupled estrogen receptor 1
2820	GO:0051241	negative regulation of multicellular organismal process	79221	Hdac9	histone deacetylase 9
2822	GO:0051241	negative regulation of multicellular organismal process	81799	C1qtnf3	C1q and tumor necrosis factor related protein 3
2823	GO:0051241	negative regulation of multicellular organismal process	94185	Tnfrsf21	tumor necrosis factor receptor superfamily, member 21
2826	GO:0051241	negative regulation of multicellular organismal process	94187	Zfp423	zinc finger protein 423
2827	GO:0051241	negative regulation of multicellular organismal process	94212	Pag1	phosphoprotein associated with glycosphingolipid microdomains 1
2830	GO:0051241	negative regulation of multicellular organismal process	102657	Cd276	CD276 antigen
2832	GO:0051241	negative regulation of multicellular organismal process	102791	Tcta	T cell leukemia translocation altered gene
2833	GO:0051241	negative regulation of multicellular organismal process	107173	Gpr137	G protein-coupled receptor 137
2834	GO:0051241	negative regulation of multicellular organismal process	107392	Brms1	breast cancer metastasis-suppressor 1
2835	GO:0051241	negative regulation of multicellular organismal process	107503	Atf5	activating transcription factor 5
2836	GO:0051241	negative regulation of multicellular organismal process	108151	Sema3d	sema domain, immunoglobulin domain (Ig), short basic domain, secreted, (semaphorin) 3D
2837	GO:0051241	negative regulation of multicellular organismal process	108153	Adamts7	a disintegrin-like and metallopeptidase (reprolysin type) with thrombospondin type 1 motif, 7
2838	GO:0051241	negative regulation of multicellular organismal process	109815	Selenos	selenoprotein S
2839	GO:0051241	negative regulation of multicellular organismal process	114886	Cygb	cytoglobin
2840	GO:0051241	negative regulation of multicellular organismal process	211323	Nrg1	neuregulin 1
2841	GO:0051241	negative regulation of multicellular organismal process	216190	Appl2	adaptor protein, phosphotyrosine interaction, PH domain and leucine zipper containing 2
2842	GO:0051241	negative regulation of multicellular organismal process	217410	Trib2	tribbles pseudokinase 2
2843	GO:0051241	negative regulation of multicellular organismal process	224860	Plcl2	phospholipase C-like 2
2844	GO:0051241	negative regulation of multicellular organismal process	230775	Adgrb2	adhesion G protein-coupled receptor B2
2845	GO:0051241	negative regulation of multicellular organismal process	232339	Ankrd26	ankyrin repeat domain 26
2846	GO:0051241	negative regulation of multicellular organismal process	235402	Lingo1	leucine rich repeat and Ig domain containing 1
2847	GO:0051241	negative regulation of multicellular organismal process	235587	Parp3	poly (ADP-ribose) polymerase family, member 3
2848	GO:0051241	negative regulation of multicellular organismal process	236732	Rbm10	RNA binding motif protein 10
2850	GO:0051241	negative regulation of multicellular organismal process	22337	Vdr	vitamin D (1,25-dihydroxyvitamin D3) receptor
2851	GO:0051241	negative regulation of multicellular organismal process	22350	Ezr	ezrin
2852	GO:0051241	negative regulation of multicellular organismal process	22402	Ccn4	cellular communication network factor 4
2853	GO:0051241	negative regulation of multicellular organismal process	22417	Wnt4	wingless-type MMTV integration site family, member 4
2854	GO:0051241	negative regulation of multicellular organismal process	22418	Wnt5a	wingless-type MMTV integration site family, member 5A
2856	GO:0051241	negative regulation of multicellular organismal process	22761	Zfpm1	zinc finger protein, multitype 1
2858	GO:0051241	negative regulation of multicellular organismal process	23794	Adamts5	a disintegrin-like and metallopeptidase (reprolysin type) with thrombospondin type 1 motif, 5 (aggrecanase-2)
2859	GO:0051241	negative regulation of multicellular organismal process	23876	Fbln5	fibulin 5
2860	GO:0051241	negative regulation of multicellular organismal process	23892	Grem1	gremlin 1, DAN family BMP antagonist
2861	GO:0051241	negative regulation of multicellular organismal process	24064	Spry2	sprouty RTK signaling antagonist 2
2863	GO:0051241	negative regulation of multicellular organismal process	26365	Ceacam1	CEA cell adhesion molecule 1
2864	GO:0051241	negative regulation of multicellular organismal process	27027	Tspan32	tetraspanin 32
2865	GO:0051241	negative regulation of multicellular organismal process	27494	Amot	angiomotin
2866	GO:0051241	negative regulation of multicellular organismal process	28185	Tomm70a	translocase of outer mitochondrial membrane 70A
2867	GO:0051241	negative regulation of multicellular organismal process	52392	Macir	macrophage immunometabolism regulator
2868	GO:0051241	negative regulation of multicellular organismal process	100503895	Tpsab1	tryptase alpha/beta 1
2869	GO:0051241	negative regulation of multicellular organismal process	96875	Prg4	proteoglycan 4 (megakaryocyte stimulating factor, articular superficial zone protein)
2870	GO:0051241	negative regulation of multicellular organismal process	20720	Serpine2	serine (or cysteine) peptidase inhibitor, clade E, member 2
2872	GO:0051241	negative regulation of multicellular organismal process	20737	Spn	sialophorin
2873	GO:0051241	negative regulation of multicellular organismal process	20846	Stat1	signal transducer and activator of transcription 1
2874	GO:0051241	negative regulation of multicellular organismal process	20971	Sdc4	syndecan 4
2875	GO:0051241	negative regulation of multicellular organismal process	21687	Tek	TEK receptor tyrosine kinase
2876	GO:0051241	negative regulation of multicellular organismal process	21803	Tgfb1	transforming growth factor, beta 1
2879	GO:0051241	negative regulation of multicellular organismal process	21808	Tgfb2	transforming growth factor, beta 2
2882	GO:0051241	negative regulation of multicellular organismal process	21814	Tgfbr3	transforming growth factor, beta receptor III
2883	GO:0051241	negative regulation of multicellular organismal process	21825	Thbs1	thrombospondin 1
2887	GO:0051241	negative regulation of multicellular organismal process	21838	Thy1	thymus cell antigen 1, theta
2889	GO:0051241	negative regulation of multicellular organismal process	22059	Trp53	transformation related protein 53
2890	GO:0051241	negative regulation of multicellular organismal process	56399	Akap8	A kinase (PRKA) anchor protein 8
2891	GO:0051241	negative regulation of multicellular organismal process	56745	C1qtnf1	C1q and tumor necrosis factor related protein 1
2892	GO:0051241	negative regulation of multicellular organismal process	64103	Tnmd	tenomodulin
2894	GO:0051241	negative regulation of multicellular organismal process	66042	Sostdc1	sclerostin domain containing 1
2896	GO:0051241	negative regulation of multicellular organismal process	52615	Suz12	SUZ12 polycomb repressive complex 2 subunit
2897	GO:0051241	negative regulation of multicellular organismal process	53381	Prdx4	peroxiredoxin 4
2898	GO:0051241	negative regulation of multicellular organismal process	53416	Stk39	serine/threonine kinase 39
2899	GO:0051241	negative regulation of multicellular organismal process	54598	Calcrl	calcitonin receptor-like
2900	GO:0051241	negative regulation of multicellular organismal process	54607	Socs6	suppressor of cytokine signaling 6
2901	GO:0051241	negative regulation of multicellular organismal process	56306	Sinhcaf	SIN3-HDAC complex associated factor
2902	GO:0051241	negative regulation of multicellular organismal process	56320	Dbn1	drebrin 1
2903	GO:0051241	negative regulation of multicellular organismal process	20692	Sparc	secreted acidic cysteine rich glycoprotein
2904	GO:0051241	negative regulation of multicellular organismal process	66214	Rgcc	regulator of cell cycle
2906	GO:0060070	canonical Wnt signaling pathway	13617	Ednra	endothelin receptor type A
2907	GO:0060070	canonical Wnt signaling pathway	16842	Lef1	lymphoid enhancer binding factor 1
2909	GO:0060070	canonical Wnt signaling pathway	16973	Lrp5	low density lipoprotein receptor-related protein 5
2911	GO:0060070	canonical Wnt signaling pathway	13607	Eda	ectodysplasin-A
2912	GO:0060070	canonical Wnt signaling pathway	20319	Sfrp2	secreted frizzled-related protein 2
2914	GO:0060070	canonical Wnt signaling pathway	18128	Notch1	notch 1
2916	GO:0060070	canonical Wnt signaling pathway	12389	Cav1	caveolin 1, caveolae protein
2918	GO:0060070	canonical Wnt signaling pathway	12842	Col1a1	collagen, type I, alpha 1
2919	GO:0060070	canonical Wnt signaling pathway	20682	Sox9	SRY (sex determining region Y)-box 9
2922	GO:0060070	canonical Wnt signaling pathway	14184	Fgfr3	fibroblast growth factor receptor 3
2923	GO:0060070	canonical Wnt signaling pathway	14362	Fzd1	frizzled class receptor 1
2928	GO:0060070	canonical Wnt signaling pathway	14366	Fzd4	frizzled class receptor 4
2931	GO:0060070	canonical Wnt signaling pathway	14369	Fzd7	frizzled class receptor 7
2933	GO:0060070	canonical Wnt signaling pathway	14165	Fgf10	fibroblast growth factor 10
2936	GO:0060070	canonical Wnt signaling pathway	14371	Fzd9	frizzled class receptor 9
2938	GO:0060070	canonical Wnt signaling pathway	15229	Foxd1	forkhead box D1
2939	GO:0060070	canonical Wnt signaling pathway	16480	Jup	junction plakoglobin
2940	GO:0060070	canonical Wnt signaling pathway	16600	Klf4	Kruppel-like factor 4 (gut)
2944	GO:0060070	canonical Wnt signaling pathway	56811	Dkk2	dickkopf WNT signaling pathway inhibitor 2
2945	GO:0060070	canonical Wnt signaling pathway	57265	Fzd2	frizzled class receptor 2
2947	GO:0060070	canonical Wnt signaling pathway	64297	Gprc5b	G protein-coupled receptor, family C, group 5, member B
[truncated: 156 more rows]

## Sheet: GO_breakdown_overlap_R26C_R2C
	go_id	Pathway Name	ENTREZID	SYMBOL	GENENAME
1	GO:0001525	angiogenesis	238328	Vash1	vasohibin 1
3	GO:0001525	angiogenesis	226841	Vash2	vasohibin 2
4	GO:0001525	angiogenesis	242687	Wasf2	WASP family, member 2
5	GO:0001525	angiogenesis	243362	Stard13	StAR-related lipid transfer (START) domain containing 13
7	GO:0001525	angiogenesis	319909	Ism1	isthmin 1, angiogenesis inhibitor
9	GO:0001525	angiogenesis	230103	Npr2	natriuretic peptide receptor 2
10	GO:0001525	angiogenesis	230126	Shb	src homology 2 domain-containing transforming protein B
13	GO:0001525	angiogenesis	21687	Tek	TEK receptor tyrosine kinase
15	GO:0001525	angiogenesis	239027	Arhgap22	Rho GTPase activating protein 22
16	GO:0001525	angiogenesis	240725	Sulf1	sulfatase 1
17	GO:0001525	angiogenesis	13845	Ephb3	Eph receptor B3
18	GO:0001525	angiogenesis	13874	Ereg	epiregulin
19	GO:0001525	angiogenesis	14366	Fzd4	frizzled class receptor 4
21	GO:0001525	angiogenesis	14388	Gab1	growth factor receptor bound protein 2-associated protein 1
22	GO:0001525	angiogenesis	15200	Hbegf	heparin-binding EGF-like growth factor
23	GO:0001525	angiogenesis	15245	Hhip	Hedgehog-interacting protein
24	GO:0001525	angiogenesis	15289	Hmgb1	high mobility group box 1
25	GO:0001525	angiogenesis	15364	Hmga2	high mobility group AT-hook 2
26	GO:0001525	angiogenesis	16480	Jup	junction plakoglobin
27	GO:0001525	angiogenesis	16598	Klf2	Kruppel-like factor 2 (lung)
28	GO:0001525	angiogenesis	16842	Lef1	lymphoid enhancer binding factor 1
29	GO:0001525	angiogenesis	17975	Ncl	nucleolin
30	GO:0001525	angiogenesis	18128	Notch1	notch 1
33	GO:0001525	angiogenesis	18131	Notch3	notch 3
34	GO:0001525	angiogenesis	18133	Ccn3	cellular communication network factor 3
35	GO:0001525	angiogenesis	18596	Pdgfrb	platelet derived growth factor receptor, beta polypeptide
38	GO:0001525	angiogenesis	18710	Pik3r3	phosphoinositide-3-kinase regulatory subunit 3
39	GO:0001525	angiogenesis	18811	Prl2c2	prolactin family 2, subfamily c, member 2
40	GO:0001525	angiogenesis	19016	Pparg	peroxisome proliferator activated receptor gamma
41	GO:0001525	angiogenesis	19223	Ptgis	prostaglandin I2 (prostacyclin) synthase
42	GO:0001525	angiogenesis	19225	Ptgs2	prostaglandin-endoperoxide synthase 2
43	GO:0001525	angiogenesis	19883	Rora	RAR-related orphan receptor alpha
44	GO:0001525	angiogenesis	20317	Serpinf1	serine (or cysteine) peptidase inhibitor, clade F, member 1
47	GO:0001525	angiogenesis	20319	Sfrp2	secreted frizzled-related protein 2
48	GO:0001525	angiogenesis	20563	Slit2	slit guidance ligand 2
49	GO:0001525	angiogenesis	20692	Sparc	secreted acidic cysteine rich glycoprotein
50	GO:0001525	angiogenesis	20846	Stat1	signal transducer and activator of transcription 1
51	GO:0001525	angiogenesis	20848	Stat3	signal transducer and activator of transcription 3
52	GO:0001525	angiogenesis	20866	Stim1	stromal interaction molecule 1
53	GO:0001525	angiogenesis	69601	Dab2ip	disabled 2 interacting protein
54	GO:0001525	angiogenesis	71690	Esm1	endothelial cell-specific molecule 1
56	GO:0001525	angiogenesis	73181	Nfatc4	nuclear factor of activated T cells, cytoplasmic, calcineurin dependent 4
57	GO:0001525	angiogenesis	74838	Naa15	N(alpha)-acetyltransferase 15, NatA auxiliary subunit
58	GO:0001525	angiogenesis	79221	Hdac9	histone deacetylase 9
59	GO:0001525	angiogenesis	94192	C1galt1	core 1 synthase, glycoprotein-N-acetylgalactosamine 3-beta-galactosyltransferase, 1
63	GO:0001525	angiogenesis	11490	Adam15	a disintegrin and metallopeptidase domain 15 (metargidin)
64	GO:0001525	angiogenesis	11504	Adamts1	a disintegrin-like and metallopeptidase (reprolysin type) with thrombospondin type 1 motif, 1
65	GO:0001525	angiogenesis	11518	Add1	adducin 1 (alpha)
66	GO:0001525	angiogenesis	11600	Angpt1	angiopoietin 1
71	GO:0001525	angiogenesis	12159	Bmp4	bone morphogenetic protein 4
73	GO:0001525	angiogenesis	12224	Klf5	Kruppel-like factor 5
74	GO:0001525	angiogenesis	12226	Btg1	BTG anti-proliferation factor 1
75	GO:0001525	angiogenesis	12389	Cav1	caveolin 1, caveolae protein
76	GO:0001525	angiogenesis	12554	Cdh13	cadherin 13
78	GO:0001525	angiogenesis	12826	Col4a1	collagen, type IV, alpha 1
80	GO:0001525	angiogenesis	12827	Col4a2	collagen, type IV, alpha 2
82	GO:0001525	angiogenesis	12837	Col8a1	collagen, type VIII, alpha 1
83	GO:0001525	angiogenesis	13036	Ctsh	cathepsin H
84	GO:0001525	angiogenesis	13078	Cyp1b1	cytochrome P450, family 1, subfamily b, polypeptide 1
85	GO:0001525	angiogenesis	13617	Ednra	endothelin receptor type A
87	GO:0001525	angiogenesis	13636	Efna1	ephrin A1
89	GO:0001525	angiogenesis	13638	Efna3	ephrin A3
90	GO:0001525	angiogenesis	13713	Elk3	ELK3, member of ETS oncogene family
91	GO:0001525	angiogenesis	13805	Eng	endoglin
94	GO:0001525	angiogenesis	13819	Epas1	endothelial PAS domain protein 1
95	GO:0001525	angiogenesis	13836	Epha2	Eph receptor A2
98	GO:0001525	angiogenesis	21802	Tgfa	transforming growth factor alpha
99	GO:0001525	angiogenesis	21808	Tgfb2	transforming growth factor, beta 2
100	GO:0001525	angiogenesis	21825	Thbs1	thrombospondin 1
104	GO:0001525	angiogenesis	21838	Thy1	thymus cell antigen 1, theta
106	GO:0001525	angiogenesis	21872	Tjp1	tight junction protein 1
108	GO:0001525	angiogenesis	21944	Tnfsf12	tumor necrosis factor (ligand) superfamily, member 12
109	GO:0001525	angiogenesis	22418	Wnt5a	wingless-type MMTV integration site family, member 5A
110	GO:0001525	angiogenesis	23876	Fbln5	fibulin 5
111	GO:0001525	angiogenesis	23892	Grem1	gremlin 1, DAN family BMP antagonist
114	GO:0001525	angiogenesis	24064	Spry2	sprouty RTK signaling antagonist 2
115	GO:0001525	angiogenesis	26365	Ceacam1	CEA cell adhesion molecule 1
116	GO:0001525	angiogenesis	27279	Tnfrsf12a	tumor necrosis factor receptor superfamily, member 12a
118	GO:0001525	angiogenesis	29876	Clic4	chloride intracellular channel 4 (mitochondrial)
119	GO:0001525	angiogenesis	53614	Reck	reversion-inducing-cysteine-rich protein with kazal motifs
121	GO:0001525	angiogenesis	54409	Ramp2	receptor (calcitonin) activity modifying protein 2
124	GO:0001525	angiogenesis	54598	Calcrl	calcitonin receptor-like
126	GO:0001525	angiogenesis	64103	Tnmd	tenomodulin
128	GO:0001525	angiogenesis	66214	Rgcc	regulator of cell cycle
129	GO:0001525	angiogenesis	67784	Plxnd1	plexin D1
130	GO:0001525	angiogenesis	68792	Srpx2	sushi-repeat-containing protein, X-linked 2
137	GO:0001649	osteoblast differentiation	12159	Bmp4	bone morphogenetic protein 4
138	GO:0001649	osteoblast differentiation	16973	Lrp5	low density lipoprotein receptor-related protein 5
139	GO:0001649	osteoblast differentiation	16000	Igf1	insulin-like growth factor 1
140	GO:0001649	osteoblast differentiation	16478	Jund	jun D proto-oncogene
141	GO:0001649	osteoblast differentiation	16948	Lox	lysyl oxidase
142	GO:0001649	osteoblast differentiation	15951	Ifi204	interferon activated gene 204
144	GO:0001649	osteoblast differentiation	12400	Cbfb	core binding factor beta
146	GO:0001649	osteoblast differentiation	16193	Il6	interleukin 6
147	GO:0001649	osteoblast differentiation	16195	Il6st	interleukin 6 signal transducer
148	GO:0001649	osteoblast differentiation	16449	Jag1	jagged 1
149	GO:0001649	osteoblast differentiation	16009	Igfbp3	insulin-like growth factor binding protein 3
150	GO:0001649	osteoblast differentiation	13877	Erh	ERH mRNA splicing and mitosis factor
151	GO:0001649	osteoblast differentiation	14200	Fhl2	four and a half LIM domains 2
152	GO:0001649	osteoblast differentiation	14362	Fzd1	frizzled class receptor 1
153	GO:0001649	osteoblast differentiation	13836	Epha2	Eph receptor A2
154	GO:0001649	osteoblast differentiation	15903	Id3	inhibitor of DNA binding 3
155	GO:0001649	osteoblast differentiation	67141	Fbxo5	F-box protein 5
156	GO:0001649	osteoblast differentiation	68728	Trp53inp2	transformation related protein 53 inducible nuclear protein 2
157	GO:0001649	osteoblast differentiation	18128	Notch1	notch 1
158	GO:0001649	osteoblast differentiation	19016	Pparg	peroxisome proliferator activated receptor gamma
159	GO:0001649	osteoblast differentiation	19228	Pth1r	parathyroid hormone 1 receptor
160	GO:0001649	osteoblast differentiation	20319	Sfrp2	secreted frizzled-related protein 2
161	GO:0001649	osteoblast differentiation	20682	Sox9	SRY (sex determining region Y)-box 9
163	GO:0001649	osteoblast differentiation	21814	Tgfbr3	transforming growth factor, beta receptor III
164	GO:0001649	osteoblast differentiation	22057	Tob1	transducer of ErbB-2.1
165	GO:0001649	osteoblast differentiation	23892	Grem1	gremlin 1, DAN family BMP antagonist
166	GO:0001649	osteoblast differentiation	14609	Gja1	gap junction protein, alpha 1
167	GO:0001649	osteoblast differentiation	15213	Hey1	hairy/enhancer-of-split related with YRPW motif 1
168	GO:0001649	osteoblast differentiation	67087	Ctnnbip1	catenin beta interacting protein 1
169	GO:0001649	osteoblast differentiation	17130	Smad6	SMAD family member 6
171	GO:0001649	osteoblast differentiation	12667	Chrd	chordin
172	GO:0001649	osteoblast differentiation	12457	Noct	nocturnin
173	GO:0001649	osteoblast differentiation	12606	Cebpa	CCAAT/enhancer binding protein (C/EBP), alpha
175	GO:0001649	osteoblast differentiation	29806	Limd1	LIM domains containing 1
176	GO:0001649	osteoblast differentiation	12842	Col1a1	collagen, type I, alpha 1
178	GO:0001649	osteoblast differentiation	215653	Rassf2	Ras association (RalGDS/AF-6) domain family member 2
179	GO:0001649	osteoblast differentiation	239405	Rspo2	R-spondin 2
180	GO:0001649	osteoblast differentiation	64075	Smoc1	SPARC related modular calcium binding 1
181	GO:0001649	osteoblast differentiation	435965	Lrp3	low density lipoprotein receptor-related protein 3
182	GO:0006364	rRNA processing	68147	Gar1	GAR1 ribonucleoprotein
183	GO:0006364	rRNA processing	14113	Fbl	fibrillarin
186	GO:0006364	rRNA processing	17089	Lyar	Ly1 antibody reactive clone
188	GO:0006364	rRNA processing	17975	Ncl	nucleolin
189	GO:0006364	rRNA processing	18148	Npm1	nucleophosmin 1
190	GO:0006364	rRNA processing	20088	Rps24	ribosomal protein S24
191	GO:0006364	rRNA processing	52513	Ddx56	DEAD box helicase 56
192	GO:0006364	rRNA processing	52530	Nhp2	NHP2 ribonucleoprotein
195	GO:0006364	rRNA processing	56095	Ftsj3	FtsJ RNA methyltransferase homolog 3 (E. coli)
197	GO:0006364	rRNA processing	56200	Ddx21	DExD box helicase 21
198	GO:0006364	rRNA processing	57750	Wdr12	WD repeat domain 12
201	GO:0006364	rRNA processing	59014	Rrs1	ribosome biogenesis regulator 1
202	GO:0006364	rRNA processing	59028	Rcl1	RNA terminal phosphate cyclase-like 1
205	GO:0006364	rRNA processing	64934	Pes1	pescadillo ribosomal biogenesis factor 1
209	GO:0006364	rRNA processing	66580	Esf1	ESF1 nucleolar pre-rRNA processing protein homolog
210	GO:0006364	rRNA processing	66942	Ddx18	DEAD box helicase 18
211	GO:0006364	rRNA processing	67115	Rpl14	ribosomal protein L14
212	GO:0006364	rRNA processing	67223	Rrp15	ribosomal RNA processing 15 homolog
214	GO:0006364	rRNA processing	67239	Rpf2	ribosome production factor 2 homolog
216	GO:0006364	rRNA processing	67920	Mak16	MAK16 homolog
217	GO:0006364	rRNA processing	67949	Nifk	nucleolar protein interacting with the FHA domain of MKI67
218	GO:0006364	rRNA processing	67973	Mphosph10	M-phase phosphoprotein 10 (U3 small nucleolar ribonucleoprotein)
220	GO:0006364	rRNA processing	227715	Exosc2	exosome component 2
222	GO:0006364	rRNA processing	228889	Ddx27	DEAD box helicase 27
223	GO:0006364	rRNA processing	235036	Ppan	peter pan homolog
224	GO:0006364	rRNA processing	245474	Dkc1	dyskeratosis congenita 1, dyskerin
228	GO:0006364	rRNA processing	100503670	Rpl5	ribosomal protein L5
229	GO:0006364	rRNA processing	70683	Utp20	UTP20 small subunit processome component
230	GO:0006364	rRNA processing	70930	Nol8	nucleolar protein 8
231	GO:0006364	rRNA processing	72198	Mtrex	Mtr4 exosome RNA helicase
233	GO:0006364	rRNA processing	72515	Wdr43	WD repeat domain 43
236	GO:0006364	rRNA processing	72662	Dis3	DIS3 homolog, exosome endoribonuclease and 3'-5' exoribonuclease
237	GO:0006364	rRNA processing	73674	Wdr75	WD repeat domain 75
240	GO:0006364	rRNA processing	74035	Nol9	nucleolar protein 9
243	GO:0006364	rRNA processing	75273	Pelp1	proline, glutamic acid and leucine rich protein 1
244	GO:0006364	rRNA processing	75416	Nop14	NOP14 nucleolar protein
246	GO:0006364	rRNA processing	75617	Rps25	ribosomal protein S25
247	GO:0006364	rRNA processing	77591	Ddx10	DEAD box helicase 10
248	GO:0006364	rRNA processing	98956	Nat10	N-acetyltransferase 10
250	GO:0006364	rRNA processing	101867	Rrp8	ribosomal RNA processing 8
251	GO:0006364	rRNA processing	104662	Tsr1	TSR1 20S rRNA accumulation
252	GO:0006364	rRNA processing	105372	Utp15	UTP15 small subunit processome component
254	GO:0006364	rRNA processing	107094	Rrp12	ribosomal RNA processing 12 homolog
255	GO:0006364	rRNA processing	110109	Nop2	NOP2 nucleolar protein
257	GO:0006364	rRNA processing	110816	Pwp2	PWP2 periodic tryptophan protein homolog (yeast)
258	GO:0006364	rRNA processing	217995	Heatr1	HEAT repeat containing 1
260	GO:0006364	rRNA processing	225348	Wdr36	WD repeat domain 36
261	GO:0006364	rRNA processing	69639	Exosc8	exosome component 8
263	GO:0006364	rRNA processing	69072	Ebna1bp2	EBNA1 binding protein 2
264	GO:0006364	rRNA processing	69237	Gtpbp4	GTP binding protein 4
266	GO:0006364	rRNA processing	70285	Rpf1	ribosome production factor 1 homolog
268	GO:0008285	negative regulation of cell population proliferation	17130	Smad6	SMAD family member 6
269	GO:0008285	negative regulation of cell population proliferation	15361	Hmga1	high mobility group AT-hook 1
270	GO:0008285	negative regulation of cell population proliferation	17082	Il1rl1	interleukin 1 receptor-like 1
271	GO:0008285	negative regulation of cell population proliferation	12606	Cebpa	CCAAT/enhancer binding protein (C/EBP), alpha
272	GO:0008285	negative regulation of cell population proliferation	11815	Apod	apolipoprotein D
273	GO:0008285	negative regulation of cell population proliferation	11819	Nr2f2	nuclear receptor subfamily 2, group F, member 2
274	GO:0008285	negative regulation of cell population proliferation	16000	Igf1	insulin-like growth factor 1
275	GO:0008285	negative regulation of cell population proliferation	16859	Lgals9	lectin, galactose binding, soluble 9
276	GO:0008285	negative regulation of cell population proliferation	14609	Gja1	gap junction protein, alpha 1
277	GO:0008285	negative regulation of cell population proliferation	15205	Hes1	hes family bHLH transcription factor 1
278	GO:0008285	negative regulation of cell population proliferation	18128	Notch1	notch 1
281	GO:0008285	negative regulation of cell population proliferation	16009	Igfbp3	insulin-like growth factor binding protein 3
282	GO:0008285	negative regulation of cell population proliferation	16193	Il6	interleukin 6
284	GO:0008285	negative regulation of cell population proliferation	18858	Pmp22	peripheral myelin protein 22
285	GO:0008285	negative regulation of cell population proliferation	19016	Pparg	peroxisome proliferator activated receptor gamma
289	GO:0008285	negative regulation of cell population proliferation	19122	Prnp	prion protein
290	GO:0008285	negative regulation of cell population proliferation	19225	Ptgs2	prostaglandin-endoperoxide synthase 2
293	GO:0008285	negative regulation of cell population proliferation	18133	Ccn3	cellular communication network factor 3
294	GO:0008285	negative regulation of cell population proliferation	18148	Npm1	nucleophosmin 1
295	GO:0008285	negative regulation of cell population proliferation	18479	Pak1	p21 (RAC1) activated kinase 1
296	GO:0008285	negative regulation of cell population proliferation	18612	Etv4	ets variant 4
297	GO:0008285	negative regulation of cell population proliferation	13805	Eng	endoglin
298	GO:0008285	negative regulation of cell population proliferation	13874	Ereg	epiregulin
299	GO:0008285	negative regulation of cell population proliferation	14184	Fgfr3	fibroblast growth factor receptor 3
302	GO:0008285	negative regulation of cell population proliferation	14283	Fosl1	fos-like antigen 1
303	GO:0008285	negative regulation of cell population proliferation	20720	Serpine2	serine (or cysteine) peptidase inhibitor, clade E, member 2
304	GO:0008285	negative regulation of cell population proliferation	20846	Stat1	signal transducer and activator of transcription 1
305	GO:0008285	negative regulation of cell population proliferation	20848	Stat3	signal transducer and activator of transcription 3
306	GO:0008285	negative regulation of cell population proliferation	20971	Sdc4	syndecan 4
307	GO:0008285	negative regulation of cell population proliferation	21781	Tfdp1	transcription factor Dp 1
308	GO:0008285	negative regulation of cell population proliferation	21808	Tgfb2	transforming growth factor, beta 2
309	GO:0008285	negative regulation of cell population proliferation	21814	Tgfbr3	transforming growth factor, beta receptor III
310	GO:0008285	negative regulation of cell population proliferation	21825	Thbs1	thrombospondin 1
312	GO:0008285	negative regulation of cell population proliferation	21858	Timp2	tissue inhibitor of metalloproteinase 2
314	GO:0008285	negative regulation of cell population proliferation	11835	Ar	androgen receptor
315	GO:0008285	negative regulation of cell population proliferation	17869	Myc	myelocytomatosis oncogene
316	GO:0008285	negative regulation of cell population proliferation	17988	Ndrg1	N-myc downstream regulated gene 1
318	GO:0008285	negative regulation of cell population proliferation	12159	Bmp4	bone morphogenetic protein 4
321	GO:0008285	negative regulation of cell population proliferation	12226	Btg1	BTG anti-proliferation factor 1
324	GO:0008285	negative regulation of cell population proliferation	12305	Ddr1	discoidin domain receptor family, member 1
325	GO:0008285	negative regulation of cell population proliferation	12367	Casp3	caspase 3
326	GO:0008285	negative regulation of cell population proliferation	12389	Cav1	caveolin 1, caveolae protein
329	GO:0008285	negative regulation of cell population proliferation	12505	Cd44	CD44 antigen
330	GO:0008285	negative regulation of cell population proliferation	12554	Cdh13	cadherin 13
331	GO:0008285	negative regulation of cell population proliferation	56190	Rbm38	RNA binding motif protein 38
332	GO:0008285	negative regulation of cell population proliferation	58859	Efemp2	epidermal growth factor-containing fibulin-like extracellular matrix protein 2
333	GO:0008285	negative regulation of cell population proliferation	12846	Comt	catechol-O-methyltransferase
334	GO:0008285	negative regulation of cell population proliferation	13039	Ctsl	cathepsin L
335	GO:0008285	negative regulation of cell population proliferation	13078	Cyp1b1	cytochrome P450, family 1, subfamily b, polypeptide 1
336	GO:0008285	negative regulation of cell population proliferation	13383	Dlg1	discs large MAGUK scaffold protein 1
337	GO:0008285	negative regulation of cell population proliferation	13557	E2f3	E2F transcription factor 3
338	GO:0008285	negative regulation of cell population proliferation	20319	Sfrp2	secreted frizzled-related protein 2
339	GO:0008285	negative regulation of cell population proliferation	20563	Slit2	slit guidance ligand 2
340	GO:0008285	negative regulation of cell population proliferation	20677	Sox4	SRY (sex determining region Y)-box 4
341	GO:0008285	negative regulation of cell population proliferation	20682	Sox9	SRY (sex determining region Y)-box 9
342	GO:0008285	negative regulation of cell population proliferation	20692	Sparc	secreted acidic cysteine rich glycoprotein
343	GO:0008285	negative regulation of cell population proliferation	67087	Ctnnbip1	catenin beta interacting protein 1
344	GO:0008285	negative regulation of cell population proliferation	67694	Ift74	intraflagellar transport 74
345	GO:0008285	negative regulation of cell population proliferation	69237	Gtpbp4	GTP binding protein 4
346	GO:0008285	negative regulation of cell population proliferation	69601	Dab2ip	disabled 2 interacting protein
348	GO:0008285	negative regulation of cell population proliferation	70008	Ace2	angiotensin I converting enzyme (peptidyl-dipeptidase A) 2
349	GO:0008285	negative regulation of cell population proliferation	70465	Wdr77	WD repeat domain 77
351	GO:0008285	negative regulation of cell population proliferation	71093	Atoh8	atonal bHLH transcription factor 8
352	GO:0008285	negative regulation of cell population proliferation	76854	Gper1	G protein-coupled estrogen receptor 1
353	GO:0008285	negative regulation of cell population proliferation	94040	Clmn	calmin
356	GO:0008285	negative regulation of cell population proliferation	11920	Atm	ataxia telangiectasia mutated
357	GO:0008285	negative regulation of cell population proliferation	12064	Bdnf	brain derived neurotrophic factor
358	GO:0008285	negative regulation of cell population proliferation	22337	Vdr	vitamin D (1,25-dihydroxyvitamin D3) receptor
359	GO:0008285	negative regulation of cell population proliferation	22403	Ccn5	cellular communication network factor 5
360	GO:0008285	negative regulation of cell population proliferation	22418	Wnt5a	wingless-type MMTV integration site family, member 5A
363	GO:0008285	negative regulation of cell population proliferation	23892	Grem1	gremlin 1, DAN family BMP antagonist
364	GO:0008285	negative regulation of cell population proliferation	24064	Spry2	sprouty RTK signaling antagonist 2
365	GO:0008285	negative regulation of cell population proliferation	26365	Ceacam1	CEA cell adhesion molecule 1
367	GO:0008285	negative regulation of cell population proliferation	27027	Tspan32	tetraspanin 32
368	GO:0008285	negative regulation of cell population proliferation	50768	Dlc1	deleted in liver cancer 1
369	GO:0008285	negative regulation of cell population proliferation	52615	Suz12	SUZ12 polycomb repressive complex 2 subunit
370	GO:0008285	negative regulation of cell population proliferation	53381	Prdx4	peroxiredoxin 4
371	GO:0008285	negative regulation of cell population proliferation	109700	Itga1	integrin alpha 1
372	GO:0008285	negative regulation of cell population proliferation	116701	Fgfrl1	fibroblast growth factor receptor-like 1
373	GO:0008285	negative regulation of cell population proliferation	19228	Pth1r	parathyroid hormone 1 receptor
374	GO:0008285	negative regulation of cell population proliferation	19252	Dusp1	dual specificity phosphatase 1
375	GO:0008285	negative regulation of cell population proliferation	19268	Ptprf	protein tyrosine phosphatase, receptor type, F
376	GO:0008285	negative regulation of cell population proliferation	19737	Rgs5	regulator of G-protein signaling 5
377	GO:0008285	negative regulation of cell population proliferation	20317	Serpinf1	serine (or cysteine) peptidase inhibitor, clade F, member 1
378	GO:0008285	negative regulation of cell population proliferation	66143	Eef1e1	eukaryotic translation elongation factor 1 epsilon 1
379	GO:0008285	negative regulation of cell population proliferation	66214	Rgcc	regulator of cell cycle
380	GO:0008285	negative regulation of cell population proliferation	66262	Ing5	inhibitor of growth family, member 5
382	GO:0008285	negative regulation of cell population proliferation	66923	Pbrm1	polybromo 1
384	GO:0008285	negative regulation of cell population proliferation	434215	Lrrc32	leucine rich repeat containing 32
385	GO:0008285	negative regulation of cell population proliferation	22059	Trp53	transformation related protein 53
386	GO:0008285	negative regulation of cell population proliferation	211401	Mtss1	MTSS I-BAR domain containing 1
387	GO:0008285	negative regulation of cell population proliferation	216190	Appl2	adaptor protein, phosphotyrosine interaction, PH domain and leucine zipper containing 2
388	GO:0008285	negative regulation of cell population proliferation	225341	Lims2	LIM and senescent cell antigen like domains 2
389	GO:0008285	negative regulation of cell population proliferation	234593	Ndrg4	N-myc downstream regulated gene 4
390	GO:0008285	negative regulation of cell population proliferation	235041	Kank2	KN motif and ankyrin repeat domains 2
392	GO:0008285	negative regulation of cell population proliferation	236732	Rbm10	RNA binding motif protein 10
394	GO:0008285	negative regulation of cell population proliferation	238328	Vash1	vasohibin 1
395	GO:0008285	negative regulation of cell population proliferation	94185	Tnfrsf21	tumor necrosis factor receptor superfamily, member 21
398	GO:0008285	negative regulation of cell population proliferation	64103	Tnmd	tenomodulin
400	GO:0008285	negative regulation of cell population proliferation	66141	Ifitm3	interferon induced transmembrane protein 3
402	GO:0008285	negative regulation of cell population proliferation	22057	Tob1	transducer of ErbB-2.1
403	GO:0008285	negative regulation of cell population proliferation	65973	Asph	aspartate-beta-hydroxylase
404	GO:0008285	negative regulation of cell population proliferation	240725	Sulf1	sulfatase 1
405	GO:0008285	negative regulation of cell population proliferation	242202	Pde5a	phosphodiesterase 5A, cGMP-specific
406	GO:0009968	negative regulation of signal transduction	19736	Rgs4	regulator of G-protein signaling 4
408	GO:0009968	negative regulation of signal transduction	19737	Rgs5	regulator of G-protein signaling 5
409	GO:0009968	negative regulation of signal transduction	19883	Rora	RAR-related orphan receptor alpha
410	GO:0009968	negative regulation of signal transduction	20148	Dhrs3	dehydrogenase/reductase (SDR family) member 3
411	GO:0009968	negative regulation of signal transduction	20319	Sfrp2	secreted frizzled-related protein 2
414	GO:0009968	negative regulation of signal transduction	20563	Slit2	slit guidance ligand 2
415	GO:0009968	negative regulation of signal transduction	20668	Sox13	SRY (sex determining region Y)-box 13
416	GO:0009968	negative regulation of signal transduction	20682	Sox9	SRY (sex determining region Y)-box 9
418	GO:0009968	negative regulation of signal transduction	20720	Serpine2	serine (or cysteine) peptidase inhibitor, clade E, member 2
419	GO:0009968	negative regulation of signal transduction	20846	Stat1	signal transducer and activator of transcription 1
420	GO:0009968	negative regulation of signal transduction	20847	Stat2	signal transducer and activator of transcription 2
422	GO:0009968	negative regulation of signal transduction	21808	Tgfb2	transforming growth factor, beta 2
423	GO:0009968	negative regulation of signal transduction	21814	Tgfbr3	transforming growth factor, beta receptor III
424	GO:0009968	negative regulation of signal transduction	21825	Thbs1	thrombospondin 1
425	GO:0009968	negative regulation of signal transduction	21838	Thy1	thymus cell antigen 1, theta
426	GO:0009968	negative regulation of signal transduction	21858	Timp2	tissue inhibitor of metalloproteinase 2
427	GO:0009968	negative regulation of signal transduction	21888	Tle4	transducin-like enhancer of split 4
428	GO:0009968	negative regulation of signal transduction	22057	Tob1	transducer of ErbB-2.1
429	GO:0009968	negative regulation of signal transduction	22059	Trp53	transformation related protein 53
430	GO:0009968	negative regulation of signal transduction	69601	Dab2ip	disabled 2 interacting protein
432	GO:0009968	negative regulation of signal transduction	69660	Tmbim1	transmembrane BAX inhibitor motif containing 1
434	GO:0009968	negative regulation of signal transduction	70008	Ace2	angiotensin I converting enzyme (peptidyl-dipeptidase A) 2
435	GO:0009968	negative regulation of signal transduction	72293	Nkd2	naked cuticle 2
437	GO:0009968	negative regulation of signal transduction	73181	Nfatc4	nuclear factor of activated T cells, cytoplasmic, calcineurin dependent 4
438	GO:0009968	negative regulation of signal transduction	73284	Ddit4l	DNA-damage-inducible transcript 4-like
439	GO:0009968	negative regulation of signal transduction	73914	Irak3	interleukin-1 receptor-associated kinase 3
443	GO:0009968	negative regulation of signal transduction	73945	Otud4	OTU domain containing 4
446	GO:0009968	negative regulation of signal transduction	74155	Errfi1	ERBB receptor feedback inhibitor 1
449	GO:0009968	negative regulation of signal transduction	75687	Ripor1	RHO family interacting cell polarization regulator 1
450	GO:0009968	negative regulation of signal transduction	76854	Gper1	G protein-coupled estrogen receptor 1
451	GO:0009968	negative regulation of signal transduction	77446	Heg1	heart development protein with EGF-like domains 1
452	GO:0009968	negative regulation of signal transduction	77976	Nuak1	NUAK family, SNF1-like kinase, 1
453	GO:0009968	negative regulation of signal transduction	81799	C1qtnf3	C1q and tumor necrosis factor related protein 3
454	GO:0009968	negative regulation of signal transduction	83453	Chrdl1	chordin-like 1
456	GO:0009968	negative regulation of signal transduction	93960	Nkd1	naked cuticle 1
460	GO:0009968	negative regulation of signal transduction	97998	Deptor	DEP domain containing MTOR-interacting protein
461	GO:0009968	negative regulation of signal transduction	98496	Pid1	phosphotyrosine interaction domain containing 1
462	GO:0009968	negative regulation of signal transduction	106504	Stk38	serine/threonine kinase 38
463	GO:0009968	negative regulation of signal transduction	107351	Kank1	KN motif and ankyrin repeat domains 1
464	GO:0009968	negative regulation of signal transduction	109700	Itga1	integrin alpha 1
465	GO:0009968	negative regulation of signal transduction	109815	Selenos	selenoprotein S
466	GO:0009968	negative regulation of signal transduction	110197	Dgkg	diacylglycerol kinase, gamma
467	GO:0009968	negative regulation of signal transduction	116701	Fgfrl1	fibroblast growth factor receptor-like 1
468	GO:0009968	negative regulation of signal transduction	117198	Ivns1abp	influenza virus NS1A binding protein
469	GO:0009968	negative regulation of signal transduction	170755	Sgk3	serum/glucocorticoid regulated kinase 3
470	GO:0009968	negative regulation of signal transduction	211323	Nrg1	neuregulin 1
471	GO:0009968	negative regulation of signal transduction	215653	Rassf2	Ras association (RalGDS/AF-6) domain family member 2
472	GO:0009968	negative regulation of signal transduction	217011	Nle1	notchless homolog 1
473	GO:0009968	negative regulation of signal transduction	217463	Snx13	sorting nexin 13
474	GO:0009968	negative regulation of signal transduction	223601	Cyrib	CYFIP related Rac1 interactor B
476	GO:0009968	negative regulation of signal transduction	223752	Gramd4	GRAM domain containing 4
478	GO:0009968	negative regulation of signal transduction	226419	Dyrk3	dual-specificity tyrosine-(Y)-phosphorylation regulated kinase 3
479	GO:0009968	negative regulation of signal transduction	227333	Dgkd	diacylglycerol kinase, delta
480	GO:0009968	negative regulation of signal transduction	232339	Ankrd26	ankyrin repeat domain 26
481	GO:0009968	negative regulation of signal transduction	233552	Gdpd5	glycerophosphodiester phosphodiesterase domain containing 5
484	GO:0009968	negative regulation of signal transduction	234593	Ndrg4	N-myc downstream regulated gene 4
485	GO:0009968	negative regulation of signal transduction	235041	Kank2	KN motif and ankyrin repeat domains 2
487	GO:0009968	negative regulation of signal transduction	239337	Adamts12	a disintegrin-like and metallopeptidase (reprolysin type) with thrombospondin type 1 motif, 12
488	GO:0009968	negative regulation of signal transduction	240725	Sulf1	sulfatase 1
491	GO:0009968	negative regulation of signal transduction	268977	Ltbp1	latent transforming growth factor beta binding protein 1
492	GO:0009968	negative regulation of signal transduction	269424	Jade1	jade family PHD finger 1
493	GO:0009968	negative regulation of signal transduction	494504	Apcdd1	adenomatosis polyposis coli down-regulated 1
495	GO:0009968	negative regulation of signal transduction	629378	Dact3	dishevelled-binding antagonist of beta-catenin 3
498	GO:0009968	negative regulation of signal transduction	22224	Usp10	ubiquitin specific peptidase 10
499	GO:0009968	negative regulation of signal transduction	22418	Wnt5a	wingless-type MMTV integration site family, member 5A
503	GO:0009968	negative regulation of signal transduction	23892	Grem1	gremlin 1, DAN family BMP antagonist
506	GO:0009968	negative regulation of signal transduction	24064	Spry2	sprouty RTK signaling antagonist 2
510	GO:0009968	negative regulation of signal transduction	27280	Phlda3	pleckstrin homology like domain, family A, member 3
512	GO:0009968	negative regulation of signal transduction	29806	Limd1	LIM domains containing 1
515	GO:0009968	negative regulation of signal transduction	29813	Zfp385a	zinc finger protein 385A
516	GO:0009968	negative regulation of signal transduction	50768	Dlc1	deleted in liver cancer 1
517	GO:0009968	negative regulation of signal transduction	50780	Rgs3	regulator of G-protein signaling 3
518	GO:0009968	negative regulation of signal transduction	52615	Suz12	SUZ12 polycomb repressive complex 2 subunit
519	GO:0009968	negative regulation of signal transduction	54607	Socs6	suppressor of cytokine signaling 6
520	GO:0009968	negative regulation of signal transduction	56045	Samhd1	SAM domain and HD domain, 1
522	GO:0009968	negative regulation of signal transduction	56306	Sinhcaf	SIN3-HDAC complex associated factor
523	GO:0009968	negative regulation of signal transduction	56449	Ybx3	Y box protein 3
524	GO:0009968	negative regulation of signal transduction	56533	Rgs17	regulator of G-protein signaling 17
525	GO:0009968	negative regulation of signal transduction	56811	Dkk2	dickkopf WNT signaling pathway inhibitor 2
528	GO:0009968	negative regulation of signal transduction	57741	Noc2l	NOC2 like nucleolar associated transcriptional repressor
529	GO:0009968	negative regulation of signal transduction	57783	Tnip1	TNFAIP3 interacting protein 1
532	GO:0009968	negative regulation of signal transduction	58175	Rgs20	regulator of G-protein signaling 20
533	GO:0009968	negative regulation of signal transduction	58250	Chst11	carbohydrate sulfotransferase 11
534	GO:0009968	negative regulation of signal transduction	65962	Nherf2	NHERF family PDZ scaffold protein 2
535	GO:0009968	negative regulation of signal transduction	66168	Grina	glutamate receptor, ionotropic, N-methyl D-aspartate-associated protein 1 (glutamate binding)
538	GO:0009968	negative regulation of signal transduction	66695	Aspn	asporin
540	GO:0009968	negative regulation of signal transduction	66725	Lrrk2	leucine-rich repeat kinase 2
541	GO:0009968	negative regulation of signal transduction	67071	Rps6ka6	ribosomal protein S6 kinase polypeptide 6
542	GO:0009968	negative regulation of signal transduction	67087	Ctnnbip1	catenin beta interacting protein 1
545	GO:0009968	negative regulation of signal transduction	67603	Dusp6	dual specificity phosphatase 6
547	GO:0009968	negative regulation of signal transduction	68015	Trap1	TNF receptor-associated protein 1
548	GO:0009968	negative regulation of signal transduction	68339	Ccdc88c	coiled-coil domain containing 88C
549	GO:0009968	negative regulation of signal transduction	69178	Snx5	sorting nexin 5
551	GO:0009968	negative regulation of signal transduction	14733	Gpc1	glypican 1
552	GO:0009968	negative regulation of signal transduction	15201	Hells	helicase, lymphoid specific
553	GO:0009968	negative regulation of signal transduction	15213	Hey1	hairy/enhancer-of-split related with YRPW motif 1
554	GO:0009968	negative regulation of signal transduction	15214	Hey2	hairy/enhancer-of-split related with YRPW motif 2
556	GO:0009968	negative regulation of signal transduction	15245	Hhip	Hedgehog-interacting protein
559	GO:0009968	negative regulation of signal transduction	15364	Hmga2	high mobility group AT-hook 2
561	GO:0009968	negative regulation of signal transduction	15469	Prmt1	protein arginine N-methyltransferase 1
562	GO:0009968	negative regulation of signal transduction	15502	Dnaja1	DnaJ heat shock protein family (Hsp40) member A1
563	GO:0009968	negative regulation of signal transduction	16000	Igf1	insulin-like growth factor 1
567	GO:0009968	negative regulation of signal transduction	16181	Il1rn	interleukin 1 receptor antagonist
569	GO:0009968	negative regulation of signal transduction	16193	Il6	interleukin 6
570	GO:0009968	negative regulation of signal transduction	16195	Il6st	interleukin 6 signal transducer
571	GO:0009968	negative regulation of signal transduction	16367	Irs1	insulin receptor substrate 1
572	GO:0009968	negative regulation of signal transduction	16403	Itga6	integrin alpha 6
573	GO:0009968	negative regulation of signal transduction	16475	Ajuba	ajuba LIM protein
575	GO:0009968	negative regulation of signal transduction	17130	Smad6	SMAD family member 6
576	GO:0009968	negative regulation of signal transduction	17295	Met	met proto-oncogene
577	GO:0009968	negative regulation of signal transduction	17948	Naip2	NLR family, apoptosis inhibitory protein 2
578	GO:0009968	negative regulation of signal transduction	17965	Nbl1	NBL1, DAN family BMP antagonist
580	GO:0009968	negative regulation of signal transduction	17975	Ncl	nucleolin
581	GO:0009968	negative regulation of signal transduction	18128	Notch1	notch 1
582	GO:0009968	negative regulation of signal transduction	18133	Ccn3	cellular communication network factor 3
584	GO:0009968	negative regulation of signal transduction	18483	Palm	paralemmin
585	GO:0009968	negative regulation of signal transduction	18600	Padi2	peptidyl arginine deiminase, type II
586	GO:0009968	negative regulation of signal transduction	18753	Prkcd	protein kinase C, delta
588	GO:0009968	negative regulation of signal transduction	18793	Plaur	plasminogen activator, urokinase receptor
589	GO:0009968	negative regulation of signal transduction	19016	Pparg	peroxisome proliferator activated receptor gamma
590	GO:0009968	negative regulation of signal transduction	19122	Prnp	prion protein
591	GO:0009968	negative regulation of signal transduction	19225	Ptgs2	prostaglandin-endoperoxide synthase 2
592	GO:0009968	negative regulation of signal transduction	19252	Dusp1	dual specificity phosphatase 1
595	GO:0009968	negative regulation of signal transduction	19268	Ptprf	protein tyrosine phosphatase, receptor type, F
596	GO:0009968	negative regulation of signal transduction	11920	Atm	ataxia telangiectasia mutated
599	GO:0009968	negative regulation of signal transduction	12064	Bdnf	brain derived neurotrophic factor
600	GO:0009968	negative regulation of signal transduction	12159	Bmp4	bone morphogenetic protein 4
602	GO:0009968	negative regulation of signal transduction	12261	C1qbp	complement component 1, q subcomponent binding protein
603	GO:0009968	negative regulation of signal transduction	12388	Ctnnd1	catenin (cadherin associated protein), delta 1
604	GO:0009968	negative regulation of signal transduction	12389	Cav1	caveolin 1, caveolae protein
608	GO:0009968	negative regulation of signal transduction	12505	Cd44	CD44 antigen
610	GO:0009968	negative regulation of signal transduction	12633	Cflar	CASP8 and FADD-like apoptosis regulator
612	GO:0009968	negative regulation of signal transduction	12667	Chrd	chordin
615	GO:0009968	negative regulation of signal transduction	13138	Dag1	dystroglycan 1
616	GO:0009968	negative regulation of signal transduction	13383	Dlg1	discs large MAGUK scaffold protein 1
618	GO:0009968	negative regulation of signal transduction	13537	Dusp2	dual specificity phosphatase 2
619	GO:0009968	negative regulation of signal transduction	13636	Efna1	ephrin A1
620	GO:0009968	negative regulation of signal transduction	13805	Eng	endoglin
621	GO:0009968	negative regulation of signal transduction	13836	Epha2	Eph receptor A2
622	GO:0009968	negative regulation of signal transduction	13867	Erbb3	erb-b2 receptor tyrosine kinase 3
623	GO:0009968	negative regulation of signal transduction	14184	Fgfr3	fibroblast growth factor receptor 3
624	GO:0009968	negative regulation of signal transduction	14200	Fhl2	four and a half LIM domains 2
627	GO:0009968	negative regulation of signal transduction	14313	Fst	follistatin
629	GO:0009968	negative regulation of signal transduction	14362	Fzd1	frizzled class receptor 1
630	GO:0009968	negative regulation of signal transduction	14456	Gas6	growth arrest specific 6
632	GO:0009968	negative regulation of signal transduction	11352	Abl2	v-abl Abelson murine leukemia viral oncogene 2 (arg, Abelson-related gene)
633	GO:0009968	negative regulation of signal transduction	11815	Apod	apolipoprotein D
634	GO:0009968	negative regulation of signal transduction	11835	Ar	androgen receptor
635	GO:0010634	positive regulation of epithelial cell migration	21687	Tek	TEK receptor tyrosine kinase
636	GO:0010634	positive regulation of epithelial cell migration	68792	Srpx2	sushi-repeat-containing protein, X-linked 2
637	GO:0010634	positive regulation of epithelial cell migration	21808	Tgfb2	transforming growth factor, beta 2
638	GO:0010634	positive regulation of epithelial cell migration	68813	Dock5	dedicator of cytokinesis 5
639	GO:0010634	positive regulation of epithelial cell migration	71093	Atoh8	atonal bHLH transcription factor 8
640	GO:0010634	positive regulation of epithelial cell migration	79221	Hdac9	histone deacetylase 9
641	GO:0010634	positive regulation of epithelial cell migration	232227	Iqsec1	IQ motif and Sec7 domain 1
642	GO:0010634	positive regulation of epithelial cell migration	17295	Met	met proto-oncogene
643	GO:0010634	positive regulation of epithelial cell migration	11600	Angpt1	angiopoietin 1
645	GO:0010634	positive regulation of epithelial cell migration	12159	Bmp4	bone morphogenetic protein 4
647	GO:0010634	positive regulation of epithelial cell migration	13036	Ctsh	cathepsin H
648	GO:0010634	positive regulation of epithelial cell migration	14178	Fgf7	fibroblast growth factor 7
649	GO:0010634	positive regulation of epithelial cell migration	15117	Has2	hyaluronan synthase 2
651	GO:0010634	positive regulation of epithelial cell migration	15200	Hbegf	heparin-binding EGF-like growth factor
652	GO:0010634	positive regulation of epithelial cell migration	15289	Hmgb1	high mobility group box 1
653	GO:0010634	positive regulation of epithelial cell migration	16000	Igf1	insulin-like growth factor 1
654	GO:0010634	positive regulation of epithelial cell migration	16367	Irs1	insulin receptor substrate 1
655	GO:0010634	positive regulation of epithelial cell migration	18811	Prl2c2	prolactin family 2, subfamily c, member 2
656	GO:0010634	positive regulation of epithelial cell migration	18438	P2rx4	purinergic receptor P2X, ligand-gated ion channel 4
657	GO:0010634	positive regulation of epithelial cell migration	18591	Pdgfb	platelet derived growth factor, B polypeptide
659	GO:0010634	positive regulation of epithelial cell migration	20682	Sox9	SRY (sex determining region Y)-box 9
660	GO:0010634	positive regulation of epithelial cell migration	19225	Ptgs2	prostaglandin-endoperoxide synthase 2
664	GO:0010634	positive regulation of epithelial cell migration	20692	Sparc	secreted acidic cysteine rich glycoprotein
665	GO:0010634	positive regulation of epithelial cell migration	20850	Stat5a	signal transducer and activator of transcription 5A
667	GO:0010634	positive regulation of epithelial cell migration	67916	Plpp3	phospholipid phosphatase 3
668	GO:0010634	positive regulation of epithelial cell migration	21825	Thbs1	thrombospondin 1
669	GO:0010634	positive regulation of epithelial cell migration	22418	Wnt5a	wingless-type MMTV integration site family, member 5A
670	GO:0010634	positive regulation of epithelial cell migration	54357	Epb41l4b	erythrocyte membrane protein band 4.1 like 4b
671	GO:0030198	extracellular matrix organization	18128	Notch1	notch 1
672	GO:0030198	extracellular matrix organization	12830	Col4a5	collagen, type IV, alpha 5
673	GO:0030198	extracellular matrix organization	12831	Col5a1	collagen, type V, alpha 1
677	GO:0030198	extracellular matrix organization	12837	Col8a1	collagen, type VIII, alpha 1
678	GO:0030198	extracellular matrix organization	12839	Col9a1	collagen, type IX, alpha 1
679	GO:0030198	extracellular matrix organization	12842	Col1a1	collagen, type I, alpha 1
682	GO:0030198	extracellular matrix organization	13078	Cyp1b1	cytochrome P450, family 1, subfamily b, polypeptide 1
683	GO:0030198	extracellular matrix organization	13138	Dag1	dystroglycan 1
685	GO:0030198	extracellular matrix organization	13717	Eln	elastin
687	GO:0030198	extracellular matrix organization	13805	Eng	endoglin
688	GO:0030198	extracellular matrix organization	14453	Gas2	growth arrest specific 2
689	GO:0030198	extracellular matrix organization	15116	Has1	hyaluronan synthase 1
691	GO:0030198	extracellular matrix organization	15117	Has2	hyaluronan synthase 2
694	GO:0030198	extracellular matrix organization	15227	Foxf1	forkhead box F1
695	GO:0030198	extracellular matrix organization	16193	Il6	interleukin 6
696	GO:0030198	extracellular matrix organization	16777	Lamb1	laminin B1
698	GO:0030198	extracellular matrix organization	16779	Lamb2	laminin, beta 2
701	GO:0030198	extracellular matrix organization	16948	Lox	lysyl oxidase
704	GO:0030198	extracellular matrix organization	17182	Matn3	matrilin 3
706	GO:0030198	extracellular matrix organization	17183	Matn4	matrilin 4
707	GO:0030198	extracellular matrix organization	17388	Mmp15	matrix metallopeptidase 15
708	GO:0030198	extracellular matrix organization	216725	Adamts2	a disintegrin-like and metallopeptidase (reprolysin type) with thrombospondin type 1 motif, 2
710	GO:0030198	extracellular matrix organization	219151	Scara3	scavenger receptor class A, member 3
711	GO:0030198	extracellular matrix organization	229595	Adamtsl4	ADAMTS-like 4
712	GO:0030198	extracellular matrix organization	239337	Adamts12	a disintegrin-like and metallopeptidase (reprolysin type) with thrombospondin type 1 motif, 12
714	GO:0030198	extracellular matrix organization	240725	Sulf1	sulfatase 1
715	GO:0030198	extracellular matrix organization	320078	Olfml2b	olfactomedin-like 2B
716	GO:0030198	extracellular matrix organization	373864	Col27a1	collagen, type XXVII, alpha 1
718	GO:0030198	extracellular matrix organization	21808	Tgfb2	transforming growth factor, beta 2
721	GO:0030198	extracellular matrix organization	23794	Adamts5	a disintegrin-like and metallopeptidase (reprolysin type) with thrombospondin type 1 motif, 5 (aggrecanase-2)
724	GO:0030198	extracellular matrix organization	23876	Fbln5	fibulin 5
728	GO:0030198	extracellular matrix organization	23892	Grem1	gremlin 1, DAN family BMP antagonist
729	GO:0030198	extracellular matrix organization	53381	Prdx4	peroxiredoxin 4
730	GO:0030198	extracellular matrix organization	53614	Reck	reversion-inducing-cysteine-rich protein with kazal motifs
732	GO:0030198	extracellular matrix organization	11352	Abl2	v-abl Abelson murine leukemia viral oncogene 2 (arg, Abelson-related gene)
733	GO:0030198	extracellular matrix organization	11504	Adamts1	a disintegrin-like and metallopeptidase (reprolysin type) with thrombospondin type 1 motif, 1
734	GO:0030198	extracellular matrix organization	12305	Ddr1	discoidin domain receptor family, member 1
736	GO:0030198	extracellular matrix organization	12389	Cav1	caveolin 1, caveolae protein
737	GO:0030198	extracellular matrix organization	12406	Serpinh1	serine (or cysteine) peptidase inhibitor, clade H, member 1
739	GO:0030198	extracellular matrix organization	12633	Cflar	CASP8 and FADD-like apoptosis regulator
740	GO:0030198	extracellular matrix organization	12814	Col11a1	collagen, type XI, alpha 1
743	GO:0030198	extracellular matrix organization	12818	Col14a1	collagen, type XIV, alpha 1
744	GO:0030198	extracellular matrix organization	12819	Col15a1	collagen, type XV, alpha 1
745	GO:0030198	extracellular matrix organization	12823	Col19a1	collagen, type XIX, alpha 1
747	GO:0030198	extracellular matrix organization	12825	Col3a1	collagen, type III, alpha 1
750	GO:0030198	extracellular matrix organization	12826	Col4a1	collagen, type IV, alpha 1
752	GO:0030198	extracellular matrix organization	12827	Col4a2	collagen, type IV, alpha 2
753	GO:0030198	extracellular matrix organization	19288	Ptx3	pentraxin related gene
755	GO:0030198	extracellular matrix organization	20289	Scx	scleraxis
756	GO:0030198	extracellular matrix organization	20319	Sfrp2	secreted frizzled-related protein 2
757	GO:0030198	extracellular matrix organization	20682	Sox9	SRY (sex determining region Y)-box 9
758	GO:0030198	extracellular matrix organization	107250	Kazald1	Kazal-type serine peptidase inhibitor domain 1
759	GO:0030198	extracellular matrix organization	53867	Col5a3	collagen, type V, alpha 3
761	GO:0030198	extracellular matrix organization	54409	Ramp2	receptor (calcitonin) activity modifying protein 2
762	GO:0030198	extracellular matrix organization	57764	Ntn4	netrin 4
763	GO:0030198	extracellular matrix organization	58859	Efemp2	epidermal growth factor-containing fibulin-like extracellular matrix protein 2
765	GO:0030198	extracellular matrix organization	64075	Smoc1	SPARC related modular calcium binding 1
767	GO:0030198	extracellular matrix organization	66214	Rgcc	regulator of cell cycle
768	GO:0030198	extracellular matrix organization	67896	Ccdc80	coiled-coil domain containing 80
770	GO:0030198	extracellular matrix organization	69538	Antxr1	anthrax toxin receptor 1
771	GO:0030198	extracellular matrix organization	213945	Col28a1	collagen, type XXVIII, alpha 1
772	GO:0030198	extracellular matrix organization	108153	Adamts7	a disintegrin-like and metallopeptidase (reprolysin type) with thrombospondin type 1 motif, 7
774	GO:0030198	extracellular matrix organization	208177	Phldb2	pleckstrin homology like domain, family B, member 2
775	GO:0030198	extracellular matrix organization	18858	Pmp22	peripheral myelin protein 22
776	GO:0030198	extracellular matrix organization	18826	Lcp1	lymphocyte cytosolic protein 1
777	GO:0030308	negative regulation of cell growth	20563	Slit2	slit guidance ligand 2
778	GO:0030308	negative regulation of cell growth	28185	Tomm70a	translocase of outer mitochondrial membrane 70A
779	GO:0030308	negative regulation of cell growth	69601	Dab2ip	disabled 2 interacting protein
780	GO:0030308	negative regulation of cell growth	21808	Tgfb2	transforming growth factor, beta 2
781	GO:0030308	negative regulation of cell growth	22059	Trp53	transformation related protein 53
782	GO:0030308	negative regulation of cell growth	19736	Rgs4	regulator of G-protein signaling 4
783	GO:0030308	negative regulation of cell growth	20319	Sfrp2	secreted frizzled-related protein 2
784	GO:0030308	negative regulation of cell growth	20350	Sema3f	sema domain, immunoglobulin domain (Ig), short basic domain, secreted, (semaphorin) 3F
788	GO:0030308	negative regulation of cell growth	20720	Serpine2	serine (or cysteine) peptidase inhibitor, clade E, member 2
789	GO:0030308	negative regulation of cell growth	244058	Rgma	repulsive guidance molecule family member A
790	GO:0030308	negative regulation of cell growth	629378	Dact3	dishevelled-binding antagonist of beta-catenin 3
791	GO:0030308	negative regulation of cell growth	22401	Zmat3	zinc finger matrin type 3
792	GO:0030308	negative regulation of cell growth	22418	Wnt5a	wingless-type MMTV integration site family, member 5A
793	GO:0030308	negative regulation of cell growth	22791	Dnajc2	DnaJ heat shock protein family (Hsp40) member C2
794	GO:0030308	negative regulation of cell growth	23892	Grem1	gremlin 1, DAN family BMP antagonist
795	GO:0030308	negative regulation of cell growth	19016	Pparg	peroxisome proliferator activated receptor gamma
796	GO:0030308	negative regulation of cell growth	20361	Sema7a	sema domain, immunoglobulin domain (Ig), and GPI membrane anchor, (semaphorin) 7A
797	GO:0030308	negative regulation of cell growth	14609	Gja1	gap junction protein, alpha 1
798	GO:0030308	negative regulation of cell growth	108151	Sema3d	sema domain, immunoglobulin domain (Ig), short basic domain, secreted, (semaphorin) 3D
800	GO:0030308	negative regulation of cell growth	100040462	Mndal	myeloid nuclear differentiation antigen like
801	GO:0030308	negative regulation of cell growth	17756	Map2	microtubule-associated protein 2
803	GO:0030308	negative regulation of cell growth	15982	Ifrd1	interferon-related developmental regulator 1
804	GO:0030308	negative regulation of cell growth	18479	Pak1	p21 (RAC1) activated kinase 1
805	GO:0030308	negative regulation of cell growth	14199	Fhl1	four and a half LIM domains 1
807	GO:0030308	negative regulation of cell growth	18133	Ccn3	cellular communication network factor 3
808	GO:0030308	negative regulation of cell growth	12955	Cryab	crystallin, alpha B
809	GO:0030308	negative regulation of cell growth	236732	Rbm10	RNA binding motif protein 10
810	GO:0030308	negative regulation of cell growth	11490	Adam15	a disintegrin and metallopeptidase domain 15 (metargidin)
811	GO:0030308	negative regulation of cell growth	217124	Ppp1r9b	protein phosphatase 1, regulatory subunit 9B
812	GO:0030308	negative regulation of cell growth	240514	Ccdc85b	coiled-coil domain containing 85B
813	GO:0030334	regulation of cell migration	12667	Chrd	chordin
814	GO:0030334	regulation of cell migration	12554	Cdh13	cadherin 13
815	GO:0030334	regulation of cell migration	21687	Tek	TEK receptor tyrosine kinase
816	GO:0030334	regulation of cell migration	12159	Bmp4	bone morphogenetic protein 4
818	GO:0030334	regulation of cell migration	21808	Tgfb2	transforming growth factor, beta 2
820	GO:0030334	regulation of cell migration	12261	C1qbp	complement component 1, q subcomponent binding protein
821	GO:0030334	regulation of cell migration	12389	Cav1	caveolin 1, caveolae protein
823	GO:0030334	regulation of cell migration	11504	Adamts1	a disintegrin-like and metallopeptidase (reprolysin type) with thrombospondin type 1 motif, 1
824	GO:0030334	regulation of cell migration	11600	Angpt1	angiopoietin 1
826	GO:0030334	regulation of cell migration	11490	Adam15	a disintegrin and metallopeptidase domain 15 (metargidin)
827	GO:0030334	regulation of cell migration	11819	Nr2f2	nuclear receptor subfamily 2, group F, member 2
828	GO:0030334	regulation of cell migration	11920	Atm	ataxia telangiectasia mutated
829	GO:0030334	regulation of cell migration	53416	Stk39	serine/threonine kinase 39
835	GO:0030334	regulation of cell migration	56306	Sinhcaf	SIN3-HDAC complex associated factor
837	GO:0030334	regulation of cell migration	63873	Trpv4	transient receptor potential cation channel, subfamily V, member 4
838	GO:0030334	regulation of cell migration	12825	Col3a1	collagen, type III, alpha 1
839	GO:0030334	regulation of cell migration	11792	Apex1	apurinic/apyrimidinic endonuclease 1
840	GO:0030334	regulation of cell migration	11815	Apod	apolipoprotein D
841	GO:0030334	regulation of cell migration	52392	Macir	macrophage immunometabolism regulator
842	GO:0030334	regulation of cell migration	13036	Ctsh	cathepsin H
844	GO:0030334	regulation of cell migration	53614	Reck	reversion-inducing-cysteine-rich protein with kazal motifs
845	GO:0030334	regulation of cell migration	54357	Epb41l4b	erythrocyte membrane protein band 4.1 like 4b
846	GO:0030334	regulation of cell migration	54635	Pdgfc	platelet-derived growth factor, C polypeptide
848	GO:0030334	regulation of cell migration	13636	Efna1	ephrin A1
849	GO:0030334	regulation of cell migration	13805	Eng	endoglin
850	GO:0030334	regulation of cell migration	13836	Epha2	Eph receptor A2
851	GO:0030334	regulation of cell migration	21814	Tgfbr3	transforming growth factor, beta receptor III
852	GO:0030334	regulation of cell migration	21825	Thbs1	thrombospondin 1
854	GO:0030334	regulation of cell migration	21838	Thy1	thymus cell antigen 1, theta
857	GO:0030334	regulation of cell migration	13078	Cyp1b1	cytochrome P450, family 1, subfamily b, polypeptide 1
859	GO:0030334	regulation of cell migration	13138	Dag1	dystroglycan 1
860	GO:0030334	regulation of cell migration	13617	Ednra	endothelin receptor type A
861	GO:0030334	regulation of cell migration	23789	Coro1b	coronin, actin binding protein 1B
862	GO:0030334	regulation of cell migration	23892	Grem1	gremlin 1, DAN family BMP antagonist
863	GO:0030334	regulation of cell migration	11352	Abl2	v-abl Abelson murine leukemia viral oncogene 2 (arg, Abelson-related gene)
864	GO:0030334	regulation of cell migration	26365	Ceacam1	CEA cell adhesion molecule 1
865	GO:0030334	regulation of cell migration	29876	Clic4	chloride intracellular channel 4 (mitochondrial)
866	GO:0030334	regulation of cell migration	50768	Dlc1	deleted in liver cancer 1
868	GO:0030334	regulation of cell migration	16181	Il1rn	interleukin 1 receptor antagonist
869	GO:0030334	regulation of cell migration	16195	Il6st	interleukin 6 signal transducer
870	GO:0030334	regulation of cell migration	16367	Irs1	insulin receptor substrate 1
871	GO:0030334	regulation of cell migration	16403	Itga6	integrin alpha 6
872	GO:0030334	regulation of cell migration	16449	Jag1	jagged 1
873	GO:0030334	regulation of cell migration	16475	Ajuba	ajuba LIM protein
875	GO:0030334	regulation of cell migration	16480	Jup	junction plakoglobin
876	GO:0030334	regulation of cell migration	16563	Kif2a	kinesin family member 2A
877	GO:0030334	regulation of cell migration	16775	Lama4	laminin, alpha 4
878	GO:0030334	regulation of cell migration	66214	Rgcc	regulator of cell cycle
879	GO:0030334	regulation of cell migration	67141	Fbxo5	F-box protein 5
880	GO:0030334	regulation of cell migration	67784	Plxnd1	plexin D1
881	GO:0030334	regulation of cell migration	12842	Col1a1	collagen, type I, alpha 1
882	GO:0030334	regulation of cell migration	17309	Mgat3	mannoside acetylglucosaminyltransferase 3
883	GO:0030334	regulation of cell migration	17869	Myc	myelocytomatosis oncogene
884	GO:0030334	regulation of cell migration	17965	Nbl1	NBL1, DAN family BMP antagonist
885	GO:0030334	regulation of cell migration	18003	Nedd9	neural precursor cell expressed, developmentally down-regulated gene 9
887	GO:0030334	regulation of cell migration	18128	Notch1	notch 1
889	GO:0030334	regulation of cell migration	18133	Ccn3	cellular communication network factor 3
890	GO:0030334	regulation of cell migration	18438	P2rx4	purinergic receptor P2X, ligand-gated ion channel 4
892	GO:0030334	regulation of cell migration	14178	Fgf7	fibroblast growth factor 7
894	GO:0030334	regulation of cell migration	14366	Fzd4	frizzled class receptor 4
895	GO:0030334	regulation of cell migration	14388	Gab1	growth factor receptor bound protein 2-associated protein 1
897	GO:0030334	regulation of cell migration	21872	Tjp1	tight junction protein 1
898	GO:0030334	regulation of cell migration	22059	Trp53	transformation related protein 53
899	GO:0030334	regulation of cell migration	22253	Unc5c	unc-5 netrin receptor C
900	GO:0030334	regulation of cell migration	22418	Wnt5a	wingless-type MMTV integration site family, member 5A
901	GO:0030334	regulation of cell migration	15117	Has2	hyaluronan synthase 2
902	GO:0030334	regulation of cell migration	15200	Hbegf	heparin-binding EGF-like growth factor
904	GO:0030334	regulation of cell migration	15227	Foxf1	forkhead box F1
905	GO:0030334	regulation of cell migration	15289	Hmgb1	high mobility group box 1
906	GO:0030334	regulation of cell migration	16000	Igf1	insulin-like growth factor 1
907	GO:0030334	regulation of cell migration	16009	Igfbp3	insulin-like growth factor binding protein 3
908	GO:0030334	regulation of cell migration	19252	Dusp1	dual specificity phosphatase 1
909	GO:0030334	regulation of cell migration	20317	Serpinf1	serine (or cysteine) peptidase inhibitor, clade F, member 1
910	GO:0030334	regulation of cell migration	20319	Sfrp2	secreted frizzled-related protein 2
911	GO:0030334	regulation of cell migration	20350	Sema3f	sema domain, immunoglobulin domain (Ig), short basic domain, secreted, (semaphorin) 3F
912	GO:0030334	regulation of cell migration	20361	Sema7a	sema domain, immunoglobulin domain (Ig), and GPI membrane anchor, (semaphorin) 7A
913	GO:0030334	regulation of cell migration	20563	Slit2	slit guidance ligand 2
914	GO:0030334	regulation of cell migration	20682	Sox9	SRY (sex determining region Y)-box 9
917	GO:0030334	regulation of cell migration	20692	Sparc	secreted acidic cysteine rich glycoprotein
918	GO:0030334	regulation of cell migration	20848	Stat3	signal transducer and activator of transcription 3
920	GO:0030334	regulation of cell migration	20850	Stat5a	signal transducer and activator of transcription 5A
921	GO:0030334	regulation of cell migration	20851	Stat5b	signal transducer and activator of transcription 5B
922	GO:0030334	regulation of cell migration	20868	Stk10	serine/threonine kinase 10
925	GO:0030334	regulation of cell migration	20971	Sdc4	syndecan 4
926	GO:0030334	regulation of cell migration	68813	Dock5	dedicator of cytokinesis 5
927	GO:0030334	regulation of cell migration	69237	Gtpbp4	GTP binding protein 4
928	GO:0030334	regulation of cell migration	69601	Dab2ip	disabled 2 interacting protein
930	GO:0030334	regulation of cell migration	71093	Atoh8	atonal bHLH transcription factor 8
931	GO:0030334	regulation of cell migration	71785	Pdgfd	platelet-derived growth factor, D polypeptide
933	GO:0030334	regulation of cell migration	75687	Ripor1	RHO family interacting cell polarization regulator 1
934	GO:0030334	regulation of cell migration	76088	Dock8	dedicator of cytokinesis 8
937	GO:0030334	regulation of cell migration	76854	Gper1	G protein-coupled estrogen receptor 1
938	GO:0030334	regulation of cell migration	14456	Gas6	growth arrest specific 6
939	GO:0030334	regulation of cell migration	14747	Cmklr1	chemerin chemokine-like receptor 1
941	GO:0030334	regulation of cell migration	15116	Has1	hyaluronan synthase 1
942	GO:0030334	regulation of cell migration	104943	Fam110c	family with sequence similarity 110, member C
943	GO:0030334	regulation of cell migration	107351	Kank1	KN motif and ankyrin repeat domains 1
944	GO:0030334	regulation of cell migration	24064	Spry2	sprouty RTK signaling antagonist 2
945	GO:0030334	regulation of cell migration	109270	Prr5	proline rich 5 (renal)
946	GO:0030334	regulation of cell migration	114886	Cygb	cytoglobin
947	GO:0030334	regulation of cell migration	208177	Phldb2	pleckstrin homology like domain, family B, member 2
948	GO:0030334	regulation of cell migration	211323	Nrg1	neuregulin 1
950	GO:0030334	regulation of cell migration	215999	Mcu	mitochondrial calcium uniporter
951	GO:0030334	regulation of cell migration	216190	Appl2	adaptor protein, phosphotyrosine interaction, PH domain and leucine zipper containing 2
952	GO:0030334	regulation of cell migration	216892	Spns2	SPNS lysolipid transporter 2, sphingosine-1-phosphate
953	GO:0030334	regulation of cell migration	217835	Rin3	Ras and Rab interactor 3
954	GO:0030334	regulation of cell migration	223601	Cyrib	CYFIP related Rac1 interactor B
955	GO:0030334	regulation of cell migration	228880	Zmynd8	zinc finger, MYND-type containing 8
956	GO:0030334	regulation of cell migration	232227	Iqsec1	IQ motif and Sec7 domain 1
957	GO:0030334	regulation of cell migration	234593	Ndrg4	N-myc downstream regulated gene 4
958	GO:0030334	regulation of cell migration	237860	Ssh2	slingshot protein phosphatase 2
959	GO:0030334	regulation of cell migration	238328	Vash1	vasohibin 1
960	GO:0030334	regulation of cell migration	16777	Lamb1	laminin B1
961	GO:0030334	regulation of cell migration	16842	Lef1	lymphoid enhancer binding factor 1
963	GO:0030334	regulation of cell migration	67916	Plpp3	phospholipid phosphatase 3
964	GO:0030334	regulation of cell migration	68792	Srpx2	sushi-repeat-containing protein, X-linked 2
966	GO:0030334	regulation of cell migration	18596	Pdgfrb	platelet derived growth factor receptor, beta polypeptide
970	GO:0030334	regulation of cell migration	18600	Padi2	peptidyl arginine deiminase, type II
971	GO:0030334	regulation of cell migration	108151	Sema3d	sema domain, immunoglobulin domain (Ig), short basic domain, secreted, (semaphorin) 3D
972	GO:0030334	regulation of cell migration	18442	P2ry2	purinergic receptor P2Y, G-protein coupled 2
973	GO:0030334	regulation of cell migration	18479	Pak1	p21 (RAC1) activated kinase 1
974	GO:0030334	regulation of cell migration	18591	Pdgfb	platelet derived growth factor, B polypeptide
980	GO:0030334	regulation of cell migration	19225	Ptgs2	prostaglandin-endoperoxide synthase 2
981	GO:0030334	regulation of cell migration	77569	Limch1	LIM and calponin homology domains 1
982	GO:0030334	regulation of cell migration	79221	Hdac9	histone deacetylase 9
983	GO:0030334	regulation of cell migration	19016	Pparg	peroxisome proliferator activated receptor gamma
984	GO:0030334	regulation of cell migration	243362	Stard13	StAR-related lipid transfer (START) domain containing 13
987	GO:0030334	regulation of cell migration	268709	Fam107a	family with sequence similarity 107, member A
988	GO:0030334	regulation of cell migration	16859	Lgals9	lectin, galactose binding, soluble 9
989	GO:0030334	regulation of cell migration	17295	Met	met proto-oncogene
990	GO:0030334	regulation of cell migration	242050	Igsf10	immunoglobulin superfamily, member 10
991	GO:0030334	regulation of cell migration	240725	Sulf1	sulfatase 1
992	GO:0030334	regulation of cell migration	18811	Prl2c2	prolactin family 2, subfamily c, member 2
993	GO:0031589	cell-substrate adhesion	15227	Foxf1	forkhead box F1
994	GO:0031589	cell-substrate adhesion	16403	Itga6	integrin alpha 6
995	GO:0031589	cell-substrate adhesion	14366	Fzd4	frizzled class receptor 4
997	GO:0031589	cell-substrate adhesion	13845	Ephb3	Eph receptor B3
998	GO:0031589	cell-substrate adhesion	14260	Fmn1	formin 1
999	GO:0031589	cell-substrate adhesion	11815	Apod	apolipoprotein D
1000	GO:0031589	cell-substrate adhesion	15117	Has2	hyaluronan synthase 2
1001	GO:0031589	cell-substrate adhesion	12825	Col3a1	collagen, type III, alpha 1
1002	GO:0031589	cell-substrate adhesion	12837	Col8a1	collagen, type VIII, alpha 1
1003	GO:0031589	cell-substrate adhesion	12842	Col1a1	collagen, type I, alpha 1
1004	GO:0031589	cell-substrate adhesion	13138	Dag1	dystroglycan 1
1005	GO:0031589	cell-substrate adhesion	13636	Efna1	ephrin A1
1006	GO:0031589	cell-substrate adhesion	11490	Adam15	a disintegrin and metallopeptidase domain 15 (metargidin)
1007	GO:0031589	cell-substrate adhesion	11600	Angpt1	angiopoietin 1
1008	GO:0031589	cell-substrate adhesion	27279	Tnfrsf12a	tumor necrosis factor receptor superfamily, member 12a
1009	GO:0031589	cell-substrate adhesion	50768	Dlc1	deleted in liver cancer 1
1010	GO:0031589	cell-substrate adhesion	14369	Fzd7	frizzled class receptor 7
1012	GO:0031589	cell-substrate adhesion	14456	Gas6	growth arrest specific 6
1013	GO:0031589	cell-substrate adhesion	57764	Ntn4	netrin 4
1014	GO:0031589	cell-substrate adhesion	58859	Efemp2	epidermal growth factor-containing fibulin-like extracellular matrix protein 2
1015	GO:0031589	cell-substrate adhesion	64075	Smoc1	SPARC related modular calcium binding 1
1016	GO:0031589	cell-substrate adhesion	67896	Ccdc80	coiled-coil domain containing 80
1018	GO:0031589	cell-substrate adhesion	13612	Edil3	EGF-like repeats and discoidin I-like domains 3
1019	GO:0031589	cell-substrate adhesion	21838	Thy1	thymus cell antigen 1, theta
1020	GO:0031589	cell-substrate adhesion	23892	Grem1	gremlin 1, DAN family BMP antagonist
1021	GO:0031589	cell-substrate adhesion	16421	Itgb7	integrin beta 7
1022	GO:0031589	cell-substrate adhesion	16449	Jag1	jagged 1
1024	GO:0031589	cell-substrate adhesion	53867	Col5a3	collagen, type V, alpha 3
1025	GO:0031589	cell-substrate adhesion	56320	Dbn1	drebrin 1
1026	GO:0031589	cell-substrate adhesion	16777	Lamb1	laminin B1
1028	GO:0031589	cell-substrate adhesion	16779	Lamb2	laminin, beta 2
1029	GO:0031589	cell-substrate adhesion	17118	Marcks	myristoylated alanine rich protein kinase C substrate
1030	GO:0031589	cell-substrate adhesion	17130	Smad6	SMAD family member 6
1031	GO:0031589	cell-substrate adhesion	18003	Nedd9	neural precursor cell expressed, developmentally down-regulated gene 9
1032	GO:0031589	cell-substrate adhesion	18074	Nid2	nidogen 2
1035	GO:0031589	cell-substrate adhesion	18128	Notch1	notch 1
1036	GO:0031589	cell-substrate adhesion	16475	Ajuba	ajuba LIM protein
1037	GO:0031589	cell-substrate adhesion	16480	Jup	junction plakoglobin
1038	GO:0031589	cell-substrate adhesion	16728	L1cam	L1 cell adhesion molecule
1039	GO:0031589	cell-substrate adhesion	12305	Ddr1	discoidin domain receptor family, member 1
1041	GO:0031589	cell-substrate adhesion	12554	Cdh13	cadherin 13
1042	GO:0031589	cell-substrate adhesion	21825	Thbs1	thrombospondin 1
1048	GO:0031589	cell-substrate adhesion	77569	Limch1	LIM and calponin homology domains 1
1049	GO:0031589	cell-substrate adhesion	107351	Kank1	KN motif and ankyrin repeat domains 1
1050	GO:0031589	cell-substrate adhesion	109700	Itga1	integrin alpha 1
1052	GO:0031589	cell-substrate adhesion	208177	Phldb2	pleckstrin homology like domain, family B, member 2
1053	GO:0031589	cell-substrate adhesion	208777	Sned1	sushi, nidogen and EGF-like domains 1
1054	GO:0031589	cell-substrate adhesion	218397	Rasa1	RAS p21 protein activator 1
1055	GO:0031589	cell-substrate adhesion	225341	Lims2	LIM and senescent cell antigen like domains 2
1056	GO:0031589	cell-substrate adhesion	230661	Tesk2	testis-specific kinase 2
1057	GO:0031589	cell-substrate adhesion	235431	Coro2b	coronin, actin binding protein, 2B
1059	GO:0031589	cell-substrate adhesion	239337	Adamts12	a disintegrin-like and metallopeptidase (reprolysin type) with thrombospondin type 1 motif, 12
1060	GO:0031589	cell-substrate adhesion	268709	Fam107a	family with sequence similarity 107, member A
1061	GO:0031589	cell-substrate adhesion	319480	Itga11	integrin alpha 11
1063	GO:0031589	cell-substrate adhesion	11856	Arhgap6	Rho GTPase activating protein 6
1065	GO:0031589	cell-substrate adhesion	12261	C1qbp	complement component 1, q subcomponent binding protein
1066	GO:0031589	cell-substrate adhesion	20971	Sdc4	syndecan 4
1067	GO:0031589	cell-substrate adhesion	21687	Tek	TEK receptor tyrosine kinase
1069	GO:0031589	cell-substrate adhesion	68813	Dock5	dedicator of cytokinesis 5
1070	GO:0031589	cell-substrate adhesion	69538	Antxr1	anthrax toxin receptor 1
1072	GO:0031589	cell-substrate adhesion	20411	Sorbs1	sorbin and SH3 domain containing 1
1074	GO:0031589	cell-substrate adhesion	18591	Pdgfb	platelet derived growth factor, B polypeptide
1076	GO:0031589	cell-substrate adhesion	20410	Sorbs3	sorbin and SH3 domain containing 3
1077	GO:0042273	ribosomal large subunit biogenesis	67239	Rpf2	ribosome production factor 2 homolog
1078	GO:0042273	ribosomal large subunit biogenesis	69237	Gtpbp4	GTP binding protein 4
1081	GO:0042273	ribosomal large subunit biogenesis	70285	Rpf1	ribosome production factor 1 homolog
1082	GO:0042273	ribosomal large subunit biogenesis	74035	Nol9	nucleolar protein 9
1083	GO:0042273	ribosomal large subunit biogenesis	100019	Mdn1	midasin AAA ATPase 1
1085	GO:0042273	ribosomal large subunit biogenesis	110109	Nop2	NOP2 nucleolar protein
1087	GO:0042273	ribosomal large subunit biogenesis	217011	Nle1	notchless homolog 1
1089	GO:0042273	ribosomal large subunit biogenesis	225215	Rsl24d1	ribosomal L24 domain containing 1
1090	GO:0042273	ribosomal large subunit biogenesis	235036	Ppan	peter pan homolog
1091	GO:0042273	ribosomal large subunit biogenesis	100503670	Rpl5	ribosomal protein L5
1092	GO:0042273	ribosomal large subunit biogenesis	18148	Npm1	nucleophosmin 1
1096	GO:0042273	ribosomal large subunit biogenesis	56095	Ftsj3	FtsJ RNA methyltransferase homolog 3 (E. coli)
1097	GO:0042273	ribosomal large subunit biogenesis	57741	Noc2l	NOC2 like nucleolar associated transcriptional repressor
1098	GO:0042273	ribosomal large subunit biogenesis	57750	Wdr12	WD repeat domain 12
1100	GO:0042273	ribosomal large subunit biogenesis	59014	Rrs1	ribosome biogenesis regulator 1
1102	GO:0042273	ribosomal large subunit biogenesis	64934	Pes1	pescadillo ribosomal biogenesis factor 1
1105	GO:0042273	ribosomal large subunit biogenesis	66282	Tma16	translation machinery associated 16
1106	GO:0042273	ribosomal large subunit biogenesis	66942	Ddx18	DEAD box helicase 18
1107	GO:0042273	ribosomal large subunit biogenesis	67115	Rpl14	ribosomal protein L14
1109	GO:0042273	ribosomal large subunit biogenesis	67223	Rrp15	ribosomal RNA processing 15 homolog
1110	GO:0042273	ribosomal large subunit biogenesis	67920	Mak16	MAK16 homolog
1111	GO:0042273	ribosomal large subunit biogenesis	67949	Nifk	nucleolar protein interacting with the FHA domain of MKI67
1115	GO:0042273	ribosomal large subunit biogenesis	68193	Rpl24	ribosomal protein L24
1116	GO:0042273	ribosomal large subunit biogenesis	69072	Ebna1bp2	EBNA1 binding protein 2
1117	GO:0043542	endothelial cell migration	18128	Notch1	notch 1
1118	GO:0043542	endothelial cell migration	18133	Ccn3	cellular communication network factor 3
1119	GO:0043542	endothelial cell migration	18438	P2rx4	purinergic receptor P2X, ligand-gated ion channel 4
1120	GO:0043542	endothelial cell migration	18591	Pdgfb	platelet derived growth factor, B polypeptide
1122	GO:0043542	endothelial cell migration	18710	Pik3r3	phosphoinositide-3-kinase regulatory subunit 3
1123	GO:0043542	endothelial cell migration	18811	Prl2c2	prolactin family 2, subfamily c, member 2
1124	GO:0043542	endothelial cell migration	19016	Pparg	peroxisome proliferator activated receptor gamma
1125	GO:0043542	endothelial cell migration	19225	Ptgs2	prostaglandin-endoperoxide synthase 2
1126	GO:0043542	endothelial cell migration	20317	Serpinf1	serine (or cysteine) peptidase inhibitor, clade F, member 1
1127	GO:0043542	endothelial cell migration	20563	Slit2	slit guidance ligand 2
1128	GO:0043542	endothelial cell migration	20692	Sparc	secreted acidic cysteine rich glycoprotein
1129	GO:0043542	endothelial cell migration	20850	Stat5a	signal transducer and activator of transcription 5A
1130	GO:0043542	endothelial cell migration	21687	Tek	TEK receptor tyrosine kinase
1133	GO:0043542	endothelial cell migration	21825	Thbs1	thrombospondin 1
1134	GO:0043542	endothelial cell migration	22418	Wnt5a	wingless-type MMTV integration site family, member 5A
1135	GO:0043542	endothelial cell migration	23789	Coro1b	coronin, actin binding protein 1B
1136	GO:0043542	endothelial cell migration	23892	Grem1	gremlin 1, DAN family BMP antagonist
1137	GO:0043542	endothelial cell migration	26365	Ceacam1	CEA cell adhesion molecule 1
1138	GO:0043542	endothelial cell migration	55982	Paxip1	PAX interacting (with transcription-activation domain) protein 1
1139	GO:0043542	endothelial cell migration	66214	Rgcc	regulator of cell cycle
1140	GO:0043542	endothelial cell migration	67784	Plxnd1	plexin D1
1141	GO:0043542	endothelial cell migration	11600	Angpt1	angiopoietin 1
1143	GO:0043542	endothelial cell migration	11819	Nr2f2	nuclear receptor subfamily 2, group F, member 2
1144	GO:0043542	endothelial cell migration	12159	Bmp4	bone morphogenetic protein 4
1146	GO:0043542	endothelial cell migration	12554	Cdh13	cadherin 13
1147	GO:0043542	endothelial cell migration	13078	Cyp1b1	cytochrome P450, family 1, subfamily b, polypeptide 1
1148	GO:0043542	endothelial cell migration	13636	Efna1	ephrin A1
1149	GO:0043542	endothelial cell migration	13836	Epha2	Eph receptor A2
1150	GO:0043542	endothelial cell migration	14314	Fstl1	follistatin-like 1
1152	GO:0043542	endothelial cell migration	15289	Hmgb1	high mobility group box 1
1154	GO:0043542	endothelial cell migration	16000	Igf1	insulin-like growth factor 1
1155	GO:0043542	endothelial cell migration	16480	Jup	junction plakoglobin
1156	GO:0043542	endothelial cell migration	17295	Met	met proto-oncogene
1157	GO:0043542	endothelial cell migration	68792	Srpx2	sushi-repeat-containing protein, X-linked 2
1159	GO:0043542	endothelial cell migration	69601	Dab2ip	disabled 2 interacting protein
1161	GO:0043542	endothelial cell migration	71093	Atoh8	atonal bHLH transcription factor 8
1162	GO:0043542	endothelial cell migration	79221	Hdac9	histone deacetylase 9
1163	GO:0043542	endothelial cell migration	238328	Vash1	vasohibin 1
1164	GO:0043542	endothelial cell migration	243362	Stard13	StAR-related lipid transfer (START) domain containing 13
1165	GO:0043542	endothelial cell migration	269608	Plekhg5	pleckstrin homology domain containing, family G (with RhoGef domain) member 5
1169	GO:0043542	endothelial cell migration	67916	Plpp3	phospholipid phosphatase 3
1170	GO:0045598	regulation of fat cell differentiation	240514	Ccdc85b	coiled-coil domain containing 85B
1171	GO:0045598	regulation of fat cell differentiation	228775	Trib3	tribbles pseudokinase 3
1172	GO:0045598	regulation of fat cell differentiation	232339	Ankrd26	ankyrin repeat domain 26
1173	GO:0045598	regulation of fat cell differentiation	237523	Ptprq	protein tyrosine phosphatase, receptor type, Q
1175	GO:0045598	regulation of fat cell differentiation	12192	Zfp36l1	zinc finger protein 36, C3H type-like 1
1176	GO:0045598	regulation of fat cell differentiation	435965	Lrp3	low density lipoprotein receptor-related protein 3
1177	GO:0045598	regulation of fat cell differentiation	15205	Hes1	hes family bHLH transcription factor 1
1178	GO:0045598	regulation of fat cell differentiation	16000	Igf1	insulin-like growth factor 1
1179	GO:0045598	regulation of fat cell differentiation	16449	Jag1	jagged 1
1180	GO:0045598	regulation of fat cell differentiation	16956	Lpl	lipoprotein lipase
1181	GO:0045598	regulation of fat cell differentiation	19016	Pparg	peroxisome proliferator activated receptor gamma
1184	GO:0045598	regulation of fat cell differentiation	19225	Ptgs2	prostaglandin-endoperoxide synthase 2
1185	GO:0045598	regulation of fat cell differentiation	19883	Rora	RAR-related orphan receptor alpha
1186	GO:0045598	regulation of fat cell differentiation	20319	Sfrp2	secreted frizzled-related protein 2
1187	GO:0045598	regulation of fat cell differentiation	20668	Sox13	SRY (sex determining region Y)-box 13
1188	GO:0045598	regulation of fat cell differentiation	22418	Wnt5a	wingless-type MMTV integration site family, member 5A
1189	GO:0045598	regulation of fat cell differentiation	29813	Zfp385a	zinc finger protein 385A
1190	GO:0045598	regulation of fat cell differentiation	51810	Hnrnpu	heterogeneous nuclear ribonucleoprotein U
1191	GO:0045598	regulation of fat cell differentiation	63873	Trpv4	transient receptor potential cation channel, subfamily V, member 4
1192	GO:0045598	regulation of fat cell differentiation	76854	Gper1	G protein-coupled estrogen receptor 1
1193	GO:0045598	regulation of fat cell differentiation	81703	Jdp2	Jun dimerization protein 2
1194	GO:0045598	regulation of fat cell differentiation	12606	Cebpa	CCAAT/enhancer binding protein (C/EBP), alpha
1195	GO:0045598	regulation of fat cell differentiation	12224	Klf5	Kruppel-like factor 5
1196	GO:0045598	regulation of fat cell differentiation	12457	Noct	nocturnin
1198	GO:0045598	regulation of fat cell differentiation	70717	Medag	mesenteric estrogen dependent adipogenesis
1199	GO:0045598	regulation of fat cell differentiation	14747	Cmklr1	chemerin chemokine-like receptor 1
1200	GO:0048660	regulation of smooth muscle cell proliferation	19737	Rgs5	regulator of G-protein signaling 5
1201	GO:0048660	regulation of smooth muscle cell proliferation	20851	Stat5b	signal transducer and activator of transcription 5B
1202	GO:0048660	regulation of smooth muscle cell proliferation	21825	Thbs1	thrombospondin 1
1203	GO:0048660	regulation of smooth muscle cell proliferation	22059	Trp53	transformation related protein 53
1204	GO:0048660	regulation of smooth muscle cell proliferation	71785	Pdgfd	platelet-derived growth factor, D polypeptide
1205	GO:0048660	regulation of smooth muscle cell proliferation	16000	Igf1	insulin-like growth factor 1
1206	GO:0048660	regulation of smooth muscle cell proliferation	16009	Igfbp3	insulin-like growth factor binding protein 3
1207	GO:0048660	regulation of smooth muscle cell proliferation	11504	Adamts1	a disintegrin-like and metallopeptidase (reprolysin type) with thrombospondin type 1 motif, 1
1208	GO:0048660	regulation of smooth muscle cell proliferation	11815	Apod	apolipoprotein D
1209	GO:0048660	regulation of smooth muscle cell proliferation	12159	Bmp4	bone morphogenetic protein 4
1211	GO:0048660	regulation of smooth muscle cell proliferation	12389	Cav1	caveolin 1, caveolae protein
1212	GO:0048660	regulation of smooth muscle cell proliferation	12554	Cdh13	cadherin 13
1213	GO:0048660	regulation of smooth muscle cell proliferation	54598	Calcrl	calcitonin receptor-like
1214	GO:0048660	regulation of smooth muscle cell proliferation	58859	Efemp2	epidermal growth factor-containing fibulin-like extracellular matrix protein 2
1215	GO:0048660	regulation of smooth muscle cell proliferation	67087	Ctnnbip1	catenin beta interacting protein 1
1216	GO:0048660	regulation of smooth muscle cell proliferation	70008	Ace2	angiotensin I converting enzyme (peptidyl-dipeptidase A) 2
1217	GO:0048660	regulation of smooth muscle cell proliferation	15200	Hbegf	heparin-binding EGF-like growth factor
1218	GO:0048660	regulation of smooth muscle cell proliferation	19016	Pparg	peroxisome proliferator activated receptor gamma
1220	GO:0048660	regulation of smooth muscle cell proliferation	16193	Il6	interleukin 6
1221	GO:0048660	regulation of smooth muscle cell proliferation	17869	Myc	myelocytomatosis oncogene
1222	GO:0048660	regulation of smooth muscle cell proliferation	18131	Notch3	notch 3
1223	GO:0048660	regulation of smooth muscle cell proliferation	234593	Ndrg4	N-myc downstream regulated gene 4
1224	GO:0048660	regulation of smooth muscle cell proliferation	18479	Pak1	p21 (RAC1) activated kinase 1
1225	GO:0048660	regulation of smooth muscle cell proliferation	18591	Pdgfb	platelet derived growth factor, B polypeptide
1226	GO:0048660	regulation of smooth muscle cell proliferation	12846	Comt	catechol-O-methyltransferase
1227	GO:0048660	regulation of smooth muscle cell proliferation	13433	Dnmt1	DNA methyltransferase (cytosine-5) 1
1228	GO:0048660	regulation of smooth muscle cell proliferation	13874	Ereg	epiregulin
1230	GO:0048660	regulation of smooth muscle cell proliferation	18596	Pdgfrb	platelet derived growth factor receptor, beta polypeptide
1231	GO:0048660	regulation of smooth muscle cell proliferation	19225	Ptgs2	prostaglandin-endoperoxide synthase 2
1236	GO:0048660	regulation of smooth muscle cell proliferation	100017	Ldlrap1	low density lipoprotein receptor adaptor protein 1
1237	GO:0048660	regulation of smooth muscle cell proliferation	236732	Rbm10	RNA binding motif protein 10
1239	GO:0048660	regulation of smooth muscle cell proliferation	76854	Gper1	G protein-coupled estrogen receptor 1
1241	GO:0048754	branching morphogenesis of an epithelial tube	13036	Ctsh	cathepsin H
1242	GO:0048754	branching morphogenesis of an epithelial tube	13617	Ednra	endothelin receptor type A
1243	GO:0048754	branching morphogenesis of an epithelial tube	13805	Eng	endoglin
1244	GO:0048754	branching morphogenesis of an epithelial tube	12826	Col4a1	collagen, type IV, alpha 1
1245	GO:0048754	branching morphogenesis of an epithelial tube	15364	Hmga2	high mobility group AT-hook 2
1246	GO:0048754	branching morphogenesis of an epithelial tube	13138	Dag1	dystroglycan 1
1248	GO:0048754	branching morphogenesis of an epithelial tube	16973	Lrp5	low density lipoprotein receptor-related protein 5
1249	GO:0048754	branching morphogenesis of an epithelial tube	17295	Met	met proto-oncogene
1250	GO:0048754	branching morphogenesis of an epithelial tube	13383	Dlg1	discs large MAGUK scaffold protein 1
1251	GO:0048754	branching morphogenesis of an epithelial tube	12159	Bmp4	bone morphogenetic protein 4
1254	GO:0048754	branching morphogenesis of an epithelial tube	12305	Ddr1	discoidin domain receptor family, member 1
1255	GO:0048754	branching morphogenesis of an epithelial tube	12505	Cd44	CD44 antigen
1256	GO:0048754	branching morphogenesis of an epithelial tube	24064	Spry2	sprouty RTK signaling antagonist 2
1258	GO:0048754	branching morphogenesis of an epithelial tube	16000	Igf1	insulin-like growth factor 1
1259	GO:0048754	branching morphogenesis of an epithelial tube	16842	Lef1	lymphoid enhancer binding factor 1
1261	GO:0048754	branching morphogenesis of an epithelial tube	73181	Nfatc4	nuclear factor of activated T cells, cytoplasmic, calcineurin dependent 4
1262	GO:0048754	branching morphogenesis of an epithelial tube	104156	Etv5	ets variant 5
1263	GO:0048754	branching morphogenesis of an epithelial tube	13836	Epha2	Eph receptor A2
1264	GO:0048754	branching morphogenesis of an epithelial tube	381157	Greb1l	growth regulation by estrogen in breast cancer-like
1265	GO:0048754	branching morphogenesis of an epithelial tube	15227	Foxf1	forkhead box F1
1267	GO:0048754	branching morphogenesis of an epithelial tube	23892	Grem1	gremlin 1, DAN family BMP antagonist
1269	GO:0048754	branching morphogenesis of an epithelial tube	15229	Foxd1	forkhead box D1
1270	GO:0048754	branching morphogenesis of an epithelial tube	15245	Hhip	Hedgehog-interacting protein
1271	GO:0048754	branching morphogenesis of an epithelial tube	29876	Clic4	chloride intracellular channel 4 (mitochondrial)
1272	GO:0048754	branching morphogenesis of an epithelial tube	67087	Ctnnbip1	catenin beta interacting protein 1
1273	GO:0048754	branching morphogenesis of an epithelial tube	67784	Plxnd1	plexin D1
1274	GO:0048754	branching morphogenesis of an epithelial tube	20682	Sox9	SRY (sex determining region Y)-box 9
1276	GO:0048754	branching morphogenesis of an epithelial tube	239405	Rspo2	R-spondin 2
1277	GO:0048754	branching morphogenesis of an epithelial tube	17313	Mgp	matrix Gla protein
1278	GO:0048754	branching morphogenesis of an epithelial tube	17869	Myc	myelocytomatosis oncogene
1279	GO:0048754	branching morphogenesis of an epithelial tube	17979	Ncoa3	nuclear receptor coactivator 3
1280	GO:0048754	branching morphogenesis of an epithelial tube	18128	Notch1	notch 1
1281	GO:0048754	branching morphogenesis of an epithelial tube	18479	Pak1	p21 (RAC1) activated kinase 1
1282	GO:0048754	branching morphogenesis of an epithelial tube	18612	Etv4	ets variant 4
1285	GO:0048754	branching morphogenesis of an epithelial tube	22418	Wnt5a	wingless-type MMTV integration site family, member 5A
1286	GO:0048754	branching morphogenesis of an epithelial tube	20319	Sfrp2	secreted frizzled-related protein 2
1287	GO:0048754	branching morphogenesis of an epithelial tube	20563	Slit2	slit guidance ligand 2
1289	GO:0048754	branching morphogenesis of an epithelial tube	22337	Vdr	vitamin D (1,25-dihydroxyvitamin D3) receptor
1290	GO:0048754	branching morphogenesis of an epithelial tube	11600	Angpt1	angiopoietin 1
1291	GO:0048754	branching morphogenesis of an epithelial tube	11835	Ar	androgen receptor
1292	GO:0048754	branching morphogenesis of an epithelial tube	21687	Tek	TEK receptor tyrosine kinase
1294	GO:0048754	branching morphogenesis of an epithelial tube	21385	Tbx2	T-box 2
1295	GO:0051090	regulation of DNA-binding transcription factor activity	57265	Fzd2	frizzled class receptor 2
1296	GO:0051090	regulation of DNA-binding transcription factor activity	67087	Ctnnbip1	catenin beta interacting protein 1
1297	GO:0051090	regulation of DNA-binding transcription factor activity	55982	Paxip1	PAX interacting (with transcription-activation domain) protein 1
1298	GO:0051090	regulation of DNA-binding transcription factor activity	18049	Ngf	nerve growth factor
1299	GO:0051090	regulation of DNA-binding transcription factor activity	18148	Npm1	nucleophosmin 1
1300	GO:0051090	regulation of DNA-binding transcription factor activity	66214	Rgcc	regulator of cell cycle
1301	GO:0051090	regulation of DNA-binding transcription factor activity	66725	Lrrk2	leucine-rich repeat kinase 2
1302	GO:0051090	regulation of DNA-binding transcription factor activity	66894	Wwp2	WW domain containing E3 ubiquitin protein ligase 2
1303	GO:0051090	regulation of DNA-binding transcription factor activity	19223	Ptgis	prostaglandin I2 (prostacyclin) synthase
1304	GO:0051090	regulation of DNA-binding transcription factor activity	17691	Sik1	salt inducible kinase 1
1305	GO:0051090	regulation of DNA-binding transcription factor activity	20893	Bhlhe40	basic helix-loop-helix family, member e40
1306	GO:0051090	regulation of DNA-binding transcription factor activity	21814	Tgfbr3	transforming growth factor, beta receptor III
1307	GO:0051090	regulation of DNA-binding transcription factor activity	12064	Bdnf	brain derived neurotrophic factor
1308	GO:0051090	regulation of DNA-binding transcription factor activity	12359	Cat	catalase
1309	GO:0051090	regulation of DNA-binding transcription factor activity	18764	Pkd2	polycystin 2, transient receptor potential cation channel
1310	GO:0051090	regulation of DNA-binding transcription factor activity	19016	Pparg	peroxisome proliferator activated receptor gamma
1311	GO:0051090	regulation of DNA-binding transcription factor activity	19122	Prnp	prion protein
1312	GO:0051090	regulation of DNA-binding transcription factor activity	13078	Cyp1b1	cytochrome P450, family 1, subfamily b, polypeptide 1
1313	GO:0051090	regulation of DNA-binding transcription factor activity	20848	Stat3	signal transducer and activator of transcription 3
1315	GO:0051090	regulation of DNA-binding transcription factor activity	67525	Trim62	tripartite motif-containing 62
1317	GO:0051090	regulation of DNA-binding transcription factor activity	67916	Plpp3	phospholipid phosphatase 3
1319	GO:0051090	regulation of DNA-binding transcription factor activity	17979	Ncoa3	nuclear receptor coactivator 3
1320	GO:0051090	regulation of DNA-binding transcription factor activity	73914	Irak3	interleukin-1 receptor-associated kinase 3
1322	GO:0051090	regulation of DNA-binding transcription factor activity	12389	Cav1	caveolin 1, caveolae protein
1323	GO:0051090	regulation of DNA-binding transcription factor activity	12633	Cflar	CASP8 and FADD-like apoptosis regulator
1324	GO:0051090	regulation of DNA-binding transcription factor activity	12879	Cys1	cystin 1
1325	GO:0051090	regulation of DNA-binding transcription factor activity	231162	Cytl1	cytokine-like 1
1326	GO:0051090	regulation of DNA-binding transcription factor activity	14283	Fosl1	fos-like antigen 1
1327	GO:0051090	regulation of DNA-binding transcription factor activity	270669	Mbtps2	membrane-bound transcription factor peptidase, site 2
1328	GO:0051090	regulation of DNA-binding transcription factor activity	432530	Adcy1	adenylate cyclase 1
1329	GO:0051090	regulation of DNA-binding transcription factor activity	16975	Lrp8	low density lipoprotein receptor-related protein 8, apolipoprotein e receptor
1330	GO:0051090	regulation of DNA-binding transcription factor activity	16978	Lrrfip1	leucine rich repeat (in FLII) interacting protein 1
1332	GO:0051090	regulation of DNA-binding transcription factor activity	69601	Dab2ip	disabled 2 interacting protein
1333	GO:0051090	regulation of DNA-binding transcription factor activity	11835	Ar	androgen receptor
1334	GO:0051090	regulation of DNA-binding transcription factor activity	23947	Mid2	midline 2
1335	GO:0051090	regulation of DNA-binding transcription factor activity	26563	Ror1	receptor tyrosine kinase-like orphan receptor 1
1337	GO:0051090	regulation of DNA-binding transcription factor activity	107607	Nod1	nucleotide-binding oligomerization domain containing 1
1338	GO:0051090	regulation of DNA-binding transcription factor activity	225849	Ppp2r5b	protein phosphatase 2, regulatory subunit B', beta
1339	GO:0051090	regulation of DNA-binding transcription factor activity	16193	Il6	interleukin 6
1340	GO:0051090	regulation of DNA-binding transcription factor activity	16478	Jund	jun D proto-oncogene
1342	GO:0051090	regulation of DNA-binding transcription factor activity	14362	Fzd1	frizzled class receptor 1
1343	GO:0051090	regulation of DNA-binding transcription factor activity	21833	Thra	thyroid hormone receptor alpha
1345	GO:0051090	regulation of DNA-binding transcription factor activity	14456	Gas6	growth arrest specific 6
1346	GO:0051090	regulation of DNA-binding transcription factor activity	14747	Cmklr1	chemerin chemokine-like receptor 1
1347	GO:0051090	regulation of DNA-binding transcription factor activity	15205	Hes1	hes family bHLH transcription factor 1
1348	GO:0051090	regulation of DNA-binding transcription factor activity	15364	Hmga2	high mobility group AT-hook 2
1349	GO:0051090	regulation of DNA-binding transcription factor activity	14366	Fzd4	frizzled class receptor 4
1350	GO:0051090	regulation of DNA-binding transcription factor activity	15460	Hr	lysine demethylase and nuclear receptor corepressor
1351	GO:0051090	regulation of DNA-binding transcription factor activity	15903	Id3	inhibitor of DNA binding 3
1352	GO:0051090	regulation of DNA-binding transcription factor activity	15982	Ifrd1	interferon-related developmental regulator 1
1353	GO:0051090	regulation of DNA-binding transcription factor activity	22042	Tfrc	transferrin receptor
1354	GO:0051090	regulation of DNA-binding transcription factor activity	16973	Lrp5	low density lipoprotein receptor-related protein 5
1356	GO:0051090	regulation of DNA-binding transcription factor activity	22418	Wnt5a	wingless-type MMTV integration site family, member 5A
1357	GO:0051090	regulation of DNA-binding transcription factor activity	23892	Grem1	gremlin 1, DAN family BMP antagonist
1358	GO:0051090	regulation of DNA-binding transcription factor activity	16480	Jup	junction plakoglobin
1359	GO:0051494	negative regulation of cytoskeleton organization	50876	Tmod2	tropomodulin 2
1360	GO:0051494	negative regulation of cytoskeleton organization	56320	Dbn1	drebrin 1
1361	GO:0051494	negative regulation of cytoskeleton organization	50768	Dlc1	deleted in liver cancer 1
1362	GO:0051494	negative regulation of cytoskeleton organization	50875	Tmod3	tropomodulin 3
1363	GO:0051494	negative regulation of cytoskeleton organization	213556	Plekhh2	pleckstrin homology domain containing, family H (with MyTH4 domain) member 2
1365	GO:0051494	negative regulation of cytoskeleton organization	69710	Arap1	ArfGAP with RhoGAP domain, ankyrin repeat and PH domain 1
1366	GO:0051494	negative regulation of cytoskeleton organization	235041	Kank2	KN motif and ankyrin repeat domains 2
1367	GO:0051494	negative regulation of cytoskeleton organization	235431	Coro2b	coronin, actin binding protein, 2B
1368	GO:0051494	negative regulation of cytoskeleton organization	237860	Ssh2	slingshot protein phosphatase 2
1369	GO:0051494	negative regulation of cytoskeleton organization	242687	Wasf2	WASP family, member 2
1370	GO:0051494	negative regulation of cytoskeleton organization	245857	Ssh3	slingshot protein phosphatase 3
1371	GO:0051494	negative regulation of cytoskeleton organization	93689	Lmod1	leiomodin 1 (smooth muscle)
1372	GO:0051494	negative regulation of cytoskeleton organization	107351	Kank1	KN motif and ankyrin repeat domains 1
1374	GO:0051494	negative regulation of cytoskeleton organization	208177	Phldb2	pleckstrin homology like domain, family B, member 2
1375	GO:0051494	negative regulation of cytoskeleton organization	211673	Arfgef1	ADP-ribosylation factor guanine nucleotide-exchange factor 1(brefeldin A-inhibited)
1376	GO:0051494	negative regulation of cytoskeleton organization	11518	Add1	adducin 1 (alpha)
1378	GO:0051494	negative regulation of cytoskeleton organization	223601	Cyrib	CYFIP related Rac1 interactor B
1379	GO:0051494	negative regulation of cytoskeleton organization	13860	Eps8	epidermal growth factor receptor pathway substrate 8
1381	GO:0051494	negative regulation of cytoskeleton organization	14228	Fkbp4	FK506 binding protein 4
1382	GO:0051494	negative regulation of cytoskeleton organization	17295	Met	met proto-oncogene
1383	GO:0051494	negative regulation of cytoskeleton organization	17318	Mid1	midline 1
1384	GO:0051494	negative regulation of cytoskeleton organization	17756	Map2	microtubule-associated protein 2
1385	GO:0051494	negative regulation of cytoskeleton organization	18148	Npm1	nucleophosmin 1
1386	GO:0051494	negative regulation of cytoskeleton organization	18753	Prkcd	protein kinase C, delta
1387	GO:0051494	negative regulation of cytoskeleton organization	20393	Sgk1	serum/glucocorticoid regulated kinase 1
1388	GO:0051494	negative regulation of cytoskeleton organization	20563	Slit2	slit guidance ligand 2
1389	GO:0051494	negative regulation of cytoskeleton organization	20740	Sptan1	spectrin alpha, non-erythrocytic 1
1390	GO:0051494	negative regulation of cytoskeleton organization	20742	Sptbn1	spectrin beta, non-erythrocytic 1
1391	GO:0051494	negative regulation of cytoskeleton organization	11856	Arhgap6	Rho GTPase activating protein 6
1392	GO:0051494	negative regulation of cytoskeleton organization	21872	Tjp1	tight junction protein 1
1393	GO:0051494	negative regulation of cytoskeleton organization	23789	Coro1b	coronin, actin binding protein 1B
1394	GO:0051494	negative regulation of cytoskeleton organization	27360	Add3	adducin 3 (gamma)
1396	GO:0071345	cellular response to cytokine stimulus	56449	Ybx3	Y box protein 3
1397	GO:0071345	cellular response to cytokine stimulus	98496	Pid1	phosphotyrosine interaction domain containing 1
1398	GO:0071345	cellular response to cytokine stimulus	100017	Ldlrap1	low density lipoprotein receptor adaptor protein 1
1399	GO:0071345	cellular response to cytokine stimulus	104252	Cdc42ep2	CDC42 effector protein (Rho GTPase binding) 2
1400	GO:0071345	cellular response to cytokine stimulus	107765	Ankrd1	ankyrin repeat domain 1 (cardiac muscle)
1401	GO:0071345	cellular response to cytokine stimulus	53416	Stk39	serine/threonine kinase 39
1402	GO:0071345	cellular response to cytokine stimulus	56045	Samhd1	SAM domain and HD domain, 1
1404	GO:0071345	cellular response to cytokine stimulus	56320	Dbn1	drebrin 1
1405	GO:0071345	cellular response to cytokine stimulus	56403	Syncrip	synaptotagmin binding, cytoplasmic RNA interacting protein
1406	GO:0071345	cellular response to cytokine stimulus	56421	Pfkp	phosphofructokinase, platelet
1407	GO:0071345	cellular response to cytokine stimulus	100040462	Mndal	myeloid nuclear differentiation antigen like
1408	GO:0071345	cellular response to cytokine stimulus	59013	Hnrnph1	heterogeneous nuclear ribonucleoprotein H1
1409	GO:0071345	cellular response to cytokine stimulus	66141	Ifitm3	interferon induced transmembrane protein 3
1411	GO:0071345	cellular response to cytokine stimulus	66143	Eef1e1	eukaryotic translation elongation factor 1 epsilon 1
1412	GO:0071345	cellular response to cytokine stimulus	66725	Lrrk2	leucine-rich repeat kinase 2
1413	GO:0071345	cellular response to cytokine stimulus	69601	Dab2ip	disabled 2 interacting protein
1416	GO:0071345	cellular response to cytokine stimulus	69834	Rab43	RAB43, member RAS oncogene family
1417	GO:0071345	cellular response to cytokine stimulus	70930	Nol8	nucleolar protein 8
1418	GO:0071345	cellular response to cytokine stimulus	71982	Snx10	sorting nexin 10
1419	GO:0071345	cellular response to cytokine stimulus	72935	Ddx41	DEAD box helicase 41
1420	GO:0071345	cellular response to cytokine stimulus	73914	Irak3	interleukin-1 receptor-associated kinase 3
1424	GO:0071345	cellular response to cytokine stimulus	73945	Otud4	OTU domain containing 4
1427	GO:0071345	cellular response to cytokine stimulus	74637	Shpk	sedoheptulokinase
1428	GO:0071345	cellular response to cytokine stimulus	75687	Ripor1	RHO family interacting cell polarization regulator 1
1429	GO:0071345	cellular response to cytokine stimulus	76088	Dock8	dedicator of cytokinesis 8
1430	GO:0071345	cellular response to cytokine stimulus	76477	Pcolce2	procollagen C-endopeptidase enhancer 2
1431	GO:0071345	cellular response to cytokine stimulus	76854	Gper1	G protein-coupled estrogen receptor 1
1432	GO:0071345	cellular response to cytokine stimulus	94185	Tnfrsf21	tumor necrosis factor receptor superfamily, member 21
1433	GO:0071345	cellular response to cytokine stimulus	22224	Usp10	ubiquitin specific peptidase 10
1434	GO:0071345	cellular response to cytokine stimulus	22234	Ugcg	UDP-glucose ceramide glucosyltransferase
1435	GO:0071345	cellular response to cytokine stimulus	22418	Wnt5a	wingless-type MMTV integration site family, member 5A
1436	GO:0071345	cellular response to cytokine stimulus	23918	Impdh2	inosine monophosphate dehydrogenase 2
1437	GO:0071345	cellular response to cytokine stimulus	108147	Atic	5-aminoimidazole-4-carboxamide ribonucleotide formyltransferase/IMP cyclohydrolase
1438	GO:0071345	cellular response to cytokine stimulus	108153	Adamts7	a disintegrin-like and metallopeptidase (reprolysin type) with thrombospondin type 1 motif, 7
1439	GO:0071345	cellular response to cytokine stimulus	110809	Srsf1	serine and arginine-rich splicing factor 1
1441	GO:0071345	cellular response to cytokine stimulus	216190	Appl2	adaptor protein, phosphotyrosine interaction, PH domain and leucine zipper containing 2
1442	GO:0071345	cellular response to cytokine stimulus	226178	Wbp1l	WW domain binding protein 1 like
1443	GO:0071345	cellular response to cytokine stimulus	232087	Mat2a	methionine adenosyltransferase II, alpha
1444	GO:0071345	cellular response to cytokine stimulus	238161	Akap6	A kinase (PRKA) anchor protein 6
1445	GO:0071345	cellular response to cytokine stimulus	239337	Adamts12	a disintegrin-like and metallopeptidase (reprolysin type) with thrombospondin type 1 motif, 12
1446	GO:0071345	cellular response to cytokine stimulus	381308	Ifi211	interferon activated gene 211
1447	GO:0071345	cellular response to cytokine stimulus	14225	Fkbp1a	FK506 binding protein 1a
1448	GO:0071345	cellular response to cytokine stimulus	14366	Fzd4	frizzled class receptor 4
1449	GO:0071345	cellular response to cytokine stimulus	14388	Gab1	growth factor receptor bound protein 2-associated protein 1
1450	GO:0071345	cellular response to cytokine stimulus	14456	Gas6	growth arrest specific 6
1451	GO:0071345	cellular response to cytokine stimulus	14584	Gfpt2	glutamine fructose-6-phosphate transaminase 2
1452	GO:0071345	cellular response to cytokine stimulus	15201	Hells	helicase, lymphoid specific
1453	GO:0071345	cellular response to cytokine stimulus	15227	Foxf1	forkhead box F1
1454	GO:0071345	cellular response to cytokine stimulus	15289	Hmgb1	high mobility group box 1
1455	GO:0071345	cellular response to cytokine stimulus	15510	Hspd1	heat shock protein 1 (chaperonin)
1456	GO:0071345	cellular response to cytokine stimulus	20847	Stat2	signal transducer and activator of transcription 2
1459	GO:0071345	cellular response to cytokine stimulus	20848	Stat3	signal transducer and activator of transcription 3
1464	GO:0071345	cellular response to cytokine stimulus	20850	Stat5a	signal transducer and activator of transcription 5A
1467	GO:0071345	cellular response to cytokine stimulus	20851	Stat5b	signal transducer and activator of transcription 5B
1469	GO:0071345	cellular response to cytokine stimulus	20910	Stxbp1	syntaxin binding protein 1
1470	GO:0071345	cellular response to cytokine stimulus	21414	Tcf7	transcription factor 7, T cell specific
1471	GO:0071345	cellular response to cytokine stimulus	21888	Tle4	transducin-like enhancer of split 4
1472	GO:0071345	cellular response to cytokine stimulus	22042	Tfrc	transferrin receptor
1473	GO:0071345	cellular response to cytokine stimulus	22059	Trp53	transformation related protein 53
1475	GO:0071345	cellular response to cytokine stimulus	11600	Angpt1	angiopoietin 1
1476	GO:0071345	cellular response to cytokine stimulus	11770	Fabp4	fatty acid binding protein 4, adipocyte
1477	GO:0071345	cellular response to cytokine stimulus	24064	Spry2	sprouty RTK signaling antagonist 2
1478	GO:0071345	cellular response to cytokine stimulus	26365	Ceacam1	CEA cell adhesion molecule 1
1479	GO:0071345	cellular response to cytokine stimulus	26388	Ifi202b	interferon activated gene 202B
1480	GO:0071345	cellular response to cytokine stimulus	51810	Hnrnpu	heterogeneous nuclear ribonucleoprotein U
1481	GO:0071345	cellular response to cytokine stimulus	51869	Rif1	replication timing regulatory factor 1
1482	GO:0071345	cellular response to cytokine stimulus	12606	Cebpa	CCAAT/enhancer binding protein (C/EBP), alpha
1483	GO:0071345	cellular response to cytokine stimulus	12931	Crlf1	cytokine receptor-like factor 1
1484	GO:0071345	cellular response to cytokine stimulus	13860	Eps8	epidermal growth factor receptor pathway substrate 8
1485	GO:0071345	cellular response to cytokine stimulus	13874	Ereg	epiregulin
1487	GO:0071345	cellular response to cytokine stimulus	19883	Rora	RAR-related orphan receptor alpha
1488	GO:0071345	cellular response to cytokine stimulus	20383	Srsf3	serine and arginine-rich splicing factor 3
1489	GO:0071345	cellular response to cytokine stimulus	20425	Shmt1	serine hydroxymethyltransferase 1 (soluble)
1491	GO:0071345	cellular response to cytokine stimulus	20563	Slit2	slit guidance ligand 2
1492	GO:0071345	cellular response to cytokine stimulus	20810	Srm	spermidine synthase
1493	GO:0071345	cellular response to cytokine stimulus	20846	Stat1	signal transducer and activator of transcription 1
1497	GO:0071345	cellular response to cytokine stimulus	15950	Ifi203	interferon activated gene 203
1499	GO:0071345	cellular response to cytokine stimulus	15951	Ifi204	interferon activated gene 204
1501	GO:0071345	cellular response to cytokine stimulus	16181	Il1rn	interleukin 1 receptor antagonist
1503	GO:0071345	cellular response to cytokine stimulus	16193	Il6	interleukin 6
1506	GO:0071345	cellular response to cytokine stimulus	16195	Il6st	interleukin 6 signal transducer
1509	GO:0071345	cellular response to cytokine stimulus	16842	Lef1	lymphoid enhancer binding factor 1
1510	GO:0071345	cellular response to cytokine stimulus	16880	Lifr	LIF receptor alpha
1512	GO:0071345	cellular response to cytokine stimulus	16948	Lox	lysyl oxidase
1513	GO:0071345	cellular response to cytokine stimulus	17532	Mras	muscle and microspikes RAS
1514	GO:0071345	cellular response to cytokine stimulus	17869	Myc	myelocytomatosis oncogene
1515	GO:0071345	cellular response to cytokine stimulus	17948	Naip2	NLR family, apoptosis inhibitory protein 2
1516	GO:0071345	cellular response to cytokine stimulus	17975	Ncl	nucleolin
1517	GO:0071345	cellular response to cytokine stimulus	12192	Zfp36l1	zinc finger protein 36, C3H type-like 1
1518	GO:0071345	cellular response to cytokine stimulus	12224	Klf5	Kruppel-like factor 5
1519	GO:0071345	cellular response to cytokine stimulus	12389	Cav1	caveolin 1, caveolae protein
1522	GO:0071345	cellular response to cytokine stimulus	18600	Padi2	peptidyl arginine deiminase, type II
1524	GO:0071345	cellular response to cytokine stimulus	19016	Pparg	peroxisome proliferator activated receptor gamma
1525	GO:0071345	cellular response to cytokine stimulus	19252	Dusp1	dual specificity phosphatase 1
1526	GO:0071345	cellular response to cytokine stimulus	19268	Ptprf	protein tyrosine phosphatase, receptor type, F
1527	GO:0071345	cellular response to cytokine stimulus	19300	Abcd4	ATP-binding cassette, sub-family D (ALD), member 4
1528	GO:0071345	cellular response to cytokine stimulus	18128	Notch1	notch 1
1529	GO:0071345	cellular response to cytokine stimulus	18414	Osmr	oncostatin M receptor
1531	GO:0071345	cellular response to cytokine stimulus	18591	Pdgfb	platelet derived growth factor, B polypeptide
1532	GO:1902904	negative regulation of supramolecular fiber organization	11518	Add1	adducin 1 (alpha)
1534	GO:1902904	negative regulation of supramolecular fiber organization	12955	Cryab	crystallin, alpha B
1535	GO:1902904	negative regulation of supramolecular fiber organization	13860	Eps8	epidermal growth factor receptor pathway substrate 8
1537	GO:1902904	negative regulation of supramolecular fiber organization	11856	Arhgap6	Rho GTPase activating protein 6
1538	GO:1902904	negative regulation of supramolecular fiber organization	17295	Met	met proto-oncogene
1539	GO:1902904	negative regulation of supramolecular fiber organization	17318	Mid1	midline 1
1540	GO:1902904	negative regulation of supramolecular fiber organization	17756	Map2	microtubule-associated protein 2
1541	GO:1902904	negative regulation of supramolecular fiber organization	14228	Fkbp4	FK506 binding protein 4
1542	GO:1902904	negative regulation of supramolecular fiber organization	20393	Sgk1	serum/glucocorticoid regulated kinase 1
1543	GO:1902904	negative regulation of supramolecular fiber organization	20563	Slit2	slit guidance ligand 2
1544	GO:1902904	negative regulation of supramolecular fiber organization	20740	Sptan1	spectrin alpha, non-erythrocytic 1
1545	GO:1902904	negative regulation of supramolecular fiber organization	20742	Sptbn1	spectrin beta, non-erythrocytic 1
1546	GO:1902904	negative regulation of supramolecular fiber organization	21872	Tjp1	tight junction protein 1
1547	GO:1902904	negative regulation of supramolecular fiber organization	23789	Coro1b	coronin, actin binding protein 1B
1548	GO:1902904	negative regulation of supramolecular fiber organization	27360	Add3	adducin 3 (gamma)
1549	GO:1902904	negative regulation of supramolecular fiber organization	50768	Dlc1	deleted in liver cancer 1
1550	GO:1902904	negative regulation of supramolecular fiber organization	50875	Tmod3	tropomodulin 3
1551	GO:1902904	negative regulation of supramolecular fiber organization	50876	Tmod2	tropomodulin 2
1552	GO:1902904	negative regulation of supramolecular fiber organization	56320	Dbn1	drebrin 1
1553	GO:1902904	negative regulation of supramolecular fiber organization	69710	Arap1	ArfGAP with RhoGAP domain, ankyrin repeat and PH domain 1
1554	GO:1902904	negative regulation of supramolecular fiber organization	18753	Prkcd	protein kinase C, delta
1555	GO:1902904	negative regulation of supramolecular fiber organization	107351	Kank1	KN motif and ankyrin repeat domains 1
1557	GO:1902904	negative regulation of supramolecular fiber organization	208177	Phldb2	pleckstrin homology like domain, family B, member 2
1558	GO:1902904	negative regulation of supramolecular fiber organization	211673	Arfgef1	ADP-ribosylation factor guanine nucleotide-exchange factor 1(brefeldin A-inhibited)
1559	GO:1902904	negative regulation of supramolecular fiber organization	213556	Plekhh2	pleckstrin homology domain containing, family H (with MyTH4 domain) member 2
1561	GO:1902904	negative regulation of supramolecular fiber organization	223601	Cyrib	CYFIP related Rac1 interactor B
1562	GO:1902904	negative regulation of supramolecular fiber organization	235041	Kank2	KN motif and ankyrin repeat domains 2
1563	GO:1902904	negative regulation of supramolecular fiber organization	235431	Coro2b	coronin, actin binding protein, 2B
1564	GO:1902904	negative regulation of supramolecular fiber organization	237860	Ssh2	slingshot protein phosphatase 2
1565	GO:1902904	negative regulation of supramolecular fiber organization	242687	Wasf2	WASP family, member 2
1566	GO:1902904	negative regulation of supramolecular fiber organization	245857	Ssh3	slingshot protein phosphatase 3
1567	GO:1902904	negative regulation of supramolecular fiber organization	93689	Lmod1	leiomodin 1 (smooth muscle)
1568	GO:2000278	regulation of DNA biosynthetic process	51810	Hnrnpu	heterogeneous nuclear ribonucleoprotein U
1569	GO:2000278	regulation of DNA biosynthetic process	11991	Hnrnpd	heterogeneous nuclear ribonucleoprotein D
1570	GO:2000278	regulation of DNA biosynthetic process	23892	Grem1	gremlin 1, DAN family BMP antagonist
1571	GO:2000278	regulation of DNA biosynthetic process	66214	Rgcc	regulator of cell cycle
1572	GO:2000278	regulation of DNA biosynthetic process	14609	Gja1	gap junction protein, alpha 1
1573	GO:2000278	regulation of DNA biosynthetic process	12468	Cct7	chaperonin containing Tcp1, subunit 7 (eta)
1574	GO:2000278	regulation of DNA biosynthetic process	13078	Cyp1b1	cytochrome P450, family 1, subfamily b, polypeptide 1
1575	GO:2000278	regulation of DNA biosynthetic process	18591	Pdgfb	platelet derived growth factor, B polypeptide
1577	GO:2000278	regulation of DNA biosynthetic process	56351	Ptges3	prostaglandin E synthase 3
1579	GO:2000278	regulation of DNA biosynthetic process	21781	Tfdp1	transcription factor Dp 1
1580	GO:2000278	regulation of DNA biosynthetic process	21951	Tnks	tankyrase, TRF1-interacting ankyrin-related ADP-ribose polymerase
1581	GO:2000278	regulation of DNA biosynthetic process	12466	Cct6a	chaperonin containing Tcp1, subunit 6a (zeta)
1582	GO:2000278	regulation of DNA biosynthetic process	22059	Trp53	transformation related protein 53
1583	GO:2000278	regulation of DNA biosynthetic process	22791	Dnajc2	DnaJ heat shock protein family (Hsp40) member C2
1584	GO:2000278	regulation of DNA biosynthetic process	269424	Jade1	jade family PHD finger 1
1585	GO:2000278	regulation of DNA biosynthetic process	17869	Myc	myelocytomatosis oncogene
1587	GO:2000278	regulation of DNA biosynthetic process	18148	Npm1	nucleophosmin 1
1588	GO:2000278	regulation of DNA biosynthetic process	107765	Ankrd1	ankyrin repeat domain 1 (cardiac muscle)
1589	GO:2000278	regulation of DNA biosynthetic process	18596	Pdgfrb	platelet derived growth factor receptor, beta polypeptide
1590	GO:2000278	regulation of DNA biosynthetic process	19016	Pparg	peroxisome proliferator activated receptor gamma
1591	GO:2000278	regulation of DNA biosynthetic process	19252	Dusp1	dual specificity phosphatase 1
1592	GO:2000278	regulation of DNA biosynthetic process	245474	Dkc1	dyskeratosis congenita 1, dyskerin
1593	GO:2000278	regulation of DNA biosynthetic process	235587	Parp3	poly (ADP-ribose) polymerase family, member 3
1594	GO:2000278	regulation of DNA biosynthetic process	245000	Atr	ataxia telangiectasia and Rad3 related
1596	GO:2000278	regulation of DNA biosynthetic process	98956	Nat10	N-acetyltransferase 10
1597	GO:2000278	regulation of DNA biosynthetic process	11920	Atm	ataxia telangiectasia mutated
1599	GO:2000278	regulation of DNA biosynthetic process	66262	Ing5	inhibitor of growth family, member 5
