# Supplementary material for: Cancer-associated Histone H3 N-terminal arginine mutations disrupt PRC2 activity and impair differentiation
Source: Nat Commun. 2024 Jun 17;15:5155. doi: 10.1038/s41467-024-49486-5 (PMC11183192; doi:10.1038/s41467-024-49486-5)
Supplement: Supplementary file 12 — Supplementary Data 9 [file 41467_2024_49486_MOESM12_ESM.xlsx]

## Sheet: CIS-BP_2.00_motif_analysis
rank	motif_db	motif_id	motif_alt_id	consensus	pvalue	adj.pvalue	evalue	tests	fasta_max	pos	neg	pwm_min	tp	tp_percent	fp	fp_percent
1	motif_databases/CIS-BP_2.00/Mus_musculus.meme	M01723_2.00	Tcf3	NNVCACCTGB	4.58e-18	7.41e-14	5.85e-11	16166	799	799	24528	1.31	464	58.07	10457	42.63
2	motif_databases/CIS-BP_2.00/Mus_musculus.meme	M01750_2.00	Tcf4	VCAGGTGBN	1.99e-16	3.4e-12	2.69e-09	17062	799	799	24528	1.27	483	60.45	11232	45.79
3	motif_databases/CIS-BP_2.00/Mus_musculus.meme	M02794_2.00	(Mesp2)_(Homo_sapiens)_(DBD_0.98)	HRCACCTGBN	3.16e-15	4.43e-11	3.5e-08	14018	799	799	24528	1.22	457	57.2	10586	43.16
4	motif_databases/CIS-BP_2.00/Mus_musculus.meme	M01737_2.00	Figla	NNCASSTGB	4.94e-15	7.4e-11	5.85e-08	14980	799	799	24528	1.07	546	68.34	13400	54.63
5	motif_databases/CIS-BP_2.00/Mus_musculus.meme	M00117_2.00	Ascl2	NVCAGCTGBN	8.27e-15	1.4e-10	1.1e-07	16905	799	799	24528	1.3	491	61.45	11684	47.64
6	motif_databases/CIS-BP_2.00/Mus_musculus.meme	M04607_2.00	(Snai3)_(Homo_sapiens)_(DBD_0.89)	TRCACCTGYY	3.37e-14	2.99e-10	2.37e-07	8874	799	799	24528	1.1	362	45.31	7921	32.29
7	motif_databases/CIS-BP_2.00/Mus_musculus.meme	M08060_2.00	Myod1	NRNRRCAGCTGSN	4.03e-13	5.33e-09	4.21e-06	13224	799	799	24528	1.41	439	54.94	10318	42.07
8	motif_databases/CIS-BP_2.00/Mus_musculus.meme	M00221_2.00	(Snai2)_(Homo_sapiens)_(DBD_1.00)	CACCTGH	2.18e-12	3.41e-08	2.69e-05	15617	799	799	24528	1.27	372	46.56	8439	34.41
9	motif_databases/CIS-BP_2.00/Mus_musculus.meme	M08391_2.00	(Zbtb48)_(Homo_sapiens)_(DBD_0.99)	MCGSTCCCTDR	1.27e-11	1.7e-07	0.000135	13439	799	799	24528	1.17	428	53.57	10198	41.58
10	motif_databases/CIS-BP_2.00/Mus_musculus.meme	M04150_2.00	(Hand2)_(Homo_sapiens)_(DBD_1.00)	AACACCTGCD	2.29e-11	1.83e-07	0.000144	7983	799	799	24528	1.33	268	33.54	5655	23.06
11	motif_databases/CIS-BP_2.00/Mus_musculus.meme	M08080_2.00	(Zeb2)_(Homo_sapiens)_(DBD_0.83)	SNCACCTGSNN	7.05e-11	9.57e-07	0.000756	13580	799	799	24528	1.05	506	63.33	12712	51.83
12	motif_databases/CIS-BP_2.00/Mus_musculus.meme	M05844_2.00	Zeb1	DYACCTGN	8.78e-11	1.23e-06	0.00097	13986	799	799	24528	1.2	443	55.44	10777	43.94
13	motif_databases/CIS-BP_2.00/Mus_musculus.meme	M08055_2.00	(Ascl1)_(Homo_sapiens)_(DBD_1.00)	VSAGCAGCTGSNN	1.37e-10	1.91e-06	0.00151	13916	799	799	24528	1.24	471	58.95	11665	47.56
14	motif_databases/CIS-BP_2.00/Mus_musculus.meme	M01717_2.00	Tfap4	RHCAKMTGK	2.88e-10	4.19e-06	0.00331	14538	799	799	24528	1.04	513	64.21	13030	53.12
15	motif_databases/CIS-BP_2.00/Mus_musculus.meme	M07716_2.00	(Zfp398)_(Homo_sapiens)_(DBD_0.95)	CTSYYTCCCTCCCT	6.81e-10	1.24e-05	0.00977	18165	799	799	24528	2.76	485	60.7	12211	49.78
16	motif_databases/CIS-BP_2.00/Mus_musculus.meme	M08061_2.00	Myog	RRCAGCTGSNV	1.43e-09	1.79e-05	0.0141	12486	799	799	24528	1.1	454	56.82	11306	46.09
17	motif_databases/CIS-BP_2.00/Mus_musculus.meme	M08062_2.00	Tcf12	RACAGCTGSNV	2.74e-09	3.26e-05	0.0257	11889	799	799	24528	1.1	434	54.32	10743	43.8
18	motif_databases/CIS-BP_2.00/Mus_musculus.meme	M02902_2.00	(Hic2)_(Homo_sapiens)_(DBD_1.00)	RTGCCCRSB	7.86e-09	9.19e-05	0.0726	11695	799	799	24528	1	447	55.94	11217	45.73
19	motif_databases/CIS-BP_2.00/Mus_musculus.meme	M07595_2.00	(Rbak)_(Homo_sapiens)_(DBD_0.93)	GSCYBYTYCTYYCSC	8.16e-09	0.000181	0.143	22241	799	799	24528	4.21	391	48.94	9531	38.86
20	motif_databases/CIS-BP_2.00/Mus_musculus.meme	M08038_2.00	Rela	HYCTYCCTCCYYYYBCYYCYCCWNNCYTBY	1.08e-08	0.000248	0.196	23075	799	799	24528	19.3	455	56.95	11486	46.83
21	motif_databases/CIS-BP_2.00/Mus_musculus.meme	M08084_2.00	(Rest)_(Homo_sapiens)_(DBD_0.98)	GGHGCTGTCCATGGTGCTGAA	9.09e-08	0.000249	0.197	2745	799	799	24528	4860	12	1.5	42	0.17
22	motif_databases/CIS-BP_2.00/Mus_musculus.meme	M07602_2.00	(Zkscan6)_(Homo_sapiens)_(DBD_0.95)	RGTGTGAACNSGNKN	3.35e-08	0.000454	0.359	13573	799	799	24528	1.04	494	61.83	12785	52.12
23	motif_databases/CIS-BP_2.00/Mus_musculus.meme	M05797_2.00	(Tbx18)_(Homo_sapiens)_(DBD_1.00)	DRAGGTGTGAAR	4.3e-08	0.000485	0.383	11272	799	799	24528	1.05	411	51.44	10255	41.81
24	motif_databases/CIS-BP_2.00/Mus_musculus.meme	M00135_2.00	Zbtb7b	NGMCCCCYNN	5.15e-08	0.000796	0.629	15475	799	799	24528	1.37	396	49.56	9819	40.03
25	motif_databases/CIS-BP_2.00/Mus_musculus.meme	M00147_2.00	Zscan4c	KVTGTGCAB	8.75e-08	0.00128	1.01	14644	799	799	24528	1.35	356	44.56	8675	35.37
26	motif_databases/CIS-BP_2.00/Mus_musculus.meme	M00756_2.00	Nhlh2	NGCAGCTGYN	1.19e-07	0.0016	1.26	13462	799	799	24528	1.4	335	41.93	8085	32.96
27	motif_databases/CIS-BP_2.00/Mus_musculus.meme	M02464_2.00	Sp110	NNNAGGGVN	1.52e-07	0.00288	2.27	18919	799	799	24528	1.43	387	48.44	9636	39.29
28	motif_databases/CIS-BP_2.00/Mus_musculus.meme	M00770_2.00	Zfp202	BSCCCCMNNN	2.2e-07	0.00381	3.01	17387	799	799	24528	1.27	474	59.32	12315	50.21
29	motif_databases/CIS-BP_2.00/Mus_musculus.meme	M08358_2.00	(Zfp467)_(Homo_sapiens)_(DBD_0.95)	CCCTCCCCCHCC	2.21e-07	0.00434	3.43	19618	799	799	24528	1.07	670	83.85	18739	76.4
30	motif_databases/CIS-BP_2.00/Mus_musculus.meme	M08024_2.00	Bcl6	TYTYCMWBWCTTCCYYYYYYYYBBYYHYYY	2.68e-07	0.00625	4.94	23356	799	799	24528	2.33	701	87.73	19857	80.96
