# Supplementary material for: Cancer-associated Histone H3 N-terminal arginine mutations disrupt PRC2 activity and impair differentiation
Source: Nat Commun. 2024 Jun 17;15:5155. doi: 10.1038/s41467-024-49486-5 (PMC11183192; doi:10.1038/s41467-024-49486-5)
Supplement: Supplementary file 13 — Supplementary Data 10 [file 41467_2024_49486_MOESM13_ESM.xlsx]

## Sheet: Sheet1
Module	Genes
SKELETAL_MUSCLE_DEVELOPMENT	Col4a4
SKELETAL_MUSCLE_DEVELOPMENT	Kcnh1
SKELETAL_MUSCLE_DEVELOPMENT	Cacnb2
SKELETAL_MUSCLE_DEVELOPMENT	Notch1
SKELETAL_MUSCLE_DEVELOPMENT	Chrna1
SKELETAL_MUSCLE_DEVELOPMENT	Ttn
SKELETAL_MUSCLE_DEVELOPMENT	Myef2
SKELETAL_MUSCLE_DEVELOPMENT	Mbnl1
SKELETAL_MUSCLE_DEVELOPMENT	Nrd1
SKELETAL_MUSCLE_DEVELOPMENT	Tbx3
SKELETAL_MUSCLE_DEVELOPMENT	Myod1
SKELETAL_MUSCLE_DEVELOPMENT	Csrp3
SKELETAL_MUSCLE_DEVELOPMENT	Adam12
SKELETAL_MUSCLE_DEVELOPMENT	Acta1
SKELETAL_MUSCLE_DEVELOPMENT	Foxl2
SKELETAL_MUSCLE_DEVELOPMENT	Myf5
SKELETAL_MUSCLE_DEVELOPMENT	Myf6
SKELETAL_MUSCLE_DEVELOPMENT	Myl6
SKELETAL_MUSCLE_DEVELOPMENT	Myl6b
SKELETAL_MUSCLE_DEVELOPMENT	Igfbp3
SKELETAL_MUSCLE_DEVELOPMENT	Ubb
SKELETAL_MUSCLE_DEVELOPMENT	Krt19
SKELETAL_MUSCLE_DEVELOPMENT	Ifrd1
SKELETAL_MUSCLE_DEVELOPMENT	Myoz1
SKELETAL_MUSCLE_DEVELOPMENT	Bmp4
SKELETAL_MUSCLE_DEVELOPMENT	Mapk12
SKELETAL_MUSCLE_DEVELOPMENT	Myh11
SKELETAL_MUSCLE_DEVELOPMENT	Boc
SKELETAL_MUSCLE_DEVELOPMENT	Cacna1h
SKELETAL_MUSCLE_DEVELOPMENT	Svil
SKELETAL_MUSCLE_DEVELOPMENT	Taz
adipocyte_genes_Matushansky_2008	A2m
adipocyte_genes_Matushansky_2008	Acdc
adipocyte_genes_Matushansky_2008	Adh1b
adipocyte_genes_Matushansky_2008	Acgc1
adipocyte_genes_Matushansky_2008	Aoc3
adipocyte_genes_Matushansky_2008	Apod
adipocyte_genes_Matushansky_2008	Apoe
adipocyte_genes_Matushansky_2008	Aspn
adipocyte_genes_Matushansky_2008	Bex1
adipocyte_genes_Matushansky_2008	Ccl2
adipocyte_genes_Matushansky_2008	Cdh13
adipocyte_genes_Matushansky_2008	Cebpa
adipocyte_genes_Matushansky_2008	Ces1
adipocyte_genes_Matushansky_2008	Chrdl1
adipocyte_genes_Matushansky_2008	Cide-3
adipocyte_genes_Matushansky_2008	Cmkor1
adipocyte_genes_Matushansky_2008	Col11a1
adipocyte_genes_Matushansky_2008	Col13a1
adipocyte_genes_Matushansky_2008	Col2a1
adipocyte_genes_Matushansky_2008	Comp
adipocyte_genes_Matushansky_2008	Corin
adipocyte_genes_Matushansky_2008	Crip1
adipocyte_genes_Matushansky_2008	Df
adipocyte_genes_Matushansky_2008	Cpt
adipocyte_genes_Matushansky_2008	Fabp4
adipocyte_genes_Matushansky_2008	Fbln1
adipocyte_genes_Matushansky_2008	Fbxo9
adipocyte_genes_Matushansky_2008	Frzb
adipocyte_genes_Matushansky_2008	Fy
adipocyte_genes_Matushansky_2008	Gdf15
adipocyte_genes_Matushansky_2008	Gpr21
adipocyte_genes_Matushansky_2008	Hp
adipocyte_genes_Matushansky_2008	Ibsp
adipocyte_genes_Matushansky_2008	Ier3
adipocyte_genes_Matushansky_2008	Igf2
adipocyte_genes_Matushansky_2008	Igsf4b
adipocyte_genes_Matushansky_2008	Il6
adipocyte_genes_Matushansky_2008	Krt18
adipocyte_genes_Matushansky_2008	Krtha4
adipocyte_genes_Matushansky_2008	Lbp
adipocyte_genes_Matushansky_2008	Lep
adipocyte_genes_Matushansky_2008	Loc283445
adipocyte_genes_Matushansky_2008	Lpl
adipocyte_genes_Matushansky_2008	Maff
adipocyte_genes_Matushansky_2008	Mmp13
adipocyte_genes_Matushansky_2008	Nlgn4x
adipocyte_genes_Matushansky_2008	Olfml2a
adipocyte_genes_Matushansky_2008	Olfml2b
adipocyte_genes_Matushansky_2008	Olr1
adipocyte_genes_Matushansky_2008	Pck1
adipocyte_genes_Matushansky_2008	Pde1a
adipocyte_genes_Matushansky_2008	Plac8
adipocyte_genes_Matushansky_2008	Plin
adipocyte_genes_Matushansky_2008	Prelp
adipocyte_genes_Matushansky_2008	Prkar2b
adipocyte_genes_Matushansky_2008	Ptgds
adipocyte_genes_Matushansky_2008	Pthr1
adipocyte_genes_Matushansky_2008	Rabgap1
adipocyte_genes_Matushansky_2008	Rai3
adipocyte_genes_Matushansky_2008	Rarres2
adipocyte_genes_Matushansky_2008	Rbp4
adipocyte_genes_Matushansky_2008	S100a4
adipocyte_genes_Matushansky_2008	Sepp1
adipocyte_genes_Matushansky_2008	Serpinf1
adipocyte_genes_Matushansky_2008	Slc7a5
adipocyte_genes_Matushansky_2008	Sorbs1
adipocyte_genes_Matushansky_2008	Tna
adipocyte_genes_Matushansky_2008	Tnfa1p6
adipocyte_genes_Matushansky_2008	Vegf
