# Supplementary material for: Cancer-associated Histone H3 N-terminal arginine mutations disrupt PRC2 activity and impair differentiation
Source: Nat Commun. 2024 Jun 17;15:5155. doi: 10.1038/s41467-024-49486-5 (PMC11183192; doi:10.1038/s41467-024-49486-5)
Supplement: Supplementary file 15 — Source Data [file 41467_2024_49486_MOESM15_ESM.zip]

Archive with 2 entries (2 files):
- NCOMMS-23-32858_source_data_blots_R4.pdf
- Source_Data_H3R_revised.xlsx
