# Supplementary material for: Cancer-associated Histone H3 N-terminal arginine mutations disrupt PRC2 activity and impair differentiation
Source: Nat Commun. 2024 Jun 17;15:5155. doi: 10.1038/s41467-024-49486-5 (PMC11183192; doi:10.1038/s41467-024-49486-5)
Supplement: Supplementary file 15 — Source Data [file 41467_2024_49486_MOESM15_ESM.zip › Source_Data_H3R_revised.xlsx]

## Sheet: Fig_2D
Substrate:	H3.1K27me2	H3.1R2AK27me2	H3.1R8AK27me2	H3.1R17AK27me2	H3.1R26AK27me2
Counts per minute	3404	1577	1945	3916	169
	2168	983	1846	3707	252
	1945	706	1381	2391	89
	1902	1217	1653	3256	56
	2492	1374	1757	3682	247

## Sheet: Fig_5C
Cell line:	WT	H3R26C
Adipogenic Index (paired replicates)	2.06636e-07	3.77482e-08
	3.02333e-07	1.61767e-07
	7.592e-07	2.26512e-07
	1.44303e-06	4.69992e-07

## Sheet: Fig_5D
Cell line:	WT	H3R26C
% multinucleated Myo4+ cells (paired replicates)	67.1111	45.8333
	81.0219	57.0652
	71.8447	61.0755
	66.6667	51.9062

## Sheet: Fig_5F
Cell line:	WT	H3R26C		Cell line:	WT	H3R26C		Cell line:	WT	H3R26C		Cell line:	WT	H3R26C
Ectoderm (% of tumor)	50	60		Mesoderm (% of tumor)	18	15		Endoderm (% of tumor)	20	10		Undifferentiated (% of tumor)	13	15
	30	55			5	10			35	15			30	20
	60	65			13	5			20	15			8	15
	55	65			10	5			15	5			20	25
	50	70			15	5			15	5			20	20
	30	50			20	5			10	5			40	40
	40	65			10	5			5	15			45	15
	55				15				25				5

## Sheet: Fig_6C
	R26C 5-aza	R26C DMSO	WT 5-aza	WT DMSO
Group 1	0.0146555	0.239528	0.303936	0.441881
Group 2	0.693357	0.0194443	0.281389	0.00580976
Group 3	0.0126315	0.558168	0.221342	0.207859
Group 4	0.00568052	0.830369	0.0406569	0.123294
Group 5	0.979548	0	0.0204518	0
Muscle	0.567664	0	0.432336	0
Group 7	0.392132	0.327248	0.154331	0.126289
Group 8	1	0	0	0
Group 9	0.985843	0	0.00789254	0.00626472
Adipocyte	0.14869	0.232367	0.384299	0.234644

## Sheet: Fig_S2D
Cell line:	WT	H3R26C
Relative abundance (%)	62.8	2.4
	55.7	2.2
